# Supplementary material for: The HLA diversity of the Anthony Nolan register
Source: HLA. 2020 Nov 16;97(1):15–29. doi: 10.1111/tan.14127 (PMC7756289; doi:10.1111/tan.14127)
Supplement: Supplementary file 4 — Supporting Information [file TAN-97-15-s004.zip]

Archive with 11 entries (11 files):
- freqs_african_results.xlsx
- freqs_asian_results.xlsx
- freqs_bangladesh_results.xlsx
- freqs_binwe_results.xlsx
- freqs_caribbean_results.xlsx
- freqs_eastasian_results.xlsx
- freqs_india_results.xlsx
- freqs_jewish_results.xlsx
- freqs_middleeastern_results.xlsx
- freqs_pakistan_results.xlsx
- Supplementary README.PDF
