# Supplementary material for: The HLA diversity of the Anthony Nolan register
Source: HLA. 2020 Nov 16;97(1):15–29. doi: 10.1111/tan.14127 (PMC7756289; doi:10.1111/tan.14127)
Supplement: Supplementary file 4 — Supporting Information [file TAN-97-15-s004.zip › freqs_african_results.xlsx]

## Sheet: Allele frequencies (HLA-A)
Allele	Frequency
A*23:01	0.108745
A*02:01	0.101211
A*03:01	0.078271
A*30:01	0.072761
A*68:02	0.071467
A*30:02	0.070963
A*74:01	0.05904
A*33:03	0.055527
A*02:02	0.050863
A*36:01	0.04791
A*34:02	0.036192
A*01:01	0.035541
A*68:01	0.032377
A*29:02	0.020654
A*02:05	0.020509
A*66:01	0.017853
A*33:01	0.015468
A*24:02	0.012942
A*66:02	0.012558
A*32:01	0.011196
A*26:01	0.009223
A*80:01	0.009113
A*01:03	0.007563
A*31:01	0.006509
A*30:04	0.004877
A*11:01	0.004687
A*01:02	0.003302
A*29:01	0.003223
A*66:03	0.00288
A*03:02	0.00149
A*02:14	0.001399
A*31:04	0.001389
A*24:03	0.001125
A*25:01	0.000955
A*74:03	0.000893
A*68:10	0.000764
A*02:60	0.000704
A*02:22	0.0007
A*43:01	0.000694
A*30:07	0.000668
A*01:09	0.000635
A*68:15	0.000566
A*29:11	0.000511
A*24:07	0.000426
A*02:06	0.00038
A*02:11	0.000352
A*69:01	0.000347
A*36:03	0.000245
A*74:05	0.000225
A*02:17	0.000194
A*74:04	0.000192
A*26:12	0.000186
A*30:09	0.000182
A*02:85	0.000127
A*74:06	0.000123
A*74:11	0.000108
A*36:04	0.000101
A*68:54	9.7e-05
A*68:27	9.3e-05
A*02:102	9.2e-05
A*23:02	9e-05
A*30:08	8.9e-05
A*23:37	8.7e-05
A*26:30	8.7e-05
A*26:03	8.7e-05

## Sheet: Allele frequencies (HLA-C)
Allele	Frequency
C*04:01	0.225911
C*07:01	0.126902
C*16:01	0.092719
C*02:02	0.078367
C*17:01	0.07514
C*06:02	0.067673
C*07:02	0.062608
C*03:04	0.040672
C*18:01	0.038762
C*08:02	0.035281
C*03:02	0.023587
C*15:05	0.019876
C*12:03	0.018709
C*14:02	0.016599
C*05:01	0.013977
C*08:04	0.013858
C*04:07	0.009154
C*07:04	0.008556
C*03:03	0.0054
C*12:02	0.004259
C*01:02	0.003671
C*16:02	0.003557
C*15:02	0.002986
C*16:04	0.002439
C*07:05	0.001724
C*07:35	0.001649
C*14:03	0.001571
C*04:04	0.001228
C*08:01	0.000731
C*15:04	0.000719
C*04:13	0.000662
C*12:04	0.000311
C*04:03	0.000257
C*14:06	0.000178
C*02:17	0.000172

## Sheet: Allele frequencies (HLA-B)
Allele	Frequency
B*53:01	0.151344
B*07:02	0.07199
B*35:01	0.069468
B*15:03	0.061763
B*58:01	0.053472
B*42:01	0.052504
B*44:03	0.048534
B*15:10	0.042224
B*57:03	0.040324
B*45:01	0.038967
B*49:01	0.033823
B*18:01	0.033208
B*52:01	0.026211
B*58:02	0.025941
B*08:01	0.022037
B*51:01	0.022014
B*15:16	0.018931
B*14:02	0.016728
B*81:01	0.015883
B*39:10	0.013161
B*13:02	0.010394
B*50:01	0.009104
B*07:05	0.008007
B*57:02	0.007817
B*41:01	0.007803
B*42:02	0.007721
B*57:01	0.007693
B*44:02	0.005208
B*41:02	0.004777
B*78:01	0.004773
B*37:01	0.004687
B*14:01	0.004598
B*57:04	0.004312
B*14:03	0.003655
B*27:05	0.003461
B*15:17	0.003413
B*27:03	0.003261
B*15:01	0.002877
B*82:01	0.002691
B*38:01	0.002257
B*35:02	0.001938
B*47:01	0.001832
B*40:01	0.001831
B*73:01	0.001649
B*15:18	0.001635
B*55:01	0.001389
B*56:01	0.001302
B*35:03	0.001194
B*40:06	0.001174
B*13:01	0.001148
B*40:02	0.001085
B*44:15	0.001041
B*51:08	0.000916
B*35:08	0.00091
B*47:03	0.000874
B*67:01	0.000832
B*40:16	0.000779
B*39:24	0.00077
B*40:12	0.000746
B*18:02	0.000716
B*15:31	0.000694
B*15:37	0.000543
B*39:06	0.000494
B*15:02	0.000436
B*14:05	0.000362
B*18:03	0.000355
B*39:01	0.000351
B*44:10	0.000326
B*13:03	0.000286
B*08:12	0.000266
B*15:47	0.000262
B*27:02	0.000262
B*47:02	0.000245
B*39:16	0.000243
B*40:22N	0.000238
B*51:09	0.000232
B*27:26	0.000203
B*07:03	0.000198
B*27:06	0.00019
B*51:04	0.000183
B*53:02	0.000179
B*18:04	0.000177
B*41:03	0.000174
B*40:04	0.000174
B*67:02	0.000123
B*48:05	0.000112
B*50:02	0.0001
B*53:18	0.0001
B*15:35	9.7e-05
B*48:01	9.7e-05
B*42:04	9.5e-05
B*41:04	9.1e-05
B*08:03	8.9e-05
B*15:52	8.8e-05
B*51:02	8.8e-05
B*35:43	8.7e-05
B*15:13	8.7e-05
B*27:08	8.7e-05
B*15:83	8.7e-05

## Sheet: Allele frequencies (HLA-DRB1)
Allele	Frequency
DRB1*15:03	0.138276
DRB1*07:01	0.089405
DRB1*11:01	0.084189
DRB1*03:01	0.071161
DRB1*08:04	0.068251
DRB1*13:02	0.06648
DRB1*03:02	0.066079
DRB1*13:01	0.065417
DRB1*01:02	0.052221
DRB1*13:03	0.039744
DRB1*11:02	0.035885
DRB1*09:01	0.029448
DRB1*12:01	0.027206
DRB1*15:01	0.024431
DRB1*10:01	0.020908
DRB1*14:01	0.018809
DRB1*16:02	0.017101
DRB1*04:05	0.014694
DRB1*11:04	0.013291
DRB1*01:01	0.012522
DRB1*04:01	0.007526
DRB1*04:04	0.003909
DRB1*04:03	0.003852
DRB1*13:04	0.003741
DRB1*08:06	0.003546
DRB1*15:02	0.002755
DRB1*12:02	0.002138
DRB1*04:02	0.001784
DRB1*08:01	0.001353
DRB1*04:07	0.0013
DRB1*11:10	0.001273
DRB1*01:04	0.001249
DRB1*15:06	0.001118
DRB1*04:08	0.000974
DRB1*14:04	0.000851
DRB1*08:02	0.000815
DRB1*11:03	0.000733
DRB1*01:03	0.000669
DRB1*04:06	0.000623
DRB1*04:10	0.000605
DRB1*11:17	0.000519
DRB1*16:01	0.000504
DRB1*03:06	0.000486
DRB1*13:31	0.000285
DRB1*11:16	0.00024
DRB1*13:37	0.00021
DRB1*12:03	0.000188
DRB1*12:04	0.000179
DRB1*14:06	0.000174
DRB1*11:13	9.1e-05
DRB1*08:08	8.7e-05
DRB1*08:20	8.7e-05

## Sheet: Allele frequencies (HLA-DQB1)
Allele	Frequency
DQB1*06:02	0.191284
DQB1*02:01	0.161114
DQB1*03:01	0.136622
DQB1*05:01	0.129354
DQB1*04:02	0.078757
DQB1*05:02	0.054554
DQB1*06:03	0.044582
DQB1*06:09	0.038119
DQB1*06:04	0.031871
DQB1*03:02	0.031533
DQB1*05:03	0.026527
DQB1*06:11	0.020678
DQB1*03:03	0.017263
DQB1*02:03	0.017103
DQB1*06:08	0.009
DQB1*06:01	0.004512
DQB1*05:04	0.003785
DQB1*03:05	0.002837
DQB1*03:04	0.000505

## Sheet: Haplotype frequencies
Haplotype	Frequency
A*30:01~C*17:01~B*42:01~DRB1*03:02~DQB1*04:02	0.013005
A*36:01~C*04:01~B*53:01~DRB1*11:01~DQB1*06:02	0.011081
A*33:03~C*04:01~B*53:01~DRB1*08:04~DQB1*03:01	0.010341
A*34:02~C*04:01~B*44:03~DRB1*15:03~DQB1*06:02	0.008594
A*66:02~C*07:01~B*58:01~DRB1*15:03~DQB1*06:02	0.006649
A*68:01~C*06:02~B*58:02~DRB1*12:01~DQB1*05:01	0.004651
A*68:02~C*03:04~B*15:10~DRB1*03:01~DQB1*02:01	0.003985
A*36:01~C*04:01~B*53:01~DRB1*15:03~DQB1*06:02	0.003735
A*30:01~C*17:01~B*42:01~DRB1*08:04~DQB1*03:01	0.003726
A*23:01~C*07:02~B*07:02~DRB1*09:01~DQB1*02:01	0.003619
A*68:02~C*07:02~B*07:02~DRB1*15:03~DQB1*06:02	0.003303
A*01:01~C*07:01~B*08:01~DRB1*03:01~DQB1*02:01	0.003296
A*02:01~C*16:01~B*45:01~DRB1*13:01~DQB1*06:03	0.00321
A*68:02~C*04:01~B*53:01~DRB1*13:03~DQB1*02:01	0.002905
A*23:01~C*04:01~B*44:03~DRB1*15:03~DQB1*06:02	0.002847
A*02:01~C*02:02~B*15:03~DRB1*11:01~DQB1*03:01	0.002825
A*74:01~C*02:02~B*15:03~DRB1*11:01~DQB1*03:01	0.002781
A*68:02~C*04:01~B*53:01~DRB1*15:03~DQB1*06:02	0.002759
A*30:02~C*18:01~B*57:03~DRB1*13:01~DQB1*05:01	0.002653
A*23:01~C*07:02~B*07:02~DRB1*11:02~DQB1*03:01	0.002598
A*74:01~C*04:01~B*53:01~DRB1*15:03~DQB1*06:02	0.002593
A*30:01~C*17:01~B*42:01~DRB1*15:03~DQB1*06:02	0.002496
A*03:01~C*04:01~B*35:01~DRB1*07:01~DQB1*02:01	0.002431
A*23:01~C*02:02~B*15:03~DRB1*11:01~DQB1*06:02	0.002425
A*02:01~C*16:01~B*52:01~DRB1*13:01~DQB1*05:01	0.00234
A*23:01~C*17:01~B*42:01~DRB1*03:02~DQB1*04:02	0.00234
A*36:01~C*04:01~B*35:01~DRB1*01:01~DQB1*05:01	0.002318
A*23:01~C*07:02~B*07:02~DRB1*15:03~DQB1*06:02	0.002309
A*03:01~C*07:01~B*49:01~DRB1*07:01~DQB1*02:01	0.002128
A*68:02~C*04:01~B*53:01~DRB1*08:04~DQB1*03:01	0.002043
A*01:03~C*07:02~B*07:02~DRB1*03:01~DQB1*02:01	0.002042
A*30:02~C*08:02~B*14:02~DRB1*15:03~DQB1*06:02	0.001977
A*33:03~C*14:02~B*15:16~DRB1*01:02~DQB1*05:01	0.001976
A*02:01~C*16:01~B*45:01~DRB1*11:01~DQB1*02:01	0.001973
A*30:02~C*07:04~B*18:01~DRB1*11:01~DQB1*06:02	0.001956
A*74:01~C*02:02~B*15:03~DRB1*13:02~DQB1*06:09	0.001954
A*74:01~C*02:02~B*15:03~DRB1*15:03~DQB1*06:02	0.001923
A*30:02~C*07:01~B*08:01~DRB1*03:01~DQB1*02:01	0.00185
A*68:02~C*04:01~B*53:01~DRB1*13:02~DQB1*06:04	0.00182
A*02:01~C*04:01~B*35:01~DRB1*15:03~DQB1*06:02	0.001807
A*02:01~C*16:01~B*35:01~DRB1*01:02~DQB1*05:01	0.001798
A*02:01~C*17:01~B*42:01~DRB1*03:02~DQB1*04:02	0.001783
A*03:01~C*07:01~B*07:02~DRB1*11:01~DQB1*02:01	0.00178
A*74:01~C*04:01~B*53:01~DRB1*08:04~DQB1*03:01	0.001772
A*80:01~C*02:02~B*18:01~DRB1*07:01~DQB1*02:01	0.001747
A*68:02~C*17:01~B*42:01~DRB1*03:02~DQB1*04:02	0.001734
A*36:01~C*04:01~B*53:01~DRB1*07:01~DQB1*02:01	0.00173
A*33:03~C*04:01~B*35:01~DRB1*15:03~DQB1*06:02	0.001713
A*33:03~C*04:01~B*53:01~DRB1*15:03~DQB1*06:02	0.001706
A*23:01~C*04:01~B*53:01~DRB1*15:03~DQB1*06:02	0.001624
A*23:01~C*07:02~B*07:02~DRB1*14:01~DQB1*05:03	0.001622
A*30:02~C*03:04~B*15:10~DRB1*03:01~DQB1*02:01	0.00159
A*02:01~C*16:01~B*45:01~DRB1*13:02~DQB1*05:01	0.001589
A*03:01~C*18:01~B*57:04~DRB1*16:02~DQB1*05:02	0.001587
A*30:02~C*16:01~B*45:01~DRB1*01:02~DQB1*05:01	0.00158
A*02:02~C*17:01~B*42:01~DRB1*03:02~DQB1*04:02	0.001578
A*30:01~C*17:01~B*42:02~DRB1*08:04~DQB1*03:01	0.001571
A*02:01~C*16:01~B*52:01~DRB1*13:01~DQB1*06:03	0.00156
A*68:02~C*03:04~B*15:10~DRB1*15:03~DQB1*06:02	0.001555
A*03:01~C*04:01~B*44:03~DRB1*15:03~DQB1*06:02	0.001543
A*03:01~C*04:01~B*53:01~DRB1*08:04~DQB1*03:03	0.001518
A*23:01~C*08:02~B*53:01~DRB1*13:02~DQB1*05:01	0.001508
A*23:01~C*07:01~B*58:01~DRB1*15:03~DQB1*06:02	0.001454
A*02:02~C*04:01~B*53:01~DRB1*07:01~DQB1*02:01	0.001443
A*30:02~C*07:02~B*07:02~DRB1*09:01~DQB1*02:01	0.001423
A*03:01~C*06:02~B*58:02~DRB1*11:02~DQB1*03:01	0.001415
A*03:01~C*07:02~B*07:02~DRB1*03:01~DQB1*02:01	0.001401
A*23:01~C*14:02~B*15:16~DRB1*03:02~DQB1*02:03	0.00138
A*68:02~C*03:04~B*15:10~DRB1*01:02~DQB1*05:01	0.001341
A*23:01~C*04:01~B*53:01~DRB1*08:04~DQB1*03:01	0.001301
A*02:01~C*16:01~B*51:01~DRB1*07:01~DQB1*02:01	0.001292
A*03:01~C*04:01~B*35:01~DRB1*13:02~DQB1*05:02	0.001259
A*02:02~C*04:01~B*53:01~DRB1*15:03~DQB1*06:02	0.001241
A*23:01~C*02:02~B*15:03~DRB1*11:01~DQB1*03:01	0.001241
A*74:01~C*07:01~B*57:03~DRB1*13:03~DQB1*02:01	0.001235
A*02:01~C*04:01~B*53:01~DRB1*08:04~DQB1*03:01	0.001234
A*02:01~C*16:01~B*45:01~DRB1*15:03~DQB1*06:02	0.001214
A*01:01~C*18:01~B*81:01~DRB1*11:01~DQB1*03:01	0.001185
A*30:01~C*17:01~B*42:01~DRB1*01:02~DQB1*05:01	0.001175
A*74:01~C*04:01~B*35:01~DRB1*15:03~DQB1*06:02	0.001167
A*02:02~C*04:01~B*53:01~DRB1*11:01~DQB1*03:01	0.001161
A*33:01~C*17:01~B*41:02~DRB1*13:02~DQB1*06:09	0.001157
A*33:03~C*04:01~B*35:01~DRB1*10:01~DQB1*05:01	0.001155
A*36:01~C*04:01~B*53:01~DRB1*03:02~DQB1*04:02	0.001147
A*74:01~C*07:01~B*49:01~DRB1*13:02~DQB1*06:04	0.001126
A*30:02~C*04:01~B*44:03~DRB1*15:03~DQB1*06:02	0.001104
A*68:02~C*04:01~B*53:01~DRB1*11:01~DQB1*06:02	0.001092
A*02:01~C*07:02~B*07:02~DRB1*03:01~DQB1*02:01	0.001085
A*03:01~C*07:02~B*07:02~DRB1*07:01~DQB1*02:01	0.001084
A*02:01~C*04:01~B*53:01~DRB1*11:01~DQB1*06:02	0.001081
A*23:01~C*07:01~B*58:01~DRB1*07:01~DQB1*02:01	0.001075
A*30:01~C*04:01~B*44:03~DRB1*15:03~DQB1*06:02	0.001071
A*66:01~C*06:02~B*58:02~DRB1*13:01~DQB1*06:02	0.001071
A*66:01~C*06:02~B*58:02~DRB1*13:01~DQB1*03:03	0.001071
A*74:01~C*04:01~B*53:01~DRB1*03:02~DQB1*04:02	0.001069
A*03:01~C*08:04~B*15:10~DRB1*11:04~DQB1*05:03	0.001066
A*02:01~C*16:01~B*35:01~DRB1*03:02~DQB1*04:02	0.001033
A*68:02~C*04:01~B*53:01~DRB1*11:01~DQB1*03:01	0.001032
A*03:01~C*07:01~B*49:01~DRB1*04:05~DQB1*03:02	0.001017
A*30:02~C*18:01~B*57:03~DRB1*07:01~DQB1*02:01	0.001015
A*33:03~C*02:02~B*37:01~DRB1*15:03~DQB1*06:02	0.001013
A*34:02~C*04:01~B*44:03~DRB1*13:01~DQB1*06:03	0.001009
A*34:02~C*04:01~B*35:01~DRB1*13:01~DQB1*05:01	0.001008
A*03:01~C*04:01~B*35:01~DRB1*03:01~DQB1*02:01	0.001005
A*30:01~C*17:01~B*42:01~DRB1*11:02~DQB1*03:01	0.000997
A*68:01~C*16:01~B*52:01~DRB1*03:02~DQB1*04:02	0.000996
A*33:03~C*04:01~B*53:01~DRB1*07:01~DQB1*02:01	0.000992
A*02:02~C*04:01~B*53:01~DRB1*03:02~DQB1*04:02	0.000988
A*23:01~C*04:01~B*53:01~DRB1*03:01~DQB1*02:01	0.00098
A*03:01~C*04:01~B*53:01~DRB1*11:01~DQB1*06:02	0.000978
A*30:01~C*17:01~B*42:01~DRB1*11:01~DQB1*06:02	0.000974
A*30:02~C*18:01~B*57:02~DRB1*10:01~DQB1*05:01	0.000971
A*74:01~C*07:01~B*57:03~DRB1*15:03~DQB1*06:02	0.000962
A*02:01~C*05:01~B*44:02~DRB1*04:01~DQB1*03:01	0.000959
A*02:01~C*16:01~B*35:01~DRB1*08:04~DQB1*03:01	0.000958
A*33:03~C*04:01~B*53:01~DRB1*11:01~DQB1*06:02	0.000951
A*23:01~C*04:01~B*35:01~DRB1*07:01~DQB1*02:01	0.000944
A*74:01~C*02:02~B*15:03~DRB1*03:02~DQB1*04:02	0.00094
A*02:01~C*16:01~B*52:01~DRB1*03:02~DQB1*04:02	0.000933
A*02:01~C*04:01~B*53:01~DRB1*11:01~DQB1*03:01	0.000903
A*34:02~C*04:01~B*53:01~DRB1*15:03~DQB1*06:02	0.000896
A*68:02~C*04:01~B*53:01~DRB1*08:04~DQB1*06:11	0.000893
A*23:01~C*16:01~B*52:01~DRB1*13:03~DQB1*03:01	0.000893
A*68:02~C*02:02~B*18:01~DRB1*07:01~DQB1*02:01	0.000892
A*03:01~C*07:01~B*57:03~DRB1*15:03~DQB1*06:02	0.000883
A*02:01~C*16:01~B*35:01~DRB1*13:02~DQB1*06:09	0.000874
A*02:02~C*04:01~B*53:01~DRB1*03:01~DQB1*02:01	0.000863
A*23:01~C*02:02~B*15:03~DRB1*15:03~DQB1*02:01	0.000861
A*23:01~C*02:02~B*15:03~DRB1*15:03~DQB1*06:02	0.000861
A*30:01~C*02:02~B*15:03~DRB1*15:03~DQB1*06:02	0.00086
A*03:01~C*04:01~B*35:01~DRB1*15:03~DQB1*06:02	0.000859
A*03:01~C*07:02~B*07:02~DRB1*09:01~DQB1*02:01	0.000857
A*23:01~C*07:02~B*07:02~DRB1*13:01~DQB1*06:03	0.000855
A*33:03~C*03:02~B*58:01~DRB1*13:02~DQB1*05:03	0.000851
A*30:02~C*07:01~B*57:03~DRB1*15:03~DQB1*06:02	0.000848
A*02:01~C*16:01~B*15:16~DRB1*01:02~DQB1*05:01	0.000844
A*23:01~C*07:02~B*07:02~DRB1*03:01~DQB1*02:01	0.000836
A*66:01~C*04:01~B*53:01~DRB1*15:03~DQB1*06:02	0.000834
A*33:03~C*04:01~B*44:03~DRB1*15:03~DQB1*06:02	0.000832
A*74:01~C*02:02~B*15:03~DRB1*13:01~DQB1*05:01	0.000819
A*33:03~C*16:01~B*15:16~DRB1*01:02~DQB1*05:01	0.000817
A*33:03~C*04:01~B*53:01~DRB1*13:01~DQB1*06:03	0.000813
A*36:01~C*04:01~B*53:01~DRB1*01:02~DQB1*05:01	0.000806
A*33:03~C*04:01~B*35:01~DRB1*03:02~DQB1*04:02	0.000796
A*30:02~C*17:01~B*42:01~DRB1*03:02~DQB1*04:02	0.000796
A*36:01~C*04:01~B*44:03~DRB1*15:03~DQB1*06:02	0.000793
A*68:02~C*07:01~B*49:01~DRB1*13:01~DQB1*02:01	0.000788
A*68:02~C*04:01~B*53:01~DRB1*03:02~DQB1*04:02	0.000782
A*01:01~C*04:07~B*44:15~DRB1*15:03~DQB1*06:02	0.000781
A*23:01~C*16:01~B*52:01~DRB1*13:01~DQB1*05:01	0.000768
A*33:03~C*03:02~B*58:01~DRB1*03:01~DQB1*02:01	0.000765
A*34:02~C*02:02~B*15:03~DRB1*15:03~DQB1*03:01	0.000761
A*02:02~C*04:01~B*53:01~DRB1*01:02~DQB1*06:02	0.00076
A*02:02~C*04:01~B*53:01~DRB1*01:02~DQB1*03:01	0.00076
A*74:01~C*07:01~B*53:01~DRB1*01:02~DQB1*03:02	0.000758
A*02:01~C*07:01~B*49:01~DRB1*13:02~DQB1*06:02	0.000751
A*23:01~C*03:04~B*15:10~DRB1*03:01~DQB1*02:01	0.000745
A*03:01~C*04:01~B*35:01~DRB1*12:01~DQB1*05:01	0.000739
A*30:01~C*04:01~B*53:01~DRB1*13:03~DQB1*03:01	0.000737
A*68:02~C*04:01~B*53:01~DRB1*01:02~DQB1*05:01	0.000736
A*02:01~C*07:02~B*07:02~DRB1*15:03~DQB1*06:02	0.000736
A*03:01~C*03:04~B*15:10~DRB1*10:01~DQB1*05:01	0.000734
A*02:01~C*16:01~B*51:01~DRB1*13:02~DQB1*06:09	0.000732
A*68:02~C*03:04~B*15:10~DRB1*08:04~DQB1*03:01	0.000731
A*23:01~C*07:02~B*07:02~DRB1*01:02~DQB1*05:01	0.000731
A*03:01~C*04:01~B*35:01~DRB1*03:02~DQB1*04:02	0.000725
A*30:02~C*04:01~B*53:01~DRB1*01:02~DQB1*05:01	0.000725
A*74:01~C*04:01~B*53:01~DRB1*11:01~DQB1*06:02	0.000724
A*02:01~C*04:01~B*53:01~DRB1*03:01~DQB1*02:01	0.000723
A*30:02~C*07:01~B*49:01~DRB1*15:03~DQB1*06:02	0.000722
A*23:01~C*02:02~B*18:01~DRB1*07:01~DQB1*02:01	0.000722
A*68:02~C*03:04~B*15:10~DRB1*07:01~DQB1*02:01	0.000719
A*02:01~C*12:02~B*52:01~DRB1*15:02~DQB1*06:01	0.000718
A*03:01~C*04:01~B*35:01~DRB1*01:02~DQB1*05:01	0.000717
A*74:01~C*02:02~B*15:03~DRB1*13:02~DQB1*05:01	0.000716
A*33:03~C*03:04~B*15:10~DRB1*03:01~DQB1*02:01	0.000715
A*03:01~C*07:01~B*49:01~DRB1*08:04~DQB1*03:01	0.000711
A*02:01~C*16:01~B*35:01~DRB1*03:01~DQB1*05:03	0.000708
A*02:05~C*07:01~B*58:01~DRB1*11:02~DQB1*03:01	0.000706
A*34:02~C*08:04~B*13:02~DRB1*08:04~DQB1*04:02	0.000706
A*74:01~C*02:02~B*15:03~DRB1*03:01~DQB1*02:01	0.000698
A*30:01~C*17:01~B*42:01~DRB1*15:01~DQB1*06:02	0.000697
A*03:01~C*04:01~B*35:01~DRB1*13:03~DQB1*02:01	0.000691
A*03:01~C*08:02~B*14:02~DRB1*13:02~DQB1*06:09	0.000689
A*68:01~C*16:04~B*13:02~DRB1*15:01~DQB1*06:02	0.000686
A*03:01~C*04:01~B*53:01~DRB1*15:03~DQB1*06:02	0.000679
A*33:03~C*04:01~B*44:03~DRB1*01:02~DQB1*05:01	0.000679
A*02:01~C*16:01~B*45:01~DRB1*01:02~DQB1*05:01	0.000678
A*36:01~C*04:01~B*53:01~DRB1*03:01~DQB1*02:01	0.000677
A*26:01~C*04:01~B*81:01~DRB1*08:04~DQB1*04:02	0.000675
A*34:02~C*04:01~B*35:01~DRB1*13:02~DQB1*06:02	0.000673
A*30:04~C*06:02~B*58:02~DRB1*15:03~DQB1*06:02	0.000671
A*30:01~C*06:02~B*13:02~DRB1*07:01~DQB1*02:01	0.00067
A*02:01~C*12:03~B*39:10~DRB1*07:01~DQB1*03:03	0.000665
A*02:01~C*12:03~B*39:10~DRB1*07:01~DQB1*05:03	0.000665
A*31:01~C*07:01~B*57:03~DRB1*15:03~DQB1*05:01	0.000662
A*31:01~C*07:01~B*57:03~DRB1*15:03~DQB1*06:02	0.000662
A*68:01~C*04:01~B*53:01~DRB1*08:04~DQB1*03:01	0.000661
A*30:02~C*04:01~B*53:01~DRB1*16:02~DQB1*05:02	0.00066
A*02:02~C*02:02~B*18:01~DRB1*07:01~DQB1*02:01	0.000659
A*29:02~C*04:01~B*35:01~DRB1*15:03~DQB1*06:02	0.000654
A*01:02~C*15:05~B*07:02~DRB1*15:03~DQB1*06:02	0.000653
A*02:01~C*04:01~B*44:03~DRB1*15:03~DQB1*06:02	0.00065
A*68:01~C*06:02~B*58:02~DRB1*15:03~DQB1*06:02	0.000647
A*33:01~C*08:02~B*14:02~DRB1*01:02~DQB1*05:01	0.000641
A*02:02~C*04:01~B*53:01~DRB1*13:02~DQB1*06:09	0.00064
A*68:02~C*03:04~B*15:10~DRB1*08:04~DQB1*06:02	0.000639
A*30:01~C*04:01~B*53:01~DRB1*08:04~DQB1*03:01	0.000637
A*23:01~C*17:01~B*42:01~DRB1*15:03~DQB1*06:02	0.000636
A*23:01~C*16:01~B*52:01~DRB1*13:01~DQB1*06:03	0.000631
A*23:01~C*16:01~B*45:01~DRB1*07:01~DQB1*06:09	0.00063
A*23:01~C*15:05~B*07:02~DRB1*15:03~DQB1*06:02	0.00063
A*30:01~C*04:01~B*53:01~DRB1*15:03~DQB1*06:02	0.000629
A*36:01~C*04:01~B*53:01~DRB1*11:02~DQB1*03:01	0.000622
A*23:01~C*02:02~B*15:03~DRB1*09:01~DQB1*02:01	0.000621
A*36:01~C*04:01~B*35:01~DRB1*15:03~DQB1*06:02	0.000621
A*02:02~C*07:01~B*08:01~DRB1*03:01~DQB1*02:01	0.000618
A*02:02~C*17:01~B*41:01~DRB1*04:05~DQB1*06:04	0.000615
A*30:02~C*16:01~B*45:01~DRB1*11:01~DQB1*03:01	0.000614
A*03:01~C*16:01~B*52:01~DRB1*13:01~DQB1*06:03	0.000613
A*33:03~C*16:01~B*52:01~DRB1*13:01~DQB1*06:02	0.000606
A*03:01~C*07:01~B*49:01~DRB1*15:03~DQB1*06:02	0.000605
A*23:01~C*02:02~B*15:03~DRB1*13:02~DQB1*05:02	0.000604
A*23:01~C*02:02~B*15:03~DRB1*13:02~DQB1*06:09	0.000604
A*74:01~C*07:01~B*58:01~DRB1*15:03~DQB1*05:01	0.000604
A*68:02~C*04:01~B*53:01~DRB1*11:04~DQB1*05:02	0.000604
A*36:01~C*04:01~B*53:01~DRB1*16:02~DQB1*05:02	0.000603
A*23:01~C*08:02~B*53:01~DRB1*15:03~DQB1*06:02	0.000601
A*03:01~C*03:02~B*15:10~DRB1*03:01~DQB1*05:01	0.000601
A*30:01~C*16:01~B*52:01~DRB1*13:01~DQB1*06:03	0.000598
A*33:03~C*15:05~B*07:02~DRB1*15:03~DQB1*06:02	0.000596
A*74:01~C*04:01~B*53:01~DRB1*03:01~DQB1*02:01	0.000593
A*33:03~C*14:02~B*15:16~DRB1*11:01~DQB1*06:02	0.000593
A*01:03~C*18:01~B*57:02~DRB1*01:02~DQB1*05:01	0.000592
A*02:01~C*07:02~B*07:02~DRB1*15:01~DQB1*05:02	0.000591
A*30:02~C*07:01~B*58:01~DRB1*15:03~DQB1*06:09	0.000587
A*30:01~C*04:01~B*53:01~DRB1*11:02~DQB1*05:02	0.000585
A*36:01~C*04:01~B*53:01~DRB1*13:03~DQB1*03:02	0.000584
A*36:01~C*04:01~B*53:01~DRB1*13:03~DQB1*02:01	0.000584
A*30:02~C*02:02~B*15:03~DRB1*03:02~DQB1*04:02	0.000576
A*02:05~C*18:01~B*57:03~DRB1*16:02~DQB1*05:02	0.000574
A*02:02~C*06:02~B*58:02~DRB1*12:01~DQB1*05:01	0.000574
A*02:02~C*16:01~B*51:01~DRB1*13:02~DQB1*05:01	0.000572
A*03:01~C*07:02~B*07:02~DRB1*08:04~DQB1*05:01	0.000572
A*02:01~C*16:01~B*52:01~DRB1*03:01~DQB1*06:02	0.000572
A*02:01~C*04:01~B*35:01~DRB1*03:01~DQB1*02:01	0.000571
A*30:01~C*17:01~B*42:01~DRB1*13:03~DQB1*02:01	0.00057
A*30:01~C*17:01~B*42:02~DRB1*12:01~DQB1*05:01	0.000564
A*23:01~C*04:01~B*53:01~DRB1*01:02~DQB1*02:01	0.000564
A*02:02~C*16:01~B*45:01~DRB1*01:02~DQB1*05:01	0.000564
A*34:02~C*07:01~B*57:03~DRB1*15:03~DQB1*06:02	0.000561
A*02:05~C*07:01~B*58:01~DRB1*11:02~DQB1*06:02	0.00056
A*02:01~C*18:01~B*57:02~DRB1*15:03~DQB1*02:01	0.000552
A*01:01~C*07:01~B*57:03~DRB1*09:01~DQB1*02:01	0.000552
A*03:01~C*06:02~B*58:02~DRB1*07:01~DQB1*02:01	0.000551
A*01:02~C*07:01~B*49:01~DRB1*13:02~DQB1*06:04	0.000551
A*30:02~C*07:01~B*49:01~DRB1*13:02~DQB1*06:04	0.00055
A*30:01~C*17:01~B*42:02~DRB1*03:01~DQB1*02:01	0.000541
A*02:02~C*04:01~B*53:01~DRB1*13:01~DQB1*06:11	0.000541
A*23:01~C*06:02~B*53:01~DRB1*09:01~DQB1*02:01	0.000541
A*74:01~C*04:01~B*35:01~DRB1*11:02~DQB1*02:01	0.000539
A*30:02~C*15:05~B*07:02~DRB1*15:03~DQB1*06:02	0.000538
A*02:01~C*12:03~B*39:10~DRB1*03:01~DQB1*02:01	0.000534
A*03:01~C*08:04~B*15:10~DRB1*11:04~DQB1*06:02	0.000533
A*03:01~C*08:04~B*15:10~DRB1*11:04~DQB1*06:09	0.000533
A*02:01~C*04:01~B*07:02~DRB1*11:01~DQB1*06:11	0.000528
A*34:02~C*17:01~B*42:01~DRB1*03:02~DQB1*04:02	0.000526
A*01:01~C*15:05~B*07:02~DRB1*15:01~DQB1*06:02	0.000524
A*74:01~C*04:01~B*35:01~DRB1*13:02~DQB1*05:01	0.000523
A*36:01~C*08:04~B*15:10~DRB1*11:04~DQB1*05:02	0.000523
A*23:01~C*06:02~B*58:02~DRB1*12:01~DQB1*05:01	0.000521
A*74:01~C*02:02~B*18:01~DRB1*11:01~DQB1*05:02	0.000518
A*03:01~C*18:01~B*57:02~DRB1*07:01~DQB1*02:01	0.000516
A*30:02~C*08:02~B*57:03~DRB1*13:03~DQB1*06:02	0.000513
A*66:01~C*18:01~B*51:01~DRB1*12:01~DQB1*06:03	0.00051
A*23:01~C*04:01~B*53:01~DRB1*16:02~DQB1*05:02	0.000509
A*74:01~C*02:02~B*15:03~DRB1*01:02~DQB1*05:01	0.000508
A*30:01~C*17:01~B*42:01~DRB1*12:01~DQB1*05:01	0.000504
A*68:02~C*02:02~B*15:03~DRB1*07:01~DQB1*02:01	0.000502
A*30:01~C*17:01~B*42:01~DRB1*08:04~DQB1*04:02	0.000501
A*23:01~C*06:02~B*58:02~DRB1*13:01~DQB1*03:03	0.000501
A*29:02~C*07:01~B*49:01~DRB1*15:03~DQB1*06:02	0.0005
A*29:02~C*07:01~B*49:01~DRB1*15:03~DQB1*04:02	0.0005
A*02:01~C*18:01~B*57:03~DRB1*13:01~DQB1*05:01	0.000497
A*02:01~C*16:01~B*51:01~DRB1*13:01~DQB1*02:01	0.000495
A*68:02~C*16:01~B*52:01~DRB1*13:03~DQB1*02:01	0.000494
A*24:02~C*06:02~B*45:01~DRB1*15:03~DQB1*06:02	0.000493
A*74:01~C*02:02~B*15:03~DRB1*14:01~DQB1*05:03	0.000492
A*30:02~C*07:02~B*07:02~DRB1*15:03~DQB1*05:01	0.000492
A*02:01~C*16:01~B*51:01~DRB1*13:03~DQB1*03:01	0.000487
A*23:01~C*06:02~B*45:01~DRB1*11:01~DQB1*06:02	0.000486
A*36:01~C*04:01~B*35:01~DRB1*03:02~DQB1*04:02	0.000485
A*68:02~C*07:01~B*58:01~DRB1*15:03~DQB1*06:03	0.000481
A*30:01~C*03:04~B*15:10~DRB1*03:01~DQB1*02:01	0.00048
A*68:02~C*04:01~B*53:01~DRB1*16:02~DQB1*05:02	0.000478
A*02:05~C*07:02~B*07:05~DRB1*01:01~DQB1*02:01	0.000476
A*33:03~C*03:02~B*58:01~DRB1*07:01~DQB1*02:01	0.000475
A*30:01~C*02:02~B*15:03~DRB1*07:01~DQB1*02:01	0.000474
A*01:01~C*06:02~B*37:01~DRB1*10:01~DQB1*05:01	0.000473
A*30:01~C*07:02~B*07:02~DRB1*09:01~DQB1*02:01	0.000471
A*02:02~C*04:01~B*53:01~DRB1*11:01~DQB1*06:02	0.00047
A*74:01~C*18:01~B*57:03~DRB1*16:02~DQB1*05:02	0.00047
A*32:01~C*08:02~B*14:01~DRB1*07:01~DQB1*02:01	0.000468
A*01:01~C*06:02~B*57:01~DRB1*07:01~DQB1*03:03	0.000467
A*30:02~C*04:01~B*35:01~DRB1*11:01~DQB1*06:02	0.000466
A*02:01~C*05:01~B*18:01~DRB1*03:01~DQB1*02:01	0.000465
A*36:01~C*18:01~B*81:01~DRB1*11:01~DQB1*06:02	0.000464
A*29:02~C*18:01~B*81:01~DRB1*08:04~DQB1*04:02	0.000463
A*30:01~C*02:02~B*18:01~DRB1*07:01~DQB1*02:01	0.000463
A*23:01~C*03:04~B*08:01~DRB1*01:02~DQB1*05:01	0.00046
A*34:02~C*04:01~B*53:01~DRB1*07:01~DQB1*02:01	0.000459
A*68:01~C*07:01~B*58:01~DRB1*13:02~DQB1*06:04	0.000459
A*02:02~C*05:01~B*18:01~DRB1*03:01~DQB1*02:01	0.000458
A*02:02~C*04:01~B*35:01~DRB1*15:03~DQB1*06:02	0.000457
A*02:01~C*07:01~B*18:01~DRB1*04:03~DQB1*03:01	0.000457
A*30:01~C*02:02~B*15:03~DRB1*03:01~DQB1*02:01	0.000456
A*02:01~C*16:01~B*35:01~DRB1*13:03~DQB1*02:01	0.000456
A*02:02~C*03:04~B*15:10~DRB1*07:01~DQB1*02:01	0.000455
A*23:01~C*07:02~B*07:02~DRB1*03:02~DQB1*04:02	0.000455
A*30:02~C*03:04~B*15:10~DRB1*13:02~DQB1*05:01	0.000453
A*23:01~C*03:04~B*15:10~DRB1*11:02~DQB1*05:02	0.000449
A*68:02~C*07:01~B*49:01~DRB1*09:01~DQB1*02:01	0.000448
A*34:02~C*16:01~B*51:01~DRB1*09:01~DQB1*05:01	0.000448
A*68:02~C*12:03~B*39:10~DRB1*07:01~DQB1*02:01	0.000447
A*02:01~C*04:01~B*53:01~DRB1*16:02~DQB1*05:02	0.000445
A*23:01~C*08:02~B*14:02~DRB1*15:03~DQB1*06:02	0.000444
A*33:03~C*03:02~B*58:01~DRB1*11:01~DQB1*06:02	0.000442
A*23:01~C*02:02~B*15:03~DRB1*12:01~DQB1*03:01	0.000442
A*23:01~C*08:02~B*14:03~DRB1*03:01~DQB1*02:01	0.000441
A*30:01~C*04:01~B*53:01~DRB1*10:01~DQB1*05:01	0.00044
A*34:02~C*06:02~B*35:01~DRB1*13:03~DQB1*05:01	0.000438
A*68:01~C*07:02~B*07:02~DRB1*15:03~DQB1*06:02	0.000436
A*23:01~C*07:01~B*57:03~DRB1*03:02~DQB1*04:02	0.000436
A*74:01~C*16:01~B*51:01~DRB1*07:01~DQB1*02:01	0.000434
A*30:01~C*17:01~B*42:01~DRB1*15:03~DQB1*02:01	0.000433
A*02:02~C*04:01~B*53:01~DRB1*03:01~DQB1*03:01	0.000431
A*02:02~C*06:02~B*58:02~DRB1*11:02~DQB1*03:01	0.000428
A*23:01~C*04:01~B*35:01~DRB1*11:01~DQB1*06:02	0.000427
A*02:02~C*17:01~B*41:01~DRB1*01:02~DQB1*05:01	0.000426
A*33:01~C*04:01~B*53:01~DRB1*08:04~DQB1*02:01	0.000422
A*34:02~C*07:01~B*57:03~DRB1*08:04~DQB1*06:02	0.000421
A*36:01~C*04:01~B*53:01~DRB1*08:04~DQB1*03:01	0.000417
A*36:01~C*04:01~B*53:01~DRB1*13:01~DQB1*05:01	0.000416
A*33:01~C*07:04~B*18:01~DRB1*11:01~DQB1*03:01	0.000415
A*03:01~C*06:02~B*58:02~DRB1*03:01~DQB1*02:01	0.000414
A*02:01~C*16:01~B*45:01~DRB1*07:01~DQB1*02:01	0.000414
A*68:02~C*07:02~B*07:02~DRB1*08:04~DQB1*05:01	0.000414
A*33:01~C*04:01~B*53:01~DRB1*07:01~DQB1*02:01	0.000414
A*30:02~C*04:01~B*53:01~DRB1*03:01~DQB1*02:01	0.000411
A*02:01~C*07:01~B*58:01~DRB1*15:01~DQB1*06:02	0.000411
A*02:01~C*04:01~B*53:01~DRB1*13:02~DQB1*06:08	0.00041
A*36:01~C*17:01~B*42:01~DRB1*07:01~DQB1*02:01	0.00041
A*30:01~C*17:01~B*42:02~DRB1*13:02~DQB1*06:04	0.000408
A*01:03~C*12:03~B*39:10~DRB1*07:01~DQB1*02:01	0.000408
A*33:03~C*04:01~B*53:01~DRB1*13:01~DQB1*05:01	0.000407
A*30:02~C*04:01~B*35:01~DRB1*15:03~DQB1*03:01	0.000405
A*01:02~C*07:01~B*49:01~DRB1*15:03~DQB1*06:02	0.000404
A*30:02~C*18:01~B*57:03~DRB1*16:02~DQB1*05:02	0.0004
A*33:03~C*02:02~B*15:03~DRB1*13:02~DQB1*06:11	0.0004
A*36:01~C*04:01~B*53:01~DRB1*03:02~DQB1*03:01	0.000398
A*30:01~C*04:01~B*35:01~DRB1*08:04~DQB1*03:01	0.000398
A*23:01~C*04:01~B*53:01~DRB1*11:01~DQB1*06:02	0.000398
A*68:02~C*07:01~B*49:01~DRB1*15:03~DQB1*05:02	0.000398
A*23:01~C*08:02~B*53:01~DRB1*13:03~DQB1*02:01	0.000397
A*30:01~C*17:01~B*42:02~DRB1*07:01~DQB1*03:01	0.000394
A*23:01~C*04:01~B*44:03~DRB1*01:02~DQB1*05:01	0.000393
A*01:01~C*06:02~B*50:01~DRB1*07:01~DQB1*02:01	0.000391
A*74:01~C*02:02~B*15:03~DRB1*11:01~DQB1*06:02	0.000389
A*68:02~C*05:01~B*18:01~DRB1*11:02~DQB1*03:01	0.000389
A*30:01~C*04:01~B*35:01~DRB1*15:03~DQB1*03:01	0.000388
A*30:02~C*02:02~B*15:03~DRB1*01:02~DQB1*05:01	0.000386
A*01:01~C*03:02~B*58:01~DRB1*03:01~DQB1*02:01	0.000386
A*33:01~C*05:01~B*18:01~DRB1*07:01~DQB1*02:01	0.000385
A*02:01~C*12:03~B*39:10~DRB1*08:04~DQB1*03:01	0.000383
A*03:01~C*04:01~B*35:01~DRB1*13:01~DQB1*06:03	0.000382
A*23:01~C*07:01~B*58:01~DRB1*11:02~DQB1*03:01	0.00038
A*74:01~C*02:02~B*51:01~DRB1*12:01~DQB1*03:01	0.00038
A*30:02~C*03:04~B*15:10~DRB1*07:01~DQB1*02:01	0.000378
A*74:01~C*07:01~B*49:01~DRB1*13:02~DQB1*03:01	0.000375
A*68:02~C*07:01~B*49:01~DRB1*10:01~DQB1*03:01	0.000375
A*68:02~C*04:01~B*53:01~DRB1*13:03~DQB1*03:01	0.000375
A*23:01~C*07:01~B*49:01~DRB1*03:02~DQB1*04:02	0.000375
A*33:03~C*02:02~B*15:03~DRB1*15:03~DQB1*06:02	0.000374
A*68:02~C*12:03~B*39:10~DRB1*08:04~DQB1*06:04	0.000372
A*02:01~C*04:01~B*53:01~DRB1*10:01~DQB1*04:02	0.000371
A*24:02~C*16:01~B*45:01~DRB1*03:02~DQB1*06:02	0.000368
A*02:01~C*04:01~B*53:01~DRB1*13:02~DQB1*06:04	0.000367
A*23:01~C*07:02~B*07:02~DRB1*13:03~DQB1*03:01	0.000367
A*02:05~C*16:01~B*35:01~DRB1*07:01~DQB1*02:01	0.000366
A*74:01~C*02:02~B*15:03~DRB1*11:01~DQB1*02:01	0.000366
A*02:02~C*17:01~B*41:01~DRB1*13:02~DQB1*02:01	0.000366
A*02:01~C*16:01~B*51:01~DRB1*03:01~DQB1*02:03	0.000365
A*74:01~C*07:01~B*49:01~DRB1*15:03~DQB1*06:02	0.000364
A*68:02~C*03:04~B*15:10~DRB1*03:01~DQB1*03:03	0.000363
A*23:01~C*16:01~B*45:01~DRB1*12:01~DQB1*05:02	0.000362
A*02:02~C*04:01~B*44:03~DRB1*15:03~DQB1*06:02	0.000362
A*03:01~C*04:01~B*15:10~DRB1*03:01~DQB1*02:01	0.000361
A*02:02~C*03:02~B*58:01~DRB1*11:01~DQB1*02:01	0.00036
A*02:02~C*04:01~B*53:01~DRB1*10:01~DQB1*05:01	0.000358
A*30:02~C*08:04~B*13:02~DRB1*13:01~DQB1*02:01	0.000357
A*02:01~C*04:01~B*53:01~DRB1*13:03~DQB1*06:02	0.000357
A*30:02~C*15:05~B*07:05~DRB1*01:02~DQB1*05:01	0.000357
A*36:01~C*02:02~B*15:03~DRB1*07:01~DQB1*02:01	0.000357
A*02:01~C*16:01~B*45:01~DRB1*03:01~DQB1*02:01	0.000355
A*68:02~C*07:02~B*07:02~DRB1*11:02~DQB1*03:01	0.000355
A*24:02~C*08:04~B*81:01~DRB1*12:01~DQB1*05:01	0.000355
A*03:01~C*04:01~B*53:01~DRB1*13:03~DQB1*02:01	0.000355
A*03:01~C*04:01~B*53:01~DRB1*13:03~DQB1*03:01	0.000355
A*74:01~C*02:02~B*15:03~DRB1*11:02~DQB1*03:01	0.000355
A*01:01~C*06:02~B*37:01~DRB1*03:01~DQB1*02:01	0.000354
A*36:01~C*04:01~B*53:01~DRB1*11:01~DQB1*04:02	0.000353
A*36:01~C*04:01~B*53:01~DRB1*11:01~DQB1*05:01	0.000353
A*68:01~C*07:01~B*15:17~DRB1*11:01~DQB1*03:01	0.000351
A*03:01~C*04:01~B*53:01~DRB1*13:02~DQB1*02:01	0.000349
A*80:01~C*04:01~B*53:01~DRB1*08:04~DQB1*06:02	0.000349
A*66:02~C*04:01~B*53:01~DRB1*07:01~DQB1*06:02	0.000348
A*29:02~C*16:01~B*44:03~DRB1*15:01~DQB1*06:02	0.000348
A*24:02~C*03:03~B*15:01~DRB1*13:01~DQB1*06:03	0.000347
A*23:01~C*14:02~B*15:16~DRB1*07:01~DQB1*03:01	0.000345
A*30:02~C*15:05~B*07:02~DRB1*07:01~DQB1*05:02	0.000345
A*03:01~C*08:02~B*14:02~DRB1*13:02~DQB1*02:01	0.000344
A*33:03~C*15:05~B*07:02~DRB1*13:02~DQB1*06:09	0.000342
A*23:01~C*04:01~B*35:01~DRB1*15:01~DQB1*02:01	0.000342
A*03:01~C*16:01~B*45:01~DRB1*07:01~DQB1*02:01	0.000342
A*68:02~C*16:01~B*52:01~DRB1*13:01~DQB1*06:02	0.000339
A*03:01~C*07:01~B*49:01~DRB1*13:02~DQB1*06:04	0.000339
A*01:01~C*07:01~B*58:01~DRB1*11:02~DQB1*03:01	0.000339
A*66:01~C*07:01~B*57:03~DRB1*15:03~DQB1*06:02	0.000336
A*68:01~C*06:02~B*58:02~DRB1*11:01~DQB1*03:01	0.000336
A*03:01~C*07:02~B*07:05~DRB1*04:05~DQB1*03:02	0.000335
A*23:01~C*04:01~B*35:01~DRB1*14:01~DQB1*06:02	0.000335
A*23:01~C*04:01~B*35:01~DRB1*11:02~DQB1*03:01	0.000334
A*02:05~C*07:01~B*58:01~DRB1*03:01~DQB1*03:01	0.000334
A*68:02~C*07:01~B*58:01~DRB1*15:03~DQB1*06:02	0.000332
A*30:02~C*08:02~B*14:02~DRB1*15:01~DQB1*06:02	0.000332
A*23:01~C*04:01~B*53:01~DRB1*13:03~DQB1*02:01	0.000331
A*23:01~C*04:01~B*35:01~DRB1*03:02~DQB1*04:02	0.000331
A*02:02~C*04:01~B*53:01~DRB1*13:01~DQB1*06:02	0.000331
A*36:01~C*03:04~B*15:10~DRB1*03:01~DQB1*02:01	0.00033
A*02:02~C*06:02~B*58:02~DRB1*03:01~DQB1*02:01	0.00033
A*29:02~C*02:02~B*15:03~DRB1*11:01~DQB1*05:01	0.00033
A*23:01~C*04:01~B*44:03~DRB1*07:01~DQB1*02:01	0.000329
A*01:01~C*07:01~B*49:01~DRB1*13:02~DQB1*06:04	0.000328
A*02:01~C*04:01~B*53:01~DRB1*13:03~DQB1*05:01	0.000328
A*02:01~C*04:01~B*53:01~DRB1*13:03~DQB1*06:04	0.000328
A*68:02~C*02:02~B*15:03~DRB1*15:03~DQB1*02:01	0.000326
A*80:01~C*17:01~B*42:02~DRB1*08:04~DQB1*03:01	0.000325
A*23:01~C*07:01~B*49:01~DRB1*01:02~DQB1*05:01	0.000325
A*68:01~C*02:02~B*15:03~DRB1*11:01~DQB1*03:01	0.000325
A*25:01~C*12:03~B*18:01~DRB1*15:01~DQB1*06:11	0.000324
A*33:03~C*04:01~B*35:01~DRB1*07:01~DQB1*02:01	0.000323
A*02:05~C*07:02~B*07:02~DRB1*03:01~DQB1*06:09	0.000322
A*02:02~C*03:04~B*15:10~DRB1*03:01~DQB1*02:01	0.00032
A*23:01~C*04:01~B*53:01~DRB1*11:01~DQB1*02:01	0.00032
A*01:01~C*04:01~B*53:01~DRB1*15:03~DQB1*06:02	0.00032
A*02:02~C*04:01~B*53:01~DRB1*13:02~DQB1*06:04	0.00032
A*33:03~C*14:02~B*15:16~DRB1*11:17~DQB1*05:03	0.000318
A*03:01~C*03:04~B*15:10~DRB1*03:01~DQB1*02:01	0.000318
A*34:02~C*06:02~B*35:01~DRB1*13:01~DQB1*06:02	0.000317
A*23:01~C*04:01~B*15:03~DRB1*15:03~DQB1*06:02	0.000317
A*29:02~C*06:02~B*13:02~DRB1*01:01~DQB1*05:01	0.000316
A*30:02~C*07:02~B*07:02~DRB1*03:01~DQB1*02:01	0.000315
A*30:02~C*07:01~B*58:01~DRB1*13:01~DQB1*04:02	0.000315
A*30:01~C*17:01~B*41:01~DRB1*13:02~DQB1*05:01	0.000313
A*02:05~C*04:01~B*53:01~DRB1*03:02~DQB1*06:03	0.000313
A*68:01~C*08:02~B*14:02~DRB1*13:02~DQB1*06:09	0.000313
A*30:01~C*07:02~B*07:02~DRB1*07:01~DQB1*02:01	0.000312
A*33:01~C*08:02~B*14:02~DRB1*13:03~DQB1*02:01	0.000309
A*02:02~C*07:01~B*41:01~DRB1*01:02~DQB1*05:01	0.000309
A*30:02~C*03:04~B*15:10~DRB1*10:01~DQB1*04:02	0.000308
A*68:01~C*02:02~B*27:03~DRB1*08:04~DQB1*03:01	0.000308
A*68:01~C*02:02~B*27:03~DRB1*08:04~DQB1*04:02	0.000308
A*29:02~C*06:02~B*45:01~DRB1*11:02~DQB1*06:02	0.000307
A*68:02~C*04:01~B*44:03~DRB1*03:01~DQB1*02:01	0.000307
A*03:01~C*07:02~B*07:02~DRB1*15:01~DQB1*06:02	0.000306
A*23:01~C*04:01~B*35:01~DRB1*01:02~DQB1*06:02	0.000306
A*23:01~C*16:01~B*35:01~DRB1*01:02~DQB1*05:01	0.000306
A*68:02~C*07:01~B*57:03~DRB1*09:01~DQB1*02:01	0.000304
A*02:02~C*17:01~B*42:01~DRB1*16:02~DQB1*05:02	0.000303
A*36:01~C*12:03~B*39:10~DRB1*13:01~DQB1*06:09	0.000302
A*02:01~C*16:01~B*15:16~DRB1*13:01~DQB1*06:03	0.000301
A*68:01~C*04:01~B*53:01~DRB1*11:01~DQB1*03:01	0.000301
A*30:02~C*07:02~B*07:05~DRB1*09:01~DQB1*02:01	0.000301
A*30:01~C*07:01~B*49:01~DRB1*10:01~DQB1*05:01	0.000299
A*36:01~C*12:03~B*39:10~DRB1*13:03~DQB1*02:01	0.000299
A*30:01~C*08:04~B*15:10~DRB1*11:04~DQB1*05:02	0.000299
A*01:01~C*18:01~B*81:01~DRB1*13:01~DQB1*06:08	0.000299
A*23:01~C*02:02~B*27:05~DRB1*13:02~DQB1*02:01	0.000297
A*30:01~C*12:03~B*39:10~DRB1*03:01~DQB1*02:01	0.000296
A*68:02~C*04:01~B*44:03~DRB1*15:03~DQB1*03:01	0.000296
A*02:01~C*07:02~B*07:02~DRB1*15:01~DQB1*06:04	0.000295
A*02:01~C*07:02~B*07:02~DRB1*15:01~DQB1*03:01	0.000295
A*68:01~C*03:02~B*82:01~DRB1*11:01~DQB1*04:02	0.000294
A*36:01~C*16:01~B*45:01~DRB1*01:02~DQB1*02:01	0.000292
A*02:05~C*07:01~B*58:01~DRB1*03:02~DQB1*06:02	0.000292
A*02:01~C*16:01~B*35:01~DRB1*13:02~DQB1*05:01	0.000291
A*33:03~C*17:01~B*42:01~DRB1*03:01~DQB1*02:01	0.00029
A*02:02~C*02:02~B*15:03~DRB1*13:01~DQB1*03:02	0.00029
A*36:01~C*16:01~B*52:01~DRB1*08:04~DQB1*02:01	0.00029
A*23:01~C*03:02~B*58:01~DRB1*13:01~DQB1*06:03	0.000289
A*23:01~C*03:02~B*58:01~DRB1*13:01~DQB1*05:01	0.000289
A*29:01~C*06:02~B*58:01~DRB1*13:02~DQB1*06:02	0.000288
A*30:01~C*03:04~B*15:10~DRB1*12:01~DQB1*05:01	0.000287
A*03:01~C*04:01~B*44:03~DRB1*16:02~DQB1*05:02	0.000286
A*30:02~C*07:01~B*58:01~DRB1*03:01~DQB1*06:04	0.000286
A*24:02~C*04:01~B*44:03~DRB1*11:01~DQB1*06:02	0.000286
A*23:01~C*03:04~B*53:01~DRB1*08:04~DQB1*03:01	0.000285
A*68:02~C*16:02~B*51:01~DRB1*08:04~DQB1*03:01	0.000284
A*23:01~C*03:02~B*58:01~DRB1*04:01~DQB1*03:02	0.000283
A*36:01~C*04:01~B*35:01~DRB1*08:04~DQB1*03:01	0.000283
A*02:01~C*07:02~B*07:02~DRB1*10:01~DQB1*03:02	0.000283
A*23:01~C*15:05~B*07:02~DRB1*11:01~DQB1*02:01	0.000282
A*03:01~C*06:02~B*53:01~DRB1*11:02~DQB1*03:01	0.000281
A*02:01~C*12:03~B*39:10~DRB1*13:03~DQB1*06:09	0.000279
A*33:01~C*08:02~B*14:02~DRB1*01:01~DQB1*05:01	0.000279
A*68:02~C*03:02~B*15:10~DRB1*03:02~DQB1*04:02	0.000278
A*23:01~C*07:02~B*08:01~DRB1*14:01~DQB1*05:03	0.000278
A*23:01~C*07:02~B*08:01~DRB1*11:04~DQB1*03:01	0.000277
A*80:01~C*15:05~B*07:02~DRB1*13:02~DQB1*03:01	0.000277
A*30:01~C*07:01~B*49:01~DRB1*08:04~DQB1*03:03	0.000277
A*34:02~C*02:02~B*15:03~DRB1*08:04~DQB1*03:01	0.000276
A*23:01~C*08:02~B*53:01~DRB1*13:02~DQB1*05:02	0.000275
A*30:01~C*04:01~B*35:01~DRB1*11:02~DQB1*03:01	0.000275
A*02:02~C*17:01~B*58:01~DRB1*13:03~DQB1*03:01	0.000275
A*29:02~C*06:02~B*45:01~DRB1*11:02~DQB1*03:01	0.000275
A*02:02~C*05:01~B*18:01~DRB1*14:01~DQB1*05:02	0.000274
A*32:01~C*04:01~B*53:01~DRB1*08:04~DQB1*03:01	0.000273
A*23:01~C*16:01~B*51:01~DRB1*11:02~DQB1*03:01	0.000273
A*30:07~C*07:01~B*58:01~DRB1*15:03~DQB1*06:09	0.000273
A*02:01~C*08:02~B*14:02~DRB1*03:02~DQB1*04:02	0.000273
A*23:01~C*02:02~B*15:03~DRB1*13:03~DQB1*04:02	0.000272
A*02:02~C*07:02~B*07:02~DRB1*09:01~DQB1*05:01	0.000272
A*30:01~C*07:01~B*58:01~DRB1*11:02~DQB1*03:01	0.00027
A*68:02~C*07:02~B*07:02~DRB1*01:04~DQB1*05:01	0.00027
A*02:01~C*16:01~B*15:16~DRB1*10:01~DQB1*05:01	0.00027
A*03:01~C*07:01~B*58:01~DRB1*13:01~DQB1*05:01	0.000269
A*30:02~C*08:02~B*14:02~DRB1*03:01~DQB1*03:01	0.000269
A*66:01~C*17:01~B*41:02~DRB1*07:01~DQB1*02:01	0.000269
A*02:05~C*07:01~B*58:01~DRB1*11:01~DQB1*03:01	0.000269
A*29:02~C*07:01~B*44:03~DRB1*11:01~DQB1*06:02	0.000268
A*30:01~C*17:01~B*42:02~DRB1*15:03~DQB1*06:02	0.000268
A*68:02~C*16:01~B*35:01~DRB1*12:01~DQB1*05:01	0.000268
A*29:02~C*04:01~B*35:01~DRB1*01:01~DQB1*05:01	0.000268
A*01:01~C*07:01~B*57:03~DRB1*14:01~DQB1*05:03	0.000267
A*30:01~C*17:01~B*42:01~DRB1*03:01~DQB1*03:01	0.000267
A*03:01~C*02:02~B*18:01~DRB1*11:01~DQB1*05:02	0.000267
A*11:01~C*06:02~B*57:01~DRB1*07:01~DQB1*03:03	0.000267
A*30:02~C*07:02~B*08:12~DRB1*11:02~DQB1*05:01	0.000266
A*36:01~C*02:02~B*15:03~DRB1*11:01~DQB1*02:01	0.000265
A*30:02~C*04:01~B*44:03~DRB1*13:01~DQB1*06:09	0.000264
A*30:01~C*14:02~B*35:01~DRB1*04:05~DQB1*03:02	0.000264
A*24:02~C*07:02~B*07:02~DRB1*13:01~DQB1*06:03	0.000264
A*30:02~C*05:01~B*15:17~DRB1*11:01~DQB1*02:01	0.000262
A*03:01~C*05:01~B*18:01~DRB1*07:01~DQB1*02:01	0.000262
A*02:05~C*02:02~B*15:03~DRB1*13:01~DQB1*03:03	0.000262
A*02:01~C*16:02~B*51:01~DRB1*13:02~DQB1*06:04	0.000262
A*66:02~C*16:01~B*52:01~DRB1*13:01~DQB1*06:03	0.000261
A*23:01~C*18:01~B*81:01~DRB1*15:03~DQB1*02:01	0.000261
A*23:01~C*07:02~B*07:02~DRB1*16:02~DQB1*05:02	0.00026
A*02:01~C*04:01~B*53:01~DRB1*15:01~DQB1*05:01	0.00026
A*74:01~C*16:01~B*51:01~DRB1*13:03~DQB1*03:01	0.00026
A*74:01~C*03:02~B*82:01~DRB1*11:01~DQB1*06:02	0.00026
A*36:01~C*12:03~B*39:10~DRB1*10:01~DQB1*05:01	0.00026
A*24:02~C*06:02~B*50:01~DRB1*07:01~DQB1*02:01	0.00026
A*34:02~C*08:04~B*81:01~DRB1*12:01~DQB1*05:01	0.00026
A*24:03~C*12:03~B*38:01~DRB1*13:01~DQB1*02:01	0.00026
A*29:02~C*03:04~B*15:10~DRB1*03:01~DQB1*02:01	0.00026
A*02:01~C*02:02~B*15:03~DRB1*13:01~DQB1*05:01	0.000259
A*33:03~C*03:02~B*58:01~DRB1*13:02~DQB1*05:02	0.000259
A*02:01~C*07:01~B*58:01~DRB1*03:01~DQB1*02:01	0.000258
A*23:01~C*17:01~B*42:01~DRB1*13:02~DQB1*05:02	0.000257
A*26:01~C*07:01~B*57:03~DRB1*11:02~DQB1*02:01	0.000257
A*66:01~C*04:01~B*44:03~DRB1*03:01~DQB1*04:02	0.000257
A*29:02~C*16:01~B*44:03~DRB1*07:01~DQB1*02:03	0.000256
A*01:01~C*07:01~B*57:03~DRB1*11:01~DQB1*03:01	0.000256
A*03:01~C*15:05~B*07:02~DRB1*11:01~DQB1*06:02	0.000256
A*30:02~C*15:05~B*07:02~DRB1*09:01~DQB1*03:01	0.000253
A*33:01~C*17:01~B*42:01~DRB1*07:01~DQB1*02:01	0.000252
A*74:01~C*18:01~B*57:03~DRB1*08:04~DQB1*02:03	0.00025
A*68:02~C*07:01~B*44:03~DRB1*01:02~DQB1*05:01	0.000249
A*29:02~C*07:02~B*07:02~DRB1*15:03~DQB1*06:02	0.000247
A*03:01~C*03:04~B*15:10~DRB1*13:03~DQB1*06:02	0.000246
A*68:01~C*17:01~B*42:01~DRB1*15:03~DQB1*06:11	0.000246
A*03:01~C*15:05~B*07:02~DRB1*01:04~DQB1*05:01	0.000246
A*33:03~C*07:01~B*58:01~DRB1*08:04~DQB1*03:01	0.000244
A*36:01~C*03:02~B*58:01~DRB1*09:01~DQB1*02:01	0.000244
A*02:05~C*07:01~B*58:01~DRB1*13:02~DQB1*06:04	0.000244
A*02:05~C*07:01~B*58:01~DRB1*13:02~DQB1*05:01	0.000244
A*02:02~C*07:01~B*57:03~DRB1*08:04~DQB1*04:02	0.000243
A*30:01~C*08:02~B*53:01~DRB1*13:02~DQB1*05:03	0.000243
A*68:02~C*14:02~B*15:16~DRB1*07:01~DQB1*02:01	0.000243
A*74:01~C*06:02~B*58:02~DRB1*11:02~DQB1*06:02	0.000242
A*33:03~C*04:01~B*53:01~DRB1*10:01~DQB1*05:01	0.00024
A*30:01~C*04:01~B*44:03~DRB1*03:02~DQB1*04:02	0.00024
A*02:01~C*07:01~B*08:01~DRB1*13:02~DQB1*06:04	0.00024
A*30:01~C*08:02~B*53:01~DRB1*13:02~DQB1*05:02	0.00024
A*34:02~C*02:02~B*18:01~DRB1*07:01~DQB1*06:02	0.00024
A*02:01~C*07:04~B*18:01~DRB1*13:02~DQB1*06:02	0.000239
A*74:01~C*06:02~B*58:02~DRB1*11:02~DQB1*02:01	0.000239
A*23:01~C*07:02~B*07:02~DRB1*01:01~DQB1*05:01	0.000239
A*68:02~C*02:02~B*15:03~DRB1*11:01~DQB1*06:02	0.000239
A*36:01~C*07:02~B*07:02~DRB1*13:03~DQB1*03:01	0.000239
A*23:01~C*06:02~B*53:01~DRB1*10:01~DQB1*05:01	0.000237
A*02:02~C*04:01~B*35:01~DRB1*03:01~DQB1*03:02	0.000237
A*68:02~C*04:01~B*35:01~DRB1*03:02~DQB1*04:02	0.000236
A*30:02~C*06:02~B*58:02~DRB1*13:03~DQB1*03:01	0.000235
A*02:02~C*07:01~B*49:01~DRB1*15:03~DQB1*06:02	0.000235
A*30:02~C*07:01~B*57:03~DRB1*01:02~DQB1*03:02	0.000234
A*03:01~C*02:02~B*53:01~DRB1*08:04~DQB1*03:01	0.000234
A*66:01~C*18:01~B*57:03~DRB1*13:01~DQB1*05:01	0.000233
A*34:02~C*14:03~B*44:03~DRB1*15:03~DQB1*06:02	0.000233
A*30:01~C*14:02~B*15:16~DRB1*03:02~DQB1*06:03	0.000232
A*30:02~C*04:01~B*53:01~DRB1*11:02~DQB1*03:01	0.000232
A*29:02~C*18:01~B*81:01~DRB1*08:04~DQB1*03:01	0.000231
A*02:05~C*02:02~B*27:03~DRB1*08:04~DQB1*03:01	0.000231
A*02:05~C*07:02~B*27:03~DRB1*08:04~DQB1*02:01	0.000231
A*02:01~C*07:01~B*58:01~DRB1*13:03~DQB1*03:01	0.00023
A*23:01~C*07:01~B*58:01~DRB1*01:02~DQB1*05:01	0.00023
A*02:01~C*07:02~B*07:02~DRB1*11:04~DQB1*05:01	0.00023
A*23:01~C*07:02~B*08:01~DRB1*01:02~DQB1*05:01	0.00023
A*33:03~C*07:01~B*49:01~DRB1*03:01~DQB1*02:01	0.00023
A*02:01~C*04:01~B*44:03~DRB1*01:02~DQB1*05:01	0.00023
A*68:01~C*07:01~B*58:01~DRB1*13:02~DQB1*06:09	0.000229
A*26:01~C*07:01~B*57:03~DRB1*11:02~DQB1*06:02	0.000229
A*26:01~C*07:01~B*57:03~DRB1*11:02~DQB1*05:01	0.000229
A*02:05~C*07:02~B*07:05~DRB1*11:01~DQB1*06:11	0.000228
A*68:02~C*17:01~B*42:01~DRB1*03:01~DQB1*02:03	0.000228
A*36:01~C*04:01~B*35:01~DRB1*08:04~DQB1*05:01	0.000228
A*80:01~C*02:02~B*18:01~DRB1*15:03~DQB1*06:02	0.000228
A*68:02~C*02:02~B*15:03~DRB1*13:02~DQB1*02:01	0.000226
A*33:01~C*08:02~B*14:02~DRB1*07:01~DQB1*02:01	0.000226
A*29:02~C*08:02~B*14:01~DRB1*07:01~DQB1*02:01	0.000226
A*68:02~C*17:01~B*42:01~DRB1*11:01~DQB1*05:02	0.000226
A*68:02~C*17:01~B*42:01~DRB1*11:01~DQB1*06:02	0.000226
A*02:01~C*04:01~B*50:01~DRB1*11:01~DQB1*05:02	0.000225
A*11:01~C*07:02~B*07:02~DRB1*15:01~DQB1*06:02	0.000225
A*68:02~C*16:01~B*51:01~DRB1*11:01~DQB1*06:02	0.000225
A*33:03~C*04:01~B*44:03~DRB1*15:01~DQB1*02:01	0.000225
A*02:01~C*04:01~B*44:03~DRB1*04:05~DQB1*02:01	0.000223
A*02:01~C*17:01~B*42:01~DRB1*11:02~DQB1*03:01	0.000223
A*30:04~C*16:02~B*41:01~DRB1*15:03~DQB1*06:02	0.000223
A*33:01~C*08:02~B*14:01~DRB1*11:01~DQB1*06:11	0.000223
A*30:02~C*02:02~B*15:03~DRB1*11:01~DQB1*04:02	0.000222
A*02:60~C*07:01~B*58:01~DRB1*15:03~DQB1*06:02	0.000222
A*30:01~C*07:01~B*49:01~DRB1*08:04~DQB1*05:01	0.000222
A*68:01~C*07:01~B*49:01~DRB1*03:01~DQB1*06:04	0.000222
A*66:01~C*07:04~B*18:01~DRB1*11:01~DQB1*06:02	0.000221
A*03:01~C*04:01~B*35:01~DRB1*13:02~DQB1*06:09	0.000221
A*68:02~C*08:02~B*53:01~DRB1*13:03~DQB1*02:01	0.00022
A*02:01~C*07:01~B*58:01~DRB1*08:04~DQB1*03:03	0.00022
A*02:01~C*16:01~B*45:01~DRB1*11:04~DQB1*03:02	0.000219
A*23:01~C*18:01~B*57:03~DRB1*13:01~DQB1*05:01	0.000219
A*30:01~C*17:01~B*42:02~DRB1*11:01~DQB1*02:01	0.000219
A*03:01~C*04:01~B*15:03~DRB1*07:01~DQB1*02:01	0.000218
A*30:02~C*07:01~B*57:03~DRB1*13:03~DQB1*05:02	0.000218
A*02:05~C*07:02~B*07:05~DRB1*08:06~DQB1*05:01	0.000218
A*68:01~C*07:01~B*35:01~DRB1*13:02~DQB1*05:01	0.000218
A*30:02~C*14:02~B*51:01~DRB1*13:01~DQB1*06:03	0.000217
A*30:01~C*07:01~B*58:01~DRB1*15:03~DQB1*05:01	0.000217
A*34:02~C*04:01~B*35:01~DRB1*15:03~DQB1*05:01	0.000216
A*30:02~C*07:01~B*58:01~DRB1*12:02~DQB1*05:01	0.000216
A*01:01~C*06:02~B*37:01~DRB1*08:04~DQB1*05:01	0.000214
A*74:01~C*06:02~B*58:02~DRB1*11:02~DQB1*05:02	0.000213
A*30:02~C*07:01~B*58:01~DRB1*14:01~DQB1*05:03	0.000213
A*03:01~C*02:02~B*18:01~DRB1*01:02~DQB1*02:01	0.000213
A*02:01~C*03:02~B*58:01~DRB1*10:01~DQB1*05:01	0.000213
A*30:02~C*06:02~B*53:01~DRB1*11:02~DQB1*03:01	0.000213
A*23:01~C*17:01~B*41:02~DRB1*11:02~DQB1*02:01	0.000213
A*68:01~C*08:02~B*40:16~DRB1*16:02~DQB1*05:02	0.000212
A*30:02~C*14:02~B*18:01~DRB1*12:02~DQB1*05:01	0.000212
A*02:05~C*07:02~B*07:02~DRB1*08:04~DQB1*03:01	0.000211
A*02:01~C*05:01~B*44:02~DRB1*04:02~DQB1*03:02	0.000211
A*74:01~C*06:02~B*58:02~DRB1*12:01~DQB1*05:01	0.000211
A*02:02~C*07:01~B*35:01~DRB1*11:02~DQB1*03:01	0.00021
A*36:01~C*04:01~B*35:01~DRB1*08:04~DQB1*06:11	0.00021
A*33:01~C*07:02~B*07:02~DRB1*11:01~DQB1*06:02	0.00021
A*32:01~C*15:05~B*07:02~DRB1*03:01~DQB1*02:01	0.000209
A*01:01~C*06:02~B*45:01~DRB1*01:02~DQB1*05:01	0.000208
A*26:01~C*03:04~B*08:01~DRB1*13:04~DQB1*03:01	0.000208
A*23:01~C*04:01~B*53:01~DRB1*13:02~DQB1*06:04	0.000207
A*68:02~C*02:02~B*15:03~DRB1*03:02~DQB1*02:01	0.000207
A*02:01~C*03:04~B*15:01~DRB1*04:01~DQB1*03:02	0.000207
A*74:01~C*07:02~B*07:02~DRB1*14:01~DQB1*05:03	0.000207
A*03:01~C*04:01~B*44:03~DRB1*15:01~DQB1*06:02	0.000206
A*30:02~C*02:02~B*27:03~DRB1*13:03~DQB1*03:01	0.000206
A*03:01~C*04:01~B*15:03~DRB1*13:02~DQB1*05:01	0.000206
A*03:01~C*16:01~B*45:01~DRB1*13:02~DQB1*02:01	0.000206
A*02:02~C*07:02~B*08:01~DRB1*01:02~DQB1*05:01	0.000205
A*02:01~C*07:01~B*08:01~DRB1*01:01~DQB1*05:01	0.000205
A*03:01~C*17:01~B*42:01~DRB1*15:03~DQB1*06:02	0.000204
A*30:01~C*17:01~B*42:02~DRB1*11:04~DQB1*06:02	0.000204
A*74:01~C*17:01~B*42:01~DRB1*08:04~DQB1*03:01	0.000203
A*30:04~C*06:02~B*58:01~DRB1*15:03~DQB1*06:02	0.000203
A*30:01~C*07:01~B*49:01~DRB1*08:04~DQB1*06:02	0.000203
A*23:01~C*16:02~B*51:01~DRB1*13:02~DQB1*06:04	0.000203
A*30:02~C*18:01~B*57:02~DRB1*13:01~DQB1*06:03	0.000202
A*03:01~C*07:02~B*07:02~DRB1*15:01~DQB1*05:01	0.000202
A*33:01~C*06:02~B*53:01~DRB1*09:01~DQB1*02:01	0.000202
A*68:02~C*02:02~B*15:03~DRB1*13:01~DQB1*06:03	0.000201
A*02:01~C*16:01~B*51:01~DRB1*11:01~DQB1*05:01	0.0002
A*30:02~C*07:04~B*18:01~DRB1*12:02~DQB1*06:02	0.0002
A*03:01~C*15:05~B*35:01~DRB1*13:01~DQB1*06:09	0.000199
A*02:05~C*07:01~B*58:01~DRB1*08:04~DQB1*03:01	0.000199
A*68:02~C*07:01~B*49:01~DRB1*13:03~DQB1*03:02	0.000199
A*34:02~C*04:01~B*35:01~DRB1*09:01~DQB1*02:01	0.000199
A*02:02~C*04:01~B*53:01~DRB1*12:01~DQB1*05:02	0.000199
A*68:02~C*07:01~B*57:03~DRB1*13:01~DQB1*03:01	0.000199
A*30:01~C*16:01~B*52:01~DRB1*03:06~DQB1*02:01	0.000198
A*30:01~C*17:01~B*42:01~DRB1*03:01~DQB1*05:03	0.000197
A*68:02~C*04:01~B*44:03~DRB1*11:01~DQB1*03:01	0.000196
A*25:01~C*12:03~B*18:01~DRB1*15:01~DQB1*06:02	0.000196
A*02:01~C*07:01~B*49:01~DRB1*11:01~DQB1*03:01	0.000196
A*02:01~C*07:01~B*49:01~DRB1*11:01~DQB1*05:02	0.000196
A*23:01~C*07:01~B*35:01~DRB1*11:02~DQB1*06:02	0.000196
A*01:01~C*07:02~B*07:02~DRB1*09:01~DQB1*02:01	0.000196
A*30:02~C*03:04~B*15:10~DRB1*09:01~DQB1*02:01	0.000195
A*66:02~C*07:01~B*57:03~DRB1*13:03~DQB1*03:01	0.000195
A*68:02~C*03:04~B*15:10~DRB1*13:03~DQB1*02:01	0.000195
A*01:01~C*06:02~B*50:01~DRB1*07:01~DQB1*03:03	0.000195
A*11:01~C*04:01~B*35:01~DRB1*14:01~DQB1*05:03	0.000195
A*23:01~C*07:01~B*57:03~DRB1*04:05~DQB1*03:02	0.000195
A*33:01~C*16:01~B*78:01~DRB1*11:01~DQB1*06:02	0.000195
A*30:02~C*04:01~B*44:03~DRB1*07:01~DQB1*02:01	0.000195
A*02:05~C*04:01~B*15:03~DRB1*03:01~DQB1*06:03	0.000193
A*80:01~C*04:01~B*44:03~DRB1*15:03~DQB1*06:09	0.000193
A*68:02~C*06:02~B*50:01~DRB1*13:01~DQB1*05:01	0.000193
A*30:02~C*12:03~B*39:10~DRB1*15:03~DQB1*06:02	0.000193
A*74:01~C*02:02~B*15:03~DRB1*16:02~DQB1*05:02	0.000193
A*33:01~C*17:01~B*41:02~DRB1*11:01~DQB1*06:02	0.000193
A*02:05~C*18:01~B*57:04~DRB1*16:02~DQB1*05:02	0.000193
A*34:02~C*07:01~B*07:02~DRB1*13:01~DQB1*05:01	0.000193
A*23:01~C*02:02~B*15:03~DRB1*07:01~DQB1*06:02	0.000191
A*29:02~C*04:01~B*57:03~DRB1*07:01~DQB1*03:03	0.000191
A*01:01~C*04:01~B*35:01~DRB1*03:01~DQB1*05:01	0.000191
A*02:01~C*07:01~B*49:01~DRB1*13:03~DQB1*02:01	0.000191
A*01:03~C*16:01~B*44:02~DRB1*03:01~DQB1*02:01	0.00019
A*68:02~C*18:01~B*57:03~DRB1*04:01~DQB1*03:02	0.00019
A*68:02~C*07:01~B*57:03~DRB1*14:01~DQB1*05:03	0.00019
A*30:02~C*02:02~B*37:01~DRB1*15:03~DQB1*06:02	0.00019
A*68:01~C*07:02~B*07:02~DRB1*11:02~DQB1*03:01	0.00019
A*23:01~C*07:02~B*08:01~DRB1*13:02~DQB1*05:01	0.00019
A*23:01~C*07:02~B*08:01~DRB1*13:02~DQB1*03:01	0.00019
A*23:01~C*08:02~B*14:02~DRB1*03:01~DQB1*02:01	0.00019
A*30:04~C*07:01~B*39:10~DRB1*15:03~DQB1*06:02	0.000189
A*30:01~C*07:01~B*58:01~DRB1*15:03~DQB1*04:02	0.000189
A*01:01~C*16:01~B*44:03~DRB1*15:03~DQB1*06:02	0.000189
A*68:02~C*06:02~B*13:02~DRB1*01:02~DQB1*05:01	0.000189
A*24:02~C*05:01~B*44:02~DRB1*01:01~DQB1*06:02	0.000188
A*68:01~C*06:02~B*58:02~DRB1*15:01~DQB1*06:02	0.000188
A*23:01~C*07:01~B*49:01~DRB1*01:01~DQB1*05:04	0.000187
A*23:01~C*17:01~B*42:01~DRB1*13:03~DQB1*02:01	0.000187
A*03:01~C*03:04~B*15:10~DRB1*08:04~DQB1*03:01	0.000187
A*02:60~C*02:02~B*18:01~DRB1*11:01~DQB1*06:02	0.000187
A*23:01~C*02:02~B*37:01~DRB1*15:03~DQB1*06:02	0.000186
A*03:01~C*17:01~B*42:01~DRB1*11:02~DQB1*03:01	0.000186
A*74:01~C*04:01~B*81:01~DRB1*01:02~DQB1*05:01	0.000186
A*30:02~C*16:01~B*45:01~DRB1*13:02~DQB1*05:01	0.000186
A*74:01~C*07:01~B*44:03~DRB1*14:01~DQB1*06:02	0.000186
A*68:01~C*12:03~B*39:10~DRB1*08:04~DQB1*03:01	0.000185
A*23:01~C*02:02~B*15:03~DRB1*07:01~DQB1*06:03	0.000185
A*30:02~C*03:04~B*15:10~DRB1*01:02~DQB1*05:01	0.000185
A*02:01~C*07:02~B*07:02~DRB1*01:03~DQB1*05:01	0.000185
A*02:05~C*08:02~B*53:01~DRB1*10:01~DQB1*06:03	0.000184
A*34:02~C*02:02~B*15:03~DRB1*11:10~DQB1*05:01	0.000184
A*74:01~C*14:02~B*15:16~DRB1*01:02~DQB1*05:01	0.000184
A*23:01~C*16:01~B*52:01~DRB1*14:01~DQB1*05:03	0.000184
A*33:03~C*14:02~B*15:16~DRB1*15:03~DQB1*06:09	0.000184
A*30:02~C*16:01~B*45:01~DRB1*14:01~DQB1*05:03	0.000183
A*02:01~C*04:01~B*35:01~DRB1*11:02~DQB1*06:02	0.000183
A*33:03~C*16:01~B*52:01~DRB1*13:03~DQB1*03:01	0.000183
A*01:03~C*17:01~B*41:01~DRB1*03:01~DQB1*02:01	0.000183
A*01:03~C*17:01~B*41:01~DRB1*13:02~DQB1*06:04	0.000183
A*68:02~C*04:01~B*44:03~DRB1*07:01~DQB1*03:02	0.000182
A*29:02~C*06:02~B*45:01~DRB1*11:02~DQB1*05:02	0.000182
A*66:01~C*04:01~B*35:01~DRB1*07:01~DQB1*02:01	0.000182
A*02:01~C*08:02~B*14:02~DRB1*03:01~DQB1*05:01	0.000182
A*02:01~C*08:02~B*57:02~DRB1*15:01~DQB1*06:02	0.000182
A*30:02~C*02:02~B*58:01~DRB1*08:04~DQB1*03:01	0.000181
A*68:01~C*18:01~B*57:04~DRB1*07:01~DQB1*06:03	0.000181
A*68:02~C*03:02~B*53:01~DRB1*03:02~DQB1*04:02	0.000181
A*30:02~C*07:02~B*08:01~DRB1*15:03~DQB1*06:02	0.000181
A*36:01~C*04:01~B*35:01~DRB1*08:04~DQB1*02:03	0.000181
A*30:02~C*07:02~B*07:05~DRB1*03:02~DQB1*04:02	0.000181
A*30:02~C*17:01~B*42:02~DRB1*04:01~DQB1*03:01	0.000181
A*02:01~C*07:01~B*58:01~DRB1*15:03~DQB1*05:01	0.000181
A*68:01~C*15:02~B*51:01~DRB1*04:03~DQB1*03:02	0.00018
A*68:02~C*16:01~B*51:01~DRB1*13:01~DQB1*06:03	0.00018
A*30:02~C*07:01~B*49:01~DRB1*12:01~DQB1*02:01	0.00018
A*33:03~C*16:01~B*52:01~DRB1*13:01~DQB1*06:03	0.000179
A*02:02~C*06:02~B*58:02~DRB1*15:03~DQB1*06:02	0.000179
A*30:01~C*06:02~B*58:02~DRB1*11:02~DQB1*06:02	0.000179
A*30:01~C*06:02~B*13:02~DRB1*13:02~DQB1*06:04	0.000179
A*74:01~C*05:01~B*44:02~DRB1*15:01~DQB1*06:02	0.000179
A*68:02~C*04:01~B*15:10~DRB1*03:01~DQB1*02:01	0.000178
A*68:02~C*04:01~B*15:10~DRB1*03:01~DQB1*05:01	0.000178
A*29:02~C*07:01~B*35:01~DRB1*13:03~DQB1*02:01	0.000178
A*68:01~C*07:01~B*57:03~DRB1*11:04~DQB1*03:01	0.000178
A*30:02~C*16:01~B*45:01~DRB1*08:04~DQB1*03:01	0.000178
A*01:01~C*14:02~B*15:16~DRB1*15:03~DQB1*06:02	0.000178
A*03:01~C*18:01~B*57:04~DRB1*07:01~DQB1*02:03	0.000177
A*80:01~C*18:01~B*57:03~DRB1*03:01~DQB1*02:01	0.000177
A*02:11~C*14:02~B*51:01~DRB1*14:04~DQB1*05:03	0.000177
A*03:01~C*16:01~B*52:01~DRB1*13:03~DQB1*05:02	0.000176
A*03:01~C*16:01~B*52:01~DRB1*13:03~DQB1*03:01	0.000176
A*74:01~C*08:02~B*14:05~DRB1*07:01~DQB1*02:01	0.000176
A*68:02~C*02:02~B*27:03~DRB1*04:05~DQB1*03:01	0.000176
A*68:02~C*16:01~B*15:16~DRB1*16:02~DQB1*05:02	0.000175
A*30:02~C*02:02~B*15:03~DRB1*11:01~DQB1*03:01	0.000175
A*68:01~C*04:01~B*35:01~DRB1*11:02~DQB1*03:01	0.000175
A*30:01~C*02:02~B*15:47~DRB1*11:01~DQB1*06:02	0.000175
A*74:01~C*06:02~B*58:02~DRB1*11:02~DQB1*05:01	0.000174
A*01:01~C*07:01~B*58:01~DRB1*15:03~DQB1*06:09	0.000174
A*02:02~C*17:01~B*41:02~DRB1*16:02~DQB1*05:02	0.000174
A*68:02~C*04:01~B*53:01~DRB1*08:06~DQB1*06:02	0.000174
A*24:02~C*05:01~B*44:02~DRB1*04:01~DQB1*03:01	0.000174
A*34:02~C*03:02~B*82:01~DRB1*08:04~DQB1*03:01	0.000174
A*32:01~C*07:01~B*41:01~DRB1*15:03~DQB1*06:02	0.000174
A*32:01~C*04:01~B*35:01~DRB1*13:04~DQB1*06:02	0.000174
A*11:01~C*02:02~B*27:05~DRB1*04:04~DQB1*03:02	0.000174
A*24:02~C*12:03~B*39:10~DRB1*03:01~DQB1*02:01	0.000174
A*24:02~C*04:01~B*15:03~DRB1*11:01~DQB1*05:01	0.000174
A*11:01~C*06:02~B*40:06~DRB1*11:01~DQB1*03:01	0.000174
A*30:04~C*16:02~B*41:01~DRB1*03:01~DQB1*06:01	0.000174
A*23:01~C*15:05~B*73:01~DRB1*11:02~DQB1*03:01	0.000174
A*29:02~C*16:01~B*45:01~DRB1*13:01~DQB1*06:03	0.000174
A*32:01~C*03:04~B*52:01~DRB1*01:02~DQB1*03:01	0.000174
A*30:04~C*17:01~B*41:01~DRB1*01:02~DQB1*02:01	0.000174
A*23:01~C*16:01~B*78:01~DRB1*13:01~DQB1*06:03	0.000173
A*32:01~C*08:04~B*81:01~DRB1*12:01~DQB1*06:02	0.000173
A*29:02~C*16:01~B*45:01~DRB1*07:01~DQB1*03:01	0.000172
A*74:01~C*04:01~B*35:01~DRB1*03:02~DQB1*04:02	0.000172
A*02:02~C*07:01~B*08:01~DRB1*13:02~DQB1*02:01	0.000172
A*02:02~C*07:01~B*08:01~DRB1*13:02~DQB1*06:09	0.000172
A*30:01~C*07:01~B*49:01~DRB1*08:04~DQB1*04:02	0.000172
A*02:01~C*04:01~B*53:01~DRB1*15:01~DQB1*06:04	0.000171
A*32:01~C*07:01~B*41:01~DRB1*13:01~DQB1*03:03	0.000171
A*30:01~C*04:01~B*07:05~DRB1*15:01~DQB1*05:02	0.000171
A*68:01~C*16:01~B*52:01~DRB1*13:01~DQB1*05:01	0.00017
A*74:01~C*07:01~B*53:01~DRB1*09:01~DQB1*02:01	0.00017
A*30:01~C*15:05~B*07:02~DRB1*13:02~DQB1*06:04	0.00017
A*23:01~C*16:01~B*51:01~DRB1*13:03~DQB1*06:09	0.000169
A*23:01~C*07:01~B*49:01~DRB1*04:05~DQB1*03:01	0.000168
A*03:01~C*06:02~B*47:01~DRB1*04:05~DQB1*03:02	0.000168
A*02:02~C*04:01~B*53:01~DRB1*12:01~DQB1*06:03	0.000168
A*30:01~C*17:01~B*42:01~DRB1*03:01~DQB1*06:04	0.000167
A*23:01~C*04:01~B*44:03~DRB1*13:02~DQB1*05:01	0.000167
A*23:01~C*04:01~B*44:03~DRB1*13:02~DQB1*06:09	0.000167
A*23:01~C*02:02~B*15:03~DRB1*07:01~DQB1*03:03	0.000167
A*33:03~C*07:01~B*07:02~DRB1*13:01~DQB1*02:03	0.000167
A*30:01~C*05:01~B*18:01~DRB1*15:03~DQB1*06:02	0.000167
A*02:01~C*04:01~B*53:01~DRB1*10:01~DQB1*06:03	0.000167
A*68:02~C*03:04~B*15:10~DRB1*11:01~DQB1*05:02	0.000166
A*74:01~C*04:01~B*53:01~DRB1*11:02~DQB1*03:01	0.000166
A*23:01~C*02:02~B*15:03~DRB1*07:01~DQB1*03:01	0.000165
A*30:02~C*15:05~B*07:05~DRB1*13:02~DQB1*06:09	0.000165
A*30:02~C*15:05~B*07:05~DRB1*13:02~DQB1*06:04	0.000165
A*01:03~C*15:05~B*73:01~DRB1*01:02~DQB1*03:01	0.000165
A*30:02~C*07:01~B*49:01~DRB1*07:01~DQB1*06:02	0.000165
A*30:01~C*17:01~B*42:01~DRB1*03:01~DQB1*02:01	0.000164
A*30:02~C*07:01~B*08:01~DRB1*09:01~DQB1*02:01	0.000164
A*23:01~C*15:05~B*07:02~DRB1*01:02~DQB1*05:01	0.000164
A*36:01~C*04:01~B*53:01~DRB1*14:01~DQB1*06:02	0.000163
A*66:02~C*07:01~B*58:01~DRB1*03:01~DQB1*02:01	0.000163
A*23:01~C*05:01~B*18:01~DRB1*07:01~DQB1*02:01	0.000163
A*23:01~C*02:02~B*15:03~DRB1*07:01~DQB1*05:03	0.000163
A*29:02~C*17:01~B*42:01~DRB1*03:02~DQB1*06:08	0.000162
A*74:01~C*06:02~B*50:01~DRB1*16:02~DQB1*06:04	0.000162
A*03:01~C*07:02~B*07:02~DRB1*15:01~DQB1*05:02	0.000162
A*33:03~C*03:02~B*58:01~DRB1*13:04~DQB1*06:02	0.000162
A*36:01~C*04:01~B*53:01~DRB1*14:01~DQB1*03:01	0.000161
A*02:05~C*03:04~B*15:10~DRB1*11:01~DQB1*04:02	0.000161
A*30:02~C*04:07~B*35:02~DRB1*11:04~DQB1*03:01	0.000161
A*23:01~C*07:02~B*07:02~DRB1*07:01~DQB1*06:09	0.00016
A*66:01~C*04:01~B*53:01~DRB1*08:04~DQB1*05:01	0.000159
A*66:01~C*08:04~B*15:10~DRB1*13:02~DQB1*05:03	0.000159
A*01:01~C*02:02~B*15:03~DRB1*11:10~DQB1*05:01	0.000159
A*30:02~C*05:01~B*18:01~DRB1*01:02~DQB1*05:01	0.000158
A*33:03~C*14:02~B*15:16~DRB1*15:03~DQB1*02:01	0.000158
A*03:01~C*06:02~B*58:02~DRB1*13:01~DQB1*02:01	0.000157
A*30:02~C*03:02~B*58:01~DRB1*11:01~DQB1*06:02	0.000157
A*02:01~C*03:02~B*58:01~DRB1*03:02~DQB1*04:02	0.000157
A*36:03~C*04:01~B*53:01~DRB1*03:02~DQB1*04:02	0.000157
A*23:01~C*02:02~B*15:03~DRB1*11:02~DQB1*02:01	0.000157
A*36:01~C*02:02~B*18:01~DRB1*12:01~DQB1*03:01	0.000157
A*29:02~C*17:01~B*42:01~DRB1*03:02~DQB1*06:03	0.000156
A*74:01~C*02:02~B*15:03~DRB1*07:01~DQB1*02:01	0.000156
A*33:03~C*04:01~B*15:10~DRB1*11:04~DQB1*05:02	0.000156
A*02:02~C*04:01~B*53:01~DRB1*11:02~DQB1*03:01	0.000156
A*68:02~C*02:02~B*15:03~DRB1*13:03~DQB1*02:01	0.000155
A*30:02~C*07:01~B*57:03~DRB1*01:02~DQB1*04:02	0.000155
A*23:01~C*03:02~B*58:01~DRB1*15:03~DQB1*06:02	0.000154
A*02:01~C*05:01~B*44:02~DRB1*04:03~DQB1*03:04	0.000154
A*02:02~C*04:01~B*53:01~DRB1*08:04~DQB1*05:01	0.000154
A*74:01~C*02:02~B*15:03~DRB1*07:01~DQB1*03:03	0.000154
A*66:01~C*12:03~B*39:10~DRB1*11:01~DQB1*03:01	0.000154
A*36:01~C*07:01~B*49:01~DRB1*11:01~DQB1*06:02	0.000154
A*03:01~C*04:01~B*53:01~DRB1*11:02~DQB1*03:01	0.000154
A*30:02~C*06:02~B*50:01~DRB1*08:06~DQB1*06:02	0.000154
A*03:01~C*07:01~B*58:01~DRB1*11:01~DQB1*06:02	0.000154
A*34:02~C*04:01~B*53:01~DRB1*01:04~DQB1*05:01	0.000153
A*30:01~C*07:01~B*58:01~DRB1*15:03~DQB1*02:01	0.000153
A*33:03~C*07:01~B*49:01~DRB1*04:05~DQB1*04:02	0.000152
A*02:02~C*04:01~B*53:01~DRB1*08:04~DQB1*03:01	0.000151
A*32:01~C*08:04~B*81:01~DRB1*12:01~DQB1*03:01	0.000151
A*34:02~C*08:02~B*15:03~DRB1*11:01~DQB1*05:01	0.00015
A*23:01~C*08:02~B*53:01~DRB1*11:02~DQB1*05:02	0.00015
A*30:02~C*15:05~B*07:02~DRB1*13:02~DQB1*05:01	0.00015
A*66:02~C*03:03~B*44:03~DRB1*03:02~DQB1*04:02	0.00015
A*30:02~C*03:04~B*15:10~DRB1*15:03~DQB1*06:09	0.00015
A*33:03~C*14:02~B*15:16~DRB1*15:03~DQB1*06:11	0.000149
A*68:01~C*02:02~B*15:03~DRB1*07:01~DQB1*03:01	0.000149
A*03:01~C*18:01~B*57:04~DRB1*07:01~DQB1*02:01	0.000149
A*30:02~C*07:01~B*58:01~DRB1*07:01~DQB1*02:01	0.000149
A*74:01~C*02:02~B*15:03~DRB1*07:01~DQB1*06:03	0.000148
A*03:01~C*06:02~B*58:02~DRB1*13:01~DQB1*05:01	0.000148
A*23:01~C*08:02~B*14:03~DRB1*10:01~DQB1*06:03	0.000148
A*01:01~C*07:01~B*58:01~DRB1*15:03~DQB1*03:01	0.000148
A*68:02~C*03:04~B*15:10~DRB1*11:01~DQB1*06:09	0.000148
A*23:01~C*07:02~B*07:02~DRB1*07:01~DQB1*06:03	0.000147
A*68:01~C*07:02~B*07:02~DRB1*09:01~DQB1*04:02	0.000147
A*74:01~C*02:02~B*15:03~DRB1*07:01~DQB1*02:03	0.000146
A*29:02~C*17:01~B*42:01~DRB1*03:02~DQB1*02:01	0.000146
A*30:02~C*07:01~B*49:01~DRB1*01:02~DQB1*05:01	0.000146
A*34:02~C*02:02~B*18:01~DRB1*09:01~DQB1*05:01	0.000146
A*33:01~C*16:01~B*78:01~DRB1*08:06~DQB1*03:02	0.000146
A*33:01~C*16:01~B*78:01~DRB1*08:06~DQB1*06:02	0.000146
A*01:01~C*07:01~B*58:01~DRB1*15:03~DQB1*06:11	0.000146
A*74:01~C*04:01~B*15:03~DRB1*01:02~DQB1*05:01	0.000146
A*01:01~C*15:05~B*07:02~DRB1*15:03~DQB1*06:09	0.000146
A*23:01~C*07:02~B*07:02~DRB1*07:01~DQB1*05:01	0.000146
A*23:01~C*07:02~B*07:02~DRB1*07:01~DQB1*06:02	0.000146
A*23:01~C*02:02~B*15:03~DRB1*13:01~DQB1*03:01	0.000145
A*30:02~C*07:01~B*57:03~DRB1*01:02~DQB1*03:01	0.000145
A*02:01~C*07:01~B*58:01~DRB1*15:03~DQB1*06:11	0.000145
A*03:01~C*06:02~B*58:02~DRB1*13:01~DQB1*06:03	0.000145
A*23:01~C*08:02~B*14:03~DRB1*10:01~DQB1*03:01	0.000145
A*03:01~C*05:01~B*44:02~DRB1*04:01~DQB1*05:01	0.000145
A*02:05~C*07:01~B*49:01~DRB1*04:05~DQB1*02:01	0.000145
A*30:01~C*07:01~B*49:01~DRB1*08:04~DQB1*03:01	0.000144
A*30:02~C*07:01~B*57:03~DRB1*01:02~DQB1*06:03	0.000143
A*24:02~C*08:04~B*81:01~DRB1*12:03~DQB1*03:01	0.000143
A*23:01~C*08:02~B*14:03~DRB1*11:04~DQB1*06:02	0.000143
A*23:01~C*07:04~B*18:01~DRB1*11:01~DQB1*05:01	0.000142
A*80:01~C*18:01~B*57:03~DRB1*16:02~DQB1*03:01	0.000142
A*23:01~C*07:02~B*07:02~DRB1*07:01~DQB1*02:03	0.000142
A*30:02~C*07:01~B*53:01~DRB1*08:04~DQB1*05:01	0.000142
A*01:01~C*06:02~B*37:01~DRB1*15:01~DQB1*06:02	0.000142
A*01:01~C*06:02~B*37:01~DRB1*04:04~DQB1*05:01	0.000142
A*02:01~C*15:05~B*07:02~DRB1*15:03~DQB1*06:02	0.000142
A*33:03~C*04:01~B*44:03~DRB1*07:01~DQB1*02:03	0.000141
A*02:02~C*07:04~B*18:01~DRB1*15:03~DQB1*06:03	0.000141
A*03:01~C*04:01~B*35:01~DRB1*01:04~DQB1*05:01	0.000141
A*30:02~C*15:05~B*07:02~DRB1*13:02~DQB1*06:11	0.000141
A*68:02~C*07:01~B*49:01~DRB1*07:01~DQB1*02:01	0.00014
A*02:02~C*04:01~B*35:01~DRB1*03:02~DQB1*05:02	0.00014
A*26:01~C*04:07~B*35:01~DRB1*01:04~DQB1*05:01	0.000139
A*23:01~C*02:02~B*15:03~DRB1*13:01~DQB1*04:02	0.000139
A*30:02~C*15:05~B*07:02~DRB1*13:02~DQB1*05:02	0.000139
A*03:01~C*16:04~B*13:02~DRB1*07:01~DQB1*02:01	0.000139
A*30:02~C*07:01~B*58:01~DRB1*01:02~DQB1*06:09	0.000138
A*30:01~C*18:01~B*57:03~DRB1*13:01~DQB1*05:01	0.000138
A*03:01~C*06:02~B*58:02~DRB1*13:01~DQB1*06:02	0.000138
A*36:01~C*04:01~B*53:01~DRB1*13:02~DQB1*03:01	0.000138
A*23:01~C*02:02~B*15:03~DRB1*13:01~DQB1*05:01	0.000138
A*30:01~C*16:01~B*35:01~DRB1*01:02~DQB1*05:01	0.000138
A*33:01~C*17:01~B*42:01~DRB1*03:02~DQB1*03:01	0.000137
A*02:01~C*04:01~B*35:02~DRB1*11:04~DQB1*03:01	0.000137
A*30:02~C*07:01~B*49:01~DRB1*11:01~DQB1*06:02	0.000137
A*68:02~C*07:02~B*07:02~DRB1*15:01~DQB1*03:01	0.000137
A*23:01~C*06:02~B*52:01~DRB1*13:01~DQB1*06:03	0.000137
A*33:01~C*15:05~B*07:02~DRB1*13:02~DQB1*06:09	0.000137
A*23:01~C*17:01~B*44:03~DRB1*07:01~DQB1*02:01	0.000136
A*30:01~C*07:01~B*49:01~DRB1*11:01~DQB1*06:03	0.000136
A*11:01~C*08:01~B*15:02~DRB1*12:02~DQB1*05:01	0.000136
A*30:02~C*03:04~B*52:01~DRB1*13:01~DQB1*06:04	0.000136
A*01:01~C*02:02~B*15:03~DRB1*11:10~DQB1*03:01	0.000135
A*01:01~C*07:01~B*58:01~DRB1*15:03~DQB1*06:03	0.000135
A*74:01~C*02:02~B*18:01~DRB1*08:06~DQB1*03:01	0.000135
A*74:01~C*07:05~B*18:01~DRB1*08:01~DQB1*04:02	0.000135
A*30:01~C*18:01~B*51:09~DRB1*13:01~DQB1*06:03	0.000135
A*34:02~C*14:02~B*15:16~DRB1*11:01~DQB1*02:01	0.000135
A*34:02~C*02:02~B*18:01~DRB1*09:01~DQB1*06:02	0.000134
A*74:01~C*07:04~B*18:01~DRB1*11:01~DQB1*06:02	0.000134
A*68:02~C*03:04~B*15:10~DRB1*11:01~DQB1*02:01	0.000134
A*23:01~C*03:03~B*44:03~DRB1*09:01~DQB1*03:01	0.000134
A*02:01~C*16:01~B*45:01~DRB1*11:02~DQB1*05:01	0.000134
A*31:04~C*02:02~B*15:03~DRB1*13:02~DQB1*06:09	0.000134
A*23:01~C*07:01~B*57:03~DRB1*11:02~DQB1*05:01	0.000134
A*23:01~C*07:01~B*57:03~DRB1*11:02~DQB1*05:02	0.000134
A*68:01~C*04:01~B*44:03~DRB1*15:03~DQB1*02:01	0.000134
A*33:03~C*04:01~B*35:01~DRB1*08:04~DQB1*05:01	0.000133
A*02:05~C*16:01~B*35:01~DRB1*01:02~DQB1*06:03	0.000133
A*23:01~C*04:01~B*58:02~DRB1*12:01~DQB1*06:02	0.000133
A*02:01~C*02:02~B*51:01~DRB1*08:04~DQB1*04:02	0.000133
A*02:01~C*15:02~B*51:01~DRB1*08:04~DQB1*03:01	0.000133
A*23:01~C*18:01~B*81:01~DRB1*11:01~DQB1*03:01	0.000133
A*26:01~C*18:01~B*15:03~DRB1*13:02~DQB1*06:09	0.000132
A*02:01~C*07:01~B*58:01~DRB1*15:03~DQB1*04:02	0.000132
A*80:01~C*07:01~B*57:03~DRB1*13:03~DQB1*02:01	0.000132
A*68:01~C*07:04~B*44:02~DRB1*11:03~DQB1*03:01	0.000131
A*74:01~C*16:01~B*52:01~DRB1*15:03~DQB1*06:02	0.000131
A*03:01~C*06:02~B*50:01~DRB1*04:06~DQB1*05:01	0.000131
A*26:01~C*12:03~B*52:01~DRB1*14:04~DQB1*05:03	0.000131
A*02:02~C*07:02~B*07:02~DRB1*08:04~DQB1*03:01	0.00013
A*30:02~C*02:02~B*15:03~DRB1*11:01~DQB1*02:01	0.00013
A*68:01~C*04:01~B*53:01~DRB1*07:01~DQB1*02:01	0.00013
A*29:11~C*06:02~B*13:02~DRB1*12:01~DQB1*05:01	0.00013
A*29:11~C*06:02~B*13:02~DRB1*12:01~DQB1*06:03	0.00013
A*31:01~C*05:01~B*44:02~DRB1*04:01~DQB1*03:01	0.00013
A*01:03~C*17:01~B*39:10~DRB1*04:03~DQB1*03:01	0.00013
A*33:03~C*18:01~B*57:03~DRB1*16:02~DQB1*06:04	0.00013
A*03:01~C*06:02~B*58:02~DRB1*13:01~DQB1*06:08	0.00013
A*02:02~C*06:02~B*58:01~DRB1*11:02~DQB1*05:01	0.000129
A*30:02~C*05:01~B*15:17~DRB1*15:03~DQB1*06:02	0.000129
A*33:01~C*17:01~B*42:01~DRB1*03:02~DQB1*04:02	0.000128
A*68:02~C*07:02~B*07:02~DRB1*15:01~DQB1*06:04	0.000128
A*68:02~C*07:02~B*07:02~DRB1*15:01~DQB1*06:11	0.000128
A*68:02~C*07:02~B*07:02~DRB1*12:01~DQB1*06:03	0.000128
A*02:01~C*04:01~B*35:01~DRB1*11:02~DQB1*03:01	0.000128
A*01:01~C*15:05~B*07:02~DRB1*15:03~DQB1*05:02	0.000128
A*66:01~C*16:01~B*15:16~DRB1*07:01~DQB1*05:01	0.000128
A*24:02~C*04:01~B*35:01~DRB1*13:01~DQB1*06:04	0.000128
A*24:02~C*04:01~B*35:01~DRB1*13:01~DQB1*03:01	0.000128
A*68:02~C*03:04~B*15:10~DRB1*11:01~DQB1*06:02	0.000127
A*68:01~C*07:02~B*07:02~DRB1*09:01~DQB1*02:01	0.000127
A*74:01~C*16:01~B*51:01~DRB1*12:01~DQB1*03:01	0.000127
A*74:01~C*18:01~B*51:01~DRB1*12:01~DQB1*03:01	0.000127
A*30:02~C*16:01~B*52:01~DRB1*13:02~DQB1*02:01	0.000127
A*23:01~C*04:01~B*35:01~DRB1*13:31~DQB1*05:02	0.000127
A*32:01~C*05:01~B*44:02~DRB1*12:01~DQB1*03:01	0.000127
A*36:01~C*04:13~B*53:01~DRB1*13:03~DQB1*03:01	0.000126
A*02:01~C*03:04~B*40:01~DRB1*04:04~DQB1*04:02	0.000126
A*33:03~C*16:01~B*15:16~DRB1*07:01~DQB1*06:02	0.000126
A*02:01~C*06:02~B*50:01~DRB1*07:01~DQB1*06:02	0.000126
A*32:01~C*07:01~B*58:01~DRB1*15:03~DQB1*06:02	0.000126
A*02:05~C*04:01~B*53:01~DRB1*13:01~DQB1*06:03	0.000126
A*30:01~C*02:02~B*15:03~DRB1*09:01~DQB1*05:01	0.000125
A*34:02~C*16:01~B*51:01~DRB1*13:03~DQB1*02:01	0.000125
A*01:01~C*16:01~B*51:01~DRB1*01:02~DQB1*05:01	0.000125
A*68:02~C*03:04~B*44:03~DRB1*15:03~DQB1*02:01	0.000125
A*30:01~C*16:02~B*51:08~DRB1*04:01~DQB1*03:01	0.000125
A*03:01~C*04:01~B*35:01~DRB1*01:01~DQB1*05:04	0.000125
A*03:01~C*04:01~B*35:01~DRB1*01:01~DQB1*03:01	0.000125
A*74:01~C*14:02~B*15:16~DRB1*11:02~DQB1*05:01	0.000125
A*02:02~C*07:01~B*58:01~DRB1*15:03~DQB1*06:09	0.000125
A*30:02~C*16:01~B*52:01~DRB1*13:03~DQB1*03:01	0.000125
A*03:01~C*15:05~B*45:01~DRB1*14:01~DQB1*06:02	0.000125
A*23:01~C*02:02~B*15:03~DRB1*07:01~DQB1*06:09	0.000125
A*03:01~C*07:02~B*07:02~DRB1*15:01~DQB1*02:01	0.000125
A*34:02~C*07:01~B*35:01~DRB1*11:02~DQB1*03:01	0.000125
A*01:03~C*06:02~B*47:01~DRB1*01:02~DQB1*03:02	0.000125
A*23:01~C*02:02~B*15:03~DRB1*11:02~DQB1*06:02	0.000125
A*02:01~C*04:01~B*35:01~DRB1*10:01~DQB1*05:01	0.000124
A*01:01~C*07:01~B*58:01~DRB1*13:02~DQB1*06:04	0.000124
A*02:01~C*14:02~B*15:16~DRB1*09:01~DQB1*02:01	0.000124
A*30:02~C*18:01~B*15:16~DRB1*03:02~DQB1*06:03	0.000124
A*23:01~C*07:02~B*07:05~DRB1*11:04~DQB1*05:03	0.000124
A*33:01~C*15:05~B*07:02~DRB1*09:01~DQB1*02:01	0.000124
A*34:02~C*04:01~B*44:03~DRB1*15:01~DQB1*05:01	0.000123
A*33:03~C*17:01~B*42:02~DRB1*07:01~DQB1*02:01	0.000123
A*03:01~C*14:03~B*44:03~DRB1*15:03~DQB1*06:02	0.000123
A*33:03~C*04:01~B*44:03~DRB1*07:01~DQB1*05:02	0.000123
A*68:01~C*02:02~B*15:03~DRB1*07:01~DQB1*05:02	0.000123
A*68:02~C*08:02~B*14:02~DRB1*03:01~DQB1*02:01	0.000123
A*30:02~C*07:01~B*08:01~DRB1*01:02~DQB1*02:01	0.000123
A*36:01~C*04:13~B*53:01~DRB1*08:02~DQB1*03:01	0.000123
A*74:01~C*02:17~B*08:01~DRB1*04:04~DQB1*06:02	0.000123
A*02:02~C*16:01~B*45:01~DRB1*13:03~DQB1*03:01	0.000123
A*30:02~C*07:02~B*08:01~DRB1*11:04~DQB1*05:02	0.000122
A*03:01~C*16:01~B*45:01~DRB1*11:01~DQB1*06:02	0.000122
A*03:01~C*07:02~B*07:02~DRB1*15:01~DQB1*06:04	0.000121
A*03:01~C*07:02~B*07:02~DRB1*15:01~DQB1*06:11	0.000121
A*11:01~C*08:01~B*15:02~DRB1*12:02~DQB1*03:01	0.000121
A*74:01~C*07:01~B*57:03~DRB1*07:01~DQB1*02:01	0.000121
A*02:02~C*04:01~B*53:01~DRB1*08:04~DQB1*06:02	0.000121
A*74:01~C*04:01~B*53:01~DRB1*11:04~DQB1*05:01	0.000121
A*03:01~C*02:02~B*15:03~DRB1*01:02~DQB1*04:02	0.000121
A*68:01~C*02:02~B*15:03~DRB1*07:01~DQB1*06:09	0.000121
A*36:01~C*04:01~B*53:01~DRB1*13:02~DQB1*06:09	0.000121
A*30:01~C*03:04~B*53:01~DRB1*13:02~DQB1*06:04	0.000121
A*33:03~C*07:01~B*58:01~DRB1*15:03~DQB1*02:01	0.000121
A*02:01~C*03:04~B*15:01~DRB1*15:06~DQB1*05:01	0.00012
A*23:01~C*02:02~B*15:03~DRB1*07:01~DQB1*02:01	0.00012
A*68:02~C*07:01~B*58:01~DRB1*08:04~DQB1*03:01	0.00012
A*30:01~C*04:01~B*44:03~DRB1*03:02~DQB1*06:08	0.00012
A*23:01~C*14:02~B*15:16~DRB1*01:02~DQB1*05:01	0.00012
A*03:01~C*02:02~B*15:03~DRB1*01:02~DQB1*02:01	0.00012
A*66:02~C*04:01~B*53:01~DRB1*11:01~DQB1*06:02	0.00012
A*23:01~C*03:03~B*44:03~DRB1*09:01~DQB1*02:01	0.00012
A*03:01~C*06:02~B*58:02~DRB1*13:01~DQB1*02:03	0.000119
A*33:03~C*07:01~B*58:01~DRB1*15:03~DQB1*05:01	0.000119
A*23:01~C*08:02~B*14:03~DRB1*11:04~DQB1*05:03	0.000119
A*02:01~C*16:01~B*45:01~DRB1*11:02~DQB1*06:02	0.000119
A*23:01~C*07:01~B*57:03~DRB1*07:01~DQB1*05:01	0.000119
A*74:01~C*04:07~B*15:03~DRB1*01:02~DQB1*05:01	0.000119
A*74:01~C*17:01~B*42:01~DRB1*11:01~DQB1*02:01	0.000118
A*66:02~C*07:01~B*58:01~DRB1*08:04~DQB1*05:01	0.000118
A*02:02~C*06:02~B*58:01~DRB1*11:02~DQB1*06:02	0.000118
A*68:02~C*16:01~B*45:01~DRB1*11:01~DQB1*02:01	0.000118
A*02:02~C*14:02~B*15:16~DRB1*01:02~DQB1*03:01	0.000118
A*02:02~C*14:02~B*15:16~DRB1*01:02~DQB1*06:02	0.000118
A*03:01~C*06:02~B*58:02~DRB1*13:01~DQB1*03:02	0.000118
A*02:02~C*07:01~B*58:01~DRB1*15:03~DQB1*03:01	0.000118
A*34:02~C*04:01~B*53:01~DRB1*15:01~DQB1*05:02	0.000118
A*02:01~C*18:01~B*57:02~DRB1*04:03~DQB1*03:02	0.000117
A*02:01~C*18:01~B*57:04~DRB1*04:03~DQB1*03:02	0.000117
A*02:01~C*07:01~B*49:01~DRB1*09:01~DQB1*04:02	0.000117
A*30:01~C*06:02~B*58:01~DRB1*15:03~DQB1*03:01	0.000117
A*03:01~C*02:02~B*53:01~DRB1*07:01~DQB1*02:01	0.000117
A*30:02~C*04:01~B*35:01~DRB1*07:01~DQB1*02:03	0.000117
A*02:01~C*07:01~B*58:01~DRB1*15:03~DQB1*06:09	0.000117
A*68:01~C*02:02~B*15:03~DRB1*09:01~DQB1*03:01	0.000117
A*68:01~C*02:02~B*15:03~DRB1*09:01~DQB1*06:02	0.000117
A*74:01~C*02:02~B*35:01~DRB1*01:02~DQB1*05:01	0.000116
A*01:03~C*15:05~B*73:01~DRB1*03:01~DQB1*02:01	0.000116
A*68:01~C*07:02~B*07:02~DRB1*09:01~DQB1*05:02	0.000116
A*30:01~C*17:01~B*42:01~DRB1*13:02~DQB1*06:04	0.000116
A*02:05~C*03:04~B*15:10~DRB1*11:01~DQB1*02:01	0.000116
A*68:02~C*06:02~B*53:01~DRB1*15:03~DQB1*06:09	0.000116
A*34:02~C*12:03~B*39:10~DRB1*13:01~DQB1*06:09	0.000115
A*01:03~C*16:02~B*51:01~DRB1*01:02~DQB1*02:01	0.000115
A*30:01~C*17:01~B*42:01~DRB1*13:02~DQB1*05:02	0.000115
A*02:01~C*16:01~B*45:01~DRB1*11:02~DQB1*03:01	0.000115
A*02:01~C*04:01~B*53:01~DRB1*08:01~DQB1*04:02	0.000115
A*33:03~C*14:02~B*15:16~DRB1*15:03~DQB1*06:02	0.000115
A*74:01~C*06:02~B*53:01~DRB1*13:03~DQB1*02:01	0.000114
A*74:01~C*03:03~B*44:03~DRB1*11:01~DQB1*02:01	0.000114
A*74:01~C*14:03~B*44:03~DRB1*11:01~DQB1*06:02	0.000114
A*66:01~C*07:01~B*35:01~DRB1*15:03~DQB1*06:02	0.000114
A*23:01~C*02:02~B*15:03~DRB1*13:01~DQB1*02:03	0.000114
A*02:02~C*16:01~B*51:01~DRB1*13:01~DQB1*05:01	0.000114
A*66:02~C*04:01~B*53:01~DRB1*12:01~DQB1*06:02	0.000114
A*74:01~C*02:02~B*15:03~DRB1*07:01~DQB1*04:02	0.000114
A*02:05~C*12:03~B*39:10~DRB1*07:01~DQB1*05:01	0.000114
A*68:02~C*07:02~B*07:02~DRB1*15:01~DQB1*05:01	0.000114
A*30:01~C*07:01~B*49:01~DRB1*11:01~DQB1*06:02	0.000114
A*02:01~C*07:01~B*49:01~DRB1*01:02~DQB1*03:01	0.000113
A*02:01~C*07:01~B*49:01~DRB1*01:02~DQB1*04:02	0.000113
A*33:03~C*07:01~B*58:01~DRB1*15:03~DQB1*04:02	0.000113
A*74:01~C*15:05~B*07:02~DRB1*01:04~DQB1*05:01	0.000113
A*23:01~C*02:02~B*15:03~DRB1*11:02~DQB1*05:02	0.000113
A*03:01~C*02:02~B*15:03~DRB1*01:02~DQB1*06:02	0.000113
A*23:01~C*08:02~B*14:03~DRB1*11:04~DQB1*03:01	0.000113
A*30:02~C*03:04~B*15:10~DRB1*15:03~DQB1*02:01	0.000113
A*03:01~C*06:02~B*58:02~DRB1*13:01~DQB1*04:02	0.000113
A*30:04~C*02:02~B*15:03~DRB1*03:01~DQB1*02:01	0.000113
A*23:01~C*08:02~B*14:03~DRB1*10:01~DQB1*02:01	0.000112
A*30:02~C*06:02~B*58:01~DRB1*07:01~DQB1*05:01	0.000112
A*30:01~C*02:02~B*18:01~DRB1*11:04~DQB1*05:02	0.000112
A*02:01~C*04:01~B*35:01~DRB1*10:01~DQB1*04:02	0.000112
A*24:03~C*16:04~B*44:02~DRB1*07:01~DQB1*02:01	0.000112
A*34:02~C*04:01~B*53:01~DRB1*08:04~DQB1*03:01	0.000112
A*74:03~C*06:02~B*53:01~DRB1*11:01~DQB1*06:03	0.000112
A*23:01~C*02:02~B*15:03~DRB1*07:01~DQB1*02:03	0.000111
A*01:01~C*07:01~B*58:01~DRB1*15:03~DQB1*02:01	0.000111
A*74:01~C*06:02~B*50:01~DRB1*16:02~DQB1*03:01	0.000111
A*23:01~C*02:02~B*15:03~DRB1*13:01~DQB1*03:03	0.000111
A*02:02~C*17:01~B*41:01~DRB1*07:01~DQB1*02:01	0.000111
A*30:02~C*02:02~B*18:01~DRB1*12:01~DQB1*02:01	0.000111
A*02:01~C*15:05~B*07:02~DRB1*03:06~DQB1*02:01	0.000111
A*30:01~C*07:01~B*49:01~DRB1*11:01~DQB1*04:02	0.000111
A*66:01~C*17:01~B*41:02~DRB1*13:02~DQB1*03:01	0.000111
A*66:01~C*17:01~B*41:02~DRB1*13:02~DQB1*05:02	0.000111
A*23:01~C*07:01~B*07:02~DRB1*15:03~DQB1*02:01	0.000111
A*66:02~C*04:01~B*53:01~DRB1*13:02~DQB1*06:09	0.000111
A*02:01~C*16:01~B*45:01~DRB1*11:02~DQB1*05:02	0.000111
A*03:01~C*07:02~B*08:01~DRB1*03:01~DQB1*06:04	0.000111
A*02:01~C*07:04~B*44:02~DRB1*04:04~DQB1*03:02	0.00011
A*02:02~C*07:01~B*58:01~DRB1*15:03~DQB1*06:03	0.00011
A*02:02~C*07:01~B*58:01~DRB1*15:03~DQB1*05:02	0.00011
A*23:01~C*07:01~B*57:03~DRB1*11:02~DQB1*03:01	0.00011
A*68:01~C*18:01~B*57:02~DRB1*07:01~DQB1*02:01	0.00011
A*03:01~C*04:01~B*53:01~DRB1*03:02~DQB1*03:01	0.00011
A*03:01~C*04:01~B*44:03~DRB1*13:02~DQB1*06:04	0.00011
A*33:03~C*04:01~B*53:01~DRB1*08:02~DQB1*06:02	0.00011
A*66:02~C*07:01~B*58:01~DRB1*13:02~DQB1*06:09	0.000109
A*03:01~C*06:02~B*58:02~DRB1*13:01~DQB1*06:09	0.000109
A*02:05~C*07:02~B*07:05~DRB1*04:05~DQB1*03:02	0.000109
A*02:05~C*04:01~B*44:03~DRB1*15:03~DQB1*04:02	0.000109
A*01:03~C*16:04~B*13:02~DRB1*07:01~DQB1*03:01	0.000109
A*23:01~C*02:02~B*27:05~DRB1*15:06~DQB1*06:02	0.000109
A*30:02~C*07:01~B*53:01~DRB1*08:04~DQB1*02:03	0.000109
A*01:03~C*07:01~B*13:02~DRB1*01:02~DQB1*02:01	0.000109
A*68:01~C*07:02~B*07:02~DRB1*15:02~DQB1*03:02	0.000109
A*30:04~C*06:02~B*58:02~DRB1*07:01~DQB1*02:01	0.000109
A*30:02~C*02:02~B*15:03~DRB1*11:10~DQB1*06:02	0.000109
A*29:02~C*07:02~B*07:02~DRB1*09:01~DQB1*05:01	0.000109
A*02:17~C*16:01~B*42:01~DRB1*03:02~DQB1*04:02	0.000108
A*02:02~C*04:01~B*53:01~DRB1*12:01~DQB1*05:01	0.000108
A*26:01~C*14:02~B*14:01~DRB1*11:17~DQB1*05:03	0.000108
A*68:02~C*07:01~B*57:03~DRB1*15:03~DQB1*06:02	0.000108
A*68:02~C*03:02~B*58:01~DRB1*15:03~DQB1*05:02	0.000108
A*02:01~C*03:02~B*58:01~DRB1*13:02~DQB1*06:09	0.000108
A*02:02~C*14:02~B*15:16~DRB1*10:01~DQB1*05:01	0.000108
A*34:02~C*16:01~B*35:01~DRB1*03:02~DQB1*04:02	0.000108
A*30:01~C*17:01~B*42:01~DRB1*13:02~DQB1*02:01	0.000108
A*23:01~C*04:01~B*35:01~DRB1*12:01~DQB1*03:01	0.000108
A*24:02~C*06:02~B*58:02~DRB1*11:02~DQB1*02:01	0.000108
A*01:01~C*07:01~B*18:01~DRB1*04:02~DQB1*03:01	0.000108
A*03:01~C*06:02~B*37:01~DRB1*03:01~DQB1*02:01	0.000107
A*74:01~C*15:05~B*07:02~DRB1*11:01~DQB1*02:01	0.000107
A*01:01~C*16:01~B*45:01~DRB1*15:03~DQB1*06:02	0.000107
A*23:01~C*06:02~B*35:01~DRB1*12:01~DQB1*05:02	0.000107
A*66:01~C*07:01~B*18:01~DRB1*15:03~DQB1*06:03	0.000107
A*02:01~C*03:02~B*58:01~DRB1*11:02~DQB1*03:01	0.000107
A*30:01~C*07:01~B*58:01~DRB1*15:03~DQB1*06:03	0.000107
A*68:02~C*07:01~B*49:01~DRB1*04:05~DQB1*04:02	0.000107
A*02:02~C*18:01~B*57:03~DRB1*13:03~DQB1*05:02	0.000107
A*33:01~C*17:01~B*42:01~DRB1*03:02~DQB1*02:03	0.000107
A*34:02~C*04:01~B*35:01~DRB1*01:02~DQB1*05:01	0.000107
A*30:02~C*15:05~B*07:02~DRB1*13:02~DQB1*06:09	0.000106
A*30:02~C*15:05~B*07:02~DRB1*13:02~DQB1*06:04	0.000106
A*68:02~C*18:01~B*57:03~DRB1*16:02~DQB1*06:04	0.000106
A*30:02~C*17:01~B*42:02~DRB1*09:01~DQB1*02:01	0.000106
A*02:02~C*04:01~B*53:01~DRB1*08:04~DQB1*06:11	0.000106
A*74:01~C*06:02~B*35:01~DRB1*01:01~DQB1*05:01	0.000106
A*33:03~C*04:01~B*35:01~DRB1*13:02~DQB1*05:01	0.000106
A*36:01~C*07:01~B*49:01~DRB1*01:02~DQB1*05:01	0.000106
A*01:01~C*06:02~B*53:01~DRB1*04:04~DQB1*04:02	0.000106
A*33:01~C*07:04~B*18:01~DRB1*12:02~DQB1*03:01	0.000106
A*33:01~C*07:04~B*18:01~DRB1*04:03~DQB1*03:01	0.000106
A*02:05~C*06:02~B*35:01~DRB1*03:01~DQB1*02:01	0.000106
A*30:01~C*18:01~B*81:01~DRB1*12:01~DQB1*05:01	0.000106
A*66:01~C*12:03~B*39:10~DRB1*12:01~DQB1*05:01	0.000106
A*33:03~C*04:01~B*35:01~DRB1*08:04~DQB1*02:01	0.000106
A*23:01~C*07:02~B*07:02~DRB1*07:01~DQB1*04:02	0.000106
A*03:01~C*07:04~B*18:01~DRB1*11:01~DQB1*03:01	0.000106
A*02:01~C*06:02~B*50:01~DRB1*07:01~DQB1*06:03	0.000106
A*80:01~C*02:02~B*18:01~DRB1*03:02~DQB1*04:02	0.000106
A*02:01~C*07:01~B*58:01~DRB1*15:03~DQB1*06:03	0.000106
A*02:02~C*16:01~B*45:01~DRB1*13:03~DQB1*05:02	0.000105
A*30:01~C*16:02~B*51:01~DRB1*01:02~DQB1*05:01	0.000105
A*03:01~C*04:01~B*18:03~DRB1*13:01~DQB1*06:02	0.000105
A*03:01~C*03:03~B*44:03~DRB1*13:03~DQB1*05:01	0.000105
A*02:01~C*02:02~B*15:03~DRB1*15:03~DQB1*03:01	0.000105
A*02:02~C*17:01~B*58:01~DRB1*13:02~DQB1*06:09	0.000105
A*30:01~C*06:02~B*13:02~DRB1*08:04~DQB1*05:01	0.000105
A*02:05~C*04:01~B*15:03~DRB1*08:04~DQB1*03:01	0.000105
A*03:01~C*14:02~B*15:16~DRB1*03:02~DQB1*02:03	0.000105
A*02:22~C*15:02~B*51:01~DRB1*13:02~DQB1*06:09	0.000105
A*68:02~C*08:02~B*14:02~DRB1*07:01~DQB1*02:01	0.000105
A*33:03~C*17:01~B*42:01~DRB1*03:02~DQB1*03:01	0.000105
A*02:01~C*08:02~B*14:02~DRB1*07:01~DQB1*06:02	0.000104
A*23:01~C*08:02~B*14:03~DRB1*11:04~DQB1*05:02	0.000104
A*02:01~C*06:02~B*58:02~DRB1*11:02~DQB1*03:01	0.000104
A*23:01~C*08:02~B*14:03~DRB1*10:01~DQB1*03:02	0.000104
A*66:02~C*07:04~B*18:01~DRB1*15:03~DQB1*06:02	0.000104
A*30:02~C*07:01~B*57:03~DRB1*01:02~DQB1*02:01	0.000104
A*03:01~C*04:01~B*53:01~DRB1*14:01~DQB1*06:02	0.000104
A*26:01~C*03:04~B*08:01~DRB1*04:02~DQB1*03:02	0.000104
A*30:01~C*06:02~B*58:02~DRB1*15:03~DQB1*06:02	0.000104
A*30:01~C*16:01~B*78:01~DRB1*04:05~DQB1*03:02	0.000104
A*30:02~C*16:01~B*78:01~DRB1*13:02~DQB1*03:01	0.000104
A*02:01~C*14:03~B*44:03~DRB1*13:01~DQB1*03:01	0.000104
A*02:01~C*14:03~B*44:03~DRB1*13:02~DQB1*06:09	0.000104
A*01:02~C*07:01~B*49:01~DRB1*16:02~DQB1*06:02	0.000104
A*34:02~C*07:01~B*49:01~DRB1*07:01~DQB1*02:01	0.000104
A*33:03~C*04:01~B*44:03~DRB1*07:01~DQB1*05:03	0.000103
A*74:01~C*03:04~B*08:01~DRB1*13:04~DQB1*03:02	0.000103
A*30:02~C*16:01~B*35:01~DRB1*13:01~DQB1*05:01	0.000103
A*02:01~C*02:02~B*15:03~DRB1*15:03~DQB1*05:02	0.000103
A*02:05~C*04:01~B*53:01~DRB1*14:01~DQB1*03:01	0.000103
A*34:02~C*08:04~B*13:02~DRB1*03:02~DQB1*05:01	0.000103
A*02:02~C*04:01~B*53:01~DRB1*08:04~DQB1*02:03	0.000103
A*33:03~C*04:13~B*53:01~DRB1*13:03~DQB1*03:01	0.000103
A*02:02~C*04:01~B*53:01~DRB1*14:01~DQB1*05:02	0.000103
A*02:01~C*04:01~B*53:01~DRB1*15:01~DQB1*06:02	0.000103
A*36:01~C*16:01~B*15:17~DRB1*11:04~DQB1*03:01	0.000103
A*01:01~C*06:02~B*57:01~DRB1*04:04~DQB1*06:01	0.000103
A*02:05~C*07:02~B*07:02~DRB1*08:01~DQB1*04:02	0.000103
A*02:01~C*17:01~B*07:02~DRB1*09:01~DQB1*05:02	0.000102
A*36:01~C*02:02~B*15:03~DRB1*11:10~DQB1*06:02	0.000102
A*02:22~C*16:01~B*78:01~DRB1*04:05~DQB1*03:02	0.000102
A*02:01~C*08:02~B*14:02~DRB1*07:01~DQB1*03:02	0.000102
A*29:02~C*07:02~B*07:02~DRB1*03:02~DQB1*02:03	0.000102
A*02:02~C*07:02~B*07:02~DRB1*15:03~DQB1*04:02	0.000102
A*66:02~C*07:04~B*18:01~DRB1*11:01~DQB1*06:02	0.000102
A*68:02~C*07:01~B*49:01~DRB1*04:05~DQB1*06:04	0.000102
A*03:01~C*08:04~B*15:10~DRB1*14:01~DQB1*02:01	0.000102
A*03:01~C*04:01~B*53:01~DRB1*03:02~DQB1*06:02	0.000102
A*68:15~C*04:01~B*53:01~DRB1*15:01~DQB1*06:02	0.000102
A*23:01~C*15:05~B*07:02~DRB1*16:02~DQB1*06:02	0.000102
A*68:01~C*07:02~B*07:02~DRB1*11:01~DQB1*03:01	0.000102
A*68:01~C*08:02~B*14:02~DRB1*15:03~DQB1*06:02	0.000102
A*30:02~C*07:01~B*57:03~DRB1*01:02~DQB1*06:02	0.000102
A*01:01~C*02:02~B*27:26~DRB1*13:02~DQB1*03:01	0.000102
A*01:09~C*04:07~B*27:03~DRB1*08:04~DQB1*03:01	0.000102
A*01:09~C*08:02~B*27:03~DRB1*10:01~DQB1*05:01	0.000102
A*03:01~C*06:02~B*13:03~DRB1*07:01~DQB1*02:01	0.000102
A*02:01~C*02:02~B*27:26~DRB1*13:01~DQB1*06:03	0.000102
A*02:01~C*16:01~B*52:01~DRB1*15:03~DQB1*06:09	0.000101
A*02:02~C*04:01~B*53:01~DRB1*08:04~DQB1*06:04	0.000101
A*23:01~C*03:02~B*58:01~DRB1*03:02~DQB1*05:01	0.000101
A*29:02~C*17:01~B*42:01~DRB1*03:02~DQB1*06:02	0.000101
A*30:01~C*07:01~B*58:01~DRB1*15:03~DQB1*06:11	0.000101
A*30:01~C*17:01~B*53:01~DRB1*11:01~DQB1*03:01	0.000101
A*03:01~C*02:02~B*15:03~DRB1*08:06~DQB1*06:02	0.000101
A*23:01~C*07:02~B*07:02~DRB1*07:01~DQB1*03:03	0.000101
A*30:02~C*07:01~B*08:01~DRB1*01:02~DQB1*05:01	0.000101
A*30:07~C*04:07~B*44:03~DRB1*15:01~DQB1*06:02	0.0001
A*23:01~C*04:01~B*53:18~DRB1*08:04~DQB1*03:01	0.0001
A*30:02~C*07:04~B*18:01~DRB1*12:02~DQB1*05:01	0.0001
A*02:01~C*16:01~B*52:01~DRB1*15:03~DQB1*05:01	0.0001
A*68:02~C*03:04~B*15:10~DRB1*11:01~DQB1*03:01	0.0001
A*29:02~C*06:02~B*45:01~DRB1*11:02~DQB1*05:01	0.0001
A*02:01~C*16:01~B*52:01~DRB1*13:03~DQB1*05:01	0.0001

## Sheet: Phenotype frequencies
Phenotype	Frequency
A*02:01+A*66:02^C*07:01+C*16:01^B*35:01+B*58:01^DRB1*01:02+DRB1*15:03^DQB1*05:01+DQB1*06:02	0.000521
A*30:01+A*34:02^C*04:01+C*17:01^B*42:01+B*44:03^DRB1*03:02+DRB1*15:03^DQB1*04:02+DQB1*06:02	0.000492
A*36:01+A*66:01^C*04:01+C*06:02^B*53:01+B*58:02^DRB1*11:01+DRB1*13:01^DQB1*03:03+DQB1*06:02	0.000417
A*23:01+A*30:02^C*06:02+C*18:01^B*53:01+B*57:02^DRB1*09:01+DRB1*13:01^DQB1*02:01+DQB1*06:03	0.000347
A*01:03+A*02:01^C*07:02+C*07:02^B*07:02+B*07:02^DRB1*03:01+DRB1*03:01^DQB1*02:01+DQB1*02:01	0.000347
A*33:03+A*68:02^C*03:04+C*04:01^B*15:10+B*53:01^DRB1*08:04+DRB1*15:03^DQB1*03:01+DQB1*06:02	0.000347
A*34:02+A*68:02^C*04:01+C*07:02^B*07:02+B*44:03^DRB1*11:02+DRB1*15:03^DQB1*03:01+DQB1*06:02	0.000347
A*23:01+A*34:02^C*07:01+C*17:01^B*42:01+B*58:01^DRB1*03:02+DRB1*15:03^DQB1*04:02+DQB1*06:02	0.000347
A*24:02+A*68:01^C*03:02+C*16:01^B*45:01+B*82:01^DRB1*03:02+DRB1*11:01^DQB1*04:02+DQB1*06:02	0.000347
A*34:02+A*36:01^C*04:01+C*08:04^B*15:10+B*44:03^DRB1*11:04+DRB1*15:03^DQB1*05:02+DQB1*06:02	0.000347
A*02:01+A*68:02^C*16:01+C*17:01^B*42:01+B*45:01^DRB1*03:02+DRB1*13:01^DQB1*04:02+DQB1*06:03	0.000347
A*03:01+A*34:02^C*03:02+C*04:01^B*15:10+B*53:01^DRB1*03:01+DRB1*15:03^DQB1*05:01+DQB1*06:02	0.000347
A*02:01+A*23:01^C*16:01+C*17:01^B*15:16+B*42:01^DRB1*10:01+DRB1*13:03^DQB1*02:01+DQB1*05:01	0.000347
A*02:02+A*36:01^C*06:02+C*17:01^B*42:01+B*58:02^DRB1*03:01+DRB1*07:01^DQB1*02:01+DQB1*02:01	0.000347
A*02:02+A*33:03^C*04:01+C*07:01^B*41:01+B*44:03^DRB1*01:02+DRB1*01:02^DQB1*05:01+DQB1*05:01	0.000347
A*30:02+A*74:01^C*04:01+C*15:05^B*07:02+B*35:01^DRB1*09:01+DRB1*11:02^DQB1*02:01+DQB1*03:01	0.000347
A*02:01+A*30:01^C*07:02+C*17:01^B*07:02+B*42:01^DRB1*03:02+DRB1*15:03^DQB1*04:02+DQB1*06:02	0.000347
A*30:01+A*30:02^C*07:04+C*17:01^B*18:01+B*42:01^DRB1*03:02+DRB1*11:01^DQB1*04:02+DQB1*06:02	0.000343
A*30:01+A*68:02^C*03:04+C*17:01^B*15:10+B*42:01^DRB1*01:02+DRB1*03:02^DQB1*04:02+DQB1*05:01	0.000343
A*33:03+A*68:01^C*04:01+C*06:02^B*53:01+B*58:02^DRB1*08:04+DRB1*12:01^DQB1*03:01+DQB1*05:01	0.000337
A*36:01+A*80:01^C*02:02+C*04:01^B*18:01+B*53:01^DRB1*07:01+DRB1*11:01^DQB1*02:01+DQB1*06:02	0.000334
A*03:01+A*34:02^C*04:01+C*06:02^B*35:01+B*58:02^DRB1*11:02+DRB1*13:01^DQB1*03:01+DQB1*05:01	0.000332
A*03:01+A*36:01^C*04:01+C*04:01^B*35:01+B*53:01^DRB1*01:01+DRB1*08:04^DQB1*03:03+DQB1*05:01	0.000331
A*68:01+A*74:01^C*02:02+C*06:02^B*15:03+B*58:02^DRB1*12:01+DRB1*15:03^DQB1*05:01+DQB1*06:02	0.000329
A*36:01+A*68:02^C*04:01+C*04:01^B*53:01+B*53:01^DRB1*11:01+DRB1*15:03^DQB1*06:02+DQB1*06:02	0.000322
A*30:01+A*36:01^C*04:01+C*17:01^B*35:01+B*42:01^DRB1*01:01+DRB1*08:04^DQB1*03:01+DQB1*05:01	0.000306
A*30:01+A*36:01^C*04:01+C*17:01^B*42:01+B*53:01^DRB1*08:04+DRB1*15:03^DQB1*03:01+DQB1*06:02	0.000303
A*30:01+A*33:03^C*04:01+C*17:01^B*42:01+B*53:01^DRB1*03:02+DRB1*08:04^DQB1*03:01+DQB1*04:02	0.000298
A*30:01+A*33:03^C*14:02+C*17:01^B*15:16+B*42:01^DRB1*01:02+DRB1*03:02^DQB1*04:02+DQB1*05:01	0.00029
A*33:03+A*68:02^C*04:01+C*07:01^B*44:03+B*53:01^DRB1*01:02+DRB1*13:01^DQB1*05:01+DQB1*06:03	0.000289
A*03:01+A*23:01^C*08:02+C*18:01^B*53:01+B*57:04^DRB1*13:02+DRB1*16:02^DQB1*05:01+DQB1*05:02	0.000289
A*30:01+A*36:01^C*04:01+C*17:01^B*42:01+B*53:01^DRB1*08:04+DRB1*11:01^DQB1*03:01+DQB1*06:02	0.000288
A*36:01+A*74:01^C*02:02+C*04:01^B*15:03+B*53:01^DRB1*11:01+DRB1*13:02^DQB1*06:02+DQB1*06:09	0.000285
A*33:03+A*68:02^C*04:01+C*04:01^B*53:01+B*53:01^DRB1*08:04+DRB1*13:02^DQB1*03:01+DQB1*06:04	0.000284
A*02:02+A*30:02^C*04:01+C*06:02^B*53:01+B*58:02^DRB1*13:03+DRB1*15:03^DQB1*03:01+DQB1*06:02	0.000282
A*34:02+A*66:02^C*04:01+C*07:01^B*44:03+B*58:01^DRB1*15:03+DRB1*15:03^DQB1*06:02+DQB1*06:02	0.00025
A*24:02+A*66:02^C*07:01+C*08:04^B*58:01+B*81:01^DRB1*12:01+DRB1*15:03^DQB1*05:01+DQB1*06:02	0.000245
A*36:01+A*66:01^C*04:01+C*06:02^B*53:01+B*58:02^DRB1*11:01+DRB1*13:01^DQB1*06:02+DQB1*06:02	0.000243
A*03:01+A*30:01^C*07:01+C*16:02^B*49:01+B*51:08^DRB1*04:01+DRB1*08:04^DQB1*03:01+DQB1*03:01	0.000223
A*33:03+A*66:02^C*04:01+C*07:01^B*53:01+B*58:01^DRB1*08:04+DRB1*15:03^DQB1*03:01+DQB1*06:02	0.000212
A*68:02+A*74:01^C*04:01+C*18:01^B*51:01+B*53:01^DRB1*12:01+DRB1*16:02^DQB1*03:01+DQB1*05:02	0.000208
A*02:02+A*33:03^C*04:01+C*04:01^B*53:01+B*53:01^DRB1*13:01+DRB1*15:03^DQB1*05:01+DQB1*06:02	0.000204
A*02:01+A*30:02^C*02:02+C*08:02^B*14:02+B*15:03^DRB1*11:01+DRB1*15:03^DQB1*03:01+DQB1*06:02	0.0002
A*23:01+A*33:03^C*04:01+C*07:01^B*53:01+B*58:01^DRB1*08:04+DRB1*15:03^DQB1*03:01+DQB1*06:02	0.000195
A*36:01+A*36:01^C*04:01+C*04:01^B*53:01+B*53:01^DRB1*11:01+DRB1*11:01^DQB1*06:02+DQB1*06:02	0.000186
A*36:01+A*36:01^C*04:01+C*04:01^B*53:01+B*53:01^DRB1*11:01+DRB1*15:03^DQB1*06:02+DQB1*06:02	0.000185
A*02:01+A*34:02^C*04:01+C*16:01^B*15:16+B*44:03^DRB1*10:01+DRB1*15:03^DQB1*05:01+DQB1*06:02	0.000183
A*03:01+A*33:03^C*04:01+C*04:01^B*44:03+B*53:01^DRB1*08:04+DRB1*15:03^DQB1*03:01+DQB1*06:02	0.000183
A*30:02+A*74:01^C*07:01+C*18:01^B*57:03+B*57:03^DRB1*13:01+DRB1*13:03^DQB1*02:01+DQB1*05:01	0.000181
A*02:01+A*30:01^C*16:01+C*17:01^B*42:01+B*52:01^DRB1*03:02+DRB1*03:02^DQB1*04:02+DQB1*04:02	0.000181
A*30:02+A*68:02^C*03:04+C*18:01^B*15:10+B*57:03^DRB1*03:01+DRB1*13:01^DQB1*02:01+DQB1*05:01	0.000179
A*23:01+A*66:02^C*04:01+C*07:01^B*53:01+B*58:01^DRB1*01:02+DRB1*15:03^DQB1*02:01+DQB1*06:02	0.000179
A*30:01+A*30:02^C*07:01+C*17:01^B*42:01+B*58:01^DRB1*03:02+DRB1*15:03^DQB1*04:02+DQB1*06:09	0.000177
A*33:03+A*74:01^C*04:01+C*04:01^B*35:01+B*53:01^DRB1*08:04+DRB1*15:03^DQB1*03:01+DQB1*06:02	0.000177
A*36:01+A*74:01^C*04:01+C*07:01^B*53:01+B*58:01^DRB1*15:03+DRB1*15:03^DQB1*05:01+DQB1*06:02	0.000177
A*02:01+A*02:01^C*16:01+C*16:01^B*35:01+B*51:01^DRB1*01:02+DRB1*07:01^DQB1*02:01+DQB1*05:01	0.000177
A*23:01+A*74:01^C*04:01+C*07:02^B*08:01+B*53:01^DRB1*14:01+DRB1*15:03^DQB1*05:03+DQB1*06:02	0.000176
A*03:01+A*68:02^C*04:01+C*07:01^B*35:01+B*49:01^DRB1*07:01+DRB1*09:01^DQB1*02:01+DQB1*02:01	0.000176
A*02:01+A*02:02^C*06:02+C*17:01^B*42:01+B*58:02^DRB1*03:02+DRB1*12:01^DQB1*04:02+DQB1*05:01	0.000176
A*23:01+A*36:01^C*04:01+C*07:02^B*07:02+B*35:01^DRB1*15:03+DRB1*15:03^DQB1*06:02+DQB1*06:02	0.000176
A*23:01+A*34:02^C*04:01+C*04:01^B*53:01+B*53:01^DRB1*15:03+DRB1*15:03^DQB1*06:02+DQB1*06:02	0.000176
A*23:01+A*68:01^C*06:02+C*15:05^B*07:02+B*58:02^DRB1*12:01+DRB1*15:03^DQB1*05:01+DQB1*06:02	0.000175
A*30:02+A*33:03^C*03:04+C*14:02^B*15:10+B*15:16^DRB1*01:02+DRB1*09:01^DQB1*02:01+DQB1*05:01	0.000175
A*02:01+A*68:02^C*02:02+C*04:01^B*15:03+B*53:01^DRB1*08:04+DRB1*11:01^DQB1*03:01+DQB1*06:11	0.000175
A*23:01+A*30:01^C*07:02+C*07:02^B*07:02+B*07:02^DRB1*09:01+DRB1*14:01^DQB1*02:01+DQB1*05:03	0.000175
A*30:01+A*74:01^C*02:02+C*04:01^B*15:03+B*35:01^DRB1*08:04+DRB1*11:01^DQB1*03:01+DQB1*03:01	0.000175
A*23:01+A*30:02^C*07:02+C*07:02^B*07:02+B*07:05^DRB1*09:01+DRB1*15:03^DQB1*02:01+DQB1*06:02	0.000175
A*02:01+A*34:02^C*04:01+C*04:01^B*44:03+B*53:01^DRB1*13:03+DRB1*15:03^DQB1*05:01+DQB1*06:02	0.000175
A*30:01+A*34:02^C*02:02+C*17:01^B*15:03+B*42:01^DRB1*08:04+DRB1*15:03^DQB1*03:01+DQB1*06:02	0.000175
A*30:01+A*30:02^C*04:01+C*08:02^B*35:01+B*53:01^DRB1*11:01+DRB1*13:02^DQB1*05:03+DQB1*06:02	0.000175
A*36:01+A*66:01^C*04:01+C*07:01^B*35:01+B*53:01^DRB1*11:01+DRB1*15:03^DQB1*06:02+DQB1*06:02	0.000175
A*02:05+A*33:03^C*04:01+C*04:01^B*53:01+B*53:01^DRB1*08:04+DRB1*13:01^DQB1*03:01+DQB1*06:03	0.000175
A*23:01+A*30:01^C*04:01+C*17:01^B*42:02+B*53:01^DRB1*08:04+DRB1*15:03^DQB1*03:01+DQB1*06:02	0.000174
A*23:01+A*68:01^C*06:02+C*07:02^B*07:02+B*58:02^DRB1*09:01+DRB1*11:01^DQB1*02:01+DQB1*03:01	0.000174
A*02:02+A*30:01^C*07:02+C*17:01^B*07:02+B*42:01^DRB1*03:02+DRB1*08:04^DQB1*03:01+DQB1*04:02	0.000174
A*23:01+A*30:02^C*04:01+C*17:01^B*42:01+B*53:01^DRB1*03:02+DRB1*16:02^DQB1*04:02+DQB1*05:02	0.000174
A*23:01+A*30:02^C*02:02+C*18:01^B*15:03+B*57:03^DRB1*07:01+DRB1*09:01^DQB1*02:01+DQB1*02:01	0.000174
A*03:01+A*68:02^C*07:01+C*08:04^B*15:10+B*49:01^DRB1*11:04+DRB1*15:03^DQB1*05:02+DQB1*06:02	0.000174
A*03:01+A*23:01^C*04:01+C*07:02^B*07:02+B*53:01^DRB1*07:01+DRB1*16:02^DQB1*02:01+DQB1*05:02	0.000174
A*23:01+A*68:02^C*04:01+C*06:02^B*53:01+B*53:01^DRB1*10:01+DRB1*15:03^DQB1*05:01+DQB1*06:02	0.000174
A*03:01+A*68:02^C*02:02+C*04:01^B*53:01+B*53:01^DRB1*07:01+DRB1*08:04^DQB1*02:01+DQB1*03:01	0.000174
A*02:01+A*02:01^C*07:01+C*07:02^B*07:02+B*58:01^DRB1*03:01+DRB1*03:01^DQB1*02:01+DQB1*02:01	0.000174
A*02:02+A*68:02^C*04:01+C*05:01^B*18:01+B*53:01^DRB1*03:01+DRB1*03:02^DQB1*02:01+DQB1*04:02	0.000174
A*02:02+A*36:01^C*02:02+C*04:01^B*15:03+B*53:01^DRB1*07:01+DRB1*13:02^DQB1*02:01+DQB1*06:04	0.000174
A*02:01+A*68:02^C*07:01+C*07:02^B*07:02+B*49:01^DRB1*10:01+DRB1*11:04^DQB1*03:01+DQB1*05:01	0.000174
A*02:01+A*30:01^C*17:01+C*17:01^B*42:01+B*42:01^DRB1*11:02+DRB1*13:03^DQB1*02:01+DQB1*03:01	0.000174
A*02:02+A*03:01^C*04:01+C*08:04^B*15:10+B*53:01^DRB1*11:04+DRB1*14:01^DQB1*05:02+DQB1*05:03	0.000174
A*30:02+A*30:04^C*06:02+C*17:01^B*42:01+B*58:01^DRB1*03:02+DRB1*15:03^DQB1*04:02+DQB1*06:02	0.000174
A*02:01+A*23:01^C*02:02+C*03:02^B*15:03+B*58:01^DRB1*03:02+DRB1*13:02^DQB1*04:02+DQB1*06:09	0.000174
A*36:01+A*36:01^C*04:01+C*04:13^B*53:01+B*53:01^DRB1*03:01+DRB1*08:02^DQB1*02:01+DQB1*03:01	0.000174
A*01:03+A*30:04^C*04:01+C*08:02^B*58:02+B*58:02^DRB1*03:01+DRB1*10:01^DQB1*02:01+DQB1*05:01	0.000174
A*23:01+A*68:01^C*02:02+C*07:02^B*07:02+B*15:03^DRB1*04:01+DRB1*12:01^DQB1*03:01+DQB1*03:01	0.000174
A*02:01+A*30:01^C*07:02+C*17:01^B*07:02+B*53:01^DRB1*11:01+DRB1*15:03^DQB1*03:01+DQB1*06:02	0.000174
A*23:01+A*30:02^C*04:01+C*07:01^B*53:18+B*57:03^DRB1*08:04+DRB1*08:04^DQB1*03:01+DQB1*03:01	0.000174
A*02:01+A*03:01^C*16:01+C*16:01^B*52:01+B*52:01^DRB1*13:01+DRB1*13:01^DQB1*05:01+DQB1*06:03	0.000174
A*03:01+A*30:04^C*07:02+C*15:05^B*08:01+B*73:01^DRB1*01:02+DRB1*07:01^DQB1*02:01+DQB1*05:01	0.000174
A*30:02+A*30:07^C*07:01+C*18:01^B*57:03+B*58:01^DRB1*13:01+DRB1*15:03^DQB1*05:01+DQB1*06:09	0.000174
A*03:01+A*30:01^C*04:01+C*17:01^B*35:01+B*42:01^DRB1*03:02+DRB1*07:01^DQB1*02:01+DQB1*04:02	0.000174
A*02:01+A*68:02^C*07:02+C*16:01^B*07:02+B*45:01^DRB1*13:01+DRB1*15:03^DQB1*06:02+DQB1*06:03	0.000174
A*30:02+A*36:01^C*04:01+C*16:01^B*35:01+B*53:01^DRB1*01:02+DRB1*13:01^DQB1*05:01+DQB1*05:01	0.000174
A*03:01+A*34:02^C*04:01+C*16:01^B*35:01+B*45:01^DRB1*01:02+DRB1*07:01^DQB1*02:01+DQB1*05:01	0.000174
A*23:01+A*68:02^C*04:01+C*07:02^B*07:02+B*53:01^DRB1*14:01+DRB1*15:03^DQB1*05:03+DQB1*06:02	0.000174
A*23:01+A*68:01^C*02:02+C*07:01^B*18:01+B*35:01^DRB1*07:01+DRB1*13:02^DQB1*02:01+DQB1*05:01	0.000174
A*03:01+A*68:02^C*04:01+C*17:01^B*35:01+B*42:01^DRB1*03:02+DRB1*15:03^DQB1*04:02+DQB1*06:02	0.000174
A*30:02+A*33:03^C*04:01+C*12:03^B*39:10+B*53:01^DRB1*12:02+DRB1*16:02^DQB1*05:02+DQB1*06:02	0.000174
A*30:02+A*66:01^C*07:01+C*16:01^B*45:01+B*57:03^DRB1*01:02+DRB1*15:03^DQB1*05:01+DQB1*06:02	0.000174
A*02:05+A*23:01^C*07:01+C*18:01^B*58:01+B*81:01^DRB1*11:01+DRB1*11:02^DQB1*03:01+DQB1*06:02	0.000174
A*30:01+A*68:02^C*07:01+C*17:01^B*42:01+B*57:03^DRB1*11:01+DRB1*14:01^DQB1*05:03+DQB1*06:02	0.000174
A*02:05+A*30:01^C*06:02+C*07:01^B*58:01+B*58:01^DRB1*11:02+DRB1*15:03^DQB1*03:01+DQB1*06:02	0.000174
A*68:01+A*68:02^C*07:02+C*18:01^B*07:02+B*57:02^DRB1*07:01+DRB1*15:03^DQB1*02:01+DQB1*06:02	0.000174
A*02:01+A*30:02^C*16:01+C*18:01^B*45:01+B*57:02^DRB1*10:01+DRB1*11:01^DQB1*02:01+DQB1*05:01	0.000174
A*02:02+A*03:01^C*04:01+C*17:01^B*42:01+B*53:01^DRB1*03:02+DRB1*08:06^DQB1*04:02+DQB1*06:02	0.000174
A*30:01+A*30:01^C*17:01+C*17:01^B*42:01+B*42:01^DRB1*03:02+DRB1*03:02^DQB1*04:02+DQB1*04:02	0.000174
A*02:01+A*74:01^C*16:01+C*16:01^B*45:01+B*51:01^DRB1*07:01+DRB1*13:01^DQB1*02:01+DQB1*06:03	0.000174
A*01:01+A*74:01^C*04:01+C*18:01^B*35:01+B*81:01^DRB1*11:01+DRB1*15:03^DQB1*03:01+DQB1*06:02	0.000174
A*02:05+A*02:05^C*06:02+C*12:03^B*15:03+B*50:01^DRB1*04:06+DRB1*15:02^DQB1*04:02+DQB1*06:01	0.000174
A*03:01+A*36:01^C*04:01+C*07:01^B*53:01+B*58:01^DRB1*07:01+DRB1*13:01^DQB1*02:01+DQB1*05:01	0.000174
A*23:01+A*33:03^C*02:02+C*04:01^B*27:05+B*53:01^DRB1*13:02+DRB1*15:03^DQB1*02:01+DQB1*06:02	0.000174
A*30:02+A*74:01^C*04:01+C*16:01^B*45:01+B*53:01^DRB1*11:01+DRB1*11:01^DQB1*03:01+DQB1*06:02	0.000174
A*30:01+A*68:02^C*03:04+C*04:01^B*15:10+B*44:03^DRB1*03:01+DRB1*15:03^DQB1*02:01+DQB1*06:02	0.000174
A*23:01+A*36:01^C*04:01+C*04:01^B*35:01+B*53:01^DRB1*11:01+DRB1*11:01^DQB1*06:02+DQB1*06:02	0.000174
A*02:01+A*23:01^C*04:01+C*06:02^B*44:03+B*58:02^DRB1*07:01+DRB1*11:02^DQB1*02:01+DQB1*03:01	0.000174
A*01:01+A*68:01^C*01:02+C*07:01^B*08:01+B*56:01^DRB1*03:01+DRB1*03:01^DQB1*02:01+DQB1*02:01	0.000174
A*02:01+A*24:02^C*03:03+C*03:04^B*15:01+B*15:01^DRB1*04:01+DRB1*13:01^DQB1*03:02+DQB1*06:03	0.000174
A*30:02+A*68:01^C*15:02+C*18:01^B*51:01+B*57:02^DRB1*04:03+DRB1*13:02^DQB1*03:02+DQB1*06:04	0.000174
A*34:02+A*74:01^C*04:01+C*07:01^B*53:01+B*53:01^DRB1*07:01+DRB1*09:01^DQB1*02:01+DQB1*02:01	0.000174
A*23:01+A*30:01^C*07:02+C*16:01^B*07:02+B*78:01^DRB1*04:05+DRB1*11:02^DQB1*03:01+DQB1*03:02	0.000174
A*03:01+A*24:02^C*04:01+C*07:01^B*15:03+B*49:01^DRB1*07:01+DRB1*11:01^DQB1*02:01+DQB1*05:01	0.000174
A*30:02+A*36:01^C*04:01+C*04:01^B*44:03+B*53:01^DRB1*07:01+DRB1*11:01^DQB1*02:01+DQB1*06:02	0.000174
A*02:01+A*30:01^C*05:01+C*17:01^B*42:01+B*44:02^DRB1*04:01+DRB1*08:04^DQB1*03:01+DQB1*03:01	0.000174
A*02:01+A*02:01^C*16:01+C*16:01^B*51:01+B*51:01^DRB1*13:02+DRB1*13:02^DQB1*06:09+DQB1*06:09	0.000174
A*02:01+A*68:02^C*07:01+C*12:03^B*39:10+B*57:03^DRB1*08:04+DRB1*13:01^DQB1*03:01+DQB1*03:01	0.000174
A*03:01+A*23:01^C*04:01+C*08:02^B*14:03+B*53:01^DRB1*03:01+DRB1*15:03^DQB1*02:01+DQB1*06:02	0.000174
A*03:01+A*30:02^C*03:02+C*07:04^B*18:01+B*58:01^DRB1*11:01+DRB1*11:01^DQB1*03:01+DQB1*06:02	0.000174
A*30:01+A*30:02^C*15:05+C*16:01^B*07:02+B*51:01^DRB1*07:01+DRB1*13:02^DQB1*02:01+DQB1*05:02	0.000174
A*34:02+A*74:01^C*04:01+C*08:04^B*13:02+B*53:01^DRB1*08:04+DRB1*08:04^DQB1*03:01+DQB1*04:02	0.000174
A*29:02+A*33:03^C*04:01+C*18:01^B*35:01+B*81:01^DRB1*08:04+DRB1*15:03^DQB1*04:02+DQB1*06:02	0.000174
A*24:02+A*30:04^C*02:02+C*08:04^B*15:03+B*45:01^DRB1*03:02+DRB1*11:01^DQB1*03:01+DQB1*04:02	0.000174
A*33:03+A*74:01^C*07:01+C*16:01^B*52:01+B*58:01^DRB1*13:01+DRB1*15:03^DQB1*05:01+DQB1*06:02	0.000174
A*33:03+A*36:01^C*04:01+C*12:03^B*35:01+B*39:10^DRB1*13:03+DRB1*15:03^DQB1*02:01+DQB1*06:02	0.000174
A*03:01+A*03:01^C*03:04+C*03:04^B*15:10+B*15:18^DRB1*03:02+DRB1*11:01^DQB1*02:01+DQB1*04:02	0.000174
A*03:01+A*33:03^C*03:03+C*04:01^B*44:03+B*44:10^DRB1*03:01+DRB1*16:02^DQB1*02:01+DQB1*05:02	0.000174
A*02:01+A*23:01^C*07:01+C*16:01^B*35:01+B*49:01^DRB1*01:02+DRB1*13:02^DQB1*05:01+DQB1*06:09	0.000174
A*30:01+A*30:02^C*04:01+C*12:03^B*39:10+B*44:03^DRB1*03:01+DRB1*13:01^DQB1*02:01+DQB1*06:09	0.000174
A*30:01+A*68:02^C*04:01+C*14:02^B*15:16+B*53:01^DRB1*03:02+DRB1*15:03^DQB1*06:02+DQB1*06:03	0.000174
A*02:01+A*33:03^C*14:02+C*16:01^B*15:16+B*15:16^DRB1*01:02+DRB1*01:02^DQB1*05:01+DQB1*05:01	0.000174
A*23:01+A*36:01^C*04:01+C*04:01^B*35:01+B*35:01^DRB1*11:02+DRB1*15:03^DQB1*03:01+DQB1*06:02	0.000174
A*02:01+A*29:02^C*16:01+C*18:01^B*15:16+B*81:01^DRB1*01:02+DRB1*08:04^DQB1*03:01+DQB1*05:01	0.000174
A*02:01+A*33:03^C*04:01+C*04:13^B*35:01+B*53:01^DRB1*13:03+DRB1*15:03^DQB1*03:01+DQB1*06:02	0.000174
A*02:01+A*68:02^C*07:01+C*07:01^B*18:01+B*49:01^DRB1*04:03+DRB1*13:03^DQB1*03:01+DQB1*03:02	0.000174
A*01:01+A*01:01^C*04:01+C*07:01^B*15:17+B*35:02^DRB1*01:02+DRB1*13:02^DQB1*05:01+DQB1*06:04	0.000174
A*03:01+A*68:02^C*04:01+C*07:01^B*53:01+B*58:01^DRB1*11:01+DRB1*11:01^DQB1*06:02+DQB1*06:02	0.000174
A*02:01+A*30:02^C*04:01+C*08:02^B*07:02+B*14:02^DRB1*11:01+DRB1*15:03^DQB1*06:02+DQB1*06:11	0.000174
A*30:02+A*33:01^C*17:01+C*17:01^B*41:02+B*42:01^DRB1*03:02+DRB1*13:02^DQB1*04:02+DQB1*06:09	0.000174
A*11:01+A*30:01^C*04:01+C*15:05^B*07:05+B*51:01^DRB1*04:05+DRB1*15:01^DQB1*03:02+DQB1*05:02	0.000174
A*02:05+A*03:01^C*06:02+C*07:02^B*07:02+B*53:01^DRB1*08:04+DRB1*10:01^DQB1*03:01+DQB1*05:01	0.000174
A*23:01+A*74:01^C*07:01+C*15:05^B*07:02+B*57:03^DRB1*13:03+DRB1*15:03^DQB1*02:01+DQB1*06:02	0.000174
A*31:01+A*74:01^C*02:02+C*07:01^B*15:03+B*57:03^DRB1*03:01+DRB1*11:01^DQB1*02:01+DQB1*03:01	0.000174
A*23:01+A*36:01^C*04:13+C*07:01^B*53:01+B*57:03^DRB1*04:05+DRB1*13:03^DQB1*03:01+DQB1*03:02	0.000174
A*01:02+A*03:01^C*02:02+C*07:01^B*49:01+B*53:01^DRB1*08:04+DRB1*15:03^DQB1*03:01+DQB1*06:02	0.000174
A*02:60+A*34:02^C*02:02+C*04:01^B*18:01+B*35:01^DRB1*09:01+DRB1*11:01^DQB1*02:01+DQB1*06:02	0.000174
A*23:01+A*33:03^C*04:01+C*17:01^B*35:01+B*42:01^DRB1*13:02+DRB1*15:03^DQB1*05:02+DQB1*06:02	0.000174
A*23:01+A*66:01^C*04:01+C*12:03^B*15:03+B*39:10^DRB1*11:01+DRB1*15:03^DQB1*03:01+DQB1*06:02	0.000174
A*02:01+A*02:01^C*02:02+C*02:02^B*15:03+B*15:03^DRB1*11:01+DRB1*11:01^DQB1*03:01+DQB1*03:01	0.000174
A*02:01+A*34:02^C*04:01+C*16:01^B*44:03+B*45:01^DRB1*15:03+DRB1*15:03^DQB1*06:02+DQB1*06:02	0.000174
A*23:01+A*68:02^C*04:01+C*07:02^B*07:02+B*53:01^DRB1*13:03+DRB1*14:01^DQB1*02:01+DQB1*05:03	0.000174
A*23:01+A*30:02^C*04:01+C*07:02^B*08:01+B*53:01^DRB1*08:04+DRB1*11:04^DQB1*03:01+DQB1*05:02	0.000174
A*03:01+A*68:01^C*18:01+C*18:01^B*57:04+B*57:04^DRB1*07:01+DRB1*16:02^DQB1*05:02+DQB1*06:03	0.000174
A*34:02+A*80:01^C*02:02+C*04:01^B*15:03+B*53:01^DRB1*08:04+DRB1*15:03^DQB1*03:01+DQB1*06:02	0.000174
A*30:01+A*74:01^C*02:02+C*17:01^B*35:01+B*42:01^DRB1*01:02+DRB1*03:02^DQB1*04:02+DQB1*05:01	0.000174
A*30:01+A*30:02^C*02:02+C*06:02^B*13:02+B*27:03^DRB1*07:01+DRB1*13:03^DQB1*02:01+DQB1*03:01	0.000174
A*30:01+A*34:02^C*14:02+C*17:01^B*15:16+B*42:02^DRB1*07:01+DRB1*11:01^DQB1*02:01+DQB1*03:01	0.000174
A*01:01+A*30:02^C*03:04+C*18:01^B*15:10+B*81:01^DRB1*03:01+DRB1*13:01^DQB1*02:01+DQB1*06:08	0.000174
A*30:02+A*68:02^C*03:04+C*07:02^B*07:02+B*15:10^DRB1*01:02+DRB1*15:03^DQB1*05:01+DQB1*05:01	0.000174
A*36:01+A*68:02^C*03:02+C*04:01^B*15:10+B*53:01^DRB1*03:02+DRB1*11:01^DQB1*04:02+DQB1*06:02	0.000174
A*02:01+A*02:14^C*12:03+C*16:01^B*39:10+B*51:01^DRB1*08:04+DRB1*13:02^DQB1*03:01+DQB1*06:09	0.000174
A*03:01+A*23:01^C*04:01+C*17:01^B*42:01+B*53:01^DRB1*03:02+DRB1*11:01^DQB1*04:02+DQB1*06:02	0.000174
A*30:02+A*68:02^C*03:04+C*05:01^B*15:10+B*18:01^DRB1*01:02+DRB1*03:01^DQB1*02:01+DQB1*05:01	0.000174
A*03:01+A*30:01^C*04:01+C*04:01^B*35:01+B*53:01^DRB1*13:03+DRB1*15:03^DQB1*02:01+DQB1*06:02	0.000174
A*33:03+A*68:01^C*04:01+C*16:01^B*52:01+B*53:01^DRB1*03:02+DRB1*08:04^DQB1*03:01+DQB1*04:02	0.000174
A*03:01+A*29:02^C*07:01+C*17:01^B*42:01+B*49:01^DRB1*03:01+DRB1*04:05^DQB1*02:01+DQB1*03:02	0.000174
A*02:02+A*02:02^C*03:04+C*04:01^B*15:10+B*53:01^DRB1*03:01+DRB1*03:01^DQB1*02:01+DQB1*02:01	0.000174
A*74:01+A*74:01^C*02:02+C*18:01^B*15:03+B*57:03^DRB1*13:02+DRB1*16:02^DQB1*05:02+DQB1*06:09	0.000174
A*23:01+A*74:01^C*03:04+C*07:01^B*08:01+B*57:03^DRB1*01:02+DRB1*15:03^DQB1*05:01+DQB1*06:02	0.000174
A*03:01+A*68:01^C*04:01+C*07:02^B*07:02+B*44:03^DRB1*11:02+DRB1*16:02^DQB1*03:01+DQB1*05:02	0.000174
A*23:01+A*23:01^C*02:02+C*04:01^B*15:03+B*53:01^DRB1*13:03+DRB1*15:03^DQB1*02:01+DQB1*02:01	0.000174
A*02:60+A*30:01^C*02:02+C*17:01^B*18:01+B*42:01^DRB1*01:02+DRB1*11:01^DQB1*05:01+DQB1*06:02	0.000174
A*23:01+A*68:01^C*06:02+C*06:02^B*53:01+B*58:02^DRB1*09:01+DRB1*12:01^DQB1*02:01+DQB1*05:01	0.000174
A*30:01+A*80:01^C*02:02+C*17:01^B*18:01+B*42:02^DRB1*07:01+DRB1*13:02^DQB1*02:01+DQB1*06:04	0.000174
A*30:02+A*66:01^C*04:01+C*07:02^B*07:05+B*35:01^DRB1*03:02+DRB1*07:01^DQB1*02:01+DQB1*04:02	0.000174
A*33:03+A*34:02^C*04:01+C*12:03^B*39:10+B*53:01^DRB1*08:04+DRB1*13:01^DQB1*03:01+DQB1*06:09	0.000174
A*36:01+A*66:02^C*04:01+C*16:01^B*35:01+B*52:01^DRB1*01:01+DRB1*13:01^DQB1*05:01+DQB1*06:03	0.000174
A*33:03+A*68:02^C*03:04+C*14:02^B*15:10+B*15:16^DRB1*11:17+DRB1*15:03^DQB1*05:03+DQB1*06:02	0.000174
A*30:01+A*33:01^C*08:02+C*17:01^B*14:02+B*42:01^DRB1*07:01+DRB1*08:04^DQB1*02:01+DQB1*03:01	0.000174
A*03:01+A*11:01^C*02:02+C*14:03^B*27:05+B*44:03^DRB1*04:04+DRB1*15:03^DQB1*03:02+DQB1*06:02	0.000174
A*23:01+A*36:01^C*07:01+C*07:02^B*08:01+B*49:01^DRB1*01:02+DRB1*11:01^DQB1*05:01+DQB1*06:02	0.000174
A*02:01+A*30:02^C*07:02+C*16:01^B*08:01+B*45:01^DRB1*15:03+DRB1*15:03^DQB1*06:02+DQB1*06:02	0.000174
A*01:03+A*02:01^C*07:02+C*17:01^B*07:02+B*41:01^DRB1*03:01+DRB1*03:01^DQB1*02:01+DQB1*02:01	0.000174
A*03:01+A*30:02^C*07:02+C*07:02^B*07:02+B*07:02^DRB1*03:01+DRB1*03:01^DQB1*02:01+DQB1*02:01	0.000174
A*03:01+A*68:02^C*03:02+C*16:01^B*45:01+B*58:01^DRB1*11:01+DRB1*15:03^DQB1*05:02+DQB1*06:02	0.000174
A*33:03+A*36:01^C*04:01+C*04:01^B*35:01+B*53:01^DRB1*10:01+DRB1*15:03^DQB1*05:01+DQB1*06:02	0.000174
A*31:04+A*68:01^C*07:02+C*18:01^B*07:02+B*57:02^DRB1*01:02+DRB1*15:03^DQB1*05:01+DQB1*06:02	0.000174
A*02:01+A*30:02^C*05:01+C*08:02^B*14:02+B*18:01^DRB1*03:01+DRB1*03:01^DQB1*02:01+DQB1*03:01	0.000174
A*02:01+A*03:01^C*08:04+C*16:01^B*15:10+B*35:01^DRB1*03:01+DRB1*14:01^DQB1*02:01+DQB1*05:03	0.000174
A*01:03+A*68:01^C*16:02+C*16:04^B*13:02+B*51:01^DRB1*13:02+DRB1*15:01^DQB1*06:02+DQB1*06:09	0.000174
A*02:01+A*34:02^C*01:02+C*07:01^B*27:05+B*57:03^DRB1*01:03+DRB1*15:03^DQB1*05:01+DQB1*06:02	0.000174
A*01:01+A*68:02^C*04:01+C*04:01^B*44:10+B*53:01^DRB1*08:06+DRB1*14:01^DQB1*06:02+DQB1*06:02	0.000174
A*03:01+A*30:04^C*06:02+C*07:02^B*07:02+B*58:02^DRB1*07:01+DRB1*07:01^DQB1*02:01+DQB1*02:01	0.000174
A*02:01+A*23:01^C*16:01+C*16:01^B*45:01+B*51:01^DRB1*01:02+DRB1*11:02^DQB1*03:01+DQB1*05:01	0.000174
A*23:01+A*74:01^C*07:01+C*07:02^B*07:02+B*57:03^DRB1*01:02+DRB1*13:03^DQB1*02:01+DQB1*05:01	0.000174
A*02:01+A*02:01^C*07:02+C*12:03^B*07:02+B*39:10^DRB1*03:01+DRB1*07:01^DQB1*02:01+DQB1*03:03	0.000174
A*30:02+A*30:02^C*08:02+C*08:02^B*57:03+B*57:03^DRB1*13:03+DRB1*13:03^DQB1*06:02+DQB1*06:02	0.000174
A*01:02+A*36:01^C*07:01+C*07:01^B*49:01+B*49:01^DRB1*01:02+DRB1*16:02^DQB1*05:01+DQB1*06:02	0.000174
A*30:02+A*34:02^C*04:01+C*16:01^B*44:03+B*45:01^DRB1*01:02+DRB1*13:01^DQB1*05:01+DQB1*06:03	0.000174
A*30:02+A*30:04^C*02:02+C*16:01^B*15:03+B*45:01^DRB1*03:01+DRB1*13:01^DQB1*02:01+DQB1*06:04	0.000174
A*02:01+A*23:01^C*02:02+C*04:01^B*15:03+B*53:01^DRB1*11:01+DRB1*11:01^DQB1*03:01+DQB1*06:02	0.000174
A*03:01+A*68:02^C*03:04+C*06:02^B*15:10+B*58:02^DRB1*11:02+DRB1*15:03^DQB1*03:01+DQB1*06:02	0.000174
A*02:01+A*36:01^C*04:01+C*16:01^B*35:01+B*45:01^DRB1*03:02+DRB1*13:01^DQB1*04:02+DQB1*06:03	0.000174
A*02:01+A*29:02^C*04:01+C*16:01^B*35:01+B*35:01^DRB1*01:02+DRB1*15:03^DQB1*05:01+DQB1*06:02	0.000174
A*66:02+A*74:01^C*02:02+C*07:01^B*15:03+B*58:01^DRB1*11:02+DRB1*15:03^DQB1*03:01+DQB1*06:02	0.000174
A*30:02+A*32:01^C*07:01+C*16:01^B*08:01+B*44:03^DRB1*03:01+DRB1*07:01^DQB1*02:01+DQB1*02:01	0.000174
A*68:02+A*74:01^C*02:02+C*18:01^B*15:03+B*57:03^DRB1*11:01+DRB1*16:02^DQB1*05:02+DQB1*06:02	0.000174
A*03:01+A*68:01^C*06:02+C*07:01^B*57:03+B*58:02^DRB1*12:01+DRB1*15:03^DQB1*05:01+DQB1*06:02	0.000174
A*23:01+A*30:04^C*02:02+C*06:02^B*15:03+B*58:02^DRB1*11:01+DRB1*15:03^DQB1*06:02+DQB1*06:02	0.000174
A*03:01+A*23:01^C*06:02+C*07:01^B*13:02+B*58:01^DRB1*01:02+DRB1*07:01^DQB1*02:01+DQB1*05:01	0.000174
A*68:01+A*80:01^C*02:02+C*04:01^B*44:03+B*78:01^DRB1*01:02+DRB1*13:02^DQB1*05:01+DQB1*06:09	0.000174
A*03:01+A*34:02^C*04:01+C*04:01^B*35:01+B*44:03^DRB1*13:02+DRB1*15:03^DQB1*05:02+DQB1*06:02	0.000174
A*02:02+A*34:02^C*04:01+C*04:01^B*35:01+B*44:03^DRB1*03:02+DRB1*11:04^DQB1*05:02+DQB1*05:03	0.000174
A*33:01+A*68:02^C*05:01+C*16:01^B*18:01+B*78:01^DRB1*04:05+DRB1*08:06^DQB1*03:02+DQB1*05:01	0.000174
A*23:01+A*74:01^C*02:02+C*08:02^B*15:03+B*53:01^DRB1*13:02+DRB1*13:02^DQB1*05:01+DQB1*06:09	0.000174
A*36:01+A*80:01^C*04:01+C*04:01^B*35:01+B*53:01^DRB1*08:04+DRB1*15:03^DQB1*06:02+DQB1*06:02	0.000174
A*30:02+A*66:02^C*04:01+C*07:01^B*35:01+B*58:01^DRB1*08:04+DRB1*12:01^DQB1*03:01+DQB1*05:01	0.000174
A*23:01+A*74:01^C*04:01+C*07:02^B*07:02+B*35:01^DRB1*03:02+DRB1*09:01^DQB1*02:01+DQB1*04:02	0.000174
A*23:01+A*74:01^C*02:02+C*07:02^B*07:02+B*15:03^DRB1*11:01+DRB1*16:02^DQB1*02:01+DQB1*05:02	0.000174
A*01:01+A*02:02^C*04:01+C*07:01^B*53:01+B*58:01^DRB1*03:01+DRB1*11:02^DQB1*02:01+DQB1*03:01	0.000174
A*23:01+A*66:01^C*07:01+C*18:01^B*49:01+B*51:01^DRB1*12:01+DRB1*13:01^DQB1*03:01+DQB1*06:03	0.000174
A*23:01+A*30:01^C*07:02+C*08:02^B*07:02+B*57:03^DRB1*13:03+DRB1*13:03^DQB1*02:01+DQB1*03:01	0.000174
A*02:01+A*30:02^C*12:03+C*17:01^B*15:17+B*39:10^DRB1*01:02+DRB1*03:01^DQB1*02:01+DQB1*05:01	0.000174
A*30:01+A*66:02^C*07:01+C*17:01^B*42:01+B*58:01^DRB1*03:02+DRB1*15:03^DQB1*04:02+DQB1*06:02	0.000174
A*02:05+A*30:02^C*07:02+C*07:02^B*07:02+B*07:05^DRB1*04:05+DRB1*09:01^DQB1*02:01+DQB1*03:02	0.000174
A*23:01+A*33:01^C*02:02+C*16:01^B*15:03+B*78:01^DRB1*11:01+DRB1*13:04^DQB1*03:01+DQB1*03:01	0.000174
A*30:02+A*33:01^C*04:01+C*04:01^B*35:01+B*53:01^DRB1*07:01+DRB1*08:04^DQB1*02:01+DQB1*02:03	0.000174
A*30:01+A*68:01^C*04:01+C*17:01^B*35:01+B*42:02^DRB1*08:04+DRB1*11:02^DQB1*03:01+DQB1*03:01	0.000174
A*30:02+A*30:02^C*03:04+C*18:01^B*15:10+B*57:03^DRB1*01:02+DRB1*13:01^DQB1*05:01+DQB1*05:01	0.000174
A*68:02+A*68:02^C*04:01+C*04:01^B*35:01+B*53:01^DRB1*03:02+DRB1*13:02^DQB1*04:02+DQB1*06:04	0.000174
A*02:02+A*74:01^C*02:02+C*17:01^B*15:03+B*41:02^DRB1*11:01+DRB1*16:02^DQB1*03:01+DQB1*05:02	0.000174
A*01:01+A*30:02^C*03:04+C*14:02^B*15:10+B*15:16^DRB1*07:01+DRB1*15:03^DQB1*02:01+DQB1*06:02	0.000174
A*23:01+A*36:01^C*04:01+C*07:01^B*53:01+B*58:01^DRB1*07:01+DRB1*11:01^DQB1*02:01+DQB1*06:02	0.000174
A*30:01+A*36:01^C*04:01+C*18:01^B*53:01+B*57:03^DRB1*01:02+DRB1*13:01^DQB1*05:01+DQB1*05:01	0.000174
A*03:01+A*68:02^C*04:01+C*18:01^B*53:01+B*57:03^DRB1*13:01+DRB1*15:03^DQB1*05:01+DQB1*06:02	0.000174
A*02:01+A*03:01^C*03:04+C*12:03^B*38:01+B*40:01^DRB1*04:01+DRB1*04:03^DQB1*03:02+DQB1*03:05	0.000174
A*34:02+A*74:01^C*02:02+C*06:02^B*15:03+B*35:01^DRB1*13:01+DRB1*13:03^DQB1*05:01+DQB1*05:01	0.000174
A*02:01+A*66:01^C*12:03+C*17:01^B*39:10+B*41:02^DRB1*13:02+DRB1*13:03^DQB1*03:01+DQB1*06:09	0.000174
A*01:01+A*02:01^C*16:01+C*18:01^B*45:01+B*81:01^DRB1*11:01+DRB1*13:02^DQB1*03:01+DQB1*05:01	0.000174
A*02:01+A*68:02^C*04:01+C*04:01^B*44:03+B*44:03^DRB1*04:05+DRB1*07:01^DQB1*02:01+DQB1*03:02	0.000174
A*02:01+A*02:01^C*16:01+C*17:01^B*07:02+B*45:01^DRB1*09:01+DRB1*11:01^DQB1*02:01+DQB1*05:02	0.000174
A*30:02+A*30:02^C*07:02+C*16:01^B*08:12+B*78:01^DRB1*11:02+DRB1*13:02^DQB1*03:01+DQB1*05:01	0.000174
A*30:01+A*33:03^C*04:01+C*07:01^B*07:02+B*44:03^DRB1*03:02+DRB1*13:01^DQB1*02:03+DQB1*06:08	0.000174
A*68:01+A*68:02^C*03:04+C*06:02^B*44:03+B*58:02^DRB1*12:01+DRB1*15:03^DQB1*02:01+DQB1*05:01	0.000174
A*01:03+A*02:01^C*16:01+C*18:01^B*44:02+B*57:02^DRB1*01:02+DRB1*03:01^DQB1*02:01+DQB1*05:01	0.000174
A*03:01+A*30:01^C*06:02+C*17:01^B*42:02+B*58:02^DRB1*08:04+DRB1*11:02^DQB1*03:01+DQB1*03:01	0.000174
A*03:01+A*03:01^C*04:01+C*06:02^B*35:01+B*58:02^DRB1*07:01+DRB1*15:03^DQB1*02:01+DQB1*06:02	0.000174
A*33:03+A*74:01^C*02:02+C*04:01^B*15:03+B*53:01^DRB1*03:01+DRB1*15:03^DQB1*02:01+DQB1*06:02	0.000174
A*30:02+A*68:02^C*03:04+C*06:02^B*18:01+B*58:01^DRB1*07:01+DRB1*12:01^DQB1*02:01+DQB1*05:01	0.000174
A*24:02+A*30:02^C*04:01+C*05:01^B*35:01+B*44:02^DRB1*01:01+DRB1*11:01^DQB1*06:02+DQB1*06:02	0.000174
A*30:01+A*33:03^C*04:01+C*06:02^B*13:02+B*53:01^DRB1*07:01+DRB1*11:01^DQB1*02:01+DQB1*06:02	0.000174
A*68:01+A*74:01^C*02:02+C*06:02^B*15:03+B*58:02^DRB1*03:02+DRB1*12:01^DQB1*04:02+DQB1*05:01	0.000174
A*30:01+A*36:01^C*04:01+C*04:01^B*35:01+B*53:01^DRB1*11:01+DRB1*11:02^DQB1*03:01+DQB1*06:02	0.000174
A*01:01+A*23:01^C*04:01+C*06:02^B*44:03+B*57:01^DRB1*07:01+DRB1*07:01^DQB1*02:01+DQB1*03:03	0.000174
A*30:01+A*68:02^C*07:02+C*17:01^B*07:02+B*42:01^DRB1*08:04+DRB1*15:03^DQB1*04:02+DQB1*06:02	0.000174
A*30:01+A*66:02^C*04:01+C*07:01^B*35:01+B*58:01^DRB1*11:02+DRB1*15:03^DQB1*03:01+DQB1*06:02	0.000174
A*01:09+A*02:01^C*02:02+C*04:07^B*27:03+B*51:01^DRB1*08:04+DRB1*08:04^DQB1*03:01+DQB1*04:02	0.000174
A*23:01+A*68:02^C*07:02+C*18:01^B*07:02+B*57:03^DRB1*11:02+DRB1*13:02^DQB1*03:01+DQB1*05:01	0.000174
A*24:02+A*30:01^C*05:01+C*07:02^B*39:06+B*44:02^DRB1*01:03+DRB1*04:01^DQB1*03:01+DQB1*05:01	0.000174
A*30:01+A*30:02^C*02:02+C*04:01^B*40:12+B*53:01^DRB1*01:02+DRB1*10:01^DQB1*05:01+DQB1*05:01	0.000174
A*01:01+A*23:01^C*06:02+C*07:02^B*07:02+B*50:01^DRB1*03:02+DRB1*07:01^DQB1*02:01+DQB1*04:02	0.000174
A*02:01+A*02:02^C*07:01+C*16:01^B*08:01+B*45:01^DRB1*13:01+DRB1*13:02^DQB1*06:03+DQB1*06:09	0.000174
A*23:01+A*74:01^C*07:01+C*07:05^B*07:05+B*49:01^DRB1*13:02+DRB1*13:04^DQB1*03:01+DQB1*06:09	0.000174
A*36:01+A*68:02^C*04:01+C*08:02^B*53:01+B*53:01^DRB1*11:01+DRB1*13:03^DQB1*02:01+DQB1*06:02	0.000174
A*31:01+A*68:01^C*06:02+C*07:02^B*07:02+B*58:02^DRB1*04:01+DRB1*12:01^DQB1*03:01+DQB1*05:01	0.000174
A*02:01+A*23:01^C*03:04+C*16:01^B*15:10+B*52:01^DRB1*03:01+DRB1*13:01^DQB1*02:01+DQB1*06:03	0.000174
A*23:01+A*74:01^C*04:01+C*07:02^B*07:02+B*53:01^DRB1*11:02+DRB1*11:04^DQB1*03:01+DQB1*05:01	0.000174
A*02:01+A*02:01^C*15:02+C*16:01^B*51:01+B*51:01^DRB1*13:03+DRB1*15:01^DQB1*03:01+DQB1*06:02	0.000174
A*23:01+A*36:01^C*04:01+C*14:02^B*15:16+B*35:01^DRB1*01:01+DRB1*03:02^DQB1*02:03+DQB1*05:01	0.000174
A*02:01+A*30:01^C*02:02+C*17:01^B*15:03+B*42:02^DRB1*13:01+DRB1*13:02^DQB1*05:01+DQB1*06:04	0.000174
A*03:01+A*74:01^C*03:03+C*07:01^B*44:03+B*53:01^DRB1*01:02+DRB1*13:03^DQB1*03:02+DQB1*05:01	0.000174
A*03:01+A*23:01^C*04:01+C*18:01^B*53:01+B*57:04^DRB1*08:04+DRB1*16:02^DQB1*03:01+DQB1*05:02	0.000174
A*03:01+A*68:01^C*04:01+C*06:02^B*35:01+B*58:02^DRB1*03:02+DRB1*15:03^DQB1*04:02+DQB1*06:02	0.000174
A*30:01+A*30:02^C*07:01+C*07:01^B*49:01+B*49:01^DRB1*10:01+DRB1*13:02^DQB1*05:01+DQB1*06:04	0.000174
A*03:01+A*03:01^C*04:01+C*17:01^B*42:01+B*53:01^DRB1*08:04+DRB1*11:02^DQB1*03:01+DQB1*03:03	0.000174
A*02:01+A*33:03^C*04:01+C*16:01^B*44:02+B*44:03^DRB1*08:04+DRB1*15:03^DQB1*03:01+DQB1*06:02	0.000174
A*01:01+A*03:01^C*04:01+C*04:01^B*15:03+B*15:10^DRB1*07:01+DRB1*11:02^DQB1*02:01+DQB1*03:01	0.000174
A*23:01+A*30:02^C*07:01+C*08:02^B*14:02+B*49:01^DRB1*13:02+DRB1*15:03^DQB1*06:02+DQB1*06:04	0.000174
A*01:03+A*01:03^C*07:02+C*12:03^B*07:02+B*39:10^DRB1*03:01+DRB1*07:01^DQB1*02:01+DQB1*02:01	0.000174
A*23:01+A*74:01^C*05:01+C*16:01^B*44:02+B*52:01^DRB1*13:03+DRB1*15:01^DQB1*03:01+DQB1*06:02	0.000174
A*02:05+A*36:01^C*04:01+C*07:01^B*53:01+B*58:01^DRB1*08:04+DRB1*11:01^DQB1*03:01+DQB1*06:02	0.000174
A*30:02+A*32:01^C*04:01+C*16:01^B*45:01+B*53:01^DRB1*08:04+DRB1*13:02^DQB1*03:01+DQB1*05:01	0.000174
A*02:01+A*02:05^C*04:01+C*18:01^B*15:03+B*57:02^DRB1*03:01+DRB1*15:03^DQB1*02:01+DQB1*06:03	0.000174
A*24:02+A*30:01^C*03:03+C*17:01^B*15:01+B*42:01^DRB1*03:02+DRB1*04:05^DQB1*03:02+DQB1*04:02	0.000174
A*30:02+A*68:02^C*07:01+C*12:03^B*39:10+B*58:01^DRB1*01:02+DRB1*12:02^DQB1*05:01+DQB1*06:02	0.000174
A*33:01+A*34:02^C*03:02+C*07:02^B*07:02+B*82:01^DRB1*11:01+DRB1*14:01^DQB1*05:03+DQB1*06:02	0.000174
A*30:02+A*74:01^C*07:01+C*16:01^B*45:01+B*49:01^DRB1*11:01+DRB1*15:03^DQB1*03:01+DQB1*06:02	0.000174
A*30:02+A*34:02^C*04:01+C*04:01^B*35:01+B*53:01^DRB1*07:01+DRB1*11:01^DQB1*02:01+DQB1*06:02	0.000174
A*03:01+A*33:03^C*04:01+C*06:02^B*53:01+B*58:02^DRB1*08:04+DRB1*11:02^DQB1*03:01+DQB1*03:01	0.000174
A*23:01+A*30:02^C*17:01+C*18:01^B*42:01+B*57:03^DRB1*03:02+DRB1*16:02^DQB1*04:02+DQB1*05:02	0.000174
A*23:01+A*66:02^C*06:02+C*07:01^B*45:01+B*58:01^DRB1*11:01+DRB1*15:03^DQB1*06:02+DQB1*06:02	0.000174
A*02:11+A*11:01^C*06:02+C*14:02^B*51:01+B*57:01^DRB1*07:01+DRB1*14:04^DQB1*03:03+DQB1*05:03	0.000174
A*02:01+A*36:01^C*04:01+C*04:01^B*35:01+B*53:01^DRB1*01:01+DRB1*03:01^DQB1*02:01+DQB1*05:01	0.000174
A*23:01+A*74:01^C*16:01+C*17:01^B*42:01+B*51:01^DRB1*03:02+DRB1*12:01^DQB1*03:01+DQB1*04:02	0.000174
A*02:01+A*02:02^C*06:02+C*08:02^B*14:02+B*58:02^DRB1*03:01+DRB1*03:02^DQB1*02:01+DQB1*04:02	0.000174
A*02:01+A*74:03^C*04:01+C*06:02^B*35:08+B*53:01^DRB1*13:02+DRB1*13:03^DQB1*03:01+DQB1*06:04	0.000174
A*30:01+A*30:02^C*07:01+C*17:01^B*42:01+B*49:01^DRB1*01:02+DRB1*01:02^DQB1*05:01+DQB1*05:01	0.000174
A*34:02+A*68:02^C*03:04+C*14:03^B*15:10+B*44:03^DRB1*03:01+DRB1*15:03^DQB1*02:01+DQB1*06:02	0.000174
A*30:01+A*30:02^C*16:01+C*17:01^B*42:01+B*45:01^DRB1*03:02+DRB1*13:02^DQB1*04:02+DQB1*05:01	0.000174
A*02:02+A*03:01^C*07:01+C*07:02^B*08:01+B*49:01^DRB1*01:02+DRB1*04:05^DQB1*03:02+DQB1*05:01	0.000174
A*02:01+A*02:02^C*04:01+C*06:02^B*50:01+B*53:01^DRB1*08:01+DRB1*11:01^DQB1*04:02+DQB1*06:02	0.000174
A*33:03+A*68:01^C*07:02+C*16:01^B*07:02+B*15:16^DRB1*01:02+DRB1*15:03^DQB1*05:01+DQB1*06:02	0.000174
A*02:05+A*74:01^C*04:01+C*06:02^B*35:01+B*53:01^DRB1*03:01+DRB1*15:03^DQB1*02:01+DQB1*06:02	0.000174
A*36:01+A*74:01^C*04:01+C*16:01^B*52:01+B*53:01^DRB1*04:05+DRB1*13:03^DQB1*03:01+DQB1*03:02	0.000174
A*23:01+A*36:01^C*04:01+C*07:02^B*07:02+B*53:01^DRB1*01:02+DRB1*11:02^DQB1*03:01+DQB1*05:01	0.000174
A*03:01+A*30:02^C*03:02+C*16:01^B*15:10+B*15:16^DRB1*01:02+DRB1*03:01^DQB1*02:01+DQB1*05:01	0.000174
A*03:01+A*24:02^C*04:01+C*08:04^B*35:01+B*81:01^DRB1*07:01+DRB1*12:01^DQB1*02:01+DQB1*05:01	0.000174
A*23:01+A*30:02^C*04:01+C*07:02^B*07:02+B*53:01^DRB1*08:04+DRB1*09:01^DQB1*02:01+DQB1*03:01	0.000174
A*03:01+A*11:01^C*04:01+C*07:02^B*08:01+B*35:01^DRB1*03:01+DRB1*15:06^DQB1*02:01+DQB1*05:02	0.000174
A*23:01+A*30:01^C*04:01+C*07:01^B*35:01+B*44:03^DRB1*08:04+DRB1*14:01^DQB1*06:02+DQB1*06:02	0.000174
A*23:01+A*29:02^C*04:01+C*07:01^B*35:01+B*44:03^DRB1*01:02+DRB1*13:03^DQB1*02:01+DQB1*05:01	0.000174
A*02:01+A*30:01^C*08:02+C*17:01^B*14:03+B*42:01^DRB1*03:02+DRB1*09:01^DQB1*02:01+DQB1*04:02	0.000174
A*02:01+A*23:01^C*04:01+C*16:01^B*15:16+B*35:01^DRB1*11:02+DRB1*13:01^DQB1*03:01+DQB1*06:03	0.000174
A*30:01+A*33:03^C*15:05+C*17:01^B*07:02+B*42:01^DRB1*08:04+DRB1*15:03^DQB1*03:01+DQB1*06:02	0.000174
A*02:02+A*30:02^C*07:01+C*15:05^B*07:05+B*08:01^DRB1*01:02+DRB1*03:01^DQB1*02:01+DQB1*05:01	0.000174
A*02:02+A*30:01^C*02:02+C*04:01^B*18:01+B*53:01^DRB1*07:01+DRB1*15:03^DQB1*02:01+DQB1*06:02	0.000174
A*30:01+A*30:01^C*02:02+C*17:01^B*15:03+B*42:01^DRB1*03:02+DRB1*15:03^DQB1*04:02+DQB1*06:02	0.000174
A*03:01+A*30:01^C*07:01+C*17:01^B*42:02+B*57:03^DRB1*08:04+DRB1*15:03^DQB1*03:01+DQB1*06:02	0.000174
A*34:02+A*66:01^C*04:01+C*07:01^B*35:01+B*57:03^DRB1*13:02+DRB1*15:03^DQB1*06:02+DQB1*06:02	0.000174
A*68:02+A*68:02^C*04:01+C*05:01^B*18:01+B*53:01^DRB1*11:02+DRB1*13:03^DQB1*03:01+DQB1*03:01	0.000174
A*36:01+A*74:01^C*03:04+C*04:01^B*15:10+B*53:01^DRB1*03:01+DRB1*15:03^DQB1*02:01+DQB1*06:02	0.000174
A*02:01+A*23:01^C*03:02+C*16:01^B*52:01+B*58:01^DRB1*03:02+DRB1*04:01^DQB1*03:02+DQB1*04:02	0.000174
A*02:02+A*23:01^C*07:01+C*07:04^B*18:01+B*58:01^DRB1*01:02+DRB1*01:02^DQB1*05:01+DQB1*05:01	0.000174
A*03:01+A*66:02^C*07:01+C*07:01^B*57:03+B*58:01^DRB1*15:03+DRB1*15:03^DQB1*06:02+DQB1*06:02	0.000174
A*01:01+A*34:02^C*07:01+C*07:01^B*57:03+B*57:03^DRB1*08:04+DRB1*11:01^DQB1*03:01+DQB1*06:02	0.000174
A*01:01+A*01:03^C*07:01+C*17:01^B*08:01+B*41:01^DRB1*03:01+DRB1*13:02^DQB1*02:01+DQB1*06:04	0.000174
A*02:02+A*74:01^C*07:01+C*07:01^B*15:17+B*49:01^DRB1*11:01+DRB1*13:02^DQB1*03:01+DQB1*06:04	0.000174
A*01:03+A*02:02^C*07:02+C*17:01^B*07:02+B*58:01^DRB1*03:01+DRB1*13:03^DQB1*02:01+DQB1*03:01	0.000174
A*24:03+A*26:01^C*03:04+C*16:04^B*08:01+B*44:02^DRB1*04:02+DRB1*07:01^DQB1*02:01+DQB1*03:02	0.000174
A*01:01+A*02:01^C*07:01+C*07:04^B*08:01+B*44:02^DRB1*03:01+DRB1*04:04^DQB1*02:01+DQB1*03:02	0.000174
A*02:02+A*80:01^C*04:01+C*04:01^B*53:01+B*53:01^DRB1*08:04+DRB1*15:03^DQB1*06:02+DQB1*06:02	0.000174
A*02:05+A*30:02^C*04:01+C*17:01^B*15:03+B*42:02^DRB1*08:04+DRB1*09:01^DQB1*02:01+DQB1*03:01	0.000174
A*02:01+A*68:02^C*04:01+C*07:02^B*07:02+B*07:02^DRB1*11:01+DRB1*15:03^DQB1*06:02+DQB1*06:11	0.000174
A*30:01+A*30:01^C*03:04+C*17:01^B*42:01+B*53:01^DRB1*03:02+DRB1*13:02^DQB1*04:02+DQB1*06:04	0.000174
A*36:01+A*74:01^C*02:02+C*04:01^B*15:03+B*53:01^DRB1*11:01+DRB1*15:03^DQB1*06:02+DQB1*06:02	0.000174
A*02:01+A*03:01^C*04:01+C*04:01^B*15:10+B*35:01^DRB1*03:01+DRB1*15:03^DQB1*02:01+DQB1*06:02	0.000174
A*23:01+A*33:01^C*07:01+C*08:02^B*14:02+B*39:24^DRB1*01:02+DRB1*04:05^DQB1*02:01+DQB1*05:01	0.000174
A*30:02+A*32:01^C*04:01+C*04:01^B*35:01+B*35:01^DRB1*13:04+DRB1*15:03^DQB1*03:01+DQB1*06:02	0.000174
A*02:02+A*34:02^C*04:01+C*17:01^B*42:01+B*44:03^DRB1*15:03+DRB1*16:02^DQB1*05:02+DQB1*06:02	0.000174
A*30:01+A*68:02^C*04:01+C*17:01^B*42:01+B*53:01^DRB1*13:03+DRB1*15:03^DQB1*02:01+DQB1*06:02	0.000174
A*23:01+A*23:01^C*07:02+C*15:05^B*07:02+B*07:02^DRB1*03:02+DRB1*11:01^DQB1*02:01+DQB1*04:02	0.000174
A*66:02+A*68:02^C*04:01+C*07:01^B*15:10+B*58:01^DRB1*03:01+DRB1*15:03^DQB1*02:01+DQB1*06:02	0.000174
A*30:02+A*36:01^C*04:01+C*07:04^B*18:01+B*53:01^DRB1*11:01+DRB1*11:01^DQB1*06:02+DQB1*06:02	0.000174
A*01:03+A*01:03^C*07:02+C*16:01^B*07:02+B*44:02^DRB1*03:01+DRB1*03:01^DQB1*02:01+DQB1*02:01	0.000174
A*01:01+A*68:02^C*04:01+C*06:02^B*53:01+B*53:01^DRB1*04:04+DRB1*13:02^DQB1*04:02+DQB1*06:04	0.000174
A*03:01+A*36:01^C*04:01+C*04:01^B*35:01+B*44:03^DRB1*03:01+DRB1*15:03^DQB1*02:01+DQB1*06:02	0.000174
A*68:02+A*74:01^C*14:02+C*17:01^B*14:01+B*42:01^DRB1*11:01+DRB1*15:03^DQB1*06:02+DQB1*06:11	0.000174
A*24:03+A*68:01^C*07:02+C*12:03^B*07:02+B*38:01^DRB1*04:03+DRB1*11:01^DQB1*03:01+DQB1*03:02	0.000174
A*01:03+A*30:01^C*16:01+C*17:01^B*39:10+B*51:01^DRB1*04:03+DRB1*13:02^DQB1*03:01+DQB1*06:09	0.000174
A*68:02+A*68:02^C*04:01+C*12:03^B*39:10+B*53:01^DRB1*07:01+DRB1*13:03^DQB1*02:01+DQB1*02:01	0.000174
A*03:01+A*03:01^C*06:02+C*08:02^B*14:02+B*47:01^DRB1*03:01+DRB1*13:02^DQB1*02:01+DQB1*06:04	0.000174
A*02:01+A*30:01^C*06:02+C*07:01^B*13:02+B*49:01^DRB1*01:02+DRB1*08:04^DQB1*03:01+DQB1*05:01	0.000174
A*26:01+A*36:01^C*04:01+C*18:01^B*15:03+B*53:01^DRB1*11:01+DRB1*13:02^DQB1*06:02+DQB1*06:09	0.000174
A*30:01+A*74:01^C*02:02+C*04:01^B*18:01+B*53:01^DRB1*08:04+DRB1*11:01^DQB1*03:01+DQB1*05:02	0.000174
A*02:01+A*23:01^C*04:01+C*16:01^B*35:01+B*52:01^DRB1*03:01+DRB1*15:01^DQB1*02:01+DQB1*06:02	0.000174
A*02:01+A*02:02^C*07:01+C*07:02^B*07:02+B*44:03^DRB1*11:01+DRB1*15:01^DQB1*05:02+DQB1*06:02	0.000174
A*03:01+A*74:01^C*04:01+C*16:01^B*35:01+B*52:01^DRB1*13:02+DRB1*13:03^DQB1*03:01+DQB1*05:01	0.000174
A*68:02+A*74:01^C*04:01+C*17:01^B*42:01+B*53:01^DRB1*08:04+DRB1*13:03^DQB1*02:01+DQB1*03:01	0.000174
A*01:03+A*02:05^C*07:01+C*07:02^B*07:02+B*58:01^DRB1*03:01+DRB1*08:04^DQB1*02:01+DQB1*03:01	0.000174
A*02:02+A*30:02^C*15:05+C*17:01^B*07:05+B*58:01^DRB1*13:02+DRB1*13:03^DQB1*03:01+DQB1*06:04	0.000174
A*02:01+A*68:02^C*05:01+C*08:02^B*18:01+B*57:02^DRB1*11:02+DRB1*15:01^DQB1*03:01+DQB1*06:02	0.000174
A*74:01+A*74:01^C*04:01+C*06:02^B*53:01+B*58:02^DRB1*11:01+DRB1*12:01^DQB1*05:01+DQB1*06:02	0.000174
A*02:01+A*30:01^C*03:04+C*16:01^B*15:10+B*51:01^DRB1*03:01+DRB1*07:01^DQB1*02:01+DQB1*02:01	0.000174
A*02:01+A*29:02^C*03:04+C*16:01^B*15:10+B*45:01^DRB1*03:01+DRB1*13:01^DQB1*02:01+DQB1*06:03	0.000174
A*66:02+A*80:01^C*04:01+C*07:01^B*53:01+B*58:01^DRB1*08:04+DRB1*15:03^DQB1*06:02+DQB1*06:02	0.000174
A*01:03+A*30:02^C*07:01+C*15:05^B*49:01+B*73:01^DRB1*03:01+DRB1*10:01^DQB1*02:01+DQB1*05:01	0.000174
A*01:03+A*74:03^C*06:02+C*07:02^B*07:02+B*53:01^DRB1*11:01+DRB1*13:01^DQB1*03:01+DQB1*06:03	0.000174
A*23:01+A*31:01^C*03:04+C*07:02^B*07:02+B*15:01^DRB1*04:01+DRB1*15:03^DQB1*03:02+DQB1*06:02	0.000174
A*02:01+A*32:01^C*05:01+C*05:01^B*44:02+B*44:02^DRB1*04:01+DRB1*12:01^DQB1*03:01+DQB1*03:01	0.000174
A*02:01+A*36:01^C*04:01+C*04:01^B*35:01+B*53:01^DRB1*01:02+DRB1*03:01^DQB1*02:01+DQB1*05:01	0.000174
A*02:02+A*74:01^C*08:02+C*17:01^B*14:05+B*42:01^DRB1*03:02+DRB1*07:01^DQB1*02:01+DQB1*04:02	0.000174
A*68:01+A*68:02^C*07:01+C*07:01^B*49:01+B*49:01^DRB1*03:01+DRB1*13:01^DQB1*02:01+DQB1*06:04	0.000174
A*11:01+A*30:04^C*04:01+C*07:01^B*35:01+B*39:10^DRB1*14:01+DRB1*15:03^DQB1*05:03+DQB1*06:02	0.000174
A*30:02+A*68:01^C*08:04+C*18:01^B*13:02+B*57:04^DRB1*07:01+DRB1*13:01^DQB1*02:01+DQB1*06:03	0.000174
A*02:01+A*68:01^C*16:01+C*17:01^B*42:01+B*45:01^DRB1*03:01+DRB1*15:03^DQB1*02:01+DQB1*06:11	0.000174
A*02:02+A*30:02^C*07:01+C*15:05^B*07:05+B*57:03^DRB1*08:04+DRB1*13:02^DQB1*04:02+DQB1*06:09	0.000174
A*23:01+A*34:02^C*04:01+C*04:01^B*35:01+B*58:02^DRB1*12:01+DRB1*15:03^DQB1*05:01+DQB1*06:02	0.000174
A*02:01+A*23:01^C*03:02+C*05:01^B*18:01+B*58:01^DRB1*03:01+DRB1*13:01^DQB1*02:01+DQB1*06:03	0.000174
A*02:02+A*74:01^C*02:02+C*04:01^B*15:10+B*53:01^DRB1*07:01+DRB1*11:02^DQB1*02:01+DQB1*03:01	0.000174
A*23:01+A*30:02^C*04:01+C*08:02^B*14:02+B*53:01^DRB1*03:01+DRB1*08:04^DQB1*03:01+DQB1*03:01	0.000174
A*01:01+A*11:01^C*07:01+C*07:02^B*07:02+B*08:01^DRB1*03:01+DRB1*15:01^DQB1*02:01+DQB1*06:02	0.000174
A*02:01+A*03:01^C*02:02+C*16:01^B*15:03+B*35:01^DRB1*03:02+DRB1*08:06^DQB1*04:02+DQB1*06:02	0.000174
A*23:01+A*34:02^C*04:01+C*07:01^B*07:02+B*35:01^DRB1*07:01+DRB1*13:01^DQB1*02:01+DQB1*05:01	0.000174
A*68:02+A*74:01^C*04:01+C*04:01^B*53:01+B*53:01^DRB1*08:04+DRB1*11:02^DQB1*03:01+DQB1*03:01	0.000174
A*03:01+A*23:01^C*03:04+C*04:01^B*08:01+B*35:01^DRB1*13:02+DRB1*16:02^DQB1*05:02+DQB1*06:04	0.000174
A*23:01+A*33:03^C*04:01+C*07:02^B*07:02+B*44:03^DRB1*03:01+DRB1*15:03^DQB1*02:01+DQB1*06:02	0.000174
A*30:02+A*30:02^C*07:01+C*08:02^B*08:01+B*14:02^DRB1*03:01+DRB1*15:03^DQB1*02:01+DQB1*06:02	0.000174
A*01:01+A*01:03^C*06:02+C*07:02^B*07:02+B*37:01^DRB1*03:01+DRB1*03:01^DQB1*02:01+DQB1*02:01	0.000174
A*23:01+A*68:02^C*03:02+C*07:01^B*53:01+B*58:01^DRB1*03:02+DRB1*15:03^DQB1*04:02+DQB1*06:02	0.000174
A*68:02+A*69:01^C*07:01+C*07:01^B*08:01+B*49:01^DRB1*03:01+DRB1*07:01^DQB1*02:01+DQB1*03:03	0.000174
A*01:01+A*03:01^C*07:01+C*07:01^B*49:01+B*57:03^DRB1*04:05+DRB1*14:01^DQB1*03:02+DQB1*05:03	0.000174
A*02:02+A*74:01^C*02:02+C*03:04^B*15:03+B*15:10^DRB1*07:01+DRB1*13:02^DQB1*02:01+DQB1*06:09	0.000174
A*24:02+A*25:01^C*05:01+C*07:02^B*15:35+B*44:02^DRB1*04:01+DRB1*04:05^DQB1*03:01+DQB1*04:02	0.000174
A*30:01+A*36:01^C*16:01+C*17:01^B*15:17+B*42:01^DRB1*11:01+DRB1*11:04^DQB1*03:01+DQB1*06:02	0.000174
A*01:01+A*01:01^C*06:02+C*06:02^B*37:01+B*50:01^DRB1*07:01+DRB1*15:01^DQB1*02:01+DQB1*06:02	0.000174
A*01:01+A*34:02^C*02:02+C*04:01^B*15:03+B*53:01^DRB1*13:04+DRB1*13:04^DQB1*03:01+DQB1*03:01	0.000174
A*02:01+A*26:01^C*02:02+C*02:02^B*15:03+B*15:03^DRB1*11:01+DRB1*11:01^DQB1*03:01+DQB1*03:01	0.000174
A*01:01+A*68:02^C*03:04+C*07:01^B*15:10+B*57:03^DRB1*03:01+DRB1*15:03^DQB1*02:01+DQB1*06:02	0.000174
A*02:01+A*02:01^C*04:01+C*04:01^B*07:02+B*35:02^DRB1*11:01+DRB1*11:04^DQB1*03:01+DQB1*06:11	0.000174
A*02:02+A*74:01^C*02:02+C*04:01^B*18:01+B*53:01^DRB1*03:01+DRB1*07:01^DQB1*02:01+DQB1*02:01	0.000174
A*01:01+A*01:03^C*05:01+C*07:01^B*08:01+B*18:01^DRB1*03:01+DRB1*11:01^DQB1*02:01+DQB1*05:02	0.000174
A*03:01+A*30:02^C*06:02+C*16:01^B*45:01+B*58:02^DRB1*03:01+DRB1*14:01^DQB1*02:01+DQB1*05:03	0.000174
A*01:01+A*66:01^C*04:01+C*04:01^B*53:01+B*53:01^DRB1*15:03+DRB1*15:03^DQB1*06:02+DQB1*06:02	0.000174
A*23:01+A*34:02^C*04:01+C*06:02^B*35:01+B*53:01^DRB1*01:02+DRB1*13:03^DQB1*02:01+DQB1*05:01	0.000174
A*02:02+A*68:01^C*03:02+C*16:01^B*35:01+B*58:01^DRB1*07:01+DRB1*11:01^DQB1*02:01+DQB1*03:01	0.000174
A*33:01+A*34:02^C*07:01+C*16:01^B*49:01+B*78:01^DRB1*07:01+DRB1*08:06^DQB1*02:01+DQB1*06:02	0.000174
A*23:01+A*74:01^C*07:04+C*17:01^B*18:01+B*42:01^DRB1*03:02+DRB1*11:01^DQB1*04:02+DQB1*06:02	0.000174
A*23:01+A*36:01^C*04:01+C*04:01^B*35:01+B*53:01^DRB1*13:01+DRB1*13:31^DQB1*05:01+DQB1*05:02	0.000174
A*02:01+A*23:01^C*04:01+C*08:02^B*53:01+B*57:02^DRB1*03:01+DRB1*15:01^DQB1*02:01+DQB1*06:02	0.000174
A*02:01+A*68:02^C*03:04+C*04:01^B*07:02+B*15:10^DRB1*07:01+DRB1*11:01^DQB1*02:01+DQB1*06:11	0.000174
A*23:01+A*36:01^C*04:01+C*07:02^B*07:02+B*53:01^DRB1*11:02+DRB1*15:03^DQB1*03:01+DQB1*06:02	0.000174
A*02:01+A*68:01^C*16:01+C*16:04^B*13:02+B*51:01^DRB1*13:01+DRB1*15:01^DQB1*02:01+DQB1*06:02	0.000174
A*02:01+A*02:01^C*07:01+C*14:03^B*44:03+B*58:01^DRB1*03:01+DRB1*13:02^DQB1*02:01+DQB1*06:09	0.000174
A*33:01+A*80:01^C*15:05+C*17:01^B*07:02+B*42:02^DRB1*08:04+DRB1*09:01^DQB1*02:01+DQB1*03:01	0.000174
A*01:03+A*68:01^C*07:01+C*17:01^B*41:01+B*58:01^DRB1*03:01+DRB1*13:02^DQB1*02:01+DQB1*06:04	0.000174
A*23:01+A*33:03^C*03:02+C*17:01^B*42:01+B*58:01^DRB1*03:02+DRB1*11:01^DQB1*04:02+DQB1*06:02	0.000174
A*30:02+A*30:02^C*07:01+C*07:04^B*18:01+B*49:01^DRB1*11:01+DRB1*13:02^DQB1*06:02+DQB1*06:04	0.000174
A*02:01+A*36:01^C*07:01+C*08:04^B*15:10+B*58:01^DRB1*11:04+DRB1*13:03^DQB1*03:01+DQB1*05:02	0.000174
A*02:01+A*74:01^C*02:02+C*07:01^B*15:03+B*58:01^DRB1*03:02+DRB1*15:01^DQB1*04:02+DQB1*06:02	0.000174
A*03:01+A*23:01^C*02:02+C*04:01^B*15:03+B*35:01^DRB1*01:02+DRB1*11:01^DQB1*03:01+DQB1*05:01	0.000174
A*30:02+A*36:01^C*07:01+C*12:03^B*39:10+B*57:03^DRB1*13:01+DRB1*15:03^DQB1*06:02+DQB1*06:09	0.000174
A*02:01+A*30:02^C*07:04+C*16:01^B*18:01+B*51:01^DRB1*11:01+DRB1*11:01^DQB1*05:01+DQB1*06:02	0.000174
A*23:01+A*68:01^C*04:01+C*07:01^B*53:01+B*58:01^DRB1*08:04+DRB1*11:02^DQB1*03:01+DQB1*03:01	0.000174
A*03:01+A*74:01^C*02:02+C*07:01^B*15:03+B*57:03^DRB1*03:02+DRB1*15:03^DQB1*04:02+DQB1*06:02	0.000174
A*24:02+A*68:01^C*07:01+C*15:02^B*15:17+B*40:06^DRB1*04:05+DRB1*11:01^DQB1*02:01+DQB1*03:01	0.000174
A*30:02+A*68:02^C*04:01+C*12:03^B*39:10+B*53:01^DRB1*13:03+DRB1*15:03^DQB1*02:01+DQB1*06:02	0.000174
A*03:01+A*30:02^C*07:01+C*16:01^B*45:01+B*58:01^DRB1*03:01+DRB1*13:02^DQB1*02:01+DQB1*06:04	0.000174
A*23:01+A*36:01^C*04:01+C*04:01^B*35:01+B*53:01^DRB1*11:01+DRB1*12:01^DQB1*03:01+DQB1*05:01	0.000174
A*02:01+A*23:01^C*04:01+C*07:02^B*07:02+B*35:01^DRB1*15:03+DRB1*15:03^DQB1*06:02+DQB1*06:02	0.000174
A*02:02+A*30:01^C*04:01+C*17:01^B*42:01+B*44:03^DRB1*03:02+DRB1*15:03^DQB1*04:02+DQB1*06:02	0.000174
A*23:01+A*68:02^C*02:02+C*14:02^B*15:16+B*18:01^DRB1*03:02+DRB1*07:01^DQB1*02:01+DQB1*02:03	0.000174
A*23:01+A*68:02^C*02:02+C*03:04^B*14:01+B*15:10^DRB1*13:02+DRB1*15:03^DQB1*06:02+DQB1*06:09	0.000174
A*23:01+A*34:02^C*02:02+C*04:01^B*15:03+B*53:01^DRB1*07:01+DRB1*15:03^DQB1*02:01+DQB1*06:02	0.000174
A*01:01+A*02:01^C*02:02+C*18:01^B*27:26+B*81:01^DRB1*11:01+DRB1*13:01^DQB1*03:01+DQB1*06:03	0.000174
A*34:02+A*34:02^C*04:01+C*04:01^B*44:03+B*44:03^DRB1*13:01+DRB1*15:03^DQB1*06:02+DQB1*06:03	0.000174
A*36:01+A*68:02^C*04:01+C*16:01^B*52:01+B*53:01^DRB1*13:03+DRB1*15:03^DQB1*02:01+DQB1*06:02	0.000174
A*23:01+A*33:03^C*07:01+C*07:02^B*07:02+B*49:01^DRB1*03:01+DRB1*11:02^DQB1*02:01+DQB1*03:01	0.000174
A*03:01+A*34:02^C*04:01+C*06:02^B*13:03+B*44:03^DRB1*07:01+DRB1*13:01^DQB1*02:01+DQB1*06:03	0.000174
A*03:01+A*68:02^C*02:02+C*07:01^B*07:02+B*15:03^DRB1*11:01+DRB1*13:01^DQB1*02:01+DQB1*06:03	0.000174
A*02:01+A*68:02^C*04:01+C*07:02^B*07:02+B*35:01^DRB1*15:03+DRB1*15:03^DQB1*06:02+DQB1*06:02	0.000174
A*02:01+A*30:02^C*03:04+C*16:01^B*35:01+B*52:01^DRB1*13:01+DRB1*13:02^DQB1*05:01+DQB1*06:04	0.000174
A*03:01+A*80:01^C*04:01+C*15:05^B*07:02+B*35:01^DRB1*03:01+DRB1*13:02^DQB1*02:01+DQB1*03:01	0.000174
A*02:02+A*74:01^C*02:02+C*12:03^B*15:03+B*58:01^DRB1*01:02+DRB1*09:01^DQB1*02:01+DQB1*05:01	0.000174
A*02:02+A*30:01^C*02:02+C*17:01^B*15:03+B*42:01^DRB1*03:02+DRB1*13:01^DQB1*03:02+DQB1*04:02	0.000174
A*23:01+A*36:01^C*04:01+C*07:02^B*08:01+B*35:01^DRB1*13:02+DRB1*15:03^DQB1*05:01+DQB1*06:02	0.000174
A*30:01+A*33:03^C*04:01+C*17:01^B*35:01+B*42:01^DRB1*07:01+DRB1*15:03^DQB1*02:01+DQB1*06:02	0.000174
A*01:01+A*02:01^C*06:02+C*18:01^B*37:01+B*57:02^DRB1*03:01+DRB1*04:03^DQB1*02:01+DQB1*03:02	0.000174
A*23:01+A*23:01^C*14:02+C*16:01^B*15:16+B*45:01^DRB1*07:01+DRB1*12:01^DQB1*03:01+DQB1*05:02	0.000174
A*02:01+A*02:60^C*04:01+C*07:01^B*53:01+B*58:01^DRB1*11:01+DRB1*15:03^DQB1*06:02+DQB1*06:02	0.000174
A*23:01+A*68:02^C*04:01+C*18:01^B*53:01+B*57:03^DRB1*04:01+DRB1*15:03^DQB1*03:02+DQB1*06:02	0.000174
A*30:01+A*30:02^C*02:02+C*08:02^B*18:01+B*57:03^DRB1*07:01+DRB1*13:03^DQB1*02:01+DQB1*06:02	0.000174
A*02:05+A*30:04^C*02:02+C*07:01^B*27:03+B*57:01^DRB1*08:04+DRB1*11:02^DQB1*03:01+DQB1*03:01	0.000174
A*02:01+A*23:01^C*07:01+C*12:03^B*39:10+B*49:01^DRB1*01:01+DRB1*03:01^DQB1*02:01+DQB1*05:04	0.000174
A*02:01+A*30:04^C*06:02+C*07:02^B*07:02+B*58:02^DRB1*04:05+DRB1*10:01^DQB1*03:02+DQB1*05:01	0.000174
A*02:01+A*29:02^C*02:02+C*07:01^B*15:03+B*49:01^DRB1*11:01+DRB1*15:03^DQB1*03:01+DQB1*06:02	0.000174
A*02:01+A*80:01^C*04:01+C*07:01^B*44:03+B*49:01^DRB1*13:02+DRB1*15:03^DQB1*06:02+DQB1*06:09	0.000174
A*02:01+A*74:01^C*16:01+C*16:01^B*45:01+B*51:01^DRB1*07:01+DRB1*13:03^DQB1*02:01+DQB1*03:01	0.000174
A*01:03+A*68:01^C*07:02+C*16:04^B*07:02+B*13:02^DRB1*03:01+DRB1*15:01^DQB1*02:01+DQB1*06:02	0.000174
A*01:02+A*30:01^C*04:01+C*15:05^B*07:02+B*44:03^DRB1*15:03+DRB1*15:03^DQB1*06:02+DQB1*06:02	0.000174
A*23:01+A*74:01^C*03:02+C*03:04^B*15:10+B*58:01^DRB1*08:04+DRB1*13:01^DQB1*05:01+DQB1*06:02	0.000174
A*02:02+A*02:05^C*07:02+C*17:01^B*27:03+B*41:01^DRB1*01:02+DRB1*08:04^DQB1*02:01+DQB1*05:01	0.000174
A*01:03+A*24:02^C*12:03+C*12:03^B*39:10+B*39:10^DRB1*03:01+DRB1*07:01^DQB1*02:01+DQB1*02:01	0.000174
A*23:01+A*36:01^C*04:01+C*14:02^B*15:10+B*15:16^DRB1*01:02+DRB1*12:01^DQB1*05:01+DQB1*05:01	0.000174
A*29:02+A*30:01^C*03:04+C*17:01^B*15:10+B*42:01^DRB1*03:01+DRB1*11:01^DQB1*02:01+DQB1*06:02	0.000174
A*23:01+A*68:02^C*03:04+C*07:01^B*15:10+B*49:01^DRB1*01:02+DRB1*03:01^DQB1*02:01+DQB1*05:01	0.000174
A*03:01+A*68:01^C*06:02+C*17:01^B*42:01+B*44:03^DRB1*08:04+DRB1*15:03^DQB1*03:01+DQB1*06:02	0.000174
A*02:01+A*03:01^C*04:01+C*14:03^B*44:03+B*53:01^DRB1*08:04+DRB1*13:01^DQB1*03:01+DQB1*03:03	0.000174
A*02:02+A*03:01^C*04:01+C*16:01^B*45:01+B*53:01^DRB1*01:02+DRB1*13:03^DQB1*02:01+DQB1*05:01	0.000174
A*03:01+A*36:01^C*02:02+C*03:04^B*15:03+B*15:10^DRB1*11:01+DRB1*13:03^DQB1*02:01+DQB1*06:02	0.000174
A*24:02+A*30:02^C*04:01+C*07:01^B*44:03+B*58:01^DRB1*11:01+DRB1*15:03^DQB1*06:02+DQB1*06:09	0.000174
A*02:02+A*30:02^C*04:01+C*04:01^B*44:03+B*44:03^DRB1*15:03+DRB1*15:03^DQB1*06:02+DQB1*06:02	0.000174
A*25:01+A*32:01^C*08:02+C*12:03^B*14:01+B*18:01^DRB1*07:01+DRB1*07:01^DQB1*02:01+DQB1*02:01	0.000174
A*23:01+A*36:01^C*04:01+C*18:01^B*53:01+B*57:03^DRB1*11:01+DRB1*13:01^DQB1*05:01+DQB1*06:02	0.000174
A*30:02+A*30:02^C*04:01+C*04:01^B*44:03+B*44:03^DRB1*15:03+DRB1*15:03^DQB1*06:02+DQB1*06:02	0.000174
A*03:01+A*80:01^C*04:01+C*06:02^B*53:01+B*58:02^DRB1*07:01+DRB1*07:01^DQB1*02:01+DQB1*02:01	0.000174
A*36:01+A*68:02^C*03:04+C*04:01^B*15:10+B*53:01^DRB1*11:01+DRB1*13:03^DQB1*02:01+DQB1*06:02	0.000174
A*30:02+A*36:01^C*04:01+C*12:03^B*39:10+B*53:01^DRB1*01:02+DRB1*10:01^DQB1*05:01+DQB1*05:01	0.000174
A*30:02+A*33:03^C*03:04+C*07:01^B*08:01+B*15:10^DRB1*03:01+DRB1*03:01^DQB1*02:01+DQB1*02:01	0.000174
A*29:01+A*34:02^C*04:01+C*04:01^B*35:01+B*81:01^DRB1*11:01+DRB1*13:03^DQB1*03:01+DQB1*05:01	0.000174
A*66:02+A*74:01^C*02:02+C*07:01^B*51:01+B*58:01^DRB1*12:01+DRB1*15:03^DQB1*03:01+DQB1*06:02	0.000174
A*01:01+A*33:03^C*04:01+C*16:01^B*35:01+B*52:01^DRB1*07:01+DRB1*09:01^DQB1*02:01+DQB1*02:01	0.000174
A*23:01+A*30:02^C*16:01+C*16:01^B*45:01+B*52:01^DRB1*07:01+DRB1*13:02^DQB1*02:01+DQB1*06:09	0.000174
A*23:01+A*30:04^C*06:02+C*07:02^B*07:02+B*58:02^DRB1*01:02+DRB1*15:03^DQB1*05:01+DQB1*06:02	0.000174
A*29:11+A*74:01^C*02:02+C*06:02^B*13:02+B*15:03^DRB1*12:01+DRB1*13:01^DQB1*05:01+DQB1*06:03	0.000174
A*23:01+A*36:01^C*12:03+C*17:01^B*39:10+B*42:01^DRB1*03:02+DRB1*13:01^DQB1*04:02+DQB1*06:09	0.000174
A*03:01+A*74:01^C*04:01+C*06:02^B*35:01+B*35:01^DRB1*01:01+DRB1*15:03^DQB1*05:01+DQB1*06:02	0.000174
A*23:01+A*80:01^C*08:02+C*18:01^B*53:01+B*57:03^DRB1*03:01+DRB1*13:02^DQB1*02:01+DQB1*05:01	0.000174
A*03:01+A*36:01^C*04:01+C*07:02^B*07:02+B*53:01^DRB1*09:01+DRB1*11:01^DQB1*02:01+DQB1*06:02	0.000174
A*03:01+A*03:01^C*03:04+C*16:04^B*13:02+B*15:10^DRB1*07:01+DRB1*10:01^DQB1*02:01+DQB1*05:01	0.000174
A*03:01+A*23:01^C*07:01+C*16:01^B*35:01+B*49:01^DRB1*01:02+DRB1*08:04^DQB1*03:01+DQB1*05:01	0.000174
A*29:01+A*68:02^C*06:02+C*06:02^B*53:01+B*58:01^DRB1*13:02+DRB1*15:03^DQB1*06:02+DQB1*06:09	0.000174
A*02:01+A*33:01^C*05:01+C*16:01^B*18:01+B*52:01^DRB1*03:02+DRB1*07:01^DQB1*02:01+DQB1*04:02	0.000174
A*66:02+A*74:01^C*02:02+C*07:01^B*15:03+B*58:01^DRB1*15:03+DRB1*15:03^DQB1*06:02+DQB1*06:02	0.000174
A*68:01+A*68:02^C*06:02+C*16:01^B*15:16+B*58:02^DRB1*15:03+DRB1*16:02^DQB1*05:02+DQB1*06:02	0.000174
A*23:01+A*29:02^C*04:01+C*16:01^B*45:01+B*53:01^DRB1*07:01+DRB1*11:01^DQB1*02:01+DQB1*03:01	0.000174
A*01:03+A*02:02^C*07:01+C*07:02^B*07:02+B*08:01^DRB1*03:01+DRB1*03:01^DQB1*02:01+DQB1*02:01	0.000174
A*02:01+A*74:01^C*02:02+C*04:01^B*15:03+B*35:01^DRB1*11:01+DRB1*15:03^DQB1*03:01+DQB1*06:02	0.000174
A*02:01+A*74:01^C*07:02+C*08:02^B*07:02+B*14:02^DRB1*03:02+DRB1*14:01^DQB1*04:02+DQB1*05:03	0.000174
A*02:85+A*03:02^C*03:03+C*07:01^B*39:24+B*55:01^DRB1*04:05+DRB1*14:01^DQB1*02:01+DQB1*05:03	0.000174
A*03:01+A*24:02^C*15:05+C*16:01^B*07:02+B*45:01^DRB1*03:02+DRB1*11:01^DQB1*06:02+DQB1*06:02	0.000174
A*36:01+A*74:01^C*07:01+C*12:03^B*39:10+B*57:03^DRB1*10:01+DRB1*15:03^DQB1*05:01+DQB1*06:02	0.000174
A*02:01+A*33:03^C*04:01+C*17:01^B*42:01+B*53:01^DRB1*03:02+DRB1*08:04^DQB1*03:01+DQB1*04:02	0.000174
A*03:01+A*80:01^C*02:02+C*18:01^B*18:01+B*57:04^DRB1*07:01+DRB1*16:02^DQB1*02:01+DQB1*05:02	0.000174
A*02:01+A*68:02^C*12:03+C*16:01^B*39:10+B*51:01^DRB1*08:04+DRB1*13:01^DQB1*03:01+DQB1*06:03	0.000174
A*02:01+A*33:03^C*17:01+C*18:01^B*42:02+B*57:04^DRB1*04:03+DRB1*07:01^DQB1*02:01+DQB1*03:02	0.000174
A*02:05+A*32:01^C*08:02+C*18:01^B*14:01+B*57:03^DRB1*07:01+DRB1*16:02^DQB1*02:01+DQB1*05:02	0.000174
A*68:01+A*74:01^C*02:02+C*08:02^B*15:03+B*40:16^DRB1*11:01+DRB1*16:02^DQB1*03:01+DQB1*05:02	0.000174
A*02:02+A*74:01^C*02:02+C*16:01^B*15:03+B*45:01^DRB1*01:02+DRB1*03:02^DQB1*04:02+DQB1*05:01	0.000174
A*02:01+A*66:02^C*15:05+C*16:01^B*07:02+B*52:01^DRB1*13:01+DRB1*15:03^DQB1*06:02+DQB1*06:03	0.000174
A*30:01+A*68:01^C*04:01+C*07:01^B*53:01+B*57:03^DRB1*11:02+DRB1*11:04^DQB1*03:01+DQB1*05:02	0.000174
A*01:01+A*11:01^C*03:02+C*06:02^B*57:01+B*58:01^DRB1*03:01+DRB1*07:01^DQB1*02:01+DQB1*03:03	0.000174
A*34:02+A*36:01^C*04:01+C*04:01^B*44:03+B*53:01^DRB1*03:02+DRB1*15:03^DQB1*04:02+DQB1*06:02	0.000174
A*01:01+A*30:01^C*07:01+C*16:01^B*08:01+B*35:01^DRB1*01:02+DRB1*03:01^DQB1*02:01+DQB1*05:01	0.000174
A*01:01+A*02:22^C*15:02+C*16:01^B*51:01+B*51:01^DRB1*01:02+DRB1*13:02^DQB1*05:01+DQB1*06:09	0.000174
A*03:01+A*29:02^C*04:01+C*07:01^B*35:01+B*49:01^DRB1*01:01+DRB1*15:03^DQB1*05:01+DQB1*06:02	0.000174
A*02:01+A*74:01^C*03:04+C*12:03^B*08:01+B*39:10^DRB1*07:01+DRB1*14:01^DQB1*02:01+DQB1*05:03	0.000174
A*03:01+A*68:02^C*04:01+C*07:01^B*35:01+B*57:03^DRB1*07:01+DRB1*15:03^DQB1*02:01+DQB1*06:02	0.000174
A*30:02+A*74:01^C*04:01+C*05:01^B*15:17+B*53:01^DRB1*15:03+DRB1*15:03^DQB1*06:02+DQB1*06:02	0.000174
A*02:01+A*23:01^C*02:02+C*16:01^B*15:16+B*37:01^DRB1*01:02+DRB1*15:03^DQB1*05:01+DQB1*06:02	0.000174
A*02:02+A*30:02^C*03:04+C*17:01^B*15:10+B*42:01^DRB1*03:02+DRB1*07:01^DQB1*02:01+DQB1*04:02	0.000174
A*03:02+A*24:03^C*12:02+C*12:03^B*38:01+B*52:01^DRB1*03:01+DRB1*13:01^DQB1*02:01+DQB1*06:03	0.000174
A*23:01+A*23:01^C*07:02+C*16:01^B*08:01+B*51:01^DRB1*13:02+DRB1*13:03^DQB1*03:01+DQB1*06:09	0.000174
A*02:01+A*68:02^C*03:04+C*16:01^B*15:10+B*45:01^DRB1*13:02+DRB1*15:03^DQB1*05:01+DQB1*06:02	0.000174
A*23:01+A*36:01^C*04:01+C*04:01^B*53:01+B*53:01^DRB1*03:02+DRB1*13:02^DQB1*04:02+DQB1*06:04	0.000174
A*33:01+A*74:01^C*02:02+C*05:01^B*15:03+B*18:01^DRB1*07:01+DRB1*14:01^DQB1*02:01+DQB1*05:03	0.000174
A*01:03+A*29:02^C*04:01+C*07:02^B*07:02+B*57:03^DRB1*03:01+DRB1*07:01^DQB1*02:01+DQB1*03:03	0.000174
A*02:01+A*33:03^C*02:02+C*16:01^B*35:01+B*37:01^DRB1*13:03+DRB1*15:03^DQB1*02:01+DQB1*06:02	0.000174
A*03:01+A*74:01^C*04:01+C*06:02^B*35:01+B*58:02^DRB1*11:02+DRB1*15:03^DQB1*03:01+DQB1*06:02	0.000174
A*30:01+A*74:01^C*02:02+C*17:01^B*42:01+B*51:01^DRB1*03:02+DRB1*12:01^DQB1*03:01+DQB1*04:02	0.000174
A*02:01+A*74:01^C*04:01+C*16:01^B*45:01+B*53:01^DRB1*11:01+DRB1*13:02^DQB1*05:01+DQB1*06:02	0.000174
A*23:01+A*33:01^C*04:01+C*06:02^B*35:01+B*53:01^DRB1*09:01+DRB1*11:02^DQB1*02:01+DQB1*03:01	0.000174
A*03:01+A*68:01^C*04:01+C*07:01^B*53:01+B*58:01^DRB1*11:02+DRB1*13:02^DQB1*03:01+DQB1*06:09	0.000174
A*02:02+A*30:01^C*06:02+C*17:01^B*42:01+B*58:02^DRB1*12:01+DRB1*12:01^DQB1*05:01+DQB1*05:01	0.000174
A*01:01+A*23:01^C*02:02+C*15:05^B*07:02+B*15:03^DRB1*03:02+DRB1*13:02^DQB1*04:02+DQB1*05:02	0.000174
A*26:01+A*74:01^C*03:04+C*07:01^B*40:01+B*57:03^DRB1*04:01+DRB1*14:01^DQB1*03:02+DQB1*05:03	0.000174
A*03:01+A*74:01^C*02:02+C*05:01^B*15:03+B*18:01^DRB1*07:01+DRB1*15:03^DQB1*02:01+DQB1*06:02	0.000174
A*68:02+A*74:01^C*02:02+C*04:01^B*15:03+B*53:01^DRB1*03:01+DRB1*11:04^DQB1*02:01+DQB1*05:02	0.000174
A*30:02+A*66:02^C*07:01+C*16:01^B*45:01+B*58:01^DRB1*08:04+DRB1*15:03^DQB1*03:01+DQB1*06:02	0.000174
A*03:01+A*30:01^C*02:02+C*06:02^B*15:03+B*53:01^DRB1*03:01+DRB1*11:02^DQB1*02:01+DQB1*03:01	0.000174
A*34:02+A*68:02^C*04:01+C*16:01^B*44:03+B*52:01^DRB1*13:03+DRB1*15:03^DQB1*02:01+DQB1*06:02	0.000174
A*30:01+A*30:02^C*02:02+C*04:01^B*15:03+B*53:01^DRB1*01:02+DRB1*13:03^DQB1*03:01+DQB1*05:01	0.000174
A*03:01+A*23:01^C*04:01+C*17:01^B*42:01+B*44:03^DRB1*01:01+DRB1*01:02^DQB1*05:01+DQB1*05:01	0.000174
A*30:02+A*30:02^C*07:04+C*16:01^B*18:01+B*45:01^DRB1*11:01+DRB1*11:01^DQB1*03:01+DQB1*06:02	0.000174
A*23:01+A*74:01^C*02:02+C*08:02^B*15:03+B*53:01^DRB1*13:02+DRB1*13:03^DQB1*02:01+DQB1*05:01	0.000174
A*02:01+A*68:02^C*03:02+C*04:01^B*53:01+B*58:01^DRB1*11:02+DRB1*15:03^DQB1*03:01+DQB1*06:02	0.000174
A*30:02+A*74:01^C*03:04+C*07:01^B*08:01+B*58:01^DRB1*11:02+DRB1*14:01^DQB1*03:01+DQB1*05:03	0.000174
A*30:02+A*68:15^C*04:01+C*07:01^B*53:01+B*57:03^DRB1*15:01+DRB1*15:03^DQB1*06:02+DQB1*06:02	0.000174
A*30:01+A*30:01^C*17:01+C*17:01^B*42:01+B*42:01^DRB1*03:02+DRB1*15:01^DQB1*04:02+DQB1*06:02	0.000174
A*02:05+A*74:01^C*02:17+C*04:01^B*08:01+B*44:03^DRB1*04:04+DRB1*15:03^DQB1*04:02+DQB1*06:02	0.000174
A*02:02+A*74:01^C*04:01+C*07:01^B*53:01+B*58:01^DRB1*01:02+DRB1*15:03^DQB1*05:01+DQB1*06:02	0.000174
A*02:01+A*02:02^C*03:04+C*14:02^B*15:10+B*15:16^DRB1*07:01+DRB1*09:01^DQB1*02:01+DQB1*02:01	0.000174
A*30:01+A*34:02^C*04:01+C*17:01^B*42:01+B*44:03^DRB1*03:02+DRB1*13:01^DQB1*04:02+DQB1*06:03	0.000174
A*23:37+A*36:01^C*12:03+C*18:01^B*39:10+B*81:01^DRB1*03:01+DRB1*13:03^DQB1*02:01+DQB1*03:01	0.000174
A*30:02+A*74:01^C*07:01+C*14:02^B*18:01+B*57:03^DRB1*12:02+DRB1*15:03^DQB1*05:01+DQB1*06:02	0.000174
A*02:05+A*68:02^C*04:01+C*18:01^B*53:01+B*57:04^DRB1*03:02+DRB1*16:02^DQB1*04:02+DQB1*05:02	0.000174
A*03:01+A*24:02^C*08:02+C*12:03^B*14:02+B*39:10^DRB1*08:04+DRB1*13:02^DQB1*03:01+DQB1*06:09	0.000174
A*23:01+A*66:01^C*04:01+C*18:01^B*35:01+B*51:01^DRB1*12:01+DRB1*15:01^DQB1*02:01+DQB1*06:03	0.000174
A*23:01+A*23:01^C*04:01+C*07:02^B*07:02+B*53:01^DRB1*09:01+DRB1*11:01^DQB1*02:01+DQB1*06:02	0.000174
A*02:02+A*68:02^C*04:01+C*14:02^B*15:16+B*53:01^DRB1*10:01+DRB1*11:01^DQB1*03:01+DQB1*05:01	0.000174
A*36:01+A*66:02^C*04:01+C*07:01^B*53:01+B*58:01^DRB1*15:03+DRB1*15:03^DQB1*06:02+DQB1*06:02	0.000174
A*02:01+A*36:01^C*08:02+C*16:01^B*14:02+B*45:01^DRB1*01:02+DRB1*03:01^DQB1*02:01+DQB1*05:01	0.000174
A*23:01+A*33:03^C*02:02+C*07:01^B*15:03+B*58:01^DRB1*08:04+DRB1*13:03^DQB1*03:01+DQB1*04:02	0.000174
A*03:01+A*30:02^C*03:04+C*04:01^B*15:10+B*35:01^DRB1*13:02+DRB1*13:03^DQB1*02:01+DQB1*05:01	0.000174
A*02:02+A*30:01^C*04:01+C*17:01^B*42:01+B*53:01^DRB1*08:04+DRB1*15:03^DQB1*03:01+DQB1*06:02	0.000174
A*23:01+A*36:01^C*15:05+C*16:01^B*07:02+B*52:01^DRB1*08:04+DRB1*15:03^DQB1*02:01+DQB1*06:02	0.000174
A*01:03+A*36:01^C*03:04+C*07:02^B*07:02+B*15:10^DRB1*03:01+DRB1*03:01^DQB1*02:01+DQB1*02:01	0.000174
A*23:01+A*30:02^C*02:02+C*16:01^B*18:01+B*45:01^DRB1*01:02+DRB1*07:01^DQB1*02:01+DQB1*05:01	0.000174
A*30:01+A*34:02^C*02:02+C*04:01^B*15:03+B*44:03^DRB1*03:01+DRB1*15:03^DQB1*02:01+DQB1*06:02	0.000174
A*03:01+A*33:03^C*04:01+C*18:01^B*53:01+B*57:04^DRB1*11:01+DRB1*16:02^DQB1*05:02+DQB1*06:02	0.000174
A*02:01+A*03:01^C*04:01+C*16:01^B*15:10+B*15:16^DRB1*01:02+DRB1*03:01^DQB1*02:01+DQB1*05:01	0.000174
A*23:01+A*34:02^C*07:01+C*08:04^B*13:02+B*58:01^DRB1*08:04+DRB1*15:03^DQB1*04:02+DQB1*06:02	0.000174
A*01:01+A*11:01^C*06:02+C*06:02^B*37:01+B*40:06^DRB1*10:01+DRB1*11:01^DQB1*03:01+DQB1*05:01	0.000174
A*30:02+A*68:02^C*03:04+C*04:01^B*15:10+B*35:01^DRB1*03:02+DRB1*09:01^DQB1*02:01+DQB1*04:02	0.000174
A*30:02+A*68:01^C*03:04+C*06:02^B*15:10+B*58:02^DRB1*03:01+DRB1*15:01^DQB1*02:01+DQB1*06:02	0.000174
A*23:01+A*30:02^C*07:01+C*08:02^B*07:02+B*57:03^DRB1*13:03+DRB1*15:03^DQB1*02:01+DQB1*06:02	0.000174
A*02:01+A*23:01^C*07:02+C*18:01^B*07:02+B*57:03^DRB1*09:01+DRB1*13:01^DQB1*02:01+DQB1*05:01	0.000174
A*02:01+A*66:02^C*04:01+C*07:04^B*18:01+B*53:01^DRB1*11:01+DRB1*11:01^DQB1*06:02+DQB1*06:02	0.000174
A*30:02+A*33:03^C*04:01+C*07:04^B*18:01+B*53:01^DRB1*11:01+DRB1*13:01^DQB1*06:02+DQB1*06:03	0.000174
A*01:01+A*03:01^C*04:01+C*07:02^B*07:05+B*44:03^DRB1*07:01+DRB1*15:03^DQB1*02:01+DQB1*06:02	0.000174
A*01:09+A*36:01^C*04:01+C*08:02^B*27:03+B*53:01^DRB1*08:04+DRB1*10:01^DQB1*03:01+DQB1*05:01	0.000174
A*01:01+A*03:01^C*04:01+C*06:02^B*18:03+B*45:01^DRB1*01:02+DRB1*13:01^DQB1*05:01+DQB1*06:02	0.000174
A*30:01+A*34:02^C*08:04+C*17:01^B*42:01+B*81:01^DRB1*03:02+DRB1*12:01^DQB1*04:02+DQB1*05:01	0.000174
A*23:01+A*68:02^C*04:01+C*07:01^B*08:01+B*53:01^DRB1*10:01+DRB1*15:03^DQB1*05:01+DQB1*06:02	0.000174
A*02:02+A*30:02^C*07:02+C*08:02^B*08:01+B*14:02^DRB1*01:02+DRB1*15:03^DQB1*05:01+DQB1*06:02	0.000174
A*23:01+A*68:02^C*04:01+C*14:02^B*15:16+B*44:03^DRB1*01:02+DRB1*07:01^DQB1*02:01+DQB1*05:01	0.000174
A*23:01+A*68:02^C*07:01+C*08:02^B*53:01+B*58:01^DRB1*08:04+DRB1*13:02^DQB1*03:01+DQB1*05:01	0.000174
A*02:01+A*74:01^C*04:01+C*16:02^B*35:01+B*51:01^DRB1*13:02+DRB1*15:03^DQB1*06:02+DQB1*06:04	0.000174
A*34:02+A*68:02^C*02:02+C*16:01^B*15:03+B*52:01^DRB1*13:03+DRB1*15:03^DQB1*02:01+DQB1*03:01	0.000174
A*02:02+A*02:06^C*03:02+C*04:01^B*35:08+B*49:01^DRB1*04:03+DRB1*10:01^DQB1*03:02+DQB1*05:01	0.000174
A*29:02+A*74:01^C*02:02+C*04:01^B*15:03+B*81:01^DRB1*01:02+DRB1*11:01^DQB1*05:01+DQB1*05:01	0.000174
A*02:01+A*23:01^C*02:02+C*16:01^B*15:03+B*35:01^DRB1*03:02+DRB1*09:01^DQB1*02:01+DQB1*04:02	0.000174
A*03:01+A*23:01^C*06:02+C*16:01^B*52:01+B*58:02^DRB1*11:02+DRB1*14:01^DQB1*03:01+DQB1*05:03	0.000174
A*01:01+A*30:02^C*06:02+C*17:01^B*42:02+B*57:01^DRB1*04:01+DRB1*12:01^DQB1*03:01+DQB1*05:01	0.000174
A*03:01+A*30:02^C*07:02+C*17:01^B*07:02+B*42:02^DRB1*04:01+DRB1*08:04^DQB1*03:01+DQB1*05:01	0.000174
A*03:01+A*66:02^C*04:01+C*07:01^B*44:03+B*58:01^DRB1*15:01+DRB1*15:03^DQB1*06:02+DQB1*06:02	0.000174
A*03:01+A*33:01^C*08:02+C*16:01^B*14:01+B*45:01^DRB1*07:01+DRB1*11:01^DQB1*02:01+DQB1*06:11	0.000174
A*30:02+A*32:01^C*04:01+C*07:02^B*07:05+B*35:01^DRB1*09:01+DRB1*13:01^DQB1*02:01+DQB1*06:03	0.000174
A*34:02+A*74:01^C*07:01+C*14:03^B*44:03+B*57:03^DRB1*13:03+DRB1*15:03^DQB1*02:01+DQB1*06:02	0.000174
A*23:01+A*33:03^C*04:01+C*08:02^B*44:03+B*53:01^DRB1*15:01+DRB1*15:03^DQB1*02:01+DQB1*06:02	0.000174
A*03:01+A*36:01^C*16:01+C*16:01^B*45:01+B*52:01^DRB1*07:01+DRB1*08:04^DQB1*02:01+DQB1*02:01	0.000174
A*03:01+A*36:01^C*04:01+C*07:02^B*07:02+B*53:01^DRB1*13:03+DRB1*13:03^DQB1*03:01+DQB1*03:01	0.000174
A*29:01+A*30:02^C*04:01+C*06:02^B*44:03+B*58:01^DRB1*13:02+DRB1*15:03^DQB1*06:02+DQB1*06:02	0.000174
A*02:01+A*02:02^C*02:02+C*04:01^B*15:03+B*53:01^DRB1*11:01+DRB1*13:02^DQB1*03:01+DQB1*06:09	0.000174
A*02:01+A*32:01^C*02:02+C*04:01^B*15:03+B*53:01^DRB1*11:01+DRB1*13:02^DQB1*03:01+DQB1*06:04	0.000174
A*23:01+A*23:01^C*07:01+C*07:02^B*07:02+B*58:01^DRB1*11:02+DRB1*15:03^DQB1*03:01+DQB1*06:02	0.000174
A*23:01+A*30:02^C*04:01+C*16:01^B*44:03+B*45:01^DRB1*13:02+DRB1*14:01^DQB1*05:03+DQB1*06:09	0.000174
A*68:01+A*68:02^C*06:02+C*07:01^B*13:02+B*15:17^DRB1*01:02+DRB1*13:02^DQB1*05:01+DQB1*06:04	0.000174
A*30:02+A*34:02^C*04:01+C*16:01^B*44:03+B*52:01^DRB1*13:03+DRB1*15:03^DQB1*03:01+DQB1*06:02	0.000174
A*02:02+A*30:01^C*02:02+C*04:01^B*15:03+B*35:01^DRB1*15:03+DRB1*15:03^DQB1*06:02+DQB1*06:02	0.000174
A*01:01+A*03:01^C*06:02+C*07:01^B*57:03+B*58:02^DRB1*09:01+DRB1*11:02^DQB1*02:01+DQB1*03:01	0.000174
A*03:01+A*30:01^C*06:02+C*17:01^B*42:01+B*47:01^DRB1*04:05+DRB1*15:01^DQB1*03:02+DQB1*06:02	0.000174
A*01:03+A*02:01^C*07:01+C*16:04^B*13:02+B*58:01^DRB1*07:01+DRB1*08:04^DQB1*03:01+DQB1*03:03	0.000174
A*02:01+A*33:03^C*04:01+C*04:01^B*35:01+B*53:01^DRB1*08:01+DRB1*10:01^DQB1*04:02+DQB1*05:01	0.000174
A*01:01+A*80:01^C*02:02+C*07:01^B*18:01+B*57:03^DRB1*07:01+DRB1*14:01^DQB1*02:01+DQB1*05:03	0.000174
A*01:01+A*74:01^C*02:02+C*04:01^B*15:03+B*53:01^DRB1*11:01+DRB1*15:03^DQB1*06:02+DQB1*06:02	0.000174
A*01:01+A*02:02^C*15:05+C*17:01^B*07:02+B*41:01^DRB1*07:01+DRB1*15:01^DQB1*02:01+DQB1*06:02	0.000174
A*02:02+A*68:01^C*12:03+C*17:01^B*39:10+B*41:01^DRB1*01:02+DRB1*08:04^DQB1*03:01+DQB1*05:01	0.000174
A*30:02+A*34:02^C*06:02+C*07:01^B*35:01+B*49:01^DRB1*13:03+DRB1*15:03^DQB1*05:01+DQB1*06:02	0.000174
A*30:01+A*33:03^C*04:01+C*17:01^B*35:01+B*42:01^DRB1*03:02+DRB1*10:01^DQB1*04:02+DQB1*05:01	0.000174
A*30:01+A*36:01^C*04:01+C*14:02^B*35:01+B*53:01^DRB1*04:05+DRB1*16:02^DQB1*03:02+DQB1*05:02	0.000174
A*02:02+A*36:01^C*04:01+C*04:01^B*53:01+B*53:01^DRB1*15:03+DRB1*15:03^DQB1*06:02+DQB1*06:02	0.000174
A*30:01+A*32:01^C*07:01+C*17:01^B*42:01+B*49:01^DRB1*03:02+DRB1*03:02^DQB1*02:01+DQB1*04:02	0.000174
A*24:02+A*69:01^C*04:01+C*07:02^B*07:02+B*35:02^DRB1*01:02+DRB1*15:01^DQB1*05:01+DQB1*06:02	0.000174
A*02:02+A*29:02^C*07:01+C*16:01^B*44:03+B*49:01^DRB1*15:01+DRB1*15:03^DQB1*06:02+DQB1*06:02	0.000174
A*30:02+A*34:02^C*04:01+C*18:01^B*44:03+B*57:03^DRB1*13:01+DRB1*15:03^DQB1*05:01+DQB1*06:02	0.000174
A*30:02+A*36:01^C*04:01+C*07:01^B*08:01+B*53:01^DRB1*09:01+DRB1*13:03^DQB1*02:01+DQB1*02:01	0.000174
A*66:01+A*68:01^C*04:01+C*17:01^B*41:02+B*53:01^DRB1*11:01+DRB1*11:01^DQB1*03:01+DQB1*06:02	0.000174
A*30:02+A*68:02^C*05:01+C*08:02^B*14:02+B*18:01^DRB1*11:02+DRB1*15:03^DQB1*03:01+DQB1*06:02	0.000174
A*02:01+A*02:01^C*07:01+C*12:03^B*08:01+B*39:10^DRB1*03:01+DRB1*13:02^DQB1*02:01+DQB1*06:04	0.000174
A*01:03+A*01:03^C*07:02+C*18:01^B*07:02+B*57:02^DRB1*01:02+DRB1*03:01^DQB1*02:01+DQB1*05:01	0.000174
A*03:01+A*03:01^C*04:01+C*15:05^B*45:01+B*53:01^DRB1*11:01+DRB1*14:01^DQB1*06:02+DQB1*06:02	0.000174
A*23:01+A*23:01^C*07:01+C*15:05^B*07:02+B*58:01^DRB1*15:03+DRB1*15:03^DQB1*06:02+DQB1*06:02	0.000174
A*23:01+A*66:01^C*07:02+C*17:01^B*07:02+B*41:02^DRB1*07:01+DRB1*09:01^DQB1*02:01+DQB1*02:01	0.000174
A*03:01+A*30:02^C*04:01+C*07:01^B*49:01+B*53:01^DRB1*04:05+DRB1*16:02^DQB1*03:02+DQB1*05:02	0.000174
A*23:01+A*34:02^C*02:02+C*04:01^B*15:03+B*35:01^DRB1*01:02+DRB1*11:10^DQB1*05:01+DQB1*06:02	0.000174
A*68:02+A*74:01^C*07:01+C*07:02^B*07:02+B*57:03^DRB1*07:01+DRB1*15:03^DQB1*02:01+DQB1*06:02	0.000174
A*30:02+A*68:01^C*15:05+C*16:04^B*07:05+B*13:02^DRB1*01:02+DRB1*15:01^DQB1*05:01+DQB1*06:02	0.000174
A*02:01+A*02:02^C*04:01+C*16:01^B*45:01+B*53:01^DRB1*03:01+DRB1*13:01^DQB1*03:01+DQB1*06:03	0.000174
A*01:01+A*29:02^C*04:01+C*06:02^B*50:01+B*57:03^DRB1*04:03+DRB1*07:01^DQB1*03:02+DQB1*03:03	0.000174
A*03:01+A*68:02^C*06:02+C*07:02^B*07:02+B*58:02^DRB1*11:02+DRB1*15:03^DQB1*03:01+DQB1*06:02	0.000174
A*33:03+A*33:03^C*04:01+C*04:01^B*35:01+B*35:01^DRB1*03:02+DRB1*10:01^DQB1*04:02+DQB1*05:01	0.000174
A*30:02+A*68:02^C*16:01+C*16:01^B*35:01+B*45:01^DRB1*10:01+DRB1*12:01^DQB1*05:01+DQB1*05:01	0.000174
A*03:01+A*30:02^C*07:02+C*16:01^B*08:01+B*45:01^DRB1*01:02+DRB1*03:02^DQB1*04:02+DQB1*05:01	0.000174
A*02:01+A*31:01^C*05:01+C*16:01^B*35:01+B*44:02^DRB1*04:01+DRB1*13:02^DQB1*03:01+DQB1*06:09	0.000174
A*68:02+A*68:02^C*02:02+C*02:02^B*15:03+B*18:01^DRB1*07:01+DRB1*15:03^DQB1*02:01+DQB1*02:01	0.000174
A*23:01+A*23:01^C*04:01+C*07:02^B*07:02+B*53:01^DRB1*03:01+DRB1*09:01^DQB1*02:01+DQB1*02:01	0.000174
A*23:01+A*23:01^C*04:01+C*07:02^B*07:02+B*53:01^DRB1*13:03+DRB1*14:01^DQB1*02:01+DQB1*05:03	0.000174
A*03:01+A*23:01^C*07:01+C*17:01^B*42:01+B*58:01^DRB1*13:31+DRB1*15:03^DQB1*05:02+DQB1*06:02	0.000174
A*01:01+A*02:01^C*06:02+C*07:01^B*37:01+B*49:01^DRB1*01:02+DRB1*08:04^DQB1*04:02+DQB1*05:01	0.000174
A*02:01+A*30:01^C*05:01+C*06:02^B*13:02+B*44:02^DRB1*04:03+DRB1*07:01^DQB1*02:01+DQB1*03:04	0.000174
A*23:01+A*36:01^C*04:01+C*17:01^B*42:01+B*53:01^DRB1*11:01+DRB1*15:03^DQB1*06:02+DQB1*06:02	0.000174
A*02:02+A*36:01^C*04:01+C*04:01^B*53:01+B*53:01^DRB1*03:01+DRB1*11:01^DQB1*02:01+DQB1*03:01	0.000174
A*02:01+A*68:01^C*05:01+C*07:04^B*44:02+B*44:02^DRB1*04:01+DRB1*11:03^DQB1*03:01+DQB1*03:01	0.000174
A*23:01+A*34:02^C*04:01+C*14:02^B*15:16+B*53:01^DRB1*03:02+DRB1*08:04^DQB1*02:03+DQB1*03:01	0.000174
A*02:01+A*68:02^C*03:02+C*04:01^B*53:01+B*58:01^DRB1*01:02+DRB1*10:01^DQB1*05:01+DQB1*05:01	0.000174
A*01:01+A*33:03^C*02:02+C*07:01^B*37:01+B*57:03^DRB1*11:01+DRB1*15:03^DQB1*03:01+DQB1*06:02	0.000174
A*34:02+A*74:03^C*03:02+C*04:01^B*81:01+B*82:01^DRB1*08:04+DRB1*15:03^DQB1*03:01+DQB1*06:02	0.000174
A*02:05+A*29:02^C*07:01+C*07:01^B*49:01+B*58:01^DRB1*03:02+DRB1*15:03^DQB1*04:02+DQB1*06:02	0.000174
A*02:05+A*68:02^C*07:01+C*18:01^B*57:03+B*57:03^DRB1*09:01+DRB1*16:02^DQB1*02:01+DQB1*05:02	0.000174
A*02:02+A*29:02^C*04:01+C*04:01^B*53:01+B*53:01^DRB1*11:01+DRB1*11:02^DQB1*03:01+DQB1*05:01	0.000174
A*03:01+A*26:12^C*04:01+C*04:01^B*15:03+B*81:01^DRB1*07:01+DRB1*11:01^DQB1*02:01+DQB1*05:01	0.000174
A*66:02+A*68:02^C*07:01+C*08:04^B*57:03+B*81:01^DRB1*08:04+DRB1*13:03^DQB1*02:01+DQB1*03:01	0.000174
A*03:01+A*30:01^C*07:01+C*07:01^B*49:01+B*49:01^DRB1*07:01+DRB1*10:01^DQB1*02:01+DQB1*05:01	0.000174
A*02:01+A*30:02^C*07:02+C*16:01^B*07:05+B*52:01^DRB1*03:02+DRB1*03:02^DQB1*04:02+DQB1*04:02	0.000174
A*30:02+A*32:01^C*07:04+C*18:01^B*18:01+B*57:03^DRB1*13:01+DRB1*15:03^DQB1*05:01+DQB1*06:02	0.000174
A*30:01+A*32:01^C*07:02+C*16:02^B*07:02+B*51:01^DRB1*01:02+DRB1*04:03^DQB1*03:02+DQB1*05:01	0.000174
A*03:01+A*23:01^C*07:01+C*07:02^B*07:02+B*49:01^DRB1*07:01+DRB1*11:02^DQB1*02:01+DQB1*03:01	0.000174
A*30:01+A*30:01^C*08:04+C*17:01^B*15:10+B*42:01^DRB1*03:02+DRB1*11:04^DQB1*04:02+DQB1*05:02	0.000174
A*03:01+A*68:01^C*07:02+C*08:02^B*07:02+B*14:02^DRB1*03:01+DRB1*13:02^DQB1*02:01+DQB1*06:09	0.000174
A*02:01+A*66:02^C*04:01+C*04:01^B*35:01+B*53:01^DRB1*12:01+DRB1*15:03^DQB1*06:02+DQB1*06:02	0.000174
A*23:01+A*36:01^C*15:05+C*16:01^B*07:02+B*52:01^DRB1*08:04+DRB1*11:01^DQB1*02:01+DQB1*02:01	0.000174
A*23:01+A*68:02^C*04:01+C*04:01^B*15:10+B*53:01^DRB1*01:02+DRB1*03:01^DQB1*02:01+DQB1*05:01	0.000174
A*23:01+A*30:01^C*04:01+C*07:02^B*08:01+B*53:01^DRB1*11:04+DRB1*13:03^DQB1*03:01+DQB1*03:01	0.000174
A*30:02+A*68:01^C*07:01+C*08:02^B*14:02+B*58:01^DRB1*13:02+DRB1*15:01^DQB1*06:02+DQB1*06:04	0.000174
A*26:01+A*68:01^C*14:02+C*16:01^B*14:01+B*52:01^DRB1*03:02+DRB1*11:17^DQB1*04:02+DQB1*05:03	0.000174
A*30:01+A*33:03^C*04:01+C*07:01^B*15:10+B*58:01^DRB1*11:02+DRB1*11:04^DQB1*03:01+DQB1*05:02	0.000174
A*01:01+A*02:01^C*07:01+C*16:01^B*18:01+B*45:01^DRB1*04:02+DRB1*11:04^DQB1*03:01+DQB1*03:02	0.000174
A*03:01+A*30:01^C*01:02+C*17:01^B*42:01+B*51:01^DRB1*01:01+DRB1*03:02^DQB1*04:02+DQB1*05:01	0.000174
A*03:01+A*74:01^C*03:02+C*04:01^B*15:03+B*82:01^DRB1*08:06+DRB1*13:02^DQB1*05:01+DQB1*06:02	0.000174
A*02:01+A*23:01^C*04:01+C*06:02^B*35:01+B*50:01^DRB1*04:05+DRB1*15:03^DQB1*03:02+DQB1*06:02	0.000174
A*02:01+A*02:01^C*07:04+C*16:01^B*18:01+B*51:01^DRB1*11:01+DRB1*13:02^DQB1*05:01+DQB1*06:02	0.000174
A*23:01+A*33:03^C*04:01+C*07:02^B*07:02+B*53:01^DRB1*14:01+DRB1*15:03^DQB1*05:03+DQB1*06:02	0.000174
A*32:01+A*68:02^C*02:02+C*06:02^B*44:02+B*50:01^DRB1*01:01+DRB1*13:01^DQB1*05:01+DQB1*06:03	0.000174
A*30:02+A*33:01^C*04:01+C*07:04^B*18:01+B*53:01^DRB1*07:01+DRB1*11:01^DQB1*02:01+DQB1*06:02	0.000174
A*01:01+A*02:01^C*06:02+C*12:02^B*37:01+B*52:01^DRB1*10:01+DRB1*15:02^DQB1*05:01+DQB1*06:01	0.000174
A*02:01+A*30:02^C*04:01+C*05:01^B*15:17+B*53:01^DRB1*11:01+DRB1*13:03^DQB1*02:01+DQB1*06:02	0.000174
A*02:02+A*03:01^C*07:01+C*07:01^B*49:01+B*57:03^DRB1*07:01+DRB1*08:04^DQB1*02:01+DQB1*04:02	0.000174
A*02:01+A*68:02^C*14:03+C*16:02^B*27:05+B*51:01^DRB1*08:04+DRB1*11:01^DQB1*03:01+DQB1*03:01	0.000174
A*29:02+A*36:01^C*04:01+C*17:01^B*42:02+B*53:01^DRB1*11:01+DRB1*15:03^DQB1*06:02+DQB1*06:02	0.000174
A*03:01+A*74:01^C*04:01+C*04:01^B*35:01+B*81:01^DRB1*01:02+DRB1*07:01^DQB1*02:01+DQB1*05:01	0.000174
A*23:01+A*33:03^C*04:01+C*07:02^B*07:02+B*53:01^DRB1*10:01+DRB1*11:02^DQB1*03:01+DQB1*05:01	0.000174
A*30:01+A*74:01^C*16:01+C*17:01^B*42:01+B*51:01^DRB1*03:02+DRB1*07:01^DQB1*02:01+DQB1*04:02	0.000174
A*30:01+A*33:01^C*04:01+C*17:01^B*41:02+B*53:01^DRB1*11:01+DRB1*15:03^DQB1*06:02+DQB1*06:02	0.000174
A*03:01+A*36:01^C*04:01+C*18:01^B*35:01+B*57:04^DRB1*01:01+DRB1*16:02^DQB1*05:01+DQB1*05:02	0.000174
A*03:01+A*03:01^C*03:04+C*07:02^B*07:02+B*15:10^DRB1*07:01+DRB1*08:04^DQB1*02:01+DQB1*03:01	0.000174
A*02:01+A*30:01^C*04:01+C*17:01^B*42:01+B*53:01^DRB1*03:02+DRB1*08:04^DQB1*03:01+DQB1*04:02	0.000174
A*30:02+A*33:01^C*04:01+C*08:02^B*14:02+B*53:01^DRB1*07:01+DRB1*16:02^DQB1*02:01+DQB1*05:02	0.000174
A*01:02+A*30:02^C*03:04+C*15:05^B*07:02+B*15:10^DRB1*03:01+DRB1*15:03^DQB1*02:01+DQB1*06:02	0.000174
A*30:04+A*68:02^C*04:01+C*17:01^B*41:01+B*53:01^DRB1*04:05+DRB1*11:01^DQB1*02:01+DQB1*03:01	0.000174
A*66:02+A*68:01^C*06:02+C*07:01^B*58:01+B*58:02^DRB1*11:01+DRB1*13:02^DQB1*03:01+DQB1*06:09	0.000174
A*34:02+A*66:01^C*04:01+C*04:01^B*35:01+B*35:01^DRB1*07:01+DRB1*13:02^DQB1*02:01+DQB1*06:02	0.000174
A*02:02+A*30:01^C*04:01+C*17:01^B*53:01+B*58:01^DRB1*13:02+DRB1*15:03^DQB1*06:02+DQB1*06:09	0.000174
A*03:01+A*36:01^C*04:01+C*18:01^B*53:01+B*57:02^DRB1*07:01+DRB1*15:03^DQB1*02:01+DQB1*06:02	0.000174
A*02:01+A*68:02^C*04:01+C*07:02^B*07:02+B*53:01^DRB1*11:01+DRB1*15:01^DQB1*05:02+DQB1*06:02	0.000174
A*03:01+A*30:02^C*03:04+C*07:01^B*07:02+B*15:10^DRB1*07:01+DRB1*11:01^DQB1*02:01+DQB1*02:01	0.000174
A*02:01+A*02:05^C*07:01+C*07:02^B*44:03+B*58:01^DRB1*04:02+DRB1*13:03^DQB1*03:01+DQB1*03:02	0.000174
A*03:01+A*30:01^C*04:01+C*17:01^B*35:01+B*42:01^DRB1*01:02+DRB1*15:03^DQB1*05:01+DQB1*06:02	0.000174
A*30:01+A*68:01^C*08:02+C*17:01^B*14:02+B*42:01^DRB1*03:02+DRB1*13:02^DQB1*04:02+DQB1*06:09	0.000174
A*02:05+A*03:01^C*07:01+C*07:02^B*07:02+B*07:05^DRB1*01:01+DRB1*11:01^DQB1*02:01+DQB1*02:01	0.000174
A*01:01+A*74:01^C*07:01+C*18:01^B*49:01+B*81:01^DRB1*13:02+DRB1*14:01^DQB1*05:01+DQB1*06:04	0.000174
A*30:02+A*30:02^C*16:01+C*16:01^B*45:01+B*45:01^DRB1*01:02+DRB1*01:02^DQB1*05:01+DQB1*05:01	0.000174
A*30:02+A*31:01^C*07:01+C*07:01^B*57:03+B*58:01^DRB1*01:02+DRB1*15:03^DQB1*05:01+DQB1*06:09	0.000174
A*30:01+A*74:01^C*07:01+C*17:01^B*42:01+B*57:03^DRB1*03:02+DRB1*15:03^DQB1*04:02+DQB1*06:02	0.000174
A*30:01+A*30:02^C*07:02+C*17:01^B*07:02+B*42:01^DRB1*03:02+DRB1*09:01^DQB1*02:01+DQB1*04:02	0.000174
A*30:02+A*36:01^C*02:02+C*04:01^B*15:03+B*53:01^DRB1*11:10+DRB1*15:03^DQB1*06:02+DQB1*06:02	0.000174
A*30:01+A*74:01^C*08:02+C*17:01^B*14:05+B*42:01^DRB1*03:02+DRB1*07:01^DQB1*02:01+DQB1*04:02	0.000174
A*02:01+A*34:02^C*04:01+C*08:04^B*13:02+B*53:01^DRB1*03:02+DRB1*10:01^DQB1*04:02+DQB1*05:01	0.000174
A*29:02+A*74:01^C*07:02+C*14:03^B*07:02+B*44:03^DRB1*11:01+DRB1*15:03^DQB1*06:02+DQB1*06:02	0.000174
A*03:02+A*68:02^C*03:04+C*15:04^B*15:10+B*51:01^DRB1*03:01+DRB1*09:01^DQB1*03:03+DQB1*04:02	0.000174
A*02:01+A*36:01^C*02:02+C*04:01^B*15:03+B*35:01^DRB1*03:01+DRB1*07:01^DQB1*02:01+DQB1*02:01	0.000174
A*01:02+A*23:01^C*04:01+C*07:01^B*35:01+B*49:01^DRB1*07:01+DRB1*13:02^DQB1*02:01+DQB1*06:04	0.000174
A*23:01+A*23:01^C*04:01+C*07:02^B*07:02+B*44:03^DRB1*14:01+DRB1*15:03^DQB1*05:03+DQB1*06:02	0.000174
A*36:01+A*36:01^C*08:04+C*17:01^B*42:01+B*81:01^DRB1*07:01+DRB1*13:02^DQB1*02:01+DQB1*06:09	0.000174
A*30:02+A*74:01^C*04:01+C*18:01^B*53:01+B*57:03^DRB1*11:01+DRB1*13:01^DQB1*05:01+DQB1*06:02	0.000174
A*23:01+A*30:02^C*02:02+C*04:01^B*15:03+B*44:03^DRB1*01:02+DRB1*15:03^DQB1*05:01+DQB1*06:02	0.000174
A*02:01+A*02:01^C*04:01+C*05:01^B*44:02+B*53:01^DRB1*04:02+DRB1*16:02^DQB1*03:02+DQB1*05:02	0.000174
A*30:02+A*31:04^C*07:01+C*07:01^B*47:03+B*49:01^DRB1*01:01+DRB1*13:02^DQB1*05:01+DQB1*06:04	0.000174
A*01:01+A*01:03^C*06:02+C*06:02^B*37:01+B*47:01^DRB1*01:02+DRB1*04:04^DQB1*03:02+DQB1*05:01	0.000174
A*02:02+A*03:01^C*07:02+C*08:02^B*07:02+B*14:01^DRB1*03:02+DRB1*09:01^DQB1*02:01+DQB1*04:02	0.000174
A*30:04+A*33:03^C*07:01+C*16:02^B*41:01+B*49:01^DRB1*03:01+DRB1*15:03^DQB1*02:01+DQB1*06:02	0.000174
A*30:01+A*33:03^C*02:02+C*04:01^B*18:01+B*35:01^DRB1*10:01+DRB1*11:04^DQB1*05:01+DQB1*05:02	0.000174
A*23:01+A*33:03^C*07:02+C*16:01^B*07:02+B*52:01^DRB1*13:01+DRB1*13:03^DQB1*03:01+DQB1*06:03	0.000174
A*36:01+A*36:01^C*03:04+C*04:01^B*15:10+B*53:01^DRB1*03:01+DRB1*03:01^DQB1*02:01+DQB1*02:01	0.000174
A*01:01+A*30:01^C*17:01+C*17:01^B*07:02+B*42:01^DRB1*08:04+DRB1*09:01^DQB1*02:01+DQB1*03:01	0.000174
A*02:01+A*36:01^C*04:01+C*04:01^B*44:03+B*53:01^DRB1*11:01+DRB1*15:03^DQB1*06:02+DQB1*06:02	0.000174
A*30:02+A*68:01^C*06:02+C*07:01^B*58:01+B*58:02^DRB1*12:01+DRB1*12:02^DQB1*05:01+DQB1*05:01	0.000174
A*02:01+A*32:01^C*04:01+C*07:01^B*41:01+B*53:01^DRB1*11:01+DRB1*13:01^DQB1*03:01+DQB1*03:03	0.000174
A*02:02+A*02:05^C*04:01+C*07:02^B*07:05+B*53:01^DRB1*01:02+DRB1*08:06^DQB1*03:01+DQB1*05:01	0.000174
A*30:02+A*30:02^C*04:01+C*15:05^B*07:02+B*44:03^DRB1*07:01+DRB1*07:01^DQB1*02:01+DQB1*05:02	0.000174
A*23:01+A*33:03^C*04:01+C*08:02^B*53:01+B*53:01^DRB1*08:04+DRB1*15:03^DQB1*03:01+DQB1*06:02	0.000174
A*33:03+A*33:03^C*02:02+C*03:04^B*15:03+B*15:10^DRB1*03:01+DRB1*15:03^DQB1*02:01+DQB1*06:02	0.000174
A*30:02+A*74:01^C*02:02+C*07:01^B*08:01+B*18:01^DRB1*03:01+DRB1*11:01^DQB1*02:01+DQB1*05:02	0.000174
A*36:01+A*36:03^C*04:01+C*04:01^B*53:01+B*53:01^DRB1*03:02+DRB1*15:03^DQB1*04:02+DQB1*06:02	0.000174
A*30:01+A*30:01^C*02:02+C*02:02^B*15:03+B*15:03^DRB1*07:01+DRB1*15:03^DQB1*02:01+DQB1*06:02	0.000174
A*03:01+A*33:03^C*03:02+C*07:02^B*07:02+B*58:01^DRB1*03:01+DRB1*07:01^DQB1*02:01+DQB1*02:01	0.000174
A*02:06+A*24:02^C*06:02+C*08:01^B*15:13+B*37:01^DRB1*10:01+DRB1*12:02^DQB1*03:01+DQB1*05:01	0.000174
A*11:01+A*74:01^C*02:02+C*07:01^B*15:03+B*49:01^DRB1*04:05+DRB1*16:02^DQB1*03:02+DQB1*05:02	0.000174
A*02:01+A*02:02^C*07:01+C*07:02^B*07:02+B*15:17^DRB1*12:01+DRB1*15:01^DQB1*03:01+DQB1*06:02	0.000174
A*29:02+A*68:01^C*06:02+C*07:02^B*07:02+B*45:01^DRB1*04:04+DRB1*15:02^DQB1*03:02+DQB1*06:01	0.000174
A*02:01+A*34:02^C*03:02+C*07:02^B*07:02+B*44:02^DRB1*13:02+DRB1*15:01^DQB1*06:02+DQB1*06:04	0.000174
A*30:02+A*34:02^C*08:04+C*12:03^B*13:02+B*39:10^DRB1*08:04+DRB1*15:03^DQB1*04:02+DQB1*06:02	0.000174
A*02:01+A*24:02^C*04:01+C*06:02^B*50:02+B*53:01^DRB1*03:01+DRB1*04:06^DQB1*02:01+DQB1*04:02	0.000174
A*02:01+A*32:01^C*02:02+C*07:01^B*15:03+B*58:01^DRB1*11:01+DRB1*15:03^DQB1*03:01+DQB1*06:02	0.000174
A*36:01+A*66:02^C*04:01+C*07:01^B*53:01+B*58:01^DRB1*03:01+DRB1*11:01^DQB1*02:01+DQB1*06:02	0.000174
A*23:01+A*68:02^C*03:02+C*03:04^B*15:10+B*58:01^DRB1*03:01+DRB1*15:03^DQB1*02:01+DQB1*06:02	0.000174
A*01:01+A*30:01^C*04:01+C*07:01^B*44:03+B*58:01^DRB1*03:02+DRB1*03:02^DQB1*04:02+DQB1*04:02	0.000174
A*02:05+A*31:04^C*06:02+C*07:01^B*53:01+B*58:01^DRB1*03:01+DRB1*08:04^DQB1*02:01+DQB1*03:01	0.000174
A*26:01+A*68:02^C*03:04+C*04:01^B*08:01+B*53:01^DRB1*08:06+DRB1*13:04^DQB1*03:01+DQB1*06:02	0.000174
A*02:01+A*34:02^C*07:01+C*16:01^B*51:01+B*57:03^DRB1*08:06+DRB1*15:03^DQB1*03:01+DQB1*06:02	0.000174
A*23:01+A*30:01^C*07:02+C*08:04^B*07:02+B*15:10^DRB1*11:04+DRB1*14:01^DQB1*05:02+DQB1*05:03	0.000174
A*02:01+A*23:01^C*07:02+C*15:02^B*07:05+B*47:01^DRB1*11:04+DRB1*14:01^DQB1*03:01+DQB1*05:03	0.000174
A*02:05+A*29:01^C*02:02+C*06:02^B*27:03+B*58:01^DRB1*07:01+DRB1*11:01^DQB1*02:01+DQB1*06:02	0.000174
A*30:01+A*74:01^C*04:01+C*04:01^B*35:01+B*53:01^DRB1*13:02+DRB1*13:03^DQB1*03:01+DQB1*05:01	0.000174
A*30:01+A*36:01^C*04:01+C*15:05^B*07:02+B*53:01^DRB1*13:02+DRB1*15:03^DQB1*06:02+DQB1*06:04	0.000174
A*02:01+A*02:01^C*07:01+C*16:01^B*08:01+B*45:01^DRB1*01:01+DRB1*07:01^DQB1*02:01+DQB1*05:01	0.000174
A*30:01+A*80:01^C*02:02+C*17:01^B*18:01+B*42:01^DRB1*03:02+DRB1*03:02^DQB1*04:02+DQB1*04:02	0.000174
A*01:01+A*68:01^C*04:01+C*07:02^B*07:02+B*53:01^DRB1*08:04+DRB1*09:01^DQB1*02:01+DQB1*03:01	0.000174
A*23:01+A*68:02^C*04:01+C*07:01^B*35:01+B*44:03^DRB1*11:02+DRB1*15:03^DQB1*03:01+DQB1*06:02	0.000174
A*02:02+A*68:01^C*02:02+C*07:01^B*08:01+B*27:03^DRB1*03:01+DRB1*08:04^DQB1*02:01+DQB1*04:02	0.000174
A*33:03+A*68:01^C*02:02+C*04:01^B*15:03+B*44:03^DRB1*01:02+DRB1*11:01^DQB1*03:01+DQB1*05:01	0.000174
A*23:01+A*30:01^C*02:02+C*04:01^B*15:03+B*35:01^DRB1*11:01+DRB1*15:03^DQB1*03:01+DQB1*06:02	0.000174
A*03:01+A*36:01^C*04:01+C*04:01^B*53:01+B*53:01^DRB1*11:01+DRB1*15:03^DQB1*06:02+DQB1*06:02	0.000174
A*02:01+A*80:01^C*02:02+C*04:01^B*18:01+B*44:03^DRB1*01:02+DRB1*15:03^DQB1*05:01+DQB1*06:02	0.000174
A*30:02+A*68:01^C*04:01+C*04:01^B*44:03+B*53:01^DRB1*08:04+DRB1*15:03^DQB1*03:01+DQB1*06:02	0.000174
A*03:01+A*23:01^C*06:02+C*15:05^B*07:02+B*58:02^DRB1*08:04+DRB1*12:01^DQB1*04:02+DQB1*05:01	0.000174
A*02:02+A*31:01^C*04:01+C*07:01^B*53:01+B*57:03^DRB1*07:01+DRB1*15:03^DQB1*02:01+DQB1*06:02	0.000174
A*23:01+A*66:02^C*07:01+C*07:01^B*49:01+B*58:01^DRB1*03:02+DRB1*15:03^DQB1*04:02+DQB1*06:02	0.000174
A*01:01+A*23:01^C*07:01+C*16:02^B*51:01+B*58:01^DRB1*13:02+DRB1*13:02^DQB1*06:04+DQB1*06:04	0.000174
A*03:01+A*30:02^C*07:01+C*08:04^B*13:02+B*49:01^DRB1*04:05+DRB1*13:01^DQB1*02:01+DQB1*03:02	0.000174
A*01:03+A*30:01^C*03:04+C*17:01^B*15:10+B*41:01^DRB1*12:01+DRB1*13:02^DQB1*05:01+DQB1*06:04	0.000174
A*02:01+A*74:01^C*02:02+C*16:01^B*51:01+B*51:01^DRB1*07:01+DRB1*12:01^DQB1*02:01+DQB1*03:01	0.000174
A*02:01+A*02:05^C*07:01+C*15:02^B*51:01+B*58:01^DRB1*08:04+DRB1*11:01^DQB1*03:01+DQB1*03:01	0.000174
A*30:02+A*66:01^C*07:01+C*08:02^B*35:01+B*49:01^DRB1*09:01+DRB1*12:01^DQB1*02:01+DQB1*05:01	0.000174
A*23:01+A*36:01^C*04:01+C*04:01^B*53:01+B*53:01^DRB1*15:03+DRB1*15:03^DQB1*06:02+DQB1*06:02	0.000174
A*02:02+A*68:02^C*02:02+C*17:01^B*15:03+B*42:01^DRB1*03:02+DRB1*03:02^DQB1*02:01+DQB1*04:02	0.000174
A*66:02+A*74:01^C*04:01+C*07:01^B*53:01+B*58:01^DRB1*08:04+DRB1*15:03^DQB1*03:01+DQB1*06:02	0.000174
A*02:01+A*30:01^C*02:02+C*17:01^B*15:03+B*42:01^DRB1*01:02+DRB1*13:01^DQB1*05:01+DQB1*05:01	0.000174
A*30:02+A*74:01^C*03:03+C*07:01^B*44:03+B*57:03^DRB1*11:01+DRB1*13:03^DQB1*02:01+DQB1*05:02	0.000174
A*03:01+A*23:01^C*04:01+C*08:02^B*14:03+B*44:03^DRB1*03:01+DRB1*15:03^DQB1*02:01+DQB1*06:02	0.000174
A*01:01+A*23:01^C*04:01+C*16:01^B*35:01+B*44:03^DRB1*03:02+DRB1*15:03^DQB1*04:02+DQB1*06:02	0.000174
A*30:01+A*30:02^C*03:04+C*08:02^B*14:01+B*15:10^DRB1*03:02+DRB1*10:01^DQB1*04:02+DQB1*05:01	0.000174
A*02:01+A*33:01^C*07:02+C*08:02^B*07:02+B*14:02^DRB1*01:01+DRB1*03:01^DQB1*02:01+DQB1*05:01	0.000174
A*02:02+A*33:03^C*07:01+C*16:01^B*15:16+B*35:01^DRB1*01:02+DRB1*11:02^DQB1*03:01+DQB1*05:01	0.000174
A*02:01+A*23:01^C*05:01+C*16:01^B*44:02+B*45:01^DRB1*04:01+DRB1*07:01^DQB1*03:01+DQB1*06:09	0.000174
A*01:03+A*03:01^C*05:01+C*15:05^B*44:02+B*73:01^DRB1*01:02+DRB1*04:01^DQB1*03:01+DQB1*05:01	0.000174
A*02:02+A*36:01^C*04:01+C*04:01^B*53:01+B*53:01^DRB1*07:01+DRB1*07:01^DQB1*02:01+DQB1*02:01	0.000174
A*01:01+A*23:01^C*06:02+C*07:02^B*07:02+B*07:02^DRB1*04:04+DRB1*09:01^DQB1*02:01+DQB1*03:02	0.000174
A*03:01+A*30:01^C*04:01+C*07:01^B*49:01+B*53:01^DRB1*07:01+DRB1*15:03^DQB1*02:01+DQB1*06:02	0.000174
A*03:01+A*30:01^C*04:01+C*17:01^B*35:01+B*42:01^DRB1*01:02+DRB1*11:02^DQB1*03:01+DQB1*05:01	0.000174
A*02:01+A*02:05^C*07:02+C*16:01^B*07:05+B*35:01^DRB1*01:01+DRB1*08:04^DQB1*02:01+DQB1*03:01	0.000174
A*02:02+A*74:01^C*06:02+C*18:01^B*57:03+B*58:02^DRB1*12:01+DRB1*16:02^DQB1*05:01+DQB1*05:02	0.000174
A*33:01+A*68:01^C*03:02+C*17:01^B*41:02+B*82:01^DRB1*11:01+DRB1*13:02^DQB1*04:02+DQB1*06:09	0.000174
A*30:01+A*30:02^C*17:01+C*18:01^B*42:02+B*57:02^DRB1*08:04+DRB1*15:03^DQB1*03:01+DQB1*06:02	0.000174
A*03:01+A*66:01^C*02:02+C*16:01^B*15:16+B*18:01^DRB1*01:02+DRB1*07:01^DQB1*02:01+DQB1*05:01	0.000174
A*36:01+A*36:01^C*04:01+C*07:04^B*15:31+B*53:01^DRB1*11:01+DRB1*11:01^DQB1*03:01+DQB1*06:02	0.000174
A*02:01+A*02:01^C*12:03+C*12:03^B*39:10+B*39:10^DRB1*03:01+DRB1*08:04^DQB1*02:01+DQB1*03:01	0.000174
A*02:02+A*74:01^C*03:02+C*03:04^B*15:10+B*82:01^DRB1*03:01+DRB1*11:01^DQB1*02:01+DQB1*06:02	0.000174
A*36:01+A*68:02^C*03:02+C*04:01^B*53:01+B*58:01^DRB1*01:02+DRB1*09:01^DQB1*02:01+DQB1*05:01	0.000174
A*30:01+A*32:01^C*07:01+C*07:01^B*41:01+B*58:01^DRB1*11:02+DRB1*15:03^DQB1*03:01+DQB1*06:02	0.000174
A*02:01+A*30:01^C*07:01+C*17:01^B*42:01+B*49:01^DRB1*03:02+DRB1*13:03^DQB1*02:01+DQB1*04:02	0.000174
A*02:01+A*33:03^C*04:01+C*16:01^B*35:01+B*53:01^DRB1*08:04+DRB1*13:03^DQB1*02:01+DQB1*03:01	0.000174
A*23:01+A*30:01^C*07:02+C*17:01^B*07:02+B*42:01^DRB1*03:02+DRB1*11:02^DQB1*03:01+DQB1*04:02	0.000174
A*02:01+A*30:01^C*04:01+C*17:01^B*42:01+B*53:01^DRB1*01:02+DRB1*08:04^DQB1*03:01+DQB1*05:01	0.000174
A*30:07+A*66:02^C*07:01+C*07:01^B*58:01+B*58:01^DRB1*15:03+DRB1*15:03^DQB1*06:02+DQB1*06:09	0.000174
A*23:01+A*34:02^C*02:02+C*08:02^B*15:03+B*15:03^DRB1*11:01+DRB1*11:01^DQB1*05:01+DQB1*06:02	0.000174
A*23:01+A*74:01^C*02:02+C*16:01^B*18:01+B*52:01^DRB1*08:06+DRB1*13:01^DQB1*03:01+DQB1*05:01	0.000174
A*30:02+A*34:02^C*04:01+C*07:02^B*07:02+B*44:03^DRB1*09:01+DRB1*15:03^DQB1*02:01+DQB1*06:02	0.000174
A*33:01+A*33:01^C*06:02+C*17:01^B*41:02+B*53:01^DRB1*09:01+DRB1*13:02^DQB1*02:01+DQB1*06:09	0.000174
A*23:01+A*34:02^C*16:01+C*17:01^B*41:02+B*51:01^DRB1*09:01+DRB1*11:02^DQB1*02:01+DQB1*05:01	0.000174
A*03:01+A*23:01^C*04:01+C*07:02^B*07:02+B*35:01^DRB1*01:02+DRB1*03:02^DQB1*04:02+DQB1*05:01	0.000174
A*03:01+A*23:01^C*07:01+C*15:05^B*07:02+B*58:01^DRB1*01:04+DRB1*11:02^DQB1*03:01+DQB1*05:01	0.000174
A*03:01+A*30:01^C*05:01+C*07:02^B*07:02+B*18:01^DRB1*03:01+DRB1*15:03^DQB1*02:01+DQB1*06:02	0.000174
A*02:02+A*24:02^C*06:02+C*07:04^B*18:01+B*50:01^DRB1*07:01+DRB1*15:03^DQB1*02:01+DQB1*06:03	0.000174
A*23:01+A*74:01^C*07:02+C*14:02^B*07:02+B*15:16^DRB1*01:02+DRB1*14:01^DQB1*05:01+DQB1*05:03	0.000174
A*68:02+A*74:01^C*04:01+C*16:01^B*35:01+B*52:01^DRB1*13:03+DRB1*15:03^DQB1*02:01+DQB1*06:02	0.000174
A*01:01+A*66:01^C*07:04+C*18:01^B*18:01+B*81:01^DRB1*11:01+DRB1*11:01^DQB1*03:01+DQB1*06:02	0.000174
A*01:01+A*02:06^C*06:02+C*07:01^B*15:17+B*37:01^DRB1*10:01+DRB1*14:01^DQB1*05:01+DQB1*05:03	0.000174
A*30:02+A*32:01^C*02:02+C*05:01^B*15:03+B*18:01^DRB1*03:02+DRB1*07:01^DQB1*02:01+DQB1*04:02	0.000174
A*02:02+A*68:01^C*04:01+C*04:01^B*35:01+B*53:01^DRB1*11:02+DRB1*13:02^DQB1*03:01+DQB1*06:09	0.000174
A*26:01+A*68:02^C*04:01+C*07:02^B*07:02+B*81:01^DRB1*08:04+DRB1*15:03^DQB1*04:02+DQB1*06:02	0.000174
A*23:01+A*68:01^C*07:02+C*16:01^B*07:02+B*52:01^DRB1*03:02+DRB1*09:01^DQB1*02:01+DQB1*04:02	0.000174
A*23:01+A*34:02^C*04:01+C*16:01^B*35:01+B*52:01^DRB1*13:01+DRB1*14:01^DQB1*05:01+DQB1*05:03	0.000174
A*03:01+A*66:02^C*04:01+C*07:01^B*35:01+B*58:01^DRB1*13:03+DRB1*15:03^DQB1*02:01+DQB1*06:02	0.000174
A*26:01+A*66:02^C*03:04+C*04:01^B*08:01+B*53:01^DRB1*13:02+DRB1*13:04^DQB1*03:01+DQB1*06:09	0.000174
A*02:01+A*30:01^C*05:01+C*16:01^B*15:17+B*35:01^DRB1*13:02+DRB1*15:03^DQB1*06:02+DQB1*06:09	0.000174
A*02:05+A*68:02^C*02:02+C*07:02^B*07:05+B*15:03^DRB1*01:01+DRB1*07:01^DQB1*02:01+DQB1*02:01	0.000174
A*31:04+A*68:02^C*04:01+C*12:03^B*44:03+B*47:01^DRB1*03:01+DRB1*03:01^DQB1*02:01+DQB1*02:01	0.000174
A*03:01+A*74:01^C*07:01+C*07:01^B*49:01+B*49:01^DRB1*13:02+DRB1*13:02^DQB1*06:04+DQB1*06:04	0.000174
A*03:01+A*31:04^C*07:01+C*07:02^B*07:02+B*47:03^DRB1*01:02+DRB1*08:04^DQB1*03:01+DQB1*05:01	0.000174
A*29:01+A*68:02^C*04:01+C*15:05^B*07:05+B*53:01^DRB1*03:01+DRB1*13:03^DQB1*02:01+DQB1*03:01	0.000174
A*01:01+A*68:02^C*02:02+C*12:03^B*27:26+B*39:10^DRB1*08:04+DRB1*13:02^DQB1*03:01+DQB1*06:04	0.000174
A*02:02+A*23:01^C*07:02+C*16:01^B*07:02+B*51:01^DRB1*01:01+DRB1*13:02^DQB1*05:01+DQB1*05:01	0.000174
A*30:02+A*74:01^C*02:02+C*16:01^B*15:03+B*15:16^DRB1*09:01+DRB1*11:01^DQB1*02:01+DQB1*03:01	0.000174
A*29:02+A*30:04^C*17:01+C*18:01^B*41:01+B*57:02^DRB1*01:02+DRB1*03:01^DQB1*02:01+DQB1*05:01	0.000174
A*03:01+A*66:01^C*08:04+C*17:01^B*15:10+B*41:02^DRB1*11:04+DRB1*13:02^DQB1*05:02+DQB1*06:09	0.000174
A*02:01+A*34:02^C*04:01+C*07:02^B*07:05+B*50:01^DRB1*03:02+DRB1*11:01^DQB1*04:02+DQB1*05:02	0.000174
A*03:01+A*30:02^C*04:01+C*18:01^B*35:01+B*57:03^DRB1*11:04+DRB1*13:02^DQB1*05:02+DQB1*05:02	0.000174
A*23:01+A*23:01^C*14:02+C*17:01^B*15:16+B*41:02^DRB1*07:01+DRB1*11:02^DQB1*02:01+DQB1*03:01	0.000174
A*30:02+A*34:02^C*04:01+C*07:01^B*44:03+B*58:01^DRB1*07:01+DRB1*15:03^DQB1*02:01+DQB1*06:02	0.000174
A*02:02+A*34:02^C*04:01+C*04:01^B*35:01+B*53:01^DRB1*10:01+DRB1*13:01^DQB1*05:01+DQB1*05:01	0.000174
A*30:01+A*30:02^C*06:02+C*08:02^B*13:02+B*14:02^DRB1*07:01+DRB1*15:03^DQB1*02:01+DQB1*06:02	0.000174
A*02:05+A*23:01^C*02:02+C*07:02^B*07:02+B*27:05^DRB1*03:01+DRB1*13:02^DQB1*02:01+DQB1*06:09	0.000174
A*01:01+A*33:03^C*04:01+C*16:01^B*45:01+B*53:01^DRB1*08:04+DRB1*15:03^DQB1*03:01+DQB1*06:02	0.000174
A*30:01+A*66:02^C*17:01+C*17:01^B*42:01+B*42:01^DRB1*03:02+DRB1*15:03^DQB1*04:02+DQB1*06:02	0.000174
A*02:01+A*34:02^C*04:01+C*16:01^B*44:03+B*45:01^DRB1*01:02+DRB1*15:03^DQB1*05:01+DQB1*06:02	0.000174
A*66:01+A*80:01^C*02:02+C*14:03^B*18:01+B*44:03^DRB1*11:01+DRB1*15:03^DQB1*02:01+DQB1*06:02	0.000174
A*30:01+A*33:03^C*04:01+C*17:01^B*35:01+B*42:01^DRB1*03:02+DRB1*15:03^DQB1*04:02+DQB1*06:02	0.000174
A*23:01+A*34:02^C*06:02+C*07:01^B*07:02+B*58:02^DRB1*12:01+DRB1*13:01^DQB1*05:01+DQB1*05:01	0.000174
A*36:01+A*66:02^C*04:01+C*07:01^B*53:01+B*58:01^DRB1*11:02+DRB1*15:03^DQB1*03:01+DQB1*06:02	0.000174
A*29:02+A*30:02^C*04:01+C*16:01^B*35:01+B*45:01^DRB1*01:02+DRB1*15:03^DQB1*05:01+DQB1*06:02	0.000174
A*01:01+A*02:11^C*08:01+C*15:02^B*15:02+B*40:06^DRB1*12:02+DRB1*14:04^DQB1*03:01+DQB1*05:03	0.000174
A*03:01+A*80:01^C*04:01+C*07:01^B*07:02+B*44:03^DRB1*11:01+DRB1*15:03^DQB1*02:01+DQB1*06:09	0.000174
A*33:03+A*80:01^C*04:01+C*04:01^B*44:03+B*53:01^DRB1*03:01+DRB1*08:04^DQB1*02:01+DQB1*03:01	0.000174
A*23:01+A*74:01^C*02:02+C*02:02^B*15:03+B*15:03^DRB1*13:01+DRB1*13:03^DQB1*04:02+DQB1*05:01	0.000174
A*02:01+A*26:01^C*04:01+C*18:01^B*57:03+B*81:01^DRB1*08:04+DRB1*13:01^DQB1*04:02+DQB1*05:01	0.000174
A*23:01+A*34:02^C*04:01+C*07:02^B*07:02+B*44:03^DRB1*11:02+DRB1*15:03^DQB1*03:01+DQB1*06:02	0.000174
A*34:02+A*74:01^C*02:02+C*15:05^B*07:02+B*18:01^DRB1*07:01+DRB1*11:01^DQB1*02:01+DQB1*06:02	0.000174
A*03:01+A*68:02^C*04:01+C*17:01^B*42:01+B*44:03^DRB1*11:01+DRB1*11:02^DQB1*03:01+DQB1*03:01	0.000174
A*23:01+A*33:03^C*08:02+C*18:01^B*53:01+B*57:03^DRB1*13:01+DRB1*13:02^DQB1*05:01+DQB1*05:01	0.000174
A*02:01+A*34:02^C*06:02+C*07:01^B*35:01+B*49:01^DRB1*13:01+DRB1*13:03^DQB1*02:01+DQB1*06:02	0.000174
A*02:01+A*33:01^C*05:01+C*08:02^B*14:02+B*18:01^DRB1*01:02+DRB1*03:01^DQB1*02:01+DQB1*05:01	0.000174
A*02:01+A*33:03^C*02:02+C*16:04^B*13:02+B*37:01^DRB1*13:02+DRB1*15:03^DQB1*06:02+DQB1*06:09	0.000174
A*02:02+A*68:02^C*15:05+C*17:01^B*41:01+B*73:01^DRB1*04:05+DRB1*13:02^DQB1*02:01+DQB1*06:04	0.000174
A*02:01+A*66:02^C*07:01+C*17:01^B*42:01+B*58:01^DRB1*03:02+DRB1*13:03^DQB1*02:01+DQB1*04:02	0.000174
A*30:01+A*36:01^C*04:01+C*08:02^B*14:03+B*53:01^DRB1*03:02+DRB1*11:01^DQB1*04:02+DQB1*06:02	0.000174
A*24:02+A*29:02^C*04:01+C*17:01^B*35:01+B*58:01^DRB1*01:01+DRB1*13:03^DQB1*03:01+DQB1*05:01	0.000174
A*30:01+A*32:01^C*04:01+C*15:05^B*07:02+B*44:03^DRB1*03:01+DRB1*15:03^DQB1*02:01+DQB1*06:02	0.000174
A*36:01+A*74:01^C*04:01+C*18:01^B*53:01+B*57:03^DRB1*03:02+DRB1*08:04^DQB1*02:03+DQB1*03:01	0.000174
A*66:01+A*68:02^C*07:01+C*16:01^B*18:01+B*52:01^DRB1*13:01+DRB1*15:03^DQB1*06:02+DQB1*06:03	0.000174
A*30:01+A*74:01^C*02:02+C*07:02^B*07:02+B*15:03^DRB1*07:01+DRB1*11:01^DQB1*02:01+DQB1*03:01	0.000174
A*30:01+A*36:01^C*04:01+C*17:01^B*42:02+B*53:01^DRB1*11:01+DRB1*12:01^DQB1*05:01+DQB1*06:02	0.000174
A*36:01+A*66:01^C*04:01+C*04:01^B*53:01+B*53:01^DRB1*01:02+DRB1*15:03^DQB1*05:01+DQB1*06:02	0.000174
A*02:02+A*24:02^C*06:02+C*18:01^B*45:01+B*81:01^DRB1*12:01+DRB1*15:03^DQB1*05:01+DQB1*06:02	0.000174
A*02:05+A*66:01^C*07:02+C*17:01^B*27:03+B*41:02^DRB1*07:01+DRB1*08:04^DQB1*02:01+DQB1*02:01	0.000174
A*01:01+A*23:01^C*08:02+C*14:02^B*14:02+B*15:16^DRB1*03:02+DRB1*15:03^DQB1*02:03+DQB1*06:02	0.000174
A*30:01+A*33:03^C*12:03+C*17:01^B*39:10+B*42:01^DRB1*08:04+DRB1*11:01^DQB1*03:01+DQB1*03:01	0.000174
A*30:02+A*34:02^C*04:01+C*06:02^B*44:03+B*53:01^DRB1*11:02+DRB1*15:03^DQB1*03:01+DQB1*06:02	0.000174
A*02:01+A*02:01^C*04:01+C*16:01^B*35:01+B*53:01^DRB1*01:02+DRB1*16:02^DQB1*05:01+DQB1*05:02	0.000174
A*02:05+A*30:01^C*16:01+C*17:01^B*35:01+B*42:02^DRB1*07:01+DRB1*15:03^DQB1*02:01+DQB1*06:02	0.000174
A*02:01+A*30:01^C*03:02+C*06:02^B*58:01+B*58:02^DRB1*13:02+DRB1*15:03^DQB1*06:02+DQB1*06:09	0.000174
A*23:01+A*66:01^C*07:02+C*18:01^B*07:02+B*57:03^DRB1*11:02+DRB1*13:01^DQB1*03:01+DQB1*05:01	0.000174
A*02:05+A*30:01^C*04:01+C*07:01^B*53:01+B*58:01^DRB1*11:02+DRB1*15:03^DQB1*03:01+DQB1*06:02	0.000174
A*23:01+A*74:01^C*07:01+C*14:02^B*15:16+B*57:03^DRB1*01:02+DRB1*03:02^DQB1*04:02+DQB1*05:01	0.000174
A*23:01+A*33:03^C*04:01+C*04:01^B*44:03+B*53:01^DRB1*08:04+DRB1*15:03^DQB1*03:01+DQB1*06:02	0.000174
A*23:01+A*33:03^C*04:01+C*04:01^B*53:01+B*53:01^DRB1*03:01+DRB1*08:04^DQB1*02:01+DQB1*03:01	0.000174
A*02:01+A*68:02^C*07:01+C*17:01^B*42:01+B*57:03^DRB1*03:02+DRB1*09:01^DQB1*02:01+DQB1*04:02	0.000174
A*02:01+A*36:01^C*15:05+C*18:01^B*07:02+B*81:01^DRB1*04:01+DRB1*11:01^DQB1*03:02+DQB1*06:02	0.000174
A*02:02+A*03:01^C*04:01+C*18:01^B*53:01+B*57:04^DRB1*03:02+DRB1*16:02^DQB1*04:02+DQB1*05:02	0.000174
A*03:01+A*34:02^C*02:02+C*04:01^B*15:03+B*44:03^DRB1*08:04+DRB1*13:02^DQB1*03:01+DQB1*06:04	0.000174
A*02:01+A*30:02^C*03:04+C*16:01^B*15:10+B*52:01^DRB1*13:01+DRB1*13:02^DQB1*05:01+DQB1*05:01	0.000174
A*23:01+A*36:01^C*04:01+C*07:02^B*07:02+B*53:01^DRB1*15:03+DRB1*16:02^DQB1*05:02+DQB1*06:02	0.000174
A*02:01+A*68:02^C*07:02+C*16:01^B*07:02+B*51:01^DRB1*13:03+DRB1*15:03^DQB1*03:01+DQB1*06:02	0.000174
A*30:01+A*33:03^C*03:04+C*14:02^B*15:10+B*15:16^DRB1*03:01+DRB1*11:01^DQB1*02:01+DQB1*06:02	0.000174
A*29:11+A*68:01^C*06:02+C*06:02^B*13:02+B*58:02^DRB1*12:01+DRB1*12:01^DQB1*05:01+DQB1*05:01	0.000174
A*02:02+A*29:02^C*04:01+C*17:01^B*35:01+B*42:01^DRB1*03:02+DRB1*15:03^DQB1*04:02+DQB1*06:02	0.000174
A*03:01+A*03:01^C*04:01+C*16:01^B*52:01+B*53:01^DRB1*13:02+DRB1*13:03^DQB1*02:01+DQB1*05:02	0.000174
A*02:02+A*30:02^C*04:01+C*07:01^B*49:01+B*53:01^DRB1*01:02+DRB1*15:03^DQB1*05:01+DQB1*06:02	0.000174
A*30:01+A*68:02^C*03:04+C*17:01^B*15:10+B*42:01^DRB1*03:01+DRB1*03:02^DQB1*02:01+DQB1*04:02	0.000174
A*36:01+A*68:02^C*03:04+C*08:04^B*15:10+B*15:10^DRB1*03:01+DRB1*11:04^DQB1*02:01+DQB1*05:02	0.000174
A*01:03+A*68:01^C*07:02+C*12:03^B*07:02+B*39:10^DRB1*03:01+DRB1*08:04^DQB1*02:01+DQB1*03:01	0.000174
A*03:01+A*68:01^C*02:02+C*08:02^B*14:02+B*27:03^DRB1*13:02+DRB1*13:02^DQB1*06:04+DQB1*06:09	0.000174
A*02:01+A*33:03^C*04:01+C*08:02^B*40:16+B*53:01^DRB1*07:01+DRB1*15:03^DQB1*02:01+DQB1*06:02	0.000174
A*02:01+A*30:02^C*08:02+C*17:01^B*14:02+B*42:01^DRB1*11:02+DRB1*15:01^DQB1*03:01+DQB1*06:02	0.000174
A*03:01+A*23:01^C*02:02+C*16:01^B*18:01+B*52:01^DRB1*07:01+DRB1*13:01^DQB1*02:01+DQB1*06:03	0.000174
A*01:01+A*03:01^C*03:04+C*04:07^B*15:10+B*44:15^DRB1*10:01+DRB1*15:03^DQB1*05:01+DQB1*06:02	0.000174
A*23:01+A*36:01^C*04:01+C*08:02^B*14:02+B*53:01^DRB1*03:01+DRB1*11:01^DQB1*02:01+DQB1*06:02	0.000174
A*24:02+A*68:01^C*04:01+C*07:02^B*07:02+B*53:01^DRB1*07:01+DRB1*13:01^DQB1*02:01+DQB1*06:03	0.000174
A*03:01+A*80:01^C*07:01+C*18:01^B*57:02+B*57:03^DRB1*07:01+DRB1*13:03^DQB1*02:01+DQB1*02:01	0.000174
A*03:01+A*23:01^C*04:01+C*12:03^B*39:10+B*44:03^DRB1*03:02+DRB1*15:03^DQB1*04:02+DQB1*06:02	0.000174
A*02:02+A*36:01^C*04:01+C*04:01^B*53:01+B*53:01^DRB1*07:01+DRB1*11:02^DQB1*02:01+DQB1*03:01	0.000174
A*68:01+A*68:02^C*02:02+C*16:01^B*27:03+B*52:01^DRB1*08:04+DRB1*13:03^DQB1*02:01+DQB1*03:01	0.000174
A*30:02+A*36:01^C*16:01+C*18:01^B*45:01+B*57:02^DRB1*01:02+DRB1*10:01^DQB1*02:01+DQB1*05:01	0.000174
A*32:01+A*68:02^C*03:04+C*07:02^B*07:02+B*52:01^DRB1*01:02+DRB1*08:04^DQB1*03:01+DQB1*05:01	0.000174
A*23:01+A*68:01^C*02:02+C*06:02^B*15:03+B*45:01^DRB1*03:02+DRB1*11:01^DQB1*04:02+DQB1*06:02	0.000174
A*36:01+A*74:01^C*04:01+C*07:02^B*07:02+B*53:01^DRB1*11:01+DRB1*14:01^DQB1*05:03+DQB1*06:02	0.000174
A*30:02+A*34:02^C*04:01+C*07:02^B*07:02+B*35:01^DRB1*09:01+DRB1*15:03^DQB1*02:01+DQB1*05:01	0.000174
A*23:01+A*80:01^C*03:04+C*15:05^B*07:02+B*15:10^DRB1*11:02+DRB1*13:02^DQB1*03:01+DQB1*05:02	0.000174
A*24:02+A*24:03^C*04:01+C*07:01^B*15:17+B*35:01^DRB1*04:02+DRB1*13:01^DQB1*03:02+DQB1*06:04	0.000174
A*23:01+A*34:02^C*07:01+C*07:02^B*07:02+B*57:03^DRB1*14:01+DRB1*14:01^DQB1*05:03+DQB1*05:03	0.000174
A*03:01+A*74:01^C*02:02+C*14:02^B*15:03+B*15:16^DRB1*03:02+DRB1*11:01^DQB1*02:03+DQB1*03:01	0.000174
A*02:02+A*68:02^C*06:02+C*07:02^B*07:02+B*58:02^DRB1*01:04+DRB1*12:01^DQB1*05:01+DQB1*05:01	0.000174
A*02:01+A*02:05^C*16:01+C*18:01^B*52:01+B*57:03^DRB1*13:01+DRB1*16:02^DQB1*05:02+DQB1*06:03	0.000174
A*03:01+A*36:01^C*02:02+C*07:02^B*07:02+B*18:01^DRB1*03:01+DRB1*12:01^DQB1*02:01+DQB1*03:01	0.000174
A*03:01+A*32:01^C*02:02+C*06:02^B*44:03+B*50:01^DRB1*01:02+DRB1*04:06^DQB1*04:02+DQB1*05:01	0.000174
A*02:05+A*68:02^C*07:01+C*08:02^B*14:02+B*58:01^DRB1*03:01+DRB1*11:02^DQB1*02:01+DQB1*03:01	0.000174
A*02:05+A*30:02^C*04:01+C*07:01^B*53:01+B*58:01^DRB1*03:02+DRB1*13:01^DQB1*04:02+DQB1*06:03	0.000174
A*02:01+A*30:01^C*16:01+C*17:01^B*35:01+B*42:01^DRB1*03:02+DRB1*03:02^DQB1*04:02+DQB1*04:02	0.000174
A*02:01+A*29:02^C*16:01+C*18:01^B*45:01+B*81:01^DRB1*03:01+DRB1*08:04^DQB1*02:01+DQB1*04:02	0.000174
A*01:01+A*30:01^C*04:01+C*06:02^B*35:01+B*37:01^DRB1*10:01+DRB1*11:02^DQB1*03:01+DQB1*05:01	0.000174
A*02:02+A*03:01^C*05:01+C*08:04^B*15:10+B*18:01^DRB1*11:04+DRB1*14:01^DQB1*05:02+DQB1*05:03	0.000174
A*68:01+A*74:01^C*07:01+C*16:01^B*44:03+B*52:01^DRB1*03:02+DRB1*14:01^DQB1*04:02+DQB1*06:02	0.000174
A*03:01+A*74:11^C*02:02+C*15:05^B*07:02+B*15:03^DRB1*11:01+DRB1*15:03^DQB1*06:02+DQB1*06:02	0.000174
A*03:01+A*68:02^C*04:01+C*07:02^B*07:02+B*44:03^DRB1*15:03+DRB1*15:03^DQB1*06:02+DQB1*06:02	0.000174
A*23:01+A*24:02^C*06:02+C*07:01^B*45:01+B*58:01^DRB1*15:03+DRB1*15:03^DQB1*06:02+DQB1*06:02	0.000174
A*01:01+A*68:02^C*03:04+C*07:01^B*15:10+B*49:01^DRB1*01:02+DRB1*13:02^DQB1*05:01+DQB1*06:04	0.000174
A*02:02+A*33:03^C*05:01+C*14:02^B*15:16+B*18:01^DRB1*01:02+DRB1*14:01^DQB1*05:01+DQB1*05:02	0.000174
A*23:01+A*23:01^C*03:02+C*16:01^B*45:01+B*58:01^DRB1*12:01+DRB1*16:02^DQB1*03:01+DQB1*05:02	0.000174
A*31:01+A*33:03^C*02:02+C*04:01^B*53:01+B*53:01^DRB1*11:01+DRB1*13:02^DQB1*05:01+DQB1*06:02	0.000174
A*03:01+A*74:01^C*02:02+C*03:04^B*15:03+B*15:10^DRB1*03:01+DRB1*11:02^DQB1*02:01+DQB1*03:01	0.000174
A*34:02+A*66:01^C*06:02+C*07:01^B*35:01+B*58:02^DRB1*11:02+DRB1*13:01^DQB1*03:01+DQB1*03:03	0.000174
A*02:01+A*34:02^C*07:01+C*16:01^B*35:01+B*57:03^DRB1*03:01+DRB1*15:03^DQB1*05:03+DQB1*06:02	0.000174
A*02:102+A*30:04^C*02:02+C*03:02^B*27:03+B*58:01^DRB1*08:04+DRB1*08:04^DQB1*02:01+DQB1*03:01	0.000174
A*23:01+A*74:01^C*04:01+C*15:05^B*07:02+B*35:01^DRB1*01:02+DRB1*15:03^DQB1*05:01+DQB1*06:02	0.000174
A*33:03+A*68:01^C*02:02+C*06:02^B*37:01+B*58:02^DRB1*12:01+DRB1*15:03^DQB1*05:01+DQB1*06:02	0.000174
A*32:01+A*68:02^C*03:04+C*03:04^B*08:01+B*15:10^DRB1*07:01+DRB1*08:04^DQB1*02:01+DQB1*06:02	0.000174
A*02:02+A*03:01^C*07:02+C*17:01^B*08:01+B*41:01^DRB1*03:01+DRB1*13:02^DQB1*02:01+DQB1*06:04	0.000174
A*30:04+A*68:02^C*16:02+C*17:01^B*41:01+B*41:02^DRB1*03:01+DRB1*15:02^DQB1*02:01+DQB1*06:01	0.000174
A*02:01+A*74:01^C*17:01+C*17:01^B*42:01+B*42:01^DRB1*03:02+DRB1*11:01^DQB1*02:01+DQB1*04:02	0.000174
A*30:02+A*34:02^C*04:01+C*18:01^B*44:03+B*57:03^DRB1*15:03+DRB1*16:02^DQB1*05:02+DQB1*06:02	0.000174
A*03:01+A*30:01^C*06:02+C*07:02^B*07:02+B*13:02^DRB1*09:01+DRB1*13:02^DQB1*02:01+DQB1*06:04	0.000174
A*36:01+A*74:01^C*02:02+C*04:01^B*15:03+B*53:01^DRB1*03:01+DRB1*11:01^DQB1*02:01+DQB1*04:02	0.000174
A*34:02+A*68:01^C*02:02+C*06:02^B*15:03+B*58:02^DRB1*08:04+DRB1*12:01^DQB1*03:01+DQB1*05:01	0.000174
A*02:01+A*68:01^C*16:01+C*16:01^B*15:16+B*52:01^DRB1*01:02+DRB1*03:02^DQB1*04:02+DQB1*05:01	0.000174
A*02:01+A*02:01^C*04:01+C*16:01^B*45:01+B*53:01^DRB1*03:01+DRB1*13:01^DQB1*02:01+DQB1*06:03	0.000174
A*01:01+A*02:05^C*04:01+C*07:01^B*53:01+B*58:01^DRB1*13:02+DRB1*15:03^DQB1*05:01+DQB1*06:02	0.000174
A*30:01+A*33:03^C*02:02+C*17:01^B*37:01+B*42:01^DRB1*11:02+DRB1*15:03^DQB1*03:01+DQB1*06:02	0.000174
A*03:01+A*66:02^C*03:03+C*07:01^B*44:03+B*49:01^DRB1*03:02+DRB1*04:05^DQB1*03:02+DQB1*04:02	0.000174
A*03:01+A*23:01^C*04:01+C*04:01^B*35:01+B*44:03^DRB1*07:01+DRB1*13:02^DQB1*02:01+DQB1*05:01	0.000174
A*26:01+A*68:02^C*02:02+C*04:01^B*15:03+B*81:01^DRB1*08:04+DRB1*11:01^DQB1*04:02+DQB1*06:02	0.000174
A*02:02+A*03:01^C*04:01+C*17:01^B*35:01+B*42:01^DRB1*03:02+DRB1*13:01^DQB1*04:02+DQB1*06:03	0.000174
A*02:02+A*29:02^C*06:02+C*06:02^B*13:02+B*58:02^DRB1*01:01+DRB1*15:03^DQB1*05:01+DQB1*06:02	0.000174
A*23:01+A*66:01^C*06:02+C*07:02^B*07:02+B*58:02^DRB1*13:01+DRB1*15:03^DQB1*06:02+DQB1*06:02	0.000174
A*02:01+A*23:01^C*05:01+C*07:01^B*18:01+B*49:01^DRB1*07:01+DRB1*11:01^DQB1*02:01+DQB1*03:01	0.000174
A*68:02+A*68:02^C*04:01+C*07:01^B*53:01+B*57:03^DRB1*13:03+DRB1*14:01^DQB1*02:01+DQB1*05:03	0.000174
A*66:02+A*74:01^C*03:02+C*07:01^B*58:01+B*82:01^DRB1*11:01+DRB1*15:03^DQB1*06:02+DQB1*06:02	0.000174
A*23:01+A*30:02^C*03:04+C*15:05^B*07:02+B*53:01^DRB1*08:04+DRB1*15:03^DQB1*03:01+DQB1*06:02	0.000174
A*03:01+A*33:01^C*07:01+C*07:04^B*18:01+B*49:01^DRB1*07:01+DRB1*11:01^DQB1*02:01+DQB1*03:01	0.000174
A*24:02+A*24:02^C*04:01+C*12:03^B*35:01+B*35:03^DRB1*12:01+DRB1*13:01^DQB1*03:01+DQB1*06:03	0.000174
A*23:01+A*23:01^C*03:04+C*17:01^B*15:10+B*42:01^DRB1*03:02+DRB1*11:02^DQB1*04:02+DQB1*05:02	0.000174
A*02:02+A*23:01^C*04:01+C*07:01^B*35:01+B*57:03^DRB1*03:01+DRB1*04:03^DQB1*02:01+DQB1*03:02	0.000174
A*01:01+A*02:01^C*04:07+C*07:01^B*44:15+B*58:01^DRB1*15:01+DRB1*15:03^DQB1*06:02+DQB1*06:02	0.000174
A*23:01+A*30:02^C*04:01+C*16:01^B*45:01+B*53:01^DRB1*01:02+DRB1*01:02^DQB1*02:01+DQB1*05:01	0.000174
A*02:02+A*30:01^C*05:01+C*17:01^B*18:01+B*42:01^DRB1*03:01+DRB1*03:02^DQB1*02:01+DQB1*04:02	0.000174
A*02:02+A*30:01^C*07:02+C*08:02^B*07:02+B*57:02^DRB1*09:01+DRB1*13:02^DQB1*02:01+DQB1*05:01	0.000174
A*29:02+A*30:02^C*02:02+C*07:02^B*07:02+B*18:01^DRB1*09:01+DRB1*12:01^DQB1*02:01+DQB1*05:01	0.000174
A*23:01+A*30:01^C*07:02+C*08:04^B*07:02+B*15:10^DRB1*03:01+DRB1*11:04^DQB1*02:01+DQB1*05:02	0.000174
A*29:02+A*68:02^C*08:02+C*17:01^B*14:01+B*42:01^DRB1*03:02+DRB1*07:01^DQB1*02:01+DQB1*04:02	0.000174
A*02:01+A*30:02^C*04:01+C*07:02^B*08:12+B*53:01^DRB1*08:04+DRB1*11:02^DQB1*03:01+DQB1*05:01	0.000174
A*02:05+A*24:02^C*07:01+C*12:03^B*39:10+B*58:01^DRB1*03:01+DRB1*13:02^DQB1*02:01+DQB1*06:04	0.000174
A*33:03+A*74:01^C*04:01+C*07:01^B*49:01+B*53:01^DRB1*07:01+DRB1*15:03^DQB1*02:01+DQB1*06:02	0.000174
A*02:01+A*34:02^C*16:01+C*16:01^B*51:01+B*51:01^DRB1*09:01+DRB1*13:01^DQB1*02:01+DQB1*05:01	0.000174
A*23:01+A*30:02^C*04:01+C*06:02^B*53:01+B*58:02^DRB1*11:02+DRB1*13:01^DQB1*03:01+DQB1*03:03	0.000174
A*29:02+A*30:02^C*16:01+C*17:01^B*42:01+B*45:01^DRB1*03:02+DRB1*13:01^DQB1*04:02+DQB1*06:03	0.000174
A*34:02+A*74:01^C*02:02+C*16:01^B*15:03+B*51:01^DRB1*09:01+DRB1*14:01^DQB1*05:01+DQB1*05:03	0.000174
A*23:01+A*66:02^C*07:01+C*14:02^B*15:16+B*58:01^DRB1*03:02+DRB1*15:03^DQB1*02:03+DQB1*06:02	0.000174
A*02:01+A*30:02^C*03:04+C*07:02^B*07:02+B*15:10^DRB1*03:01+DRB1*15:03^DQB1*02:01+DQB1*06:02	0.000174
A*23:01+A*33:03^C*16:01+C*18:01^B*15:16+B*81:01^DRB1*07:01+DRB1*15:03^DQB1*02:01+DQB1*06:02	0.000174
A*23:01+A*66:02^C*07:01+C*07:02^B*07:02+B*58:01^DRB1*15:03+DRB1*15:03^DQB1*06:02+DQB1*06:02	0.000174
A*23:01+A*74:01^C*07:01+C*07:02^B*07:02+B*57:03^DRB1*13:03+DRB1*15:03^DQB1*03:01+DQB1*06:02	0.000174
A*02:01+A*33:03^C*03:04+C*16:01^B*15:10+B*45:01^DRB1*03:01+DRB1*13:01^DQB1*02:01+DQB1*06:03	0.000174
A*30:02+A*66:02^C*07:04+C*16:01^B*18:01+B*45:01^DRB1*01:02+DRB1*15:03^DQB1*05:01+DQB1*06:02	0.000174
A*02:02+A*23:01^C*02:02+C*17:01^B*27:05+B*41:01^DRB1*04:05+DRB1*13:02^DQB1*02:01+DQB1*06:04	0.000174
A*68:02+A*74:01^C*07:02+C*16:01^B*07:02+B*52:01^DRB1*15:03+DRB1*15:03^DQB1*06:02+DQB1*06:02	0.000174
A*01:01+A*01:01^C*07:01+C*07:01^B*08:01+B*58:01^DRB1*03:01+DRB1*11:02^DQB1*02:01+DQB1*03:01	0.000174
A*23:01+A*24:02^C*05:01+C*07:04^B*18:01+B*44:02^DRB1*01:01+DRB1*11:01^DQB1*05:01+DQB1*06:02	0.000174
A*30:02+A*30:02^C*08:02+C*18:01^B*14:02+B*57:03^DRB1*13:01+DRB1*15:03^DQB1*05:01+DQB1*06:02	0.000174
A*03:01+A*23:01^C*02:02+C*04:01^B*15:03+B*53:01^DRB1*08:04+DRB1*12:01^DQB1*03:01+DQB1*03:03	0.000174
A*02:17+A*23:01^C*16:01+C*17:01^B*42:01+B*44:03^DRB1*03:02+DRB1*07:01^DQB1*02:01+DQB1*04:02	0.000174
A*30:02+A*31:04^C*02:02+C*16:01^B*15:03+B*45:01^DRB1*01:02+DRB1*13:02^DQB1*05:01+DQB1*06:09	0.000174
A*30:01+A*33:03^C*04:01+C*04:01^B*53:01+B*53:01^DRB1*08:04+DRB1*08:04^DQB1*03:01+DQB1*03:01	0.000174
A*03:01+A*68:02^C*04:01+C*18:01^B*53:01+B*57:04^DRB1*16:02+DRB1*16:02^DQB1*05:02+DQB1*05:02	0.000174
A*33:03+A*36:01^C*04:01+C*04:01^B*35:01+B*53:01^DRB1*04:01+DRB1*15:03^DQB1*05:01+DQB1*06:02	0.000174
A*03:01+A*03:01^C*03:04+C*04:01^B*15:10+B*35:01^DRB1*08:04+DRB1*12:01^DQB1*03:01+DQB1*05:01	0.000174
A*03:01+A*68:02^C*03:04+C*04:01^B*15:10+B*35:01^DRB1*03:01+DRB1*12:01^DQB1*02:01+DQB1*05:01	0.000174
A*30:01+A*33:03^C*03:02+C*17:01^B*42:01+B*58:01^DRB1*07:01+DRB1*08:04^DQB1*02:01+DQB1*03:01	0.000174
A*11:01+A*33:01^C*02:02+C*17:01^B*27:05+B*41:02^DRB1*04:04+DRB1*13:02^DQB1*03:02+DQB1*06:09	0.000174
A*03:01+A*30:02^C*04:01+C*04:01^B*53:01+B*53:01^DRB1*03:01+DRB1*11:01^DQB1*02:01+DQB1*06:02	0.000174
A*23:01+A*30:01^C*08:02+C*16:01^B*14:01+B*35:01^DRB1*01:02+DRB1*13:01^DQB1*03:03+DQB1*05:01	0.000174
A*36:01+A*74:01^C*02:02+C*04:01^B*15:03+B*53:01^DRB1*03:01+DRB1*07:01^DQB1*02:01+DQB1*02:01	0.000174
A*68:02+A*74:01^C*07:01+C*08:02^B*14:02+B*44:03^DRB1*07:01+DRB1*14:01^DQB1*02:01+DQB1*06:02	0.000174
A*02:01+A*74:01^C*02:02+C*16:01^B*15:03+B*51:01^DRB1*13:03+DRB1*15:03^DQB1*03:01+DQB1*06:02	0.000174
A*23:01+A*66:01^C*07:02+C*12:03^B*07:02+B*39:10^DRB1*12:01+DRB1*13:01^DQB1*05:01+DQB1*06:03	0.000174
A*02:01+A*26:01^C*04:01+C*16:01^B*45:01+B*81:01^DRB1*08:04+DRB1*15:03^DQB1*04:02+DQB1*06:02	0.000174
A*02:02+A*68:02^C*07:01+C*17:01^B*08:01+B*42:01^DRB1*11:01+DRB1*13:02^DQB1*02:01+DQB1*05:02	0.000174
A*23:01+A*66:01^C*03:04+C*06:02^B*08:01+B*58:02^DRB1*12:01+DRB1*13:01^DQB1*05:01+DQB1*06:02	0.000174
A*23:01+A*30:01^C*02:02+C*07:02^B*07:02+B*15:47^DRB1*09:01+DRB1*11:01^DQB1*02:01+DQB1*06:02	0.000174
A*23:01+A*29:02^C*07:01+C*15:05^B*49:01+B*49:01^DRB1*04:05+DRB1*13:04^DQB1*03:01+DQB1*03:02	0.000174
A*02:01+A*03:01^C*04:01+C*04:01^B*53:01+B*53:01^DRB1*11:01+DRB1*15:03^DQB1*06:02+DQB1*06:02	0.000174
A*24:02+A*33:01^C*04:01+C*08:02^B*14:02+B*15:03^DRB1*01:02+DRB1*11:01^DQB1*05:01+DQB1*05:01	0.000174
A*33:01+A*68:02^C*02:02+C*08:02^B*14:02+B*27:03^DRB1*04:05+DRB1*13:03^DQB1*02:01+DQB1*03:01	0.000174
A*02:02+A*30:02^C*04:01+C*16:01^B*45:01+B*53:01^DRB1*07:01+DRB1*08:04^DQB1*02:01+DQB1*03:01	0.000174
A*02:01+A*74:01^C*16:01+C*16:01^B*51:01+B*52:01^DRB1*01:02+DRB1*13:01^DQB1*05:01+DQB1*06:03	0.000174
A*02:02+A*68:01^C*15:02+C*17:01^B*41:01+B*51:01^DRB1*01:02+DRB1*04:03^DQB1*03:02+DQB1*05:01	0.000174
A*68:01+A*74:01^C*07:05+C*16:01^B*35:01+B*51:01^DRB1*07:01+DRB1*15:03^DQB1*02:01+DQB1*06:02	0.000174
A*02:01+A*80:01^C*16:01+C*18:01^B*45:01+B*81:01^DRB1*03:02+DRB1*15:03^DQB1*04:02+DQB1*06:02	0.000174
A*26:01+A*34:02^C*04:01+C*07:01^B*44:03+B*49:01^DRB1*07:01+DRB1*15:03^DQB1*04:02+DQB1*06:02	0.000174
A*02:05+A*23:01^C*07:01+C*07:02^B*07:05+B*57:03^DRB1*01:01+DRB1*07:01^DQB1*02:01+DQB1*05:01	0.000174
A*02:05+A*30:01^C*02:02+C*17:01^B*15:03+B*42:01^DRB1*13:01+DRB1*15:03^DQB1*02:01+DQB1*03:03	0.000174
A*03:01+A*68:01^C*06:02+C*08:02^B*14:02+B*37:01^DRB1*03:01+DRB1*15:03^DQB1*02:01+DQB1*06:02	0.000174
A*24:02+A*68:02^C*06:02+C*07:02^B*07:02+B*50:01^DRB1*07:01+DRB1*08:04^DQB1*02:01+DQB1*05:01	0.000174
A*36:01+A*80:01^C*04:01+C*07:01^B*53:01+B*58:01^DRB1*11:01+DRB1*14:01^DQB1*06:02+DQB1*06:02	0.000174
A*01:01+A*01:03^C*04:01+C*16:02^B*35:01+B*51:01^DRB1*01:02+DRB1*03:01^DQB1*02:01+DQB1*05:01	0.000174
A*29:02+A*30:02^C*06:02+C*07:01^B*44:03+B*58:02^DRB1*09:01+DRB1*11:01^DQB1*02:01+DQB1*06:02	0.000174
A*30:01+A*36:01^C*04:01+C*16:01^B*52:01+B*53:01^DRB1*13:01+DRB1*16:02^DQB1*05:02+DQB1*06:03	0.000174
A*30:01+A*74:01^C*17:01+C*18:01^B*42:02+B*57:03^DRB1*11:01+DRB1*16:02^DQB1*02:01+DQB1*05:02	0.000174
A*03:01+A*03:01^C*04:01+C*06:02^B*35:01+B*58:02^DRB1*03:01+DRB1*07:01^DQB1*02:01+DQB1*02:01	0.000174
A*30:01+A*36:01^C*04:01+C*17:01^B*42:01+B*53:01^DRB1*07:01+DRB1*15:03^DQB1*02:01+DQB1*06:02	0.000174
A*68:02+A*74:01^C*16:01+C*17:01^B*42:01+B*52:01^DRB1*08:04+DRB1*12:01^DQB1*03:01+DQB1*05:01	0.000174
A*33:01+A*68:02^C*03:04+C*17:01^B*15:10+B*42:01^DRB1*07:01+DRB1*08:04^DQB1*02:01+DQB1*03:01	0.000174
A*30:01+A*33:03^C*04:01+C*17:01^B*35:01+B*42:01^DRB1*03:01+DRB1*08:04^DQB1*02:01+DQB1*03:01	0.000174
A*34:02+A*68:01^C*04:01+C*06:02^B*44:03+B*58:02^DRB1*12:01+DRB1*15:03^DQB1*05:01+DQB1*06:02	0.000174
A*01:03+A*02:05^C*07:01+C*12:03^B*13:02+B*39:10^DRB1*01:02+DRB1*07:01^DQB1*02:01+DQB1*05:01	0.000173
A*32:01+A*68:01^C*04:01+C*06:02^B*53:01+B*58:02^DRB1*08:04+DRB1*12:01^DQB1*03:01+DQB1*05:01	0.000173
A*30:01+A*36:01^C*04:01+C*17:01^B*42:02+B*53:01^DRB1*03:01+DRB1*11:01^DQB1*02:01+DQB1*06:02	0.000173
A*30:01+A*30:02^C*17:01+C*18:01^B*42:01+B*57:03^DRB1*03:02+DRB1*13:01^DQB1*04:02+DQB1*05:01	0.000173
A*68:02+A*68:02^C*07:02+C*17:01^B*07:02+B*42:01^DRB1*03:02+DRB1*15:03^DQB1*04:02+DQB1*06:02	0.000173
A*02:01+A*30:02^C*07:04+C*16:01^B*18:01+B*45:01^DRB1*11:01+DRB1*13:01^DQB1*06:02+DQB1*06:03	0.000173
A*23:01+A*68:02^C*04:01+C*17:01^B*42:01+B*53:01^DRB1*03:02+DRB1*15:03^DQB1*04:02+DQB1*06:02	0.000173
A*30:01+A*33:03^C*02:02+C*04:01^B*15:03+B*44:03^DRB1*13:02+DRB1*15:03^DQB1*06:02+DQB1*06:11	0.000173
A*34:02+A*74:01^C*04:01+C*04:01^B*44:03+B*53:01^DRB1*03:02+DRB1*15:03^DQB1*04:02+DQB1*06:02	0.000173
A*30:01+A*68:01^C*16:01+C*17:01^B*42:01+B*52:01^DRB1*03:02+DRB1*03:02^DQB1*04:02+DQB1*04:02	0.000173
A*30:01+A*30:02^C*04:01+C*08:02^B*35:01+B*53:01^DRB1*11:01+DRB1*13:02^DQB1*05:02+DQB1*06:02	0.000173
A*30:01+A*30:02^C*17:01+C*18:01^B*42:01+B*57:02^DRB1*03:02+DRB1*10:01^DQB1*04:02+DQB1*05:01	0.000173
A*33:03+A*74:01^C*04:01+C*07:01^B*35:01+B*53:01^DRB1*01:02+DRB1*10:01^DQB1*03:02+DQB1*05:01	0.000172
A*30:01+A*68:02^C*07:02+C*17:01^B*07:02+B*42:01^DRB1*03:02+DRB1*15:03^DQB1*04:02+DQB1*06:02	0.000172
A*03:01+A*66:02^C*03:04+C*07:01^B*15:10+B*58:01^DRB1*13:03+DRB1*15:03^DQB1*06:02+DQB1*06:02	0.000172
A*34:02+A*68:02^C*02:02+C*04:01^B*18:01+B*44:03^DRB1*07:01+DRB1*15:03^DQB1*02:01+DQB1*06:02	0.000172
A*30:01+A*30:02^C*04:01+C*17:01^B*42:01+B*53:01^DRB1*03:02+DRB1*16:02^DQB1*04:02+DQB1*05:02	0.000172
A*02:01+A*30:01^C*16:01+C*17:01^B*35:01+B*42:01^DRB1*01:02+DRB1*03:02^DQB1*04:02+DQB1*05:01	0.000172
A*30:01+A*30:02^C*16:01+C*17:01^B*42:01+B*45:01^DRB1*01:02+DRB1*03:02^DQB1*04:02+DQB1*05:01	0.000172
A*02:01+A*30:01^C*16:01+C*17:01^B*42:01+B*45:01^DRB1*03:02+DRB1*13:02^DQB1*04:02+DQB1*05:01	0.000172
A*34:02+A*68:02^C*04:01+C*04:01^B*44:03+B*53:01^DRB1*15:03+DRB1*15:03^DQB1*06:02+DQB1*06:02	0.000172
A*30:02+A*68:02^C*07:01+C*07:02^B*07:02+B*08:01^DRB1*03:01+DRB1*15:03^DQB1*02:01+DQB1*06:02	0.000172
A*68:01+A*68:02^C*06:02+C*07:01^B*49:01+B*58:02^DRB1*12:01+DRB1*13:03^DQB1*03:02+DQB1*05:01	0.000171
A*02:01+A*23:01^C*07:01+C*16:01^B*45:01+B*58:01^DRB1*07:01+DRB1*13:01^DQB1*02:01+DQB1*06:03	0.000171
A*23:01+A*30:01^C*04:01+C*17:01^B*42:01+B*53:01^DRB1*03:02+DRB1*16:02^DQB1*04:02+DQB1*05:02	0.000171
A*02:01+A*03:01^C*03:04+C*16:01^B*15:10+B*45:01^DRB1*10:01+DRB1*13:02^DQB1*05:01+DQB1*05:01	0.000171
A*03:01+A*36:01^C*04:01+C*04:01^B*35:01+B*53:01^DRB1*03:01+DRB1*15:03^DQB1*02:01+DQB1*06:02	0.00017
A*23:01+A*30:02^C*08:02+C*14:02^B*14:02+B*15:16^DRB1*03:02+DRB1*15:03^DQB1*02:03+DQB1*06:02	0.00017
A*03:01+A*30:01^C*07:01+C*17:01^B*42:01+B*49:01^DRB1*03:02+DRB1*13:02^DQB1*04:02+DQB1*06:04	0.00017
A*03:01+A*68:01^C*04:01+C*06:02^B*35:01+B*58:02^DRB1*12:01+DRB1*13:03^DQB1*02:01+DQB1*05:01	0.00017
A*01:01+A*02:01^C*07:01+C*16:01^B*08:01+B*52:01^DRB1*03:01+DRB1*03:02^DQB1*02:01+DQB1*04:02	0.00017
A*30:01+A*74:01^C*04:01+C*17:01^B*42:01+B*53:01^DRB1*03:02+DRB1*08:04^DQB1*03:01+DQB1*04:02	0.00017
A*30:02+A*68:01^C*06:02+C*07:04^B*18:01+B*58:02^DRB1*11:01+DRB1*12:01^DQB1*05:01+DQB1*06:02	0.00017
A*02:01+A*30:02^C*07:02+C*16:01^B*07:02+B*15:16^DRB1*01:02+DRB1*09:01^DQB1*02:01+DQB1*05:01	0.00017
A*34:02+A*34:02^C*04:01+C*04:01^B*35:01+B*44:03^DRB1*13:01+DRB1*15:03^DQB1*05:01+DQB1*06:02	0.000169
A*30:01+A*30:02^C*07:01+C*17:01^B*08:01+B*42:01^DRB1*03:01+DRB1*03:02^DQB1*02:01+DQB1*04:02	0.000169
A*68:01+A*74:01^C*02:02+C*08:02^B*15:03+B*40:16^DRB1*15:03+DRB1*16:02^DQB1*05:02+DQB1*06:02	0.000169
A*01:01+A*30:01^C*15:05+C*17:01^B*07:02+B*42:01^DRB1*03:02+DRB1*15:01^DQB1*04:02+DQB1*06:02	0.000169
A*30:01+A*68:02^C*07:01+C*17:01^B*42:01+B*57:03^DRB1*03:02+DRB1*09:01^DQB1*02:01+DQB1*04:02	0.000169
A*26:01+A*30:01^C*04:01+C*17:01^B*42:01+B*81:01^DRB1*03:02+DRB1*08:04^DQB1*04:02+DQB1*04:02	0.000169
A*02:01+A*23:01^C*07:02+C*16:01^B*07:02+B*45:01^DRB1*13:01+DRB1*15:03^DQB1*06:02+DQB1*06:03	0.000169
A*23:01+A*30:02^C*04:01+C*16:01^B*44:03+B*45:01^DRB1*01:02+DRB1*15:03^DQB1*05:01+DQB1*06:02	0.000169
A*30:01+A*74:01^C*04:01+C*17:01^B*35:01+B*42:01^DRB1*03:02+DRB1*11:02^DQB1*02:01+DQB1*04:02	0.000169
A*26:01+A*74:01^C*04:01+C*04:07^B*15:31+B*53:01^DRB1*11:02+DRB1*15:03^DQB1*03:01+DQB1*06:02	0.000169
A*02:02+A*23:01^C*04:01+C*16:01^B*52:01+B*53:01^DRB1*03:02+DRB1*13:03^DQB1*03:01+DQB1*04:02	0.000169
A*02:01+A*36:01^C*04:01+C*16:01^B*45:01+B*53:01^DRB1*01:02+DRB1*15:03^DQB1*05:01+DQB1*06:02	0.000169
A*02:01+A*30:01^C*16:01+C*17:01^B*42:02+B*45:01^DRB1*08:04+DRB1*11:01^DQB1*02:01+DQB1*03:01	0.000169
A*30:01+A*74:01^C*04:01+C*17:01^B*35:01+B*42:02^DRB1*12:01+DRB1*15:03^DQB1*05:01+DQB1*06:02	0.000168
A*33:03+A*74:01^C*06:02+C*14:02^B*15:16+B*58:02^DRB1*01:02+DRB1*12:01^DQB1*05:01+DQB1*05:01	0.000168
A*02:01+A*30:01^C*04:01+C*17:01^B*42:01+B*44:03^DRB1*03:02+DRB1*15:03^DQB1*04:02+DQB1*06:02	0.000168
A*34:02+A*74:01^C*06:02+C*07:01^B*53:01+B*57:01^DRB1*13:03+DRB1*13:03^DQB1*02:01+DQB1*03:01	0.000168
A*02:01+A*66:02^C*07:01+C*12:03^B*39:10+B*58:01^DRB1*07:01+DRB1*15:03^DQB1*03:03+DQB1*06:02	0.000168
A*02:01+A*66:02^C*07:01+C*12:03^B*39:10+B*58:01^DRB1*07:01+DRB1*15:03^DQB1*05:03+DQB1*06:02	0.000168
A*03:01+A*68:01^C*04:01+C*06:02^B*44:03+B*58:02^DRB1*12:01+DRB1*15:03^DQB1*05:01+DQB1*06:02	0.000168
A*23:01+A*68:02^C*03:04+C*04:01^B*15:10+B*53:01^DRB1*03:01+DRB1*13:02^DQB1*02:01+DQB1*06:04	0.000168
A*03:01+A*68:02^C*04:01+C*07:02^B*07:02+B*53:01^DRB1*01:02+DRB1*03:01^DQB1*02:01+DQB1*05:01	0.000168
A*02:01+A*03:01^C*16:01+C*18:01^B*51:01+B*57:04^DRB1*07:01+DRB1*16:02^DQB1*02:01+DQB1*05:02	0.000167
A*23:01+A*33:03^C*04:01+C*18:01^B*53:01+B*57:03^DRB1*08:04+DRB1*13:01^DQB1*03:01+DQB1*05:01	0.000167
A*01:01+A*30:01^C*04:01+C*07:01^B*08:01+B*53:01^DRB1*03:01+DRB1*08:04^DQB1*02:01+DQB1*03:01	0.000167
A*03:01+A*30:01^C*16:01+C*17:01^B*42:01+B*52:01^DRB1*03:02+DRB1*13:01^DQB1*04:02+DQB1*06:03	0.000167
A*30:02+A*33:03^C*04:01+C*18:01^B*53:01+B*57:03^DRB1*07:01+DRB1*08:04^DQB1*02:01+DQB1*03:01	0.000167
A*30:02+A*33:03^C*04:01+C*07:01^B*49:01+B*53:01^DRB1*08:04+DRB1*11:01^DQB1*03:01+DQB1*06:02	0.000167
A*33:01+A*33:03^C*04:01+C*08:02^B*14:02+B*53:01^DRB1*01:01+DRB1*08:04^DQB1*03:01+DQB1*05:01	0.000167
A*23:01+A*33:03^C*04:01+C*07:02^B*07:02+B*53:01^DRB1*08:04+DRB1*11:02^DQB1*03:01+DQB1*03:01	0.000167
A*30:02+A*33:03^C*04:01+C*18:01^B*53:01+B*57:02^DRB1*08:04+DRB1*10:01^DQB1*03:01+DQB1*05:01	0.000167
A*01:01+A*33:03^C*04:01+C*07:02^B*07:02+B*53:01^DRB1*08:04+DRB1*09:01^DQB1*02:01+DQB1*03:01	0.000167
A*02:02+A*33:03^C*04:01+C*17:01^B*42:01+B*53:01^DRB1*08:04+DRB1*16:02^DQB1*03:01+DQB1*05:02	0.000167
A*02:05+A*33:03^C*04:01+C*07:02^B*07:02+B*53:01^DRB1*08:04+DRB1*08:04^DQB1*03:01+DQB1*03:01	0.000167
A*33:03+A*33:03^C*04:01+C*14:02^B*15:16+B*53:01^DRB1*01:02+DRB1*08:04^DQB1*03:01+DQB1*05:01	0.000167
A*33:03+A*34:02^C*04:01+C*04:01^B*44:03+B*53:01^DRB1*08:04+DRB1*13:01^DQB1*03:01+DQB1*06:03	0.000167
A*66:02+A*74:01^C*02:02+C*07:01^B*15:03+B*58:01^DRB1*13:02+DRB1*15:03^DQB1*06:02+DQB1*06:09	0.000167
A*33:03+A*34:02^C*04:01+C*04:01^B*44:03+B*53:01^DRB1*08:04+DRB1*15:03^DQB1*03:01+DQB1*06:02	0.000166
A*23:01+A*33:03^C*04:01+C*07:01^B*49:01+B*53:01^DRB1*01:02+DRB1*08:04^DQB1*03:01+DQB1*05:01	0.000166
A*01:01+A*03:01^C*07:01+C*07:02^B*07:02+B*08:01^DRB1*03:01+DRB1*03:01^DQB1*02:01+DQB1*02:01	0.000166
A*23:01+A*66:02^C*02:02+C*07:01^B*18:01+B*58:01^DRB1*07:01+DRB1*15:03^DQB1*02:01+DQB1*06:02	0.000166
A*30:01+A*68:02^C*04:01+C*17:01^B*42:02+B*53:01^DRB1*12:01+DRB1*13:02^DQB1*05:01+DQB1*06:04	0.000166
A*01:03+A*30:02^C*07:02+C*15:05^B*07:02+B*07:05^DRB1*01:02+DRB1*03:01^DQB1*02:01+DQB1*05:01	0.000166
A*30:02+A*68:02^C*04:01+C*18:01^B*53:01+B*57:03^DRB1*07:01+DRB1*11:04^DQB1*02:01+DQB1*05:02	0.000166
A*03:01+A*33:01^C*07:01+C*16:01^B*49:01+B*78:01^DRB1*07:01+DRB1*11:01^DQB1*02:01+DQB1*06:02	0.000166
A*66:02+A*74:01^C*04:01+C*07:01^B*53:01+B*57:03^DRB1*13:03+DRB1*15:03^DQB1*03:01+DQB1*06:02	0.000166
A*03:01+A*23:01^C*04:01+C*07:02^B*07:02+B*35:01^DRB1*01:02+DRB1*14:01^DQB1*05:01+DQB1*05:03	0.000166
A*01:01+A*23:01^C*04:01+C*07:01^B*08:01+B*44:03^DRB1*03:01+DRB1*15:03^DQB1*02:01+DQB1*06:02	0.000165
A*30:02+A*68:02^C*08:02+C*17:01^B*14:02+B*42:01^DRB1*03:02+DRB1*15:03^DQB1*04:02+DQB1*06:02	0.000165
A*02:01+A*33:01^C*08:02+C*16:01^B*14:02+B*35:01^DRB1*01:02+DRB1*13:03^DQB1*02:01+DQB1*05:01	0.000165
A*33:03+A*33:03^C*04:01+C*04:01^B*53:01+B*53:01^DRB1*08:04+DRB1*11:01^DQB1*03:01+DQB1*06:02	0.000165
A*30:02+A*33:01^C*07:01+C*16:01^B*08:01+B*78:01^DRB1*03:01+DRB1*11:01^DQB1*02:01+DQB1*06:02	0.000165
A*33:03+A*34:02^C*07:01+C*14:02^B*15:16+B*57:03^DRB1*08:04+DRB1*11:01^DQB1*06:02+DQB1*06:02	0.000165
A*36:01+A*68:02^C*04:01+C*07:01^B*49:01+B*53:01^DRB1*13:01+DRB1*15:03^DQB1*02:01+DQB1*06:02	0.000164
A*02:02+A*66:02^C*04:01+C*07:01^B*53:01+B*58:01^DRB1*07:01+DRB1*15:03^DQB1*02:01+DQB1*06:02	0.000164
A*03:01+A*30:02^C*04:01+C*18:01^B*44:03+B*57:03^DRB1*13:01+DRB1*16:02^DQB1*05:01+DQB1*05:02	0.000164
A*33:03+A*33:03^C*04:01+C*04:01^B*44:03+B*53:01^DRB1*08:04+DRB1*15:03^DQB1*03:01+DQB1*06:02	0.000164
A*30:01+A*74:01^C*05:01+C*17:01^B*42:01+B*44:02^DRB1*03:02+DRB1*15:01^DQB1*04:02+DQB1*06:02	0.000164
A*02:01+A*03:01^C*04:01+C*16:01^B*35:01+B*45:01^DRB1*12:01+DRB1*13:01^DQB1*05:01+DQB1*06:03	0.000164
A*30:02+A*30:02^C*07:04+C*07:04^B*15:10+B*18:01^DRB1*11:01+DRB1*15:03^DQB1*06:02+DQB1*06:11	0.000163
A*33:03+A*34:02^C*04:01+C*04:01^B*35:01+B*53:01^DRB1*08:04+DRB1*13:02^DQB1*03:01+DQB1*06:02	0.000163
A*03:01+A*33:03^C*03:04+C*07:01^B*15:10+B*49:01^DRB1*03:01+DRB1*07:01^DQB1*02:01+DQB1*02:01	0.000163
A*36:01+A*74:01^C*04:01+C*07:01^B*53:01+B*57:03^DRB1*11:01+DRB1*13:03^DQB1*02:01+DQB1*06:02	0.000163
A*03:01+A*36:01^C*04:01+C*05:01^B*18:01+B*53:01^DRB1*07:01+DRB1*11:01^DQB1*02:01+DQB1*06:02	0.000163
A*36:01+A*36:01^C*04:01+C*17:01^B*42:01+B*53:01^DRB1*07:01+DRB1*11:01^DQB1*02:01+DQB1*06:02	0.000163
A*01:01+A*36:01^C*04:01+C*07:01^B*08:01+B*53:01^DRB1*03:01+DRB1*11:01^DQB1*02:01+DQB1*06:02	0.000163
A*03:01+A*36:01^C*04:01+C*06:02^B*53:01+B*58:02^DRB1*07:01+DRB1*11:01^DQB1*02:01+DQB1*06:02	0.000163
A*30:02+A*36:01^C*03:04+C*04:01^B*15:10+B*53:01^DRB1*01:02+DRB1*11:01^DQB1*05:01+DQB1*06:02	0.000163
A*23:01+A*36:01^C*04:01+C*16:01^B*35:01+B*53:01^DRB1*01:02+DRB1*11:01^DQB1*05:01+DQB1*06:02	0.000163
A*23:01+A*33:03^C*04:01+C*17:01^B*42:01+B*53:01^DRB1*08:04+DRB1*13:02^DQB1*03:01+DQB1*05:02	0.000163
A*03:01+A*30:02^C*03:04+C*06:02^B*15:10+B*47:01^DRB1*03:01+DRB1*04:05^DQB1*02:01+DQB1*03:02	0.000163
A*30:01+A*34:02^C*04:01+C*07:01^B*44:03+B*58:01^DRB1*11:02+DRB1*15:03^DQB1*03:01+DQB1*06:02	0.000163
A*30:02+A*66:02^C*07:01+C*07:01^B*49:01+B*58:01^DRB1*15:03+DRB1*15:03^DQB1*06:02+DQB1*06:02	0.000163
A*02:01+A*33:03^C*04:01+C*16:01^B*52:01+B*53:01^DRB1*03:02+DRB1*08:04^DQB1*03:01+DQB1*04:02	0.000163
A*02:01+A*68:02^C*02:02+C*14:02^B*15:03+B*15:16^DRB1*07:01+DRB1*11:01^DQB1*02:01+DQB1*03:01	0.000163
A*34:02+A*68:02^C*04:01+C*07:01^B*44:03+B*49:01^DRB1*09:01+DRB1*15:03^DQB1*02:01+DQB1*06:02	0.000162
A*02:01+A*68:02^C*04:01+C*16:01^B*35:01+B*53:01^DRB1*03:02+DRB1*15:03^DQB1*04:02+DQB1*06:02	0.000162
A*23:01+A*68:02^C*03:04+C*07:01^B*15:10+B*57:03^DRB1*03:01+DRB1*04:05^DQB1*02:01+DQB1*03:02	0.000162
A*02:01+A*74:01^C*04:01+C*04:01^B*35:01+B*53:01^DRB1*15:03+DRB1*15:03^DQB1*06:02+DQB1*06:02	0.000162
A*11:01+A*23:01^C*07:02+C*07:02^B*07:02+B*07:02^DRB1*09:01+DRB1*15:01^DQB1*02:01+DQB1*06:02	0.000162
A*03:01+A*68:02^C*07:02+C*12:03^B*07:02+B*39:10^DRB1*03:01+DRB1*08:04^DQB1*02:01+DQB1*06:04	0.000162
A*34:02+A*36:01^C*04:01+C*04:01^B*44:03+B*53:01^DRB1*11:01+DRB1*15:03^DQB1*06:02+DQB1*06:02	0.000161
A*34:02+A*74:01^C*02:02+C*04:01^B*15:03+B*44:03^DRB1*14:01+DRB1*15:03^DQB1*05:03+DQB1*06:02	0.000161
A*23:01+A*74:01^C*02:02+C*07:02^B*07:02+B*15:03^DRB1*03:02+DRB1*15:03^DQB1*04:02+DQB1*06:02	0.000161
A*23:01+A*36:01^C*04:01+C*18:01^B*44:03+B*81:01^DRB1*11:01+DRB1*15:03^DQB1*06:02+DQB1*06:02	0.000161
A*33:03+A*36:01^C*04:01+C*04:01^B*35:01+B*53:01^DRB1*11:01+DRB1*15:03^DQB1*06:02+DQB1*06:02	0.000161
A*02:01+A*36:01^C*02:02+C*04:01^B*15:03+B*53:01^DRB1*03:01+DRB1*11:01^DQB1*02:01+DQB1*03:01	0.000161
A*02:02+A*23:01^C*02:02+C*07:02^B*07:02+B*18:01^DRB1*07:01+DRB1*09:01^DQB1*02:01+DQB1*02:01	0.00016
A*36:01+A*68:02^C*03:04+C*04:01^B*15:10+B*53:01^DRB1*03:01+DRB1*15:03^DQB1*02:01+DQB1*06:02	0.00016
A*23:01+A*23:01^C*04:01+C*04:01^B*35:01+B*44:03^DRB1*11:01+DRB1*15:03^DQB1*06:02+DQB1*06:02	0.00016
A*03:01+A*68:01^C*02:02+C*04:01^B*15:03+B*44:03^DRB1*11:01+DRB1*15:03^DQB1*03:01+DQB1*06:02	0.00016
A*02:01+A*36:01^C*03:02+C*16:01^B*51:01+B*58:01^DRB1*03:01+DRB1*09:01^DQB1*02:01+DQB1*02:03	0.00016
A*02:01+A*36:01^C*04:01+C*16:01^B*51:01+B*53:01^DRB1*07:01+DRB1*11:01^DQB1*02:01+DQB1*06:02	0.00016
A*34:02+A*36:01^C*04:01+C*17:01^B*42:01+B*53:01^DRB1*03:02+DRB1*11:01^DQB1*04:02+DQB1*06:02	0.000159
A*03:01+A*33:03^C*04:01+C*07:01^B*49:01+B*53:01^DRB1*08:04+DRB1*15:03^DQB1*03:01+DQB1*06:02	0.000159
A*23:01+A*68:02^C*03:04+C*15:05^B*15:10+B*73:01^DRB1*03:01+DRB1*11:02^DQB1*02:01+DQB1*03:01	0.000159
A*02:02+A*68:02^C*03:04+C*16:01^B*15:10+B*45:01^DRB1*01:02+DRB1*03:01^DQB1*02:01+DQB1*05:01	0.000159
A*03:01+A*36:01^C*04:01+C*04:01^B*35:01+B*44:03^DRB1*01:01+DRB1*15:03^DQB1*05:01+DQB1*06:02	0.000159
A*02:01+A*66:01^C*06:02+C*16:01^B*51:01+B*58:02^DRB1*07:01+DRB1*13:01^DQB1*02:01+DQB1*03:03	0.000159
A*23:01+A*36:01^C*04:01+C*07:02^B*07:02+B*53:01^DRB1*11:01+DRB1*16:02^DQB1*05:02+DQB1*06:02	0.000158
A*36:01+A*80:01^C*02:02+C*04:01^B*18:01+B*53:01^DRB1*07:01+DRB1*15:03^DQB1*02:01+DQB1*06:02	0.000158
A*02:01+A*66:01^C*06:02+C*16:01^B*51:01+B*58:02^DRB1*07:01+DRB1*13:01^DQB1*02:01+DQB1*06:02	0.000158
A*03:01+A*68:02^C*04:01+C*17:01^B*35:01+B*42:01^DRB1*01:02+DRB1*03:02^DQB1*04:02+DQB1*05:01	0.000158
A*23:01+A*30:01^C*15:05+C*17:01^B*42:02+B*73:01^DRB1*11:02+DRB1*11:04^DQB1*03:01+DQB1*06:02	0.000158
A*34:02+A*80:01^C*02:02+C*16:01^B*18:01+B*51:01^DRB1*07:01+DRB1*09:01^DQB1*02:01+DQB1*05:01	0.000157
A*30:01+A*68:02^C*04:01+C*17:01^B*42:01+B*53:01^DRB1*03:02+DRB1*15:03^DQB1*04:02+DQB1*06:02	0.000157
A*30:02+A*74:01^C*07:01+C*07:02^B*07:02+B*57:03^DRB1*09:01+DRB1*15:03^DQB1*02:01+DQB1*06:02	0.000157
A*02:01+A*33:03^C*04:01+C*16:01^B*35:01+B*53:01^DRB1*03:01+DRB1*15:03^DQB1*05:03+DQB1*06:02	0.000157
A*02:02+A*03:01^C*04:01+C*07:01^B*35:01+B*41:01^DRB1*01:02+DRB1*07:01^DQB1*02:01+DQB1*05:01	0.000157
A*23:01+A*30:02^C*02:02+C*08:02^B*37:01+B*53:01^DRB1*13:02+DRB1*15:03^DQB1*05:02+DQB1*06:02	0.000157
A*23:01+A*36:01^C*03:04+C*04:01^B*15:10+B*35:01^DRB1*11:02+DRB1*15:03^DQB1*05:02+DQB1*06:02	0.000157
A*01:02+A*03:01^C*04:01+C*15:05^B*07:02+B*44:03^DRB1*13:02+DRB1*15:03^DQB1*06:02+DQB1*06:09	0.000156
A*01:03+A*01:03^C*07:02+C*15:05^B*07:02+B*73:01^DRB1*01:02+DRB1*03:01^DQB1*02:01+DQB1*03:01	0.000156
A*30:01+A*33:03^C*04:01+C*17:01^B*42:02+B*53:01^DRB1*03:01+DRB1*08:04^DQB1*02:01+DQB1*03:01	0.000155
A*03:01+A*23:01^C*06:02+C*07:02^B*07:02+B*58:02^DRB1*03:01+DRB1*09:01^DQB1*02:01+DQB1*02:01	0.000155
A*02:01+A*02:01^C*04:01+C*16:01^B*35:01+B*35:01^DRB1*03:01+DRB1*15:03^DQB1*05:03+DQB1*06:02	0.000155
A*30:01+A*30:02^C*08:02+C*17:01^B*14:02+B*42:01^DRB1*03:02+DRB1*15:03^DQB1*04:02+DQB1*06:02	0.000154
A*30:02+A*36:01^C*04:01+C*16:01^B*45:01+B*53:01^DRB1*01:02+DRB1*11:01^DQB1*05:01+DQB1*06:02	0.000154
A*23:01+A*30:01^C*07:02+C*17:01^B*07:02+B*42:01^DRB1*09:01+DRB1*11:02^DQB1*02:01+DQB1*03:01	0.000154
A*30:02+A*68:02^C*03:04+C*04:01^B*15:10+B*44:03^DRB1*01:02+DRB1*13:01^DQB1*05:01+DQB1*06:09	0.000154
A*68:02+A*68:02^C*04:01+C*07:02^B*07:02+B*53:01^DRB1*13:03+DRB1*15:03^DQB1*02:01+DQB1*06:02	0.000154
A*03:01+A*68:02^C*04:01+C*06:02^B*53:01+B*58:02^DRB1*11:02+DRB1*13:03^DQB1*02:01+DQB1*03:01	0.000154
A*02:01+A*02:02^C*05:01+C*16:01^B*18:01+B*45:01^DRB1*03:01+DRB1*13:01^DQB1*02:01+DQB1*06:03	0.000154
A*30:01+A*30:02^C*03:04+C*04:07^B*15:10+B*35:02^DRB1*11:04+DRB1*12:01^DQB1*03:01+DQB1*05:01	0.000153
A*02:01+A*30:02^C*04:07+C*15:02^B*35:02+B*51:01^DRB1*04:02+DRB1*11:04^DQB1*03:01+DQB1*03:02	0.000153
A*30:01+A*68:01^C*06:02+C*17:01^B*42:01+B*58:02^DRB1*08:04+DRB1*15:01^DQB1*03:01+DQB1*06:02	0.000153
A*30:01+A*34:02^C*16:01+C*17:01^B*42:01+B*51:01^DRB1*08:04+DRB1*09:01^DQB1*03:01+DQB1*05:01	0.000153
A*02:01+A*30:01^C*04:01+C*17:01^B*35:01+B*42:01^DRB1*08:04+DRB1*15:03^DQB1*03:01+DQB1*06:02	0.000153
A*23:01+A*68:02^C*04:01+C*07:02^B*07:02+B*44:03^DRB1*15:03+DRB1*15:03^DQB1*06:02+DQB1*06:02	0.000153
A*30:02+A*36:01^C*02:02+C*04:01^B*53:01+B*58:01^DRB1*03:02+DRB1*08:04^DQB1*03:01+DQB1*04:02	0.000153
A*36:01+A*66:02^C*04:01+C*07:01^B*53:01+B*58:01^DRB1*13:01+DRB1*15:03^DQB1*05:01+DQB1*06:02	0.000152
A*29:02+A*68:02^C*04:01+C*16:01^B*44:03+B*53:01^DRB1*15:01+DRB1*15:03^DQB1*06:02+DQB1*06:02	0.000152
A*02:01+A*30:01^C*16:01+C*17:01^B*42:02+B*45:01^DRB1*12:01+DRB1*15:03^DQB1*05:01+DQB1*06:02	0.000152
A*30:01+A*33:03^C*16:01+C*17:01^B*42:01+B*52:01^DRB1*03:02+DRB1*13:03^DQB1*03:01+DQB1*04:02	0.000151
A*03:01+A*68:02^C*04:01+C*07:01^B*49:01+B*53:01^DRB1*07:01+DRB1*13:03^DQB1*02:01+DQB1*02:01	0.000151
A*03:01+A*74:01^C*02:02+C*04:01^B*18:01+B*35:01^DRB1*07:01+DRB1*11:01^DQB1*02:01+DQB1*05:02	0.000151
A*03:01+A*30:02^C*03:04+C*14:02^B*15:10+B*51:01^DRB1*10:01+DRB1*13:01^DQB1*05:01+DQB1*06:03	0.000151
A*30:01+A*34:02^C*04:01+C*17:01^B*42:01+B*44:03^DRB1*11:02+DRB1*15:03^DQB1*03:01+DQB1*06:02	0.000151
A*02:01+A*23:01^C*04:01+C*07:01^B*44:03+B*58:01^DRB1*15:01+DRB1*15:03^DQB1*06:02+DQB1*06:02	0.00015
A*03:01+A*36:01^C*02:02+C*04:01^B*18:01+B*53:01^DRB1*01:02+DRB1*11:01^DQB1*02:01+DQB1*06:02	0.00015
A*01:01+A*02:01^C*16:01+C*18:01^B*45:01+B*81:01^DRB1*11:01+DRB1*13:01^DQB1*03:01+DQB1*06:03	0.00015
A*02:01+A*68:02^C*04:01+C*16:01^B*45:01+B*53:01^DRB1*07:01+DRB1*13:03^DQB1*02:01+DQB1*02:01	0.00015
A*23:01+A*30:02^C*04:01+C*04:01^B*44:03+B*44:03^DRB1*15:03+DRB1*15:03^DQB1*06:02+DQB1*06:02	0.00015
A*02:01+A*33:03^C*04:01+C*16:01^B*15:16+B*53:01^DRB1*01:02+DRB1*15:03^DQB1*05:01+DQB1*06:02	0.000149
A*30:02+A*68:02^C*02:02+C*17:01^B*15:03+B*42:01^DRB1*03:02+DRB1*03:02^DQB1*04:02+DQB1*04:02	0.000149
A*30:01+A*74:01^C*15:05+C*17:01^B*07:02+B*42:01^DRB1*01:04+DRB1*03:02^DQB1*04:02+DQB1*05:01	0.000149
A*01:01+A*30:01^C*07:01+C*17:01^B*08:01+B*42:01^DRB1*03:01+DRB1*08:04^DQB1*02:01+DQB1*03:01	0.000149
A*23:01+A*36:01^C*04:01+C*04:01^B*35:01+B*53:01^DRB1*15:01+DRB1*15:03^DQB1*02:01+DQB1*06:02	0.000149
A*03:01+A*34:02^C*04:01+C*04:01^B*35:01+B*44:03^DRB1*03:01+DRB1*15:03^DQB1*02:01+DQB1*06:02	0.000148
A*30:01+A*36:01^C*04:01+C*17:01^B*35:01+B*42:01^DRB1*03:02+DRB1*03:02^DQB1*04:02+DQB1*04:02	0.000148
A*23:01+A*30:01^C*08:02+C*17:01^B*42:01+B*53:01^DRB1*15:03+DRB1*15:03^DQB1*06:02+DQB1*06:02	0.000148
A*30:01+A*34:02^C*04:01+C*17:01^B*42:01+B*44:03^DRB1*15:03+DRB1*15:03^DQB1*06:02+DQB1*06:02	0.000148
A*30:02+A*30:02^C*07:04+C*18:01^B*18:01+B*57:03^DRB1*11:01+DRB1*13:01^DQB1*05:01+DQB1*06:02	0.000148
A*03:01+A*23:01^C*04:01+C*16:01^B*35:01+B*52:01^DRB1*13:02+DRB1*13:03^DQB1*03:01+DQB1*05:02	0.000148
A*23:01+A*33:03^C*04:01+C*04:01^B*44:03+B*53:01^DRB1*15:03+DRB1*15:03^DQB1*06:02+DQB1*06:02	0.000147
A*30:01+A*74:01^C*02:02+C*17:01^B*15:03+B*42:01^DRB1*08:04+DRB1*13:01^DQB1*03:01+DQB1*05:01	0.000147
A*23:01+A*33:03^C*04:01+C*08:02^B*14:02+B*53:01^DRB1*08:04+DRB1*15:03^DQB1*03:01+DQB1*06:02	0.000147
A*30:02+A*66:02^C*07:01+C*08:02^B*14:02+B*58:01^DRB1*03:01+DRB1*15:03^DQB1*03:01+DQB1*06:02	0.000147
A*24:02+A*68:02^C*03:04+C*07:02^B*07:02+B*15:10^DRB1*03:01+DRB1*13:01^DQB1*02:01+DQB1*06:03	0.000147
A*34:02+A*36:01^C*04:01+C*04:01^B*53:01+B*53:01^DRB1*07:01+DRB1*11:01^DQB1*02:01+DQB1*06:02	0.000146
A*30:01+A*68:01^C*04:01+C*16:01^B*52:01+B*53:01^DRB1*03:02+DRB1*10:01^DQB1*04:02+DQB1*05:01	0.000146
A*02:01+A*36:01^C*04:01+C*16:01^B*51:01+B*53:01^DRB1*01:02+DRB1*07:01^DQB1*02:01+DQB1*05:01	0.000146
A*02:01+A*30:01^C*16:01+C*17:01^B*42:01+B*45:01^DRB1*01:02+DRB1*03:02^DQB1*04:02+DQB1*05:01	0.000146
A*01:01+A*02:01^C*07:01+C*07:02^B*07:02+B*08:01^DRB1*03:01+DRB1*10:01^DQB1*02:01+DQB1*03:02	0.000146
A*03:01+A*34:02^C*04:01+C*04:01^B*35:01+B*44:03^DRB1*07:01+DRB1*15:03^DQB1*02:01+DQB1*06:02	0.000146
A*30:01+A*68:02^C*03:04+C*17:01^B*15:10+B*42:01^DRB1*07:01+DRB1*15:03^DQB1*02:01+DQB1*06:02	0.000145
A*30:01+A*36:01^C*04:01+C*17:01^B*42:01+B*53:01^DRB1*03:01+DRB1*03:02^DQB1*02:01+DQB1*04:02	0.000145
A*30:01+A*36:01^C*04:01+C*17:01^B*42:01+B*53:01^DRB1*03:02+DRB1*11:01^DQB1*04:02+DQB1*06:02	0.000145
A*30:01+A*68:01^C*06:02+C*17:01^B*42:01+B*58:02^DRB1*12:01+DRB1*15:03^DQB1*05:01+DQB1*06:02	0.000145
A*03:01+A*23:01^C*04:01+C*04:01^B*35:01+B*53:01^DRB1*03:02+DRB1*15:03^DQB1*04:02+DQB1*06:02	0.000145
A*23:01+A*36:01^C*02:02+C*08:02^B*15:03+B*53:01^DRB1*07:01+DRB1*13:02^DQB1*02:01+DQB1*05:01	0.000145
A*03:01+A*30:02^C*16:01+C*18:01^B*52:01+B*57:03^DRB1*13:01+DRB1*13:01^DQB1*05:01+DQB1*06:03	0.000145
A*30:01+A*30:02^C*03:04+C*17:01^B*15:10+B*42:01^DRB1*03:01+DRB1*08:04^DQB1*02:01+DQB1*03:01	0.000145
A*68:02+A*80:01^C*02:02+C*12:03^B*18:01+B*39:10^DRB1*07:01+DRB1*07:01^DQB1*02:01+DQB1*02:01	0.000145
A*03:01+A*68:02^C*07:02+C*14:02^B*07:02+B*15:16^DRB1*03:01+DRB1*07:01^DQB1*02:01+DQB1*02:01	0.000145
A*02:01+A*23:01^C*07:02+C*16:01^B*07:02+B*45:01^DRB1*01:02+DRB1*14:01^DQB1*05:01+DQB1*05:03	0.000144
A*23:01+A*30:01^C*04:01+C*04:01^B*35:01+B*53:01^DRB1*11:02+DRB1*14:01^DQB1*05:02+DQB1*06:02	0.000144
A*02:02+A*30:04^C*06:02+C*16:01^B*51:01+B*58:02^DRB1*13:02+DRB1*15:03^DQB1*05:01+DQB1*06:02	0.000144
A*02:01+A*34:02^C*04:01+C*07:01^B*49:01+B*53:01^DRB1*13:02+DRB1*15:03^DQB1*06:02+DQB1*06:02	0.000143
A*36:01+A*74:01^C*02:02+C*04:01^B*15:03+B*53:01^DRB1*11:01+DRB1*13:01^DQB1*05:01+DQB1*06:02	0.000143
A*02:01+A*33:03^C*03:02+C*16:01^B*51:01+B*58:01^DRB1*03:01+DRB1*13:01^DQB1*02:01+DQB1*02:01	0.000143
A*02:01+A*30:01^C*16:01+C*17:01^B*42:01+B*45:01^DRB1*13:01+DRB1*15:03^DQB1*06:02+DQB1*06:03	0.000143
A*23:01+A*30:01^C*14:02+C*17:01^B*15:16+B*42:01^DRB1*03:02+DRB1*07:01^DQB1*03:01+DQB1*04:02	0.000143
A*23:01+A*29:02^C*04:01+C*08:02^B*14:01+B*53:01^DRB1*07:01+DRB1*08:04^DQB1*02:01+DQB1*03:01	0.000142
A*02:05+A*74:01^C*03:02+C*07:02^B*07:05+B*82:01^DRB1*11:01+DRB1*11:01^DQB1*06:02+DQB1*06:11	0.000142
A*30:02+A*74:01^C*04:01+C*07:01^B*53:01+B*58:01^DRB1*08:04+DRB1*15:03^DQB1*03:01+DQB1*06:09	0.000142
A*30:01+A*66:02^C*07:01+C*17:01^B*42:01+B*58:01^DRB1*15:01+DRB1*15:03^DQB1*06:02+DQB1*06:02	0.000141
A*23:01+A*74:01^C*04:01+C*14:02^B*15:16+B*53:01^DRB1*03:02+DRB1*08:04^DQB1*02:03+DQB1*03:01	0.000141
A*33:03+A*68:02^C*04:01+C*04:01^B*53:01+B*53:01^DRB1*08:04+DRB1*15:03^DQB1*03:01+DQB1*06:02	0.00014
A*36:01+A*74:01^C*04:01+C*08:04^B*13:02+B*44:03^DRB1*15:01+DRB1*15:03^DQB1*06:02+DQB1*06:02	0.00014
A*03:01+A*33:01^C*04:01+C*17:01^B*41:02+B*44:03^DRB1*13:02+DRB1*15:03^DQB1*06:02+DQB1*06:09	0.00014
A*23:01+A*68:02^C*04:01+C*07:02^B*07:02+B*53:01^DRB1*13:03+DRB1*15:03^DQB1*02:01+DQB1*06:02	0.00014
A*02:01+A*33:03^C*04:01+C*17:01^B*42:01+B*44:03^DRB1*01:02+DRB1*03:02^DQB1*04:02+DQB1*05:01	0.00014
A*03:01+A*68:02^C*04:01+C*04:01^B*35:01+B*53:01^DRB1*11:04+DRB1*13:02^DQB1*05:02+DQB1*05:02	0.000139
A*03:01+A*68:02^C*03:04+C*04:01^B*15:10+B*35:01^DRB1*01:02+DRB1*03:01^DQB1*02:01+DQB1*05:01	0.000139
A*02:01+A*23:01^C*02:02+C*07:02^B*07:02+B*15:03^DRB1*11:01+DRB1*15:03^DQB1*03:01+DQB1*06:02	0.000139
A*03:01+A*33:03^C*04:01+C*04:01^B*35:01+B*44:03^DRB1*07:01+DRB1*15:03^DQB1*02:01+DQB1*06:02	0.000139
A*36:01+A*68:02^C*04:01+C*04:01^B*53:01+B*53:01^DRB1*11:01+DRB1*13:03^DQB1*02:01+DQB1*06:02	0.000139
A*30:02+A*74:01^C*02:02+C*16:01^B*15:03+B*45:01^DRB1*01:02+DRB1*11:01^DQB1*03:01+DQB1*05:01	0.000139
A*01:01+A*02:01^C*14:02+C*16:01^B*15:16+B*45:01^DRB1*11:01+DRB1*15:03^DQB1*02:01+DQB1*06:02	0.000138
A*02:02+A*74:01^C*04:01+C*04:01^B*53:01+B*53:01^DRB1*08:02+DRB1*08:04^DQB1*03:01+DQB1*03:01	0.000138
A*02:01+A*33:03^C*02:02+C*04:01^B*15:03+B*35:01^DRB1*03:02+DRB1*11:01^DQB1*03:01+DQB1*04:02	0.000137
A*23:01+A*34:02^C*04:01+C*07:01^B*53:01+B*57:03^DRB1*03:01+DRB1*08:04^DQB1*02:01+DQB1*06:02	0.000137
A*23:01+A*68:02^C*03:04+C*07:02^B*07:02+B*15:10^DRB1*03:01+DRB1*03:01^DQB1*02:01+DQB1*02:01	0.000137
A*36:01+A*68:02^C*04:01+C*04:01^B*53:01+B*53:01^DRB1*13:01+DRB1*13:03^DQB1*02:01+DQB1*05:01	0.000137
A*02:02+A*74:01^C*02:02+C*16:01^B*15:03+B*45:01^DRB1*01:02+DRB1*11:01^DQB1*03:01+DQB1*05:01	0.000137
A*23:01+A*74:01^C*02:02+C*07:01^B*15:03+B*57:03^DRB1*03:02+DRB1*11:01^DQB1*03:01+DQB1*04:02	0.000137
A*02:02+A*33:03^C*04:01+C*04:01^B*53:01+B*53:01^DRB1*08:04+DRB1*11:01^DQB1*03:01+DQB1*03:01	0.000136
A*02:01+A*23:01^C*07:02+C*16:01^B*07:02+B*45:01^DRB1*09:01+DRB1*11:01^DQB1*02:01+DQB1*02:01	0.000136
A*03:01+A*23:01^C*07:01+C*07:02^B*07:02+B*49:01^DRB1*03:01+DRB1*04:05^DQB1*02:01+DQB1*03:02	0.000136
A*02:01+A*68:02^C*06:02+C*17:01^B*42:01+B*58:02^DRB1*03:01+DRB1*11:16^DQB1*02:03+DQB1*03:01	0.000136
A*33:03+A*68:02^C*04:01+C*17:01^B*35:01+B*42:01^DRB1*03:01+DRB1*10:01^DQB1*02:03+DQB1*05:01	0.000136
A*30:02+A*74:01^C*02:02+C*08:02^B*14:02+B*18:01^DRB1*11:01+DRB1*15:03^DQB1*05:02+DQB1*06:02	0.000136
A*33:03+A*74:01^C*02:02+C*04:01^B*15:03+B*35:01^DRB1*10:01+DRB1*11:01^DQB1*03:01+DQB1*05:01	0.000136
A*23:01+A*30:01^C*07:02+C*17:01^B*07:02+B*42:01^DRB1*01:01+DRB1*15:03^DQB1*05:01+DQB1*06:02	0.000136
A*03:01+A*30:01^C*07:02+C*17:01^B*07:02+B*42:01^DRB1*03:01+DRB1*15:03^DQB1*02:01+DQB1*06:02	0.000136
A*23:01+A*36:01^C*04:01+C*08:02^B*53:01+B*53:01^DRB1*11:01+DRB1*13:02^DQB1*05:01+DQB1*06:02	0.000135
A*02:01+A*30:02^C*02:02+C*16:01^B*15:03+B*45:01^DRB1*03:02+DRB1*15:03^DQB1*04:02+DQB1*06:02	0.000135
A*30:01+A*30:02^C*17:01+C*18:01^B*42:02+B*57:03^DRB1*11:01+DRB1*13:01^DQB1*02:01+DQB1*05:01	0.000135
A*36:01+A*74:01^C*02:02+C*04:01^B*15:03+B*53:01^DRB1*14:01+DRB1*16:02^DQB1*05:02+DQB1*05:03	0.000135
A*01:01+A*30:02^C*07:01+C*07:02^B*07:02+B*08:01^DRB1*03:01+DRB1*09:01^DQB1*02:01+DQB1*02:01	0.000134
A*03:01+A*23:01^C*04:01+C*07:01^B*07:02+B*44:03^DRB1*01:02+DRB1*11:01^DQB1*02:01+DQB1*05:01	0.000134
A*02:02+A*66:02^C*04:01+C*07:01^B*53:01+B*58:01^DRB1*15:03+DRB1*15:03^DQB1*06:02+DQB1*06:02	0.000134
A*33:03+A*68:02^C*04:01+C*04:01^B*53:01+B*53:01^DRB1*13:03+DRB1*15:03^DQB1*02:01+DQB1*06:02	0.000134
A*23:01+A*23:01^C*16:01+C*16:02^B*51:01+B*52:01^DRB1*04:02+DRB1*13:01^DQB1*03:02+DQB1*06:03	0.000134
A*30:01+A*74:01^C*02:02+C*17:01^B*15:03+B*42:01^DRB1*03:02+DRB1*11:01^DQB1*03:01+DQB1*04:02	0.000134
A*02:02+A*03:01^C*04:01+C*04:01^B*35:01+B*53:01^DRB1*03:01+DRB1*07:01^DQB1*02:01+DQB1*02:01	0.000134
A*68:02+A*68:02^C*04:01+C*04:01^B*53:01+B*53:01^DRB1*03:02+DRB1*15:03^DQB1*04:02+DQB1*06:02	0.000133
A*33:03+A*68:02^C*04:01+C*14:02^B*15:16+B*44:03^DRB1*01:02+DRB1*15:03^DQB1*03:01+DQB1*05:01	0.000133
A*23:01+A*30:02^C*04:01+C*15:05^B*07:02+B*44:03^DRB1*07:01+DRB1*15:03^DQB1*05:02+DQB1*06:02	0.000133
A*02:05+A*74:01^C*02:02+C*04:01^B*15:03+B*15:03^DRB1*03:01+DRB1*11:01^DQB1*03:01+DQB1*06:03	0.000133
A*30:02+A*74:01^C*02:02+C*03:04^B*15:03+B*15:10^DRB1*03:01+DRB1*11:01^DQB1*02:01+DQB1*03:01	0.000133
A*30:02+A*68:02^C*07:01+C*07:01^B*08:01+B*49:01^DRB1*03:01+DRB1*10:01^DQB1*02:01+DQB1*03:01	0.000132
A*01:01+A*02:02^C*07:01+C*17:01^B*42:01+B*57:03^DRB1*03:02+DRB1*09:01^DQB1*02:01+DQB1*04:02	0.000132
A*23:01+A*74:01^C*07:01+C*08:02^B*53:01+B*58:01^DRB1*13:03+DRB1*15:03^DQB1*02:01+DQB1*05:01	0.000132
A*03:01+A*68:01^C*04:01+C*16:01^B*35:01+B*52:01^DRB1*03:02+DRB1*13:01^DQB1*04:02+DQB1*06:03	0.000131
A*68:02+A*74:01^C*02:02+C*07:02^B*07:02+B*15:03^DRB1*11:01+DRB1*15:03^DQB1*03:01+DQB1*06:02	0.000131
A*23:01+A*74:01^C*07:01+C*07:01^B*53:01+B*58:01^DRB1*09:01+DRB1*15:03^DQB1*02:01+DQB1*06:02	0.000131
A*01:01+A*33:01^C*06:02+C*07:04^B*18:01+B*57:01^DRB1*07:01+DRB1*12:02^DQB1*03:01+DQB1*03:03	0.00013
A*68:01+A*74:01^C*07:01+C*07:01^B*15:17+B*49:01^DRB1*11:01+DRB1*13:02^DQB1*03:01+DQB1*06:04	0.00013
A*01:03+A*74:01^C*07:01+C*07:02^B*07:02+B*49:01^DRB1*03:01+DRB1*13:02^DQB1*02:01+DQB1*06:04	0.00013
A*74:01+A*74:01^C*02:02+C*07:01^B*15:03+B*49:01^DRB1*01:02+DRB1*13:02^DQB1*05:01+DQB1*06:04	0.00013
A*02:02+A*74:01^C*07:01+C*16:01^B*49:01+B*51:01^DRB1*13:02+DRB1*13:02^DQB1*05:01+DQB1*06:04	0.00013
A*01:01+A*33:03^C*04:01+C*15:05^B*07:02+B*44:03^DRB1*15:01+DRB1*15:03^DQB1*06:02+DQB1*06:02	0.00013
A*30:01+A*68:02^C*04:01+C*07:01^B*44:03+B*49:01^DRB1*15:03+DRB1*15:03^DQB1*05:02+DQB1*06:02	0.00013
A*66:02+A*74:01^C*07:01+C*07:01^B*49:01+B*58:01^DRB1*13:02+DRB1*15:03^DQB1*06:02+DQB1*06:04	0.00013
A*23:01+A*68:02^C*04:01+C*07:02^B*07:02+B*53:01^DRB1*08:04+DRB1*15:03^DQB1*03:01+DQB1*06:02	0.00013
A*02:01+A*02:22^C*16:01+C*16:01^B*51:01+B*78:01^DRB1*04:05+DRB1*13:02^DQB1*03:02+DQB1*06:09	0.000129
A*23:01+A*34:02^C*04:01+C*06:02^B*44:03+B*45:01^DRB1*11:01+DRB1*15:03^DQB1*06:02+DQB1*06:02	0.000129
A*23:01+A*36:01^C*04:01+C*07:01^B*53:01+B*58:01^DRB1*03:02+DRB1*07:01^DQB1*02:01+DQB1*04:02	0.000129
A*30:02+A*74:01^C*07:01+C*07:01^B*08:01+B*49:01^DRB1*03:01+DRB1*13:02^DQB1*02:01+DQB1*06:04	0.000129
A*23:01+A*30:02^C*02:02+C*03:04^B*15:03+B*15:10^DRB1*09:01+DRB1*10:01^DQB1*02:01+DQB1*04:02	0.000129
A*68:02+A*74:01^C*03:04+C*04:01^B*15:10+B*53:01^DRB1*11:01+DRB1*15:03^DQB1*06:02+DQB1*06:02	0.000128
A*23:01+A*74:01^C*02:02+C*07:01^B*15:03+B*58:01^DRB1*07:01+DRB1*15:03^DQB1*02:01+DQB1*06:02	0.000128
A*01:01+A*02:01^C*04:01+C*06:02^B*37:01+B*53:01^DRB1*03:01+DRB1*08:04^DQB1*02:01+DQB1*03:01	0.000128
A*03:01+A*68:02^C*04:01+C*07:01^B*49:01+B*53:01^DRB1*08:04+DRB1*15:03^DQB1*03:01+DQB1*06:02	0.000128
A*36:01+A*74:01^C*02:02+C*04:01^B*15:03+B*53:01^DRB1*11:01+DRB1*11:01^DQB1*03:01+DQB1*06:02	0.000128
A*30:01+A*68:02^C*02:02+C*03:04^B*15:03+B*15:10^DRB1*03:01+DRB1*15:03^DQB1*02:01+DQB1*06:02	0.000128
A*03:01+A*68:01^C*04:01+C*17:01^B*42:01+B*53:01^DRB1*08:04+DRB1*15:03^DQB1*03:03+DQB1*06:11	0.000128
A*03:01+A*30:02^C*04:01+C*07:01^B*35:01+B*57:03^DRB1*07:01+DRB1*15:03^DQB1*02:01+DQB1*06:02	0.000127
A*74:01+A*74:01^C*02:02+C*02:02^B*15:03+B*15:03^DRB1*01:02+DRB1*13:02^DQB1*05:01+DQB1*06:09	0.000127
A*74:01+A*74:01^C*02:02+C*02:02^B*15:03+B*15:03^DRB1*03:02+DRB1*13:02^DQB1*04:02+DQB1*06:09	0.000127
A*03:01+A*68:02^C*07:01+C*07:01^B*44:03+B*57:03^DRB1*01:02+DRB1*15:03^DQB1*05:01+DQB1*06:02	0.000127
A*23:01+A*74:01^C*02:02+C*07:02^B*07:02+B*15:03^DRB1*09:01+DRB1*13:02^DQB1*02:01+DQB1*06:09	0.000127
A*03:01+A*80:01^C*02:02+C*06:02^B*18:01+B*58:02^DRB1*07:01+DRB1*11:02^DQB1*02:01+DQB1*03:01	0.000126
A*68:02+A*74:01^C*04:01+C*07:02^B*07:02+B*53:01^DRB1*01:04+DRB1*03:02^DQB1*04:02+DQB1*05:01	0.000126
A*29:02+A*30:01^C*04:01+C*16:01^B*35:01+B*44:03^DRB1*07:01+DRB1*15:03^DQB1*02:03+DQB1*03:01	0.000126
A*29:02+A*68:01^C*04:01+C*16:01^B*44:03+B*44:03^DRB1*07:01+DRB1*15:03^DQB1*02:01+DQB1*02:03	0.000126
A*29:02+A*30:02^C*08:02+C*16:01^B*14:02+B*44:03^DRB1*07:01+DRB1*15:03^DQB1*02:03+DQB1*06:02	0.000126
A*30:01+A*74:01^C*02:02+C*17:01^B*15:03+B*42:02^DRB1*01:02+DRB1*13:02^DQB1*05:01+DQB1*06:04	0.000126
A*23:01+A*33:03^C*03:02+C*07:02^B*07:02+B*58:01^DRB1*09:01+DRB1*13:02^DQB1*02:01+DQB1*05:03	0.000125
A*03:01+A*33:03^C*03:02+C*03:04^B*15:10+B*58:01^DRB1*03:01+DRB1*13:02^DQB1*02:01+DQB1*05:03	0.000125
A*02:02+A*74:01^C*04:01+C*04:01^B*53:01+B*53:01^DRB1*03:02+DRB1*08:04^DQB1*03:01+DQB1*04:02	0.000125
A*02:05+A*34:02^C*02:02+C*07:01^B*15:03+B*58:01^DRB1*11:01+DRB1*15:03^DQB1*03:01+DQB1*03:01	0.000125
A*30:01+A*74:01^C*02:02+C*02:02^B*15:03+B*15:03^DRB1*07:01+DRB1*11:01^DQB1*02:01+DQB1*03:01	0.000125
A*30:01+A*68:02^C*04:01+C*17:01^B*42:01+B*53:01^DRB1*03:02+DRB1*08:04^DQB1*03:01+DQB1*04:02	0.000125
A*02:02+A*36:01^C*04:01+C*04:01^B*53:01+B*53:01^DRB1*03:01+DRB1*15:03^DQB1*02:01+DQB1*06:02	0.000124
A*02:01+A*30:01^C*05:01+C*17:01^B*18:01+B*42:01^DRB1*03:01+DRB1*15:01^DQB1*02:01+DQB1*06:02	0.000124
A*33:03+A*74:01^C*04:01+C*15:05^B*07:02+B*53:01^DRB1*03:02+DRB1*13:02^DQB1*04:02+DQB1*06:09	0.000124
A*03:01+A*74:01^C*02:02+C*04:01^B*15:03+B*53:01^DRB1*08:04+DRB1*13:02^DQB1*03:03+DQB1*06:09	0.000124
A*33:03+A*36:01^C*04:01+C*14:02^B*15:16+B*53:01^DRB1*01:02+DRB1*15:03^DQB1*05:01+DQB1*06:02	0.000124
A*30:01+A*36:01^C*04:01+C*17:01^B*42:01+B*53:01^DRB1*11:01+DRB1*15:03^DQB1*06:02+DQB1*06:02	0.000123
A*02:01+A*68:02^C*04:01+C*08:02^B*53:01+B*53:01^DRB1*08:01+DRB1*13:02^DQB1*04:02+DQB1*06:04	0.000123
A*03:01+A*74:01^C*04:01+C*07:01^B*07:02+B*53:01^DRB1*11:01+DRB1*15:03^DQB1*02:01+DQB1*06:02	0.000123
A*03:01+A*68:02^C*04:01+C*04:01^B*53:01+B*53:01^DRB1*11:01+DRB1*13:03^DQB1*02:01+DQB1*06:02	0.000123
A*30:02+A*33:03^C*04:01+C*07:04^B*18:01+B*53:01^DRB1*10:01+DRB1*11:01^DQB1*05:01+DQB1*06:02	0.000122
A*02:01+A*68:02^C*04:01+C*17:01^B*42:01+B*53:01^DRB1*03:02+DRB1*13:03^DQB1*02:01+DQB1*04:02	0.000122
A*03:01+A*23:01^C*04:01+C*07:02^B*07:02+B*44:03^DRB1*13:01+DRB1*15:03^DQB1*06:02+DQB1*06:03	0.000122
A*03:01+A*68:01^C*08:02+C*15:05^B*14:02+B*35:01^DRB1*13:01+DRB1*13:02^DQB1*06:09+DQB1*06:09	0.000122
A*33:03+A*74:01^C*04:01+C*16:01^B*52:01+B*53:01^DRB1*11:01+DRB1*13:01^DQB1*06:02+DQB1*06:02	0.000121
A*68:02+A*74:01^C*04:01+C*04:01^B*35:01+B*53:01^DRB1*03:02+DRB1*11:02^DQB1*02:01+DQB1*04:02	0.000121
A*23:01+A*68:02^C*04:01+C*04:01^B*15:03+B*53:01^DRB1*08:04+DRB1*15:03^DQB1*03:01+DQB1*06:02	0.000121
A*30:01+A*30:02^C*04:01+C*17:01^B*42:01+B*53:01^DRB1*01:02+DRB1*08:04^DQB1*03:01+DQB1*05:01	0.000121
A*30:02+A*30:02^C*04:01+C*08:02^B*14:02+B*35:01^DRB1*15:03+DRB1*15:03^DQB1*03:01+DQB1*06:02	0.000121
A*66:01+A*74:01^C*07:01+C*18:01^B*51:01+B*57:03^DRB1*12:01+DRB1*15:03^DQB1*06:02+DQB1*06:03	0.000121
A*02:02+A*74:01^C*02:02+C*04:01^B*15:03+B*53:01^DRB1*03:02+DRB1*11:01^DQB1*03:01+DQB1*04:02	0.000121
A*68:02+A*74:01^C*04:01+C*04:01^B*53:01+B*53:01^DRB1*08:04+DRB1*08:04^DQB1*03:01+DQB1*03:01	0.000121
A*68:01+A*68:02^C*04:01+C*06:02^B*53:01+B*58:02^DRB1*08:04+DRB1*11:01^DQB1*03:01+DQB1*03:01	0.000121
A*34:02+A*68:02^C*04:01+C*04:01^B*44:03+B*53:01^DRB1*08:04+DRB1*15:03^DQB1*03:01+DQB1*06:02	0.000121
A*33:03+A*68:02^C*03:04+C*04:01^B*15:10+B*53:01^DRB1*03:01+DRB1*08:04^DQB1*02:01+DQB1*03:01	0.000121
A*33:01+A*33:03^C*04:01+C*08:02^B*14:02+B*53:01^DRB1*01:02+DRB1*07:01^DQB1*02:01+DQB1*05:01	0.00012
A*02:02+A*80:01^C*04:01+C*18:01^B*35:01+B*57:03^DRB1*15:03+DRB1*16:02^DQB1*03:01+DQB1*06:02	0.00012
A*66:02+A*80:01^C*07:01+C*18:01^B*57:03+B*58:01^DRB1*15:03+DRB1*16:02^DQB1*03:01+DQB1*06:02	0.00012
A*03:01+A*30:01^C*03:04+C*17:01^B*15:10+B*42:01^DRB1*03:01+DRB1*15:01^DQB1*02:01+DQB1*06:02	0.00012
A*23:01+A*36:01^C*04:01+C*14:02^B*15:16+B*53:01^DRB1*03:02+DRB1*03:02^DQB1*02:03+DQB1*04:02	0.000119
A*24:02+A*33:03^C*03:02+C*04:01^B*35:01+B*58:01^DRB1*03:01+DRB1*03:01^DQB1*02:01+DQB1*02:01	0.000119
A*02:01+A*30:01^C*16:01+C*17:01^B*42:01+B*52:01^DRB1*03:02+DRB1*13:01^DQB1*04:02+DQB1*05:01	0.000119
A*30:01+A*74:01^C*04:01+C*04:01^B*53:01+B*53:01^DRB1*03:01+DRB1*10:01^DQB1*02:01+DQB1*05:01	0.000119
A*02:01+A*23:01^C*03:04+C*06:02^B*15:01+B*35:01^DRB1*12:01+DRB1*15:06^DQB1*05:01+DQB1*05:02	0.000118
A*33:03+A*33:03^C*04:01+C*05:01^B*13:02+B*53:01^DRB1*04:02+DRB1*08:04^DQB1*03:01+DQB1*03:01	0.000118
A*33:03+A*36:01^C*04:01+C*14:02^B*15:16+B*53:01^DRB1*07:01+DRB1*11:01^DQB1*02:01+DQB1*06:02	0.000118
A*23:01+A*33:03^C*04:01+C*16:01^B*35:01+B*78:01^DRB1*13:01+DRB1*15:03^DQB1*06:02+DQB1*06:03	0.000118
A*23:01+A*23:01^C*04:01+C*16:01^B*35:01+B*78:01^DRB1*11:01+DRB1*13:01^DQB1*06:02+DQB1*06:03	0.000118
A*02:01+A*23:01^C*07:01+C*07:02^B*07:02+B*58:01^DRB1*15:03+DRB1*15:03^DQB1*06:02+DQB1*06:02	0.000117
A*31:01+A*33:03^C*07:01+C*14:02^B*15:16+B*57:03^DRB1*01:02+DRB1*15:03^DQB1*05:01+DQB1*06:02	0.000117
A*31:01+A*33:03^C*07:01+C*14:02^B*15:16+B*57:03^DRB1*01:02+DRB1*15:03^DQB1*05:01+DQB1*05:01	0.000117
A*30:01+A*36:01^C*04:01+C*17:01^B*42:01+B*53:01^DRB1*03:02+DRB1*03:02^DQB1*04:02+DQB1*04:02	0.000117
A*23:01+A*30:02^C*02:02+C*18:01^B*15:03+B*57:02^DRB1*10:01+DRB1*11:01^DQB1*05:01+DQB1*06:02	0.000117
A*36:01+A*68:02^C*03:02+C*03:04^B*15:10+B*15:10^DRB1*03:01+DRB1*03:01^DQB1*02:01+DQB1*02:03	0.000117
A*02:01+A*03:01^C*04:01+C*04:01^B*35:01+B*50:01^DRB1*01:04+DRB1*04:02^DQB1*03:02+DQB1*05:01	0.000116
A*01:01+A*68:01^C*02:02+C*07:01^B*15:03+B*57:03^DRB1*09:01+DRB1*11:01^DQB1*02:01+DQB1*03:01	0.000116
A*30:02+A*74:01^C*07:01+C*16:01^B*45:01+B*53:01^DRB1*01:02+DRB1*01:02^DQB1*03:02+DQB1*05:01	0.000116
A*30:02+A*68:02^C*04:01+C*17:01^B*42:01+B*53:01^DRB1*03:02+DRB1*08:04^DQB1*03:01+DQB1*04:02	0.000116
A*01:01+A*02:01^C*04:01+C*07:01^B*08:01+B*53:01^DRB1*03:01+DRB1*10:01^DQB1*02:01+DQB1*04:02	0.000116
A*02:01+A*30:02^C*07:01+C*16:01^B*45:01+B*58:01^DRB1*11:01+DRB1*15:03^DQB1*02:01+DQB1*06:09	0.000116
A*02:01+A*03:01^C*07:01+C*16:01^B*07:02+B*15:16^DRB1*01:02+DRB1*11:01^DQB1*02:01+DQB1*05:01	0.000116
A*30:01+A*30:01^C*04:01+C*17:01^B*42:01+B*44:03^DRB1*03:02+DRB1*03:02^DQB1*04:02+DQB1*04:02	0.000116
A*29:02+A*34:02^C*02:02+C*18:01^B*15:03+B*81:01^DRB1*08:04+DRB1*15:03^DQB1*03:01+DQB1*04:02	0.000116
A*02:01+A*29:02^C*04:01+C*18:01^B*53:01+B*81:01^DRB1*08:04+DRB1*16:02^DQB1*04:02+DQB1*05:02	0.000116
A*02:02+A*02:05^C*04:01+C*16:01^B*35:01+B*53:01^DRB1*07:01+DRB1*13:02^DQB1*02:01+DQB1*06:09	0.000116
A*02:01+A*23:01^C*03:04+C*05:01^B*08:01+B*44:02^DRB1*01:02+DRB1*04:01^DQB1*03:01+DQB1*05:01	0.000116
A*01:01+A*02:02^C*06:02+C*16:01^B*50:01+B*51:01^DRB1*07:01+DRB1*13:02^DQB1*02:01+DQB1*05:01	0.000116
A*03:01+A*23:01^C*07:01+C*08:02^B*14:02+B*49:01^DRB1*01:01+DRB1*13:02^DQB1*05:04+DQB1*06:09	0.000116
A*03:01+A*03:01^C*07:02+C*08:02^B*07:05+B*14:02^DRB1*04:05+DRB1*13:02^DQB1*03:02+DQB1*06:09	0.000116
A*02:01+A*30:02^C*04:01+C*17:01^B*35:01+B*42:01^DRB1*03:02+DRB1*15:03^DQB1*04:02+DQB1*06:02	0.000116
A*30:01+A*66:02^C*04:01+C*07:01^B*53:01+B*58:01^DRB1*11:02+DRB1*15:03^DQB1*05:02+DQB1*06:02	0.000115
A*03:01+A*30:01^C*04:01+C*07:01^B*53:01+B*57:03^DRB1*11:02+DRB1*15:03^DQB1*05:02+DQB1*06:02	0.000115
A*02:02+A*23:01^C*04:01+C*16:01^B*52:01+B*53:01^DRB1*11:01+DRB1*13:03^DQB1*03:01+DQB1*03:01	0.000115
A*02:05+A*30:02^C*07:01+C*08:02^B*57:03+B*58:01^DRB1*03:02+DRB1*13:03^DQB1*06:02+DQB1*06:02	0.000115
A*23:01+A*30:01^C*02:02+C*02:02^B*15:03+B*15:47^DRB1*11:01+DRB1*11:01^DQB1*06:02+DQB1*06:02	0.000115
A*02:02+A*23:01^C*04:01+C*04:01^B*35:01+B*53:01^DRB1*11:01+DRB1*14:01^DQB1*03:01+DQB1*06:02	0.000115
A*30:02+A*68:02^C*03:04+C*07:01^B*15:10+B*49:01^DRB1*03:01+DRB1*07:01^DQB1*02:01+DQB1*06:02	0.000114
A*02:02+A*30:02^C*04:01+C*04:01^B*35:01+B*44:03^DRB1*03:01+DRB1*13:01^DQB1*03:02+DQB1*06:09	0.000114
A*30:02+A*68:02^C*02:02+C*06:02^B*37:01+B*44:03^DRB1*13:02+DRB1*15:03^DQB1*05:03+DQB1*06:02	0.000114
A*02:01+A*66:01^C*07:02+C*17:01^B*07:02+B*41:02^DRB1*03:01+DRB1*07:01^DQB1*02:01+DQB1*02:01	0.000114
A*01:03+A*02:01^C*12:03+C*16:01^B*39:10+B*45:01^DRB1*07:01+DRB1*13:01^DQB1*02:01+DQB1*06:03	0.000113
A*30:01+A*33:03^C*16:01+C*17:01^B*42:01+B*52:01^DRB1*03:02+DRB1*04:05^DQB1*03:02+DQB1*04:02	0.000113
A*23:01+A*30:02^C*02:02+C*07:04^B*15:03+B*18:01^DRB1*11:01+DRB1*11:01^DQB1*06:02+DQB1*06:02	0.000113
A*30:01+A*33:03^C*04:01+C*17:01^B*42:01+B*53:01^DRB1*03:02+DRB1*13:01^DQB1*04:02+DQB1*06:03	0.000113
A*02:01+A*30:01^C*14:02+C*16:01^B*15:16+B*45:01^DRB1*03:02+DRB1*13:01^DQB1*06:03+DQB1*06:03	0.000113
A*02:01+A*03:01^C*04:01+C*04:01^B*35:01+B*35:01^DRB1*13:03+DRB1*15:03^DQB1*02:01+DQB1*06:02	0.000113
A*02:01+A*23:01^C*02:02+C*16:01^B*15:03+B*51:01^DRB1*07:01+DRB1*11:01^DQB1*02:01+DQB1*06:02	0.000113
A*30:02+A*30:02^C*07:02+C*18:01^B*07:02+B*57:03^DRB1*09:01+DRB1*13:01^DQB1*02:01+DQB1*05:01	0.000113
A*02:05+A*23:01^C*07:02+C*07:02^B*07:02+B*07:05^DRB1*11:01+DRB1*14:01^DQB1*05:03+DQB1*06:11	0.000113
A*23:01+A*23:01^C*07:02+C*08:02^B*07:02+B*53:01^DRB1*11:02+DRB1*15:03^DQB1*03:01+DQB1*06:02	0.000113
A*68:02+A*74:01^C*02:02+C*04:01^B*15:03+B*53:01^DRB1*13:02+DRB1*13:03^DQB1*02:01+DQB1*06:09	0.000113
A*23:01+A*74:01^C*02:02+C*04:01^B*15:03+B*53:01^DRB1*03:02+DRB1*15:03^DQB1*04:02+DQB1*06:02	0.000112
A*02:02+A*30:01^C*03:02+C*06:02^B*58:01+B*58:02^DRB1*11:01+DRB1*11:02^DQB1*02:01+DQB1*06:02	0.000112
A*23:01+A*30:01^C*06:02+C*16:01^B*52:01+B*58:02^DRB1*11:02+DRB1*13:03^DQB1*03:01+DQB1*06:02	0.000112
A*30:01+A*68:01^C*06:02+C*07:01^B*35:01+B*58:02^DRB1*11:02+DRB1*13:02^DQB1*05:01+DQB1*06:02	0.000112
A*23:01+A*30:02^C*02:02+C*07:02^B*07:02+B*15:03^DRB1*01:02+DRB1*01:02^DQB1*05:01+DQB1*05:01	0.000112
A*03:01+A*68:02^C*04:01+C*07:01^B*49:01+B*53:01^DRB1*04:05+DRB1*13:03^DQB1*02:01+DQB1*03:02	0.000112
A*02:05+A*23:01^C*04:01+C*04:01^B*50:01+B*53:01^DRB1*03:02+DRB1*08:04^DQB1*03:01+DQB1*04:02	0.000111
A*23:01+A*23:01^C*07:02+C*07:02^B*07:02+B*07:02^DRB1*09:01+DRB1*11:02^DQB1*02:01+DQB1*03:01	0.000111
A*23:01+A*30:01^C*04:01+C*06:02^B*44:03+B*58:02^DRB1*13:01+DRB1*15:03^DQB1*03:03+DQB1*06:02	0.000111
A*23:01+A*74:01^C*02:02+C*07:02^B*07:02+B*15:03^DRB1*11:01+DRB1*11:02^DQB1*03:01+DQB1*03:01	0.000111
A*23:01+A*23:01^C*02:02+C*04:01^B*18:01+B*35:01^DRB1*07:01+DRB1*07:01^DQB1*02:01+DQB1*02:01	0.000111
A*02:01+A*30:01^C*04:01+C*17:01^B*42:01+B*50:01^DRB1*08:04+DRB1*11:01^DQB1*03:01+DQB1*05:02	0.000111
A*24:02+A*74:01^C*02:02+C*04:01^B*15:03+B*44:03^DRB1*03:01+DRB1*11:01^DQB1*02:01+DQB1*06:02	0.00011
A*02:01+A*74:01^C*04:01+C*16:01^B*35:01+B*53:01^DRB1*01:02+DRB1*15:03^DQB1*05:01+DQB1*06:02	0.00011
A*02:01+A*33:03^C*04:01+C*04:01^B*44:03+B*53:01^DRB1*01:02+DRB1*15:03^DQB1*05:01+DQB1*06:02	0.00011
A*02:01+A*30:02^C*08:02+C*16:01^B*14:02+B*45:01^DRB1*13:01+DRB1*15:03^DQB1*06:02+DQB1*06:03	0.00011
A*68:02+A*74:01^C*02:02+C*04:01^B*18:01+B*35:01^DRB1*03:02+DRB1*07:01^DQB1*02:01+DQB1*04:02	0.00011
A*30:01+A*66:01^C*04:01+C*04:01^B*44:03+B*44:03^DRB1*03:01+DRB1*03:02^DQB1*04:02+DQB1*04:02	0.00011
A*24:02+A*68:02^C*03:04+C*04:01^B*15:10+B*35:02^DRB1*01:02+DRB1*11:06^DQB1*03:01+DQB1*05:01	0.00011
A*30:01+A*30:01^C*17:01+C*17:01^B*42:01+B*42:01^DRB1*03:02+DRB1*08:04^DQB1*03:01+DQB1*04:02	0.000109
A*30:02+A*30:02^C*07:04+C*15:05^B*07:02+B*18:01^DRB1*12:02+DRB1*15:03^DQB1*06:02+DQB1*06:02	0.000109
A*30:02+A*33:01^C*07:04+C*17:01^B*18:01+B*41:02^DRB1*12:02+DRB1*13:02^DQB1*06:02+DQB1*06:09	0.000109
A*30:01+A*74:01^C*16:01+C*17:01^B*42:01+B*51:01^DRB1*08:04+DRB1*13:03^DQB1*03:01+DQB1*03:01	0.000109
A*30:01+A*68:02^C*04:01+C*17:01^B*42:01+B*53:01^DRB1*08:04+DRB1*15:03^DQB1*03:01+DQB1*06:02	0.000109
A*01:02+A*02:02^C*06:02+C*07:01^B*49:01+B*58:02^DRB1*11:02+DRB1*13:02^DQB1*03:01+DQB1*06:04	0.000109
A*02:02+A*33:03^C*04:01+C*07:05^B*14:01+B*53:01^DRB1*08:04+DRB1*13:01^DQB1*03:01+DQB1*05:01	0.000109
A*02:01+A*36:01^C*02:02+C*04:07^B*07:05+B*27:05^DRB1*01:02+DRB1*10:01^DQB1*05:01+DQB1*05:01	0.000109
A*23:01+A*23:01^C*02:02+C*07:02^B*07:02+B*15:03^DRB1*11:01+DRB1*13:01^DQB1*06:02+DQB1*06:03	0.000108
A*23:01+A*30:02^C*02:02+C*18:01^B*15:03+B*57:03^DRB1*07:01+DRB1*11:01^DQB1*02:01+DQB1*06:02	0.000108
A*02:01+A*25:01^C*07:01+C*12:03^B*18:01+B*49:01^DRB1*11:01+DRB1*15:01^DQB1*05:02+DQB1*06:11	0.000108
A*01:01+A*25:01^C*07:01+C*12:03^B*08:01+B*18:01^DRB1*03:01+DRB1*15:01^DQB1*02:01+DQB1*06:11	0.000108
A*30:02+A*33:03^C*04:01+C*18:01^B*44:03+B*57:02^DRB1*01:02+DRB1*10:01^DQB1*05:01+DQB1*05:01	0.000108
A*23:01+A*33:03^C*02:02+C*04:01^B*15:03+B*53:01^DRB1*08:04+DRB1*11:01^DQB1*03:01+DQB1*06:02	0.000108
A*02:02+A*68:01^C*04:01+C*06:02^B*53:01+B*58:02^DRB1*12:01+DRB1*13:01^DQB1*05:01+DQB1*06:11	0.000108
A*02:02+A*23:01^C*04:01+C*07:02^B*07:02+B*53:01^DRB1*09:01+DRB1*13:01^DQB1*02:01+DQB1*06:11	0.000108
A*23:01+A*66:02^C*02:02+C*07:01^B*15:03+B*58:01^DRB1*11:01+DRB1*15:03^DQB1*06:02+DQB1*06:02	0.000108
A*33:03+A*74:01^C*02:02+C*04:01^B*15:03+B*53:01^DRB1*01:02+DRB1*08:04^DQB1*03:01+DQB1*05:01	0.000107
A*01:01+A*33:03^C*03:02+C*06:02^B*37:01+B*58:01^DRB1*03:01+DRB1*13:02^DQB1*02:01+DQB1*05:03	0.000107
A*02:01+A*30:01^C*16:01+C*17:01^B*35:01+B*42:02^DRB1*08:04+DRB1*13:02^DQB1*03:01+DQB1*06:09	0.000107
A*33:03+A*66:01^C*08:04+C*15:05^B*07:02+B*15:10^DRB1*13:02+DRB1*15:03^DQB1*05:03+DQB1*06:02	0.000107
A*03:01+A*30:02^C*03:04+C*04:01^B*15:10+B*35:01^DRB1*03:01+DRB1*03:01^DQB1*02:01+DQB1*02:01	0.000107
A*33:03+A*36:01^C*04:01+C*15:05^B*07:02+B*53:01^DRB1*13:02+DRB1*15:03^DQB1*06:02+DQB1*06:09	0.000107
A*23:01+A*30:02^C*04:01+C*04:01^B*53:01+B*53:01^DRB1*03:01+DRB1*15:03^DQB1*02:01+DQB1*06:02	0.000106
A*03:01+A*68:02^C*03:04+C*07:01^B*15:10+B*49:01^DRB1*03:01+DRB1*04:05^DQB1*02:01+DQB1*03:02	0.000106
A*02:01+A*03:01^C*08:02+C*12:03^B*14:02+B*39:10^DRB1*03:01+DRB1*13:02^DQB1*02:01+DQB1*06:09	0.000106
A*03:01+A*23:01^C*04:01+C*04:01^B*53:01+B*53:01^DRB1*08:04+DRB1*08:04^DQB1*03:01+DQB1*03:03	0.000106
A*02:02+A*30:01^C*06:02+C*17:01^B*13:02+B*41:01^DRB1*04:05+DRB1*07:01^DQB1*02:01+DQB1*06:04	0.000106
A*03:01+A*68:01^C*04:01+C*06:02^B*35:01+B*58:02^DRB1*12:01+DRB1*13:02^DQB1*05:01+DQB1*05:02	0.000106
A*02:01+A*34:02^C*04:01+C*16:01^B*45:01+B*53:01^DRB1*13:01+DRB1*15:03^DQB1*06:02+DQB1*06:03	0.000106
A*30:02+A*68:02^C*04:01+C*07:01^B*49:01+B*53:01^DRB1*07:01+DRB1*15:03^DQB1*06:02+DQB1*06:02	0.000106
A*33:03+A*68:02^C*02:02+C*04:01^B*15:03+B*53:01^DRB1*13:03+DRB1*15:03^DQB1*02:01+DQB1*06:02	0.000106
A*03:01+A*34:02^C*04:01+C*07:02^B*07:02+B*53:01^DRB1*03:01+DRB1*07:01^DQB1*02:01+DQB1*02:01	0.000106
A*02:01+A*68:02^C*04:01+C*16:01^B*45:01+B*53:01^DRB1*01:02+DRB1*08:04^DQB1*03:01+DQB1*05:01	0.000106
A*23:01+A*33:03^C*03:04+C*04:01^B*15:10+B*53:01^DRB1*03:01+DRB1*08:04^DQB1*02:01+DQB1*03:01	0.000105
A*03:01+A*74:01^C*02:02+C*04:01^B*15:03+B*35:01^DRB1*11:01+DRB1*15:03^DQB1*03:01+DQB1*06:02	0.000105
A*23:01+A*33:03^C*03:02+C*04:01^B*53:01+B*58:01^DRB1*07:01+DRB1*13:03^DQB1*02:01+DQB1*02:01	0.000105
A*23:01+A*29:02^C*04:01+C*04:01^B*35:01+B*53:01^DRB1*15:03+DRB1*15:03^DQB1*06:02+DQB1*06:02	0.000105
A*02:01+A*30:01^C*16:01+C*17:01^B*42:01+B*52:01^DRB1*12:01+DRB1*13:01^DQB1*05:01+DQB1*05:01	0.000105
A*23:01+A*36:01^C*04:01+C*16:01^B*52:01+B*53:01^DRB1*11:01+DRB1*13:01^DQB1*05:01+DQB1*06:02	0.000104
A*02:02+A*23:01^C*04:01+C*05:01^B*18:01+B*53:01^DRB1*03:02+DRB1*07:01^DQB1*02:01+DQB1*04:02	0.000104
A*29:02+A*30:02^C*07:02+C*08:02^B*07:02+B*14:01^DRB1*07:01+DRB1*15:03^DQB1*02:01+DQB1*05:01	0.000104
A*68:02+A*74:01^C*02:02+C*04:01^B*51:01+B*53:01^DRB1*12:01+DRB1*16:02^DQB1*03:01+DQB1*05:02	0.000104
A*02:01+A*02:01^C*04:01+C*16:01^B*52:01+B*53:01^DRB1*08:04+DRB1*13:01^DQB1*03:01+DQB1*05:01	0.000104
A*30:01+A*33:03^C*17:01+C*17:01^B*42:01+B*42:01^DRB1*03:01+DRB1*03:02^DQB1*02:01+DQB1*04:02	0.000104
A*02:01+A*74:01^C*04:01+C*16:01^B*52:01+B*53:01^DRB1*13:01+DRB1*15:03^DQB1*05:01+DQB1*06:02	0.000104
A*23:01+A*74:01^C*03:04+C*04:01^B*15:10+B*35:01^DRB1*03:01+DRB1*15:03^DQB1*02:01+DQB1*06:02	0.000104
A*23:01+A*68:01^C*02:02+C*04:01^B*15:03+B*53:01^DRB1*11:01+DRB1*11:01^DQB1*03:01+DQB1*06:02	0.000104
A*23:01+A*30:01^C*17:01+C*17:01^B*42:01+B*42:01^DRB1*03:02+DRB1*11:01^DQB1*04:02+DQB1*06:02	0.000104
A*02:01+A*30:02^C*07:02+C*16:01^B*08:12+B*51:01^DRB1*11:02+DRB1*13:02^DQB1*05:01+DQB1*06:09	0.000104
A*30:01+A*30:02^C*02:02+C*03:04^B*15:03+B*15:10^DRB1*03:01+DRB1*03:02^DQB1*02:01+DQB1*04:02	0.000104
A*30:01+A*68:02^C*03:04+C*03:04^B*15:10+B*15:10^DRB1*03:01+DRB1*15:03^DQB1*02:01+DQB1*06:02	0.000104
A*03:01+A*23:01^C*04:01+C*07:02^B*07:05+B*53:01^DRB1*04:01+DRB1*04:05^DQB1*03:02+DQB1*03:02	0.000103
A*02:01+A*66:02^C*07:01+C*16:01^B*52:01+B*58:01^DRB1*13:01+DRB1*15:03^DQB1*05:01+DQB1*06:02	0.000103
A*01:01+A*03:01^C*07:01+C*07:02^B*07:05+B*08:01^DRB1*03:01+DRB1*04:05^DQB1*02:01+DQB1*03:02	0.000103
A*02:01+A*36:01^C*04:01+C*04:01^B*44:03+B*53:01^DRB1*01:02+DRB1*03:02^DQB1*04:02+DQB1*05:01	0.000103
A*68:02+A*68:02^C*07:01+C*18:01^B*58:01+B*81:01^DRB1*13:01+DRB1*15:03^DQB1*06:03+DQB1*06:08	0.000103
A*02:01+A*02:01^C*05:01+C*16:01^B*44:02+B*45:01^DRB1*04:01+DRB1*13:01^DQB1*03:01+DQB1*06:03	0.000102
A*02:01+A*36:01^C*04:01+C*16:01^B*35:01+B*53:01^DRB1*03:02+DRB1*13:03^DQB1*02:01+DQB1*04:02	0.000102
A*02:01+A*36:01^C*04:01+C*16:01^B*52:01+B*53:01^DRB1*13:01+DRB1*15:03^DQB1*05:01+DQB1*06:02	0.000102
A*30:02+A*33:03^C*04:01+C*07:02^B*07:02+B*44:03^DRB1*09:01+DRB1*15:03^DQB1*02:01+DQB1*06:02	0.000102
A*24:02+A*68:02^C*03:04+C*04:01^B*08:01+B*53:01^DRB1*13:02+DRB1*13:04^DQB1*03:01+DQB1*06:04	0.000101
A*30:02+A*33:03^C*03:04+C*03:04^B*15:10+B*15:10^DRB1*03:01+DRB1*13:02^DQB1*02:01+DQB1*05:01	0.000101
A*02:01+A*68:02^C*03:04+C*16:01^B*15:10+B*52:01^DRB1*01:02+DRB1*13:01^DQB1*05:01+DQB1*05:01	0.000101
A*03:01+A*29:01^C*02:02+C*07:01^B*27:03+B*49:01^DRB1*04:01+DRB1*15:03^DQB1*03:02+DQB1*06:02	0.0001
A*02:02+A*68:02^C*04:01+C*07:01^B*35:01+B*49:01^DRB1*03:01+DRB1*13:01^DQB1*02:01+DQB1*03:02	0.0001
