# Supplementary material for: The HLA diversity of the Anthony Nolan register
Source: HLA. 2020 Nov 16;97(1):15–29. doi: 10.1111/tan.14127 (PMC7756289; doi:10.1111/tan.14127)
Supplement: Supplementary file 4 — Supporting Information [file TAN-97-15-s004.zip › freqs_asian_results.xlsx]

## Sheet: Allele frequencies (HLA-A)
Allele	Frequency
A*11:01	0.153779
A*01:01	0.137378
A*24:02	0.127967
A*33:03	0.08615
A*68:01	0.068907
A*03:01	0.060222
A*26:01	0.059103
A*02:01	0.058068
A*32:01	0.041547
A*02:11	0.033559
A*31:01	0.030406
A*02:06	0.027517
A*02:05	0.014059
A*30:01	0.013876
A*23:01	0.011609
A*29:01	0.011575
A*02:03	0.009749
A*03:02	0.009714
A*24:07	0.009669
A*24:03	0.0075
A*24:17	0.003822
A*02:20	0.002256
A*74:01	0.00224
A*33:01	0.002003
A*02:07	0.001854
A*30:02	0.001651
A*29:02	0.00153
A*02:16	0.001365
A*66:01	0.001209
A*11:03	0.000974
A*02:08	0.000968
A*68:02	0.000918
A*11:02	0.000664
A*31:06	0.000547
A*31:12	0.000493
A*34:01	0.00044
A*69:01	0.000406
A*02:02	0.000313
A*30:04	0.000309
A*26:63	0.000305
A*01:03	0.000267
A*68:24	0.00025
A*31:16	0.000248
A*25:01	0.000213
A*36:01	0.000213
A*26:07	0.000184
A*24:10	0.000128
A*74:03	0.000119
A*02:17	0.000119
A*24:20	0.000106
A*34:02	9.3e-05
A*31:04	8.9e-05
A*24:13	7.7e-05
A*01:43	7.5e-05
A*02:10	7.4e-05
A*32:05	7.4e-05
A*11:58	6e-05
A*01:82	5.8e-05
A*26:17	5.4e-05
A*26:08	5.2e-05
A*66:12	5.2e-05
A*26:02	4.5e-05
A*24:30	3.4e-05
A*68:99	3.2e-05
A*68:03	3.1e-05
A*02:22	2.9e-05
A*11:183	2.9e-05
A*11:88	2.9e-05
A*01:02	2.9e-05
A*33:10	2.8e-05
A*34:05	2.7e-05
A*43:01	2.7e-05
A*80:01	2.7e-05
A*66:02	2.7e-05
A*24:350	2.5e-05
A*02:53N	2.1e-05
A*33:70	1.8e-05
A*68:16	1.7e-05
A*68:12	1.6e-05
A*68:75	1.5e-05
A*11:196	1.5e-05
A*11:118	1.5e-05
A*30:54	1.5e-05
A*32:64	1.5e-05
A*26:05	1.5e-05
A*11:197	1.4e-05
A*24:172	1.4e-05
A*01:150	1.4e-05
A*03:154	1.4e-05
A*24:52	1.4e-05
A*23:65	1.4e-05
A*02:118	1.4e-05
A*01:86	1.4e-05
A*33:29	1.3e-05
A*24:207	1.3e-05
A*02:514N	1.3e-05
A*66:03	1.3e-05

## Sheet: Allele frequencies (HLA-C)
Allele	Frequency
C*07:02	0.137136
C*04:01	0.128488
C*06:02	0.121859
C*15:02	0.094874
C*07:01	0.09293
C*12:02	0.080572
C*12:03	0.057188
C*03:02	0.041891
C*01:02	0.037003
C*14:02	0.030926
C*08:01	0.024599
C*16:02	0.024483
C*03:04	0.019804
C*03:03	0.017915
C*04:03	0.014541
C*07:04	0.013954
C*02:02	0.011325
C*15:05	0.01003
C*05:01	0.009972
C*17:01	0.008118
C*08:02	0.003261
C*07:26	0.002288
C*16:01	0.002287
C*08:03	0.002167
C*15:04	0.001593
C*12:09	0.001558
C*12:04	0.00147
C*16:04	0.001323
C*12:05	0.000797
C*04:10	0.000759
C*07:29	0.000725
C*06:27	0.00056
C*15:07	0.000482
C*18:01	0.000309
C*02:08	0.000246
C*14:03	0.000236
C*15:08	0.000219
C*07:27	0.000205
C*04:06	0.000184
C*16:30N	0.000181
C*03:05	0.000126
C*03:19	0.000105
C*04:07	8.9e-05
C*01:17	8.1e-05
C*15:03	7.6e-05
C*03:88	6.8e-05
C*01:03	6.8e-05
C*06:35	6.4e-05
C*04:172	5.9e-05
C*07:16	5.9e-05
C*08:04	5.6e-05
C*15:10	5.2e-05
C*15:06	3.6e-05
C*03:153	3.6e-05
C*07:17	3.6e-05
C*01:08	3.5e-05
C*04:04	3.3e-05
C*02:07	3.1e-05
C*04:26	3e-05
C*12:72	2.9e-05
C*07:49	2.5e-05
C*06:06	2.3e-05
C*07:340	2.2e-05
C*14:12	2.1e-05
C*04:33	2e-05
C*07:89	1.8e-05
C*06:112	1.8e-05
C*07:572	1.6e-05
C*07:212	1.5e-05
C*12:38	1.5e-05
C*07:314	1.5e-05
C*03:21	1.5e-05
C*07:199	1.5e-05
C*07:232	1.4e-05
C*04:169	1.4e-05
C*12:20	1.3e-05
C*12:71	1.3e-05
C*15:25	1.3e-05
C*07:247	1.3e-05
C*12:127	1.3e-05
C*12:136	1.3e-05
C*12:145	1.3e-05

## Sheet: Allele frequencies (HLA-B)
Allele	Frequency
B*51:01	0.086933
B*40:06	0.076496
B*52:01	0.0751
B*08:01	0.065843
B*35:03	0.063141
B*44:03	0.061217
B*35:01	0.058484
B*57:01	0.051377
B*07:02	0.042545
B*58:01	0.042125
B*37:01	0.029829
B*18:01	0.024603
B*40:01	0.023237
B*55:01	0.022594
B*50:01	0.022483
B*15:02	0.019036
B*07:05	0.017178
B*15:01	0.01664
B*13:02	0.015471
B*15:17	0.014879
B*13:01	0.013361
B*44:02	0.01101
B*15:18	0.009888
B*35:02	0.009863
B*27:05	0.009324
B*41:01	0.008184
B*38:02	0.00807
B*15:25	0.006264
B*48:01	0.006261
B*49:01	0.006026
B*38:01	0.005435
B*15:08	0.005292
B*39:01	0.005196
B*15:05	0.005101
B*27:07	0.004796
B*35:08	0.004744
B*40:02	0.004277
B*56:01	0.004124
B*51:06	0.003681
B*27:04	0.003069
B*14:02	0.003005
B*15:29	0.002631
B*45:01	0.002114
B*46:01	0.001986
B*15:32	0.00198
B*51:07	0.001889
B*41:02	0.001864
B*40:23	0.001726
B*53:01	0.001344
B*35:05	0.001229
B*47:01	0.001173
B*55:02	0.001084
B*39:06	0.000913
B*15:03	0.000809
B*52:04	0.000789
B*54:01	0.000733
B*51:08	0.000685
B*27:02	0.000676
B*15:10	0.000513
B*48:04	0.000495
B*42:01	0.000475
B*40:04	0.000456
B*40:50	0.000395
B*57:03	0.000377
B*40:26	0.000375
B*51:02	0.000355
B*58:02	0.000301
B*15:35	0.000299
B*73:01	0.000293
B*39:10	0.000233
B*15:11	0.000221
B*15:12	0.000221
B*14:01	0.00022
B*51:17	0.000204
B*15:21	0.000201
B*35:13	0.000198
B*15:09	0.000187
B*44:06	0.000173
B*37:04	0.000165
B*27:03	0.000163
B*27:06	0.000163
B*15:38	0.000153
B*57:02	0.000139
B*48:03	0.000136
B*15:13	0.000133
B*15:27	0.000132
B*15:34	0.000115
B*56:04	0.000113
B*15:16	0.00011
B*81:01	0.000107
B*50:04	9.9e-05
B*15:04	9.8e-05
B*15:07	8.4e-05
B*15:113	8.2e-05
B*15:75	8.1e-05
B*67:01	8e-05
B*07:09	7.7e-05
B*15:240	7.1e-05
B*51:09	7e-05
B*39:24	6.7e-05
B*40:10	6.1e-05
B*18:02	5.8e-05
B*39:05	5.8e-05
B*51:05	5.8e-05
B*55:03	4.6e-05
B*07:18	4.4e-05
B*56:02	4.2e-05
B*15:64	4e-05
B*59:01	4e-05
B*78:01	4e-05
B*39:09	3.6e-05
B*53:06	3.3e-05
B*42:02	3.1e-05
B*41:03	3.1e-05
B*35:06	3.1e-05
B*27:14	3e-05
B*51:19	3e-05
B*35:84	3e-05
B*44:29	2.9e-05
B*15:06	2.9e-05
B*18:25	2.8e-05
B*55:51	2.8e-05
B*15:30	2.7e-05
B*56:03	2.7e-05
B*78:02	2.7e-05
B*53:09	2.7e-05
B*35:132	1.9e-05
B*44:124	1.9e-05
B*55:11	1.8e-05
B*13:08	1.7e-05
B*39:15	1.7e-05
B*51:04	1.6e-05
B*27:11	1.5e-05
B*40:03	1.5e-05
B*07:96	1.5e-05
B*37:34	1.5e-05
B*44:275	1.5e-05
B*51:34	1.5e-05
B*50:02	1.5e-05
B*15:15	1.5e-05
B*14:20	1.5e-05
B*08:03	1.5e-05
B*57:18	1.5e-05
B*57:25	1.4e-05
B*35:275	1.4e-05
B*56:52	1.4e-05
B*52:02	1.4e-05
B*55:07	1.4e-05
B*18:114	1.4e-05
B*13:53	1.4e-05
B*52:29	1.4e-05
B*35:30	1.4e-05
B*37:42N	1.3e-05
B*15:89	1.3e-05
B*40:295	1.3e-05
B*40:40	1.3e-05
B*15:319	1.3e-05
B*40:72	1.3e-05
B*40:95	1.3e-05
B*15:83	1.3e-05
B*15:56	1.3e-05
B*39:31	1.3e-05
B*46:22	1.3e-05
B*55:12	1.3e-05
B*47:03	1.3e-05
B*53:04	1.3e-05

## Sheet: Allele frequencies (HLA-DRB1)
Allele	Frequency
DRB1*07:01	0.143044
DRB1*03:01	0.121743
DRB1*15:02	0.100817
DRB1*15:01	0.081929
DRB1*13:01	0.070201
DRB1*11:01	0.064888
DRB1*14:04	0.061568
DRB1*10:01	0.059923
DRB1*04:03	0.037918
DRB1*13:02	0.029714
DRB1*01:01	0.028346
DRB1*11:04	0.026593
DRB1*12:02	0.026109
DRB1*15:06	0.016441
DRB1*14:01	0.01452
DRB1*04:04	0.012916
DRB1*09:01	0.012205
DRB1*04:01	0.008895
DRB1*04:02	0.008444
DRB1*08:03	0.007883
DRB1*16:02	0.007814
DRB1*12:01	0.006407
DRB1*04:05	0.006036
DRB1*08:01	0.005816
DRB1*08:02	0.00354
DRB1*04:06	0.003263
DRB1*15:04	0.003004
DRB1*01:02	0.002928
DRB1*08:04	0.002651
DRB1*11:11	0.002277
DRB1*04:07	0.002187
DRB1*13:03	0.001989
DRB1*04:08	0.0018
DRB1*14:07	0.001651
DRB1*14:15	0.001478
DRB1*11:08	0.001065
DRB1*04:10	0.001058
DRB1*16:01	0.00105
DRB1*11:03	0.001047
DRB1*11:06	0.000931
DRB1*14:05	0.000891
DRB1*07:03	0.000854
DRB1*14:10	0.000655
DRB1*15:03	0.00065
DRB1*14:19	0.000487
DRB1*03:02	0.000455
DRB1*14:02	0.000408
DRB1*04:18	0.000393
DRB1*14:06	0.000357
DRB1*14:09	0.000246
DRB1*11:02	0.000191
DRB1*13:08	0.000179
DRB1*11:18	0.00017
DRB1*01:03	0.000168
DRB1*13:05	0.000112
DRB1*13:11	0.000103
DRB1*03:05	9.3e-05
DRB1*03:06	8.4e-05
DRB1*14:28	8e-05
DRB1*14:03	8e-05
DRB1*03:04	6.1e-05
DRB1*08:09	5.7e-05
DRB1*11:12	5.5e-05
DRB1*14:11	5.4e-05
DRB1*07:13	5.3e-05
DRB1*15:13	4.7e-05
DRB1*04:13	4.7e-05
DRB1*13:12	4.5e-05
DRB1*04:42	3.1e-05
DRB1*08:14	3e-05
DRB1*13:19	3e-05
DRB1*11:14	2.8e-05
DRB1*12:03	2.7e-05
DRB1*16:05	2.7e-05
DRB1*09:27	2.7e-05
DRB1*13:49	2.7e-05
DRB1*11:118	2.7e-05
DRB1*16:10	2.7e-05
DRB1*14:17	2.2e-05
DRB1*11:05	2.2e-05
DRB1*11:37	2e-05
DRB1*11:43	1.9e-05
DRB1*13:14	1.9e-05
DRB1*03:10	1.7e-05
DRB1*14:68	1.5e-05
DRB1*08:10	1.5e-05
DRB1*04:36	1.4e-05
DRB1*14:33	1.4e-05
DRB1*11:34	1.4e-05
DRB1*04:136	1.4e-05
DRB1*04:11	1.4e-05
DRB1*13:82	1.4e-05
DRB1*13:06	1.4e-05
DRB1*14:126	1.4e-05
DRB1*11:92	1.4e-05
DRB1*04:09	1.4e-05
DRB1*07:74	1.4e-05
DRB1*11:66	1.4e-05
DRB1*04:56	1.3e-05
DRB1*15:42	1.3e-05
DRB1*04:62	1.3e-05
DRB1*11:128	1.3e-05
DRB1*15:68	1.3e-05
DRB1*15:07	1.3e-05
DRB1*10:03	1.3e-05
DRB1*13:04	1.3e-05
DRB1*14:143	1.3e-05
DRB1*09:06	1.3e-05
DRB1*10:02	1.3e-05
DRB1*14:12	1.3e-05
DRB1*14:22	1.3e-05
DRB1*14:73	1.3e-05
DRB1*13:21	1.3e-05
DRB1*14:50	1.3e-05

## Sheet: Allele frequencies (HLA-DQB1)
Allele	Frequency
DQB1*02:01	0.216719
DQB1*03:01	0.142166
DQB1*06:01	0.140666
DQB1*05:01	0.095325
DQB1*05:03	0.085243
DQB1*03:02	0.072488
DQB1*06:03	0.072316
DQB1*03:03	0.05735
DQB1*05:02	0.038451
DQB1*06:02	0.026102
DQB1*04:02	0.014511
DQB1*06:04	0.014348
DQB1*06:09	0.013955
DQB1*04:01	0.002576
DQB1*03:05	0.002571
DQB1*02:07	0.000739
DQB1*06:48	0.000593
DQB1*05:07	0.000549
DQB1*05:23	0.000457
DQB1*05:34	0.000407
DQB1*03:13	0.000388
DQB1*05:04	0.000367
DQB1*03:11	0.000335
DQB1*06:55	0.000214
DQB1*06:14	0.000165
DQB1*06:77N	0.000163
DQB1*06:10	0.000155
DQB1*04:12	0.000127
DQB1*02:19	9.6e-05
DQB1*03:04	9.6e-05
DQB1*03:26	9.6e-05
DQB1*06:120	6.4e-05
DQB1*02:42	5.6e-05
DQB1*06:08	4.5e-05
DQB1*06:11	3.6e-05
DQB1*06:151	2.4e-05
DQB1*06:144N	1.7e-05

## Sheet: Haplotype frequencies
Haplotype	Frequency
A*26:01~C*07:02~B*08:01~DRB1*03:01~DQB1*02:01	0.025885
A*33:03~C*07:01~B*44:03~DRB1*07:01~DQB1*02:01	0.02263
A*01:01~C*06:02~B*57:01~DRB1*07:01~DQB1*03:03	0.019475
A*01:01~C*06:02~B*37:01~DRB1*10:01~DQB1*05:01	0.01124
A*33:03~C*03:02~B*58:01~DRB1*03:01~DQB1*02:01	0.011213
A*02:11~C*15:02~B*40:06~DRB1*15:01~DQB1*06:01	0.007613
A*30:01~C*06:02~B*13:02~DRB1*07:01~DQB1*02:01	0.007308
A*11:01~C*12:02~B*52:01~DRB1*15:02~DQB1*06:01	0.006653
A*33:03~C*03:02~B*58:01~DRB1*13:02~DQB1*06:09	0.005424
A*01:01~C*07:01~B*15:17~DRB1*13:02~DQB1*06:04	0.004741
A*02:05~C*06:02~B*50:01~DRB1*07:01~DQB1*02:01	0.004389
A*29:01~C*15:05~B*07:05~DRB1*10:01~DQB1*05:01	0.004187
A*11:01~C*07:01~B*44:03~DRB1*07:01~DQB1*02:01	0.004092
A*02:05~C*06:02~B*50:01~DRB1*03:01~DQB1*02:01	0.003817
A*01:01~C*07:02~B*08:01~DRB1*03:01~DQB1*02:01	0.003743
A*24:02~C*12:02~B*52:01~DRB1*15:02~DQB1*06:01	0.003723
A*11:01~C*04:01~B*35:01~DRB1*01:01~DQB1*05:01	0.003671
A*24:02~C*07:02~B*08:01~DRB1*03:01~DQB1*02:01	0.003668
A*03:01~C*04:01~B*35:01~DRB1*01:01~DQB1*05:01	0.003656
A*24:02~C*12:03~B*35:03~DRB1*13:01~DQB1*06:03	0.003613
A*32:01~C*07:02~B*08:01~DRB1*03:01~DQB1*02:01	0.003479
A*01:01~C*06:02~B*57:01~DRB1*14:04~DQB1*05:03	0.003436
A*11:01~C*06:02~B*57:01~DRB1*07:01~DQB1*03:03	0.003242
A*24:02~C*04:01~B*35:02~DRB1*11:04~DQB1*03:01	0.00322
A*11:01~C*04:01~B*35:01~DRB1*15:02~DQB1*06:01	0.003095
A*11:01~C*08:01~B*15:02~DRB1*12:02~DQB1*03:01	0.003067
A*11:01~C*07:02~B*08:01~DRB1*03:01~DQB1*02:01	0.002971
A*11:01~C*04:01~B*35:03~DRB1*11:01~DQB1*03:01	0.002952
A*01:01~C*07:01~B*44:03~DRB1*07:01~DQB1*02:01	0.00295
A*23:01~C*17:01~B*41:01~DRB1*07:01~DQB1*02:01	0.002626
A*68:01~C*12:02~B*52:01~DRB1*15:02~DQB1*06:01	0.002457
A*32:01~C*12:02~B*52:01~DRB1*15:02~DQB1*06:01	0.002449
A*24:02~C*07:02~B*07:02~DRB1*15:01~DQB1*06:02	0.002412
A*31:01~C*14:02~B*51:01~DRB1*13:01~DQB1*06:03	0.002376
A*11:01~C*12:02~B*52:01~DRB1*14:04~DQB1*05:03	0.002324
A*24:17~C*08:01~B*15:02~DRB1*12:02~DQB1*03:01	0.002313
A*03:01~C*07:02~B*07:02~DRB1*10:01~DQB1*05:01	0.002298
A*24:03~C*12:03~B*18:01~DRB1*11:04~DQB1*03:01	0.00229
A*01:01~C*12:02~B*52:01~DRB1*15:02~DQB1*06:01	0.002271
A*32:01~C*04:01~B*35:01~DRB1*11:01~DQB1*03:01	0.00225
A*24:02~C*15:02~B*40:06~DRB1*14:04~DQB1*05:03	0.002187
A*03:01~C*12:02~B*52:01~DRB1*15:02~DQB1*06:01	0.002053
A*02:01~C*12:02~B*52:01~DRB1*15:02~DQB1*06:01	0.002046
A*01:01~C*15:02~B*40:06~DRB1*15:02~DQB1*06:01	0.002044
A*02:06~C*12:02~B*52:01~DRB1*15:02~DQB1*06:01	0.002005
A*02:06~C*06:02~B*37:01~DRB1*10:01~DQB1*05:01	0.001986
A*02:06~C*07:02~B*08:01~DRB1*03:01~DQB1*02:01	0.001939
A*31:01~C*07:02~B*08:01~DRB1*03:01~DQB1*02:01	0.001926
A*01:01~C*04:01~B*35:02~DRB1*11:04~DQB1*03:01	0.001922
A*26:01~C*12:02~B*52:01~DRB1*15:02~DQB1*06:01	0.001873
A*24:07~C*12:02~B*52:01~DRB1*04:03~DQB1*03:02	0.001868
A*24:02~C*07:01~B*44:03~DRB1*07:01~DQB1*02:01	0.001859
A*11:01~C*08:01~B*15:02~DRB1*15:01~DQB1*06:01	0.001831
A*24:02~C*15:02~B*40:06~DRB1*15:02~DQB1*06:01	0.001771
A*24:02~C*07:02~B*07:02~DRB1*07:01~DQB1*02:01	0.001746
A*11:01~C*15:02~B*40:06~DRB1*15:02~DQB1*06:01	0.001735
A*01:01~C*16:02~B*51:01~DRB1*13:01~DQB1*06:03	0.001734
A*03:01~C*07:02~B*08:01~DRB1*03:01~DQB1*02:01	0.00171
A*68:01~C*15:02~B*51:01~DRB1*13:01~DQB1*06:03	0.001692
A*03:01~C*07:02~B*07:02~DRB1*15:01~DQB1*06:02	0.001665
A*68:01~C*07:01~B*44:03~DRB1*07:01~DQB1*02:01	0.001634
A*24:02~C*15:02~B*40:06~DRB1*11:01~DQB1*03:01	0.001623
A*01:01~C*06:02~B*37:01~DRB1*03:01~DQB1*02:01	0.001609
A*11:01~C*04:01~B*35:03~DRB1*13:01~DQB1*06:03	0.001604
A*11:01~C*15:02~B*40:06~DRB1*15:01~DQB1*06:01	0.001599
A*01:01~C*06:02~B*57:01~DRB1*11:01~DQB1*03:01	0.001582
A*32:01~C*07:01~B*49:01~DRB1*13:02~DQB1*06:04	0.001547
A*01:01~C*06:02~B*57:01~DRB1*03:01~DQB1*02:01	0.001529
A*24:02~C*06:02~B*57:01~DRB1*07:01~DQB1*03:03	0.001529
A*11:01~C*04:01~B*35:01~DRB1*15:06~DQB1*05:02	0.001529
A*24:02~C*07:02~B*07:05~DRB1*15:01~DQB1*06:01	0.001502
A*23:01~C*04:01~B*44:03~DRB1*07:01~DQB1*02:01	0.001489
A*03:01~C*07:02~B*07:02~DRB1*03:01~DQB1*02:01	0.001475
A*33:03~C*07:02~B*08:01~DRB1*03:01~DQB1*02:01	0.001465
A*24:02~C*08:01~B*15:02~DRB1*12:02~DQB1*03:01	0.001449
A*02:11~C*15:02~B*40:06~DRB1*14:04~DQB1*05:03	0.001429
A*02:11~C*07:01~B*44:03~DRB1*07:01~DQB1*02:01	0.001408
A*33:01~C*08:02~B*14:02~DRB1*01:02~DQB1*05:01	0.001408
A*11:01~C*04:01~B*15:01~DRB1*15:06~DQB1*05:02	0.001398
A*02:05~C*07:01~B*41:01~DRB1*08:04~DQB1*03:01	0.001398
A*68:01~C*15:02~B*40:06~DRB1*04:04~DQB1*03:02	0.001393
A*24:02~C*15:02~B*40:06~DRB1*15:01~DQB1*06:01	0.001369
A*02:01~C*07:02~B*08:01~DRB1*03:01~DQB1*02:01	0.001368
A*11:01~C*12:02~B*52:01~DRB1*11:01~DQB1*03:01	0.00135
A*11:01~C*04:01~B*35:01~DRB1*13:01~DQB1*06:03	0.001347
A*01:01~C*12:02~B*52:01~DRB1*03:01~DQB1*02:01	0.001329
A*24:02~C*04:03~B*13:01~DRB1*15:01~DQB1*06:01	0.001322
A*32:01~C*07:04~B*15:29~DRB1*16:02~DQB1*05:02	0.001315
A*33:03~C*07:01~B*44:03~DRB1*10:01~DQB1*05:01	0.00128
A*68:01~C*07:02~B*08:01~DRB1*03:01~DQB1*02:01	0.001274
A*11:01~C*15:02~B*40:06~DRB1*14:04~DQB1*05:03	0.001268
A*01:01~C*07:01~B*08:01~DRB1*03:01~DQB1*02:01	0.001249
A*01:01~C*07:01~B*15:17~DRB1*13:02~DQB1*06:03	0.001235
A*24:02~C*03:02~B*58:01~DRB1*03:01~DQB1*02:01	0.001226
A*11:01~C*12:02~B*52:01~DRB1*04:03~DQB1*03:02	0.001215
A*02:03~C*08:01~B*15:02~DRB1*12:02~DQB1*03:01	0.001206
A*11:01~C*03:04~B*40:01~DRB1*15:02~DQB1*06:01	0.001185
A*24:02~C*06:02~B*50:01~DRB1*03:01~DQB1*02:01	0.001177
A*11:01~C*12:03~B*39:01~DRB1*13:01~DQB1*06:03	0.001175
A*24:02~C*12:02~B*52:01~DRB1*04:03~DQB1*03:02	0.001171
A*11:01~C*04:03~B*13:01~DRB1*15:01~DQB1*06:01	0.001167
A*03:01~C*04:01~B*35:01~DRB1*10:01~DQB1*05:01	0.001144
A*02:01~C*07:02~B*07:02~DRB1*15:02~DQB1*06:01	0.001138
A*01:01~C*03:02~B*58:01~DRB1*03:01~DQB1*02:01	0.001132
A*02:01~C*15:02~B*40:06~DRB1*15:02~DQB1*06:01	0.00111
A*68:01~C*16:02~B*51:01~DRB1*13:01~DQB1*06:03	0.001106
A*01:01~C*06:02~B*57:01~DRB1*15:02~DQB1*06:01	0.001098
A*01:01~C*15:02~B*40:06~DRB1*15:01~DQB1*06:01	0.001097
A*11:01~C*12:03~B*35:03~DRB1*13:01~DQB1*06:03	0.001081
A*33:03~C*06:02~B*57:01~DRB1*07:01~DQB1*03:03	0.001079
A*68:01~C*12:02~B*52:01~DRB1*11:01~DQB1*03:01	0.001071
A*24:02~C*12:03~B*18:01~DRB1*11:04~DQB1*03:01	0.001069
A*11:01~C*15:02~B*40:06~DRB1*11:01~DQB1*03:01	0.001067
A*01:01~C*06:02~B*57:01~DRB1*07:01~DQB1*02:01	0.00106
A*33:03~C*03:02~B*58:01~DRB1*14:04~DQB1*05:03	0.00106
A*11:01~C*04:01~B*35:01~DRB1*11:01~DQB1*03:01	0.001057
A*32:01~C*04:01~B*44:03~DRB1*07:01~DQB1*02:01	0.001045
A*11:01~C*04:03~B*15:25~DRB1*12:02~DQB1*03:01	0.001045
A*11:01~C*04:01~B*35:01~DRB1*03:01~DQB1*02:01	0.001033
A*33:03~C*07:01~B*44:03~DRB1*15:02~DQB1*06:01	0.00102
A*24:02~C*12:02~B*40:06~DRB1*15:01~DQB1*06:01	0.00101
A*24:02~C*04:03~B*15:25~DRB1*12:02~DQB1*03:01	0.00098
A*68:01~C*15:02~B*40:06~DRB1*15:01~DQB1*06:01	0.000979
A*11:01~C*14:02~B*51:01~DRB1*13:01~DQB1*06:03	0.000969
A*23:01~C*06:02~B*50:01~DRB1*03:01~DQB1*02:01	0.000962
A*02:01~C*07:02~B*07:02~DRB1*04:02~DQB1*03:02	0.000954
A*68:01~C*12:03~B*40:01~DRB1*14:04~DQB1*05:03	0.000951
A*68:01~C*12:03~B*18:01~DRB1*11:04~DQB1*03:01	0.00095
A*01:01~C*12:02~B*52:01~DRB1*04:03~DQB1*03:02	0.000943
A*31:01~C*04:01~B*35:03~DRB1*13:01~DQB1*06:03	0.000943
A*24:02~C*15:02~B*27:07~DRB1*11:01~DQB1*03:01	0.00094
A*02:01~C*07:02~B*07:02~DRB1*15:01~DQB1*06:02	0.000924
A*11:01~C*15:02~B*40:06~DRB1*03:01~DQB1*02:01	0.000918
A*02:06~C*04:01~B*35:03~DRB1*14:04~DQB1*05:03	0.000912
A*01:01~C*06:02~B*50:01~DRB1*07:01~DQB1*02:01	0.000904
A*68:01~C*16:02~B*51:01~DRB1*14:04~DQB1*05:03	0.000894
A*02:06~C*16:02~B*51:01~DRB1*13:01~DQB1*06:03	0.000883
A*02:01~C*03:02~B*58:01~DRB1*03:01~DQB1*02:01	0.000872
A*02:11~C*15:02~B*40:06~DRB1*10:01~DQB1*05:01	0.000866
A*02:11~C*04:01~B*35:03~DRB1*15:02~DQB1*06:01	0.000856
A*01:01~C*06:02~B*57:01~DRB1*13:01~DQB1*06:03	0.000845
A*02:01~C*06:02~B*13:02~DRB1*07:01~DQB1*02:01	0.000838
A*24:02~C*12:03~B*35:03~DRB1*14:04~DQB1*05:03	0.000833
A*02:01~C*16:02~B*51:01~DRB1*04:02~DQB1*03:02	0.000831
A*02:03~C*08:01~B*15:02~DRB1*15:02~DQB1*05:01	0.00083
A*24:07~C*04:01~B*35:05~DRB1*12:02~DQB1*03:01	0.000829
A*03:01~C*12:02~B*52:01~DRB1*04:03~DQB1*03:02	0.000828
A*31:01~C*12:02~B*52:01~DRB1*15:02~DQB1*06:01	0.000825
A*02:01~C*12:02~B*52:01~DRB1*14:04~DQB1*05:03	0.000819
A*24:02~C*04:01~B*35:01~DRB1*13:01~DQB1*06:03	0.000819
A*68:01~C*07:01~B*44:03~DRB1*03:01~DQB1*02:01	0.000818
A*26:01~C*07:02~B*07:02~DRB1*15:02~DQB1*06:01	0.000817
A*01:01~C*07:01~B*15:17~DRB1*15:02~DQB1*06:01	0.00081
A*01:01~C*06:02~B*57:01~DRB1*15:06~DQB1*05:02	0.000808
A*31:01~C*16:02~B*51:01~DRB1*01:01~DQB1*05:01	0.000808
A*03:01~C*04:01~B*35:03~DRB1*11:01~DQB1*03:01	0.000807
A*11:01~C*03:02~B*58:01~DRB1*03:01~DQB1*02:01	0.000803
A*02:01~C*03:04~B*40:23~DRB1*09:01~DQB1*03:02	0.000786
A*01:01~C*12:02~B*52:01~DRB1*14:04~DQB1*05:03	0.000785
A*68:01~C*01:02~B*55:01~DRB1*11:11~DQB1*03:01	0.000784
A*24:02~C*12:03~B*35:03~DRB1*11:01~DQB1*03:01	0.000774
A*02:01~C*07:01~B*44:03~DRB1*07:01~DQB1*02:01	0.000772
A*01:01~C*06:02~B*37:01~DRB1*11:01~DQB1*03:01	0.000765
A*02:11~C*15:02~B*40:06~DRB1*11:01~DQB1*03:01	0.000765
A*24:02~C*12:03~B*40:01~DRB1*11:01~DQB1*03:01	0.000764
A*24:02~C*04:01~B*35:01~DRB1*15:06~DQB1*05:02	0.000764
A*03:01~C*07:01~B*44:03~DRB1*07:01~DQB1*02:01	0.000762
A*01:01~C*03:02~B*58:01~DRB1*11:01~DQB1*03:01	0.000759
A*33:03~C*03:02~B*58:01~DRB1*13:01~DQB1*06:03	0.000758
A*01:01~C*07:02~B*07:02~DRB1*15:01~DQB1*06:02	0.000752
A*11:01~C*12:03~B*35:03~DRB1*14:01~DQB1*05:03	0.000747
A*24:02~C*04:01~B*35:01~DRB1*15:02~DQB1*06:01	0.000744
A*68:01~C*07:02~B*51:01~DRB1*11:01~DQB1*03:01	0.000742
A*68:01~C*12:03~B*35:03~DRB1*13:01~DQB1*06:03	0.000741
A*02:08~C*06:02~B*50:01~DRB1*07:01~DQB1*02:01	0.000738
A*11:01~C*16:02~B*51:01~DRB1*13:01~DQB1*06:03	0.000738
A*29:01~C*15:05~B*07:05~DRB1*03:01~DQB1*02:01	0.000727
A*03:01~C*04:01~B*35:03~DRB1*13:01~DQB1*06:03	0.000724
A*33:03~C*07:01~B*44:03~DRB1*15:01~DQB1*06:01	0.000722
A*11:01~C*06:02~B*37:01~DRB1*10:01~DQB1*05:01	0.00072
A*11:01~C*07:02~B*07:02~DRB1*15:01~DQB1*06:02	0.000707
A*68:01~C*04:01~B*35:03~DRB1*11:01~DQB1*03:01	0.000703
A*02:20~C*03:02~B*58:01~DRB1*03:01~DQB1*02:01	0.0007
A*33:03~C*03:02~B*58:01~DRB1*15:02~DQB1*06:01	0.000698
A*33:03~C*04:01~B*35:01~DRB1*01:01~DQB1*05:01	0.000695
A*33:03~C*03:02~B*58:01~DRB1*11:01~DQB1*03:01	0.000693
A*01:01~C*06:02~B*50:01~DRB1*03:01~DQB1*02:01	0.000692
A*11:01~C*04:03~B*13:01~DRB1*12:02~DQB1*03:01	0.000691
A*26:01~C*07:02~B*08:01~DRB1*13:01~DQB1*06:03	0.000691
A*02:01~C*01:02~B*51:01~DRB1*01:01~DQB1*05:01	0.000689
A*11:01~C*12:02~B*52:01~DRB1*03:01~DQB1*02:01	0.000689
A*24:02~C*12:02~B*52:01~DRB1*14:04~DQB1*05:03	0.000689
A*68:01~C*12:02~B*52:01~DRB1*04:03~DQB1*03:02	0.000688
A*24:02~C*07:02~B*07:02~DRB1*13:01~DQB1*06:03	0.000686
A*03:01~C*15:02~B*51:01~DRB1*04:02~DQB1*03:02	0.000682
A*24:02~C*12:02~B*40:06~DRB1*11:01~DQB1*03:01	0.00068
A*01:01~C*03:02~B*58:01~DRB1*13:02~DQB1*06:09	0.00068
A*02:03~C*07:02~B*38:02~DRB1*15:02~DQB1*05:01	0.000678
A*03:02~C*04:01~B*35:03~DRB1*14:01~DQB1*05:03	0.000676
A*31:01~C*16:02~B*51:01~DRB1*13:01~DQB1*06:03	0.000675
A*02:01~C*06:02~B*57:01~DRB1*07:01~DQB1*03:03	0.000674
A*11:01~C*15:02~B*40:06~DRB1*10:01~DQB1*05:01	0.000673
A*32:01~C*12:02~B*52:01~DRB1*07:01~DQB1*02:01	0.000669
A*26:01~C*07:02~B*08:01~DRB1*15:02~DQB1*06:01	0.000669
A*68:01~C*07:04~B*15:18~DRB1*04:03~DQB1*03:02	0.000664
A*11:01~C*04:01~B*35:01~DRB1*10:01~DQB1*05:01	0.000659
A*24:02~C*07:02~B*07:02~DRB1*15:02~DQB1*06:01	0.000657
A*02:06~C*08:01~B*15:02~DRB1*15:01~DQB1*06:01	0.000657
A*01:01~C*06:02~B*37:01~DRB1*11:04~DQB1*03:01	0.000656
A*03:01~C*01:02~B*55:01~DRB1*10:01~DQB1*05:01	0.000654
A*11:01~C*04:01~B*35:03~DRB1*14:04~DQB1*05:03	0.000653
A*33:03~C*06:02~B*37:01~DRB1*10:01~DQB1*05:01	0.000651
A*68:01~C*04:01~B*35:03~DRB1*13:01~DQB1*06:03	0.00065
A*11:01~C*04:01~B*35:01~DRB1*04:03~DQB1*03:02	0.000647
A*11:01~C*03:04~B*40:01~DRB1*13:01~DQB1*06:03	0.000646
A*01:01~C*06:02~B*37:01~DRB1*07:01~DQB1*02:01	0.000645
A*01:01~C*06:02~B*37:01~DRB1*15:02~DQB1*06:01	0.000644
A*24:02~C*12:03~B*35:03~DRB1*14:01~DQB1*05:03	0.000642
A*33:03~C*07:01~B*44:03~DRB1*07:01~DQB1*03:03	0.000641
A*11:01~C*04:01~B*35:01~DRB1*14:04~DQB1*05:03	0.000637
A*33:03~C*15:02~B*40:06~DRB1*15:02~DQB1*06:01	0.000636
A*24:02~C*07:02~B*07:02~DRB1*03:01~DQB1*02:01	0.000636
A*74:01~C*16:01~B*45:01~DRB1*03:01~DQB1*02:01	0.000636
A*26:01~C*01:02~B*55:01~DRB1*14:04~DQB1*05:03	0.000635
A*68:01~C*06:02~B*57:01~DRB1*07:01~DQB1*03:03	0.000635
A*02:01~C*04:01~B*35:01~DRB1*13:01~DQB1*06:03	0.00063
A*33:03~C*15:02~B*40:06~DRB1*15:01~DQB1*06:01	0.000625
A*29:01~C*06:02~B*50:01~DRB1*07:01~DQB1*02:01	0.000623
A*01:01~C*07:01~B*15:17~DRB1*03:01~DQB1*02:01	0.000618
A*11:01~C*07:02~B*18:01~DRB1*15:02~DQB1*06:01	0.000617
A*02:01~C*07:02~B*07:02~DRB1*10:01~DQB1*05:01	0.000616
A*33:03~C*03:02~B*58:01~DRB1*10:01~DQB1*05:01	0.000616
A*02:07~C*01:02~B*46:01~DRB1*09:01~DQB1*03:03	0.000614
A*26:01~C*12:03~B*38:01~DRB1*13:01~DQB1*06:03	0.000612
A*01:01~C*07:02~B*07:02~DRB1*15:02~DQB1*06:01	0.000611
A*03:01~C*04:01~B*35:01~DRB1*11:01~DQB1*03:01	0.00061
A*33:03~C*07:01~B*44:03~DRB1*03:01~DQB1*02:01	0.00061
A*02:11~C*14:02~B*51:01~DRB1*14:04~DQB1*05:03	0.000606
A*03:01~C*04:01~B*35:03~DRB1*08:01~DQB1*04:02	0.000605
A*33:03~C*07:01~B*44:03~DRB1*14:04~DQB1*05:03	0.000603
A*68:01~C*06:02~B*50:01~DRB1*03:01~DQB1*02:01	0.000602
A*24:02~C*06:02~B*37:01~DRB1*10:01~DQB1*05:01	0.0006
A*68:01~C*04:01~B*35:01~DRB1*15:02~DQB1*06:01	0.000593
A*03:01~C*04:01~B*35:01~DRB1*13:01~DQB1*06:03	0.000592
A*11:01~C*07:02~B*07:05~DRB1*15:01~DQB1*06:01	0.000591
A*11:01~C*12:09~B*51:01~DRB1*13:01~DQB1*06:03	0.000587
A*03:01~C*14:02~B*51:01~DRB1*13:01~DQB1*06:03	0.000575
A*26:01~C*07:01~B*44:03~DRB1*07:01~DQB1*02:01	0.000575
A*11:01~C*05:01~B*44:02~DRB1*11:04~DQB1*03:01	0.000573
A*24:02~C*03:04~B*40:01~DRB1*14:04~DQB1*05:03	0.000571
A*02:11~C*03:03~B*15:05~DRB1*14:04~DQB1*05:03	0.000569
A*11:01~C*12:03~B*35:03~DRB1*14:07~DQB1*05:03	0.000562
A*02:11~C*12:02~B*52:01~DRB1*15:02~DQB1*06:01	0.000561
A*03:01~C*04:01~B*35:01~DRB1*15:02~DQB1*06:01	0.000559
A*11:01~C*04:03~B*13:01~DRB1*15:02~DQB1*06:01	0.000559
A*11:01~C*04:01~B*51:01~DRB1*04:02~DQB1*03:02	0.000559
A*30:01~C*06:02~B*13:02~DRB1*04:05~DQB1*03:02	0.000556
A*24:07~C*12:02~B*52:01~DRB1*14:04~DQB1*05:03	0.000554
A*03:01~C*06:02~B*37:01~DRB1*10:01~DQB1*05:01	0.000549
A*24:02~C*07:02~B*07:02~DRB1*10:01~DQB1*05:01	0.000549
A*11:01~C*07:02~B*38:02~DRB1*15:04~DQB1*05:02	0.000547
A*31:01~C*08:01~B*48:01~DRB1*15:01~DQB1*05:02	0.000544
A*11:01~C*07:02~B*38:02~DRB1*12:02~DQB1*03:01	0.000541
A*68:01~C*07:04~B*15:18~DRB1*15:02~DQB1*06:01	0.000539
A*01:01~C*02:02~B*27:05~DRB1*04:04~DQB1*03:02	0.000538
A*24:02~C*04:01~B*35:03~DRB1*14:04~DQB1*05:03	0.000537
A*03:01~C*12:03~B*18:01~DRB1*11:04~DQB1*03:01	0.000533
A*01:01~C*07:01~B*15:17~DRB1*15:06~DQB1*05:02	0.000532
A*02:01~C*15:02~B*40:06~DRB1*15:01~DQB1*06:01	0.000531
A*01:01~C*06:02~B*57:01~DRB1*01:01~DQB1*05:01	0.000528
A*68:01~C*14:02~B*51:01~DRB1*13:01~DQB1*06:03	0.000528
A*26:01~C*07:02~B*08:01~DRB1*10:01~DQB1*05:01	0.000525
A*68:01~C*04:01~B*35:01~DRB1*13:01~DQB1*06:03	0.000525
A*68:01~C*06:02~B*37:01~DRB1*10:01~DQB1*05:01	0.000524
A*33:03~C*03:02~B*58:01~DRB1*07:01~DQB1*02:01	0.000524
A*11:01~C*12:03~B*40:01~DRB1*15:02~DQB1*06:01	0.000518
A*33:03~C*12:02~B*52:01~DRB1*15:02~DQB1*06:01	0.000514
A*03:01~C*01:02~B*55:01~DRB1*13:01~DQB1*06:03	0.000513
A*01:01~C*04:01~B*35:01~DRB1*01:01~DQB1*05:01	0.000512
A*68:01~C*01:02~B*55:01~DRB1*11:01~DQB1*03:01	0.000511
A*01:01~C*06:02~B*57:01~DRB1*10:01~DQB1*05:01	0.00051
A*01:01~C*15:02~B*40:06~DRB1*14:04~DQB1*05:03	0.00051
A*11:01~C*15:02~B*51:01~DRB1*13:01~DQB1*06:03	0.000508
A*32:01~C*04:01~B*35:08~DRB1*04:03~DQB1*03:02	0.000506
A*31:01~C*04:01~B*35:01~DRB1*01:01~DQB1*05:01	0.000504
A*11:01~C*04:01~B*35:03~DRB1*15:01~DQB1*06:02	0.0005
A*01:01~C*01:02~B*55:01~DRB1*11:01~DQB1*03:01	0.0005
A*24:02~C*01:02~B*55:01~DRB1*13:01~DQB1*06:03	0.000499
A*24:07~C*12:02~B*52:01~DRB1*15:02~DQB1*06:01	0.000497
A*02:11~C*15:02~B*40:06~DRB1*07:01~DQB1*03:03	0.000495
A*03:01~C*04:01~B*35:01~DRB1*15:06~DQB1*05:02	0.000495
A*11:01~C*07:02~B*07:02~DRB1*14:04~DQB1*05:03	0.000494
A*01:01~C*07:01~B*15:17~DRB1*13:01~DQB1*06:03	0.000492
A*68:01~C*04:01~B*35:01~DRB1*11:01~DQB1*03:01	0.000491
A*23:01~C*08:02~B*14:02~DRB1*01:02~DQB1*05:01	0.000491
A*24:02~C*15:02~B*40:06~DRB1*10:01~DQB1*05:01	0.000491
A*03:01~C*06:02~B*50:01~DRB1*07:01~DQB1*02:01	0.00049
A*33:03~C*03:02~B*58:01~DRB1*07:01~DQB1*03:03	0.000486
A*33:03~C*03:02~B*58:01~DRB1*15:01~DQB1*06:01	0.000484
A*01:01~C*14:02~B*51:01~DRB1*13:01~DQB1*06:03	0.000484
A*02:11~C*15:02~B*40:06~DRB1*15:02~DQB1*06:01	0.000483
A*68:01~C*01:02~B*55:01~DRB1*13:01~DQB1*06:03	0.000481
A*11:01~C*12:03~B*35:03~DRB1*11:01~DQB1*03:01	0.000481
A*01:01~C*06:02~B*13:02~DRB1*07:01~DQB1*02:01	0.000479
A*32:01~C*15:02~B*51:01~DRB1*15:02~DQB1*06:01	0.000478
A*26:01~C*06:02~B*57:01~DRB1*13:01~DQB1*06:03	0.000478
A*11:01~C*15:02~B*40:06~DRB1*16:02~DQB1*05:02	0.000478
A*24:03~C*07:02~B*40:06~DRB1*15:02~DQB1*06:01	0.000477
A*26:01~C*02:02~B*27:05~DRB1*04:04~DQB1*03:02	0.000476
A*33:03~C*07:01~B*44:03~DRB1*13:01~DQB1*06:03	0.000476
A*11:01~C*14:02~B*51:01~DRB1*11:01~DQB1*03:01	0.000475
A*24:02~C*04:01~B*35:02~DRB1*11:01~DQB1*03:01	0.000474
A*24:02~C*14:02~B*51:01~DRB1*13:01~DQB1*06:03	0.000469
A*31:01~C*04:01~B*35:03~DRB1*11:01~DQB1*03:01	0.000469
A*01:01~C*12:03~B*35:03~DRB1*13:01~DQB1*06:03	0.000466
A*32:01~C*01:02~B*55:01~DRB1*13:01~DQB1*06:03	0.000465
A*33:03~C*12:02~B*52:01~DRB1*04:03~DQB1*03:02	0.000465
A*02:01~C*12:03~B*35:03~DRB1*14:01~DQB1*05:03	0.000465
A*23:01~C*07:01~B*44:03~DRB1*07:01~DQB1*02:01	0.000463
A*02:20~C*05:01~B*44:02~DRB1*11:04~DQB1*03:01	0.000462
A*03:01~C*04:01~B*35:01~DRB1*14:04~DQB1*05:03	0.000461
A*11:01~C*01:02~B*40:06~DRB1*15:02~DQB1*06:01	0.00046
A*02:03~C*07:02~B*38:02~DRB1*16:02~DQB1*05:02	0.000459
A*01:01~C*04:01~B*35:01~DRB1*13:01~DQB1*06:03	0.000456
A*24:02~C*12:02~B*52:01~DRB1*11:01~DQB1*03:01	0.000455
A*02:01~C*07:02~B*07:05~DRB1*15:01~DQB1*06:01	0.000455
A*11:01~C*14:02~B*51:06~DRB1*15:01~DQB1*06:01	0.000455
A*02:01~C*03:02~B*58:01~DRB1*13:02~DQB1*06:09	0.000453
A*01:01~C*04:01~B*35:03~DRB1*11:01~DQB1*03:01	0.000453
A*01:01~C*15:02~B*40:06~DRB1*03:01~DQB1*02:01	0.000453
A*31:01~C*04:01~B*35:03~DRB1*03:01~DQB1*02:01	0.000453
A*68:01~C*01:02~B*55:01~DRB1*03:01~DQB1*02:01	0.000453
A*33:03~C*16:02~B*51:01~DRB1*01:01~DQB1*05:01	0.000451
A*24:02~C*07:02~B*07:02~DRB1*01:01~DQB1*05:01	0.000451
A*24:02~C*06:02~B*13:02~DRB1*07:01~DQB1*02:01	0.00045
A*26:01~C*07:02~B*08:01~DRB1*11:01~DQB1*03:01	0.00045
A*24:02~C*04:01~B*35:01~DRB1*01:01~DQB1*05:01	0.00045
A*02:01~C*07:02~B*40:06~DRB1*14:04~DQB1*05:03	0.000448
A*11:01~C*15:02~B*40:06~DRB1*15:06~DQB1*05:02	0.000448
A*02:01~C*15:02~B*40:06~DRB1*14:04~DQB1*05:03	0.000448
A*01:01~C*08:01~B*15:02~DRB1*12:02~DQB1*03:01	0.000448
A*68:01~C*15:02~B*40:06~DRB1*14:04~DQB1*05:03	0.000447
A*11:01~C*12:02~B*52:01~DRB1*07:01~DQB1*02:01	0.000446
A*02:06~C*16:02~B*51:01~DRB1*03:01~DQB1*02:01	0.000446
A*03:02~C*15:02~B*51:01~DRB1*11:01~DQB1*03:01	0.000445
A*30:01~C*06:02~B*13:02~DRB1*11:03~DQB1*03:01	0.000445
A*03:02~C*07:02~B*08:01~DRB1*03:01~DQB1*02:01	0.000444
A*24:02~C*04:01~B*35:03~DRB1*13:01~DQB1*06:03	0.000443
A*24:03~C*12:04~B*51:06~DRB1*15:02~DQB1*06:01	0.000443
A*02:01~C*06:02~B*37:01~DRB1*10:01~DQB1*05:01	0.000443
A*11:01~C*04:01~B*35:02~DRB1*11:04~DQB1*03:01	0.000442
A*02:11~C*07:02~B*07:05~DRB1*15:01~DQB1*06:01	0.000441
A*11:01~C*02:02~B*27:05~DRB1*03:01~DQB1*02:01	0.00044
A*68:01~C*12:03~B*15:32~DRB1*15:02~DQB1*06:01	0.00044
A*03:01~C*12:03~B*18:01~DRB1*13:01~DQB1*06:03	0.000439
A*24:02~C*12:02~B*40:06~DRB1*12:02~DQB1*03:01	0.000438
A*24:02~C*16:02~B*51:01~DRB1*04:03~DQB1*03:02	0.000435
A*24:02~C*03:04~B*40:01~DRB1*11:01~DQB1*03:01	0.000433
A*24:02~C*04:01~B*35:03~DRB1*15:02~DQB1*06:01	0.000433
A*24:02~C*15:02~B*51:01~DRB1*04:04~DQB1*03:02	0.000433
A*29:01~C*15:05~B*07:05~DRB1*11:01~DQB1*03:01	0.000433
A*02:01~C*12:02~B*52:01~DRB1*11:01~DQB1*03:01	0.000432
A*11:01~C*14:02~B*51:01~DRB1*14:04~DQB1*05:03	0.000431
A*68:01~C*04:01~B*15:01~DRB1*15:02~DQB1*06:01	0.00043
A*03:01~C*06:02~B*50:01~DRB1*03:01~DQB1*02:01	0.000426
A*66:01~C*17:01~B*41:02~DRB1*13:03~DQB1*03:01	0.000426
A*01:01~C*06:02~B*57:01~DRB1*15:01~DQB1*06:02	0.000425
A*02:03~C*07:01~B*18:01~DRB1*15:02~DQB1*05:01	0.000423
A*68:01~C*15:02~B*51:06~DRB1*15:01~DQB1*06:01	0.000423
A*11:01~C*07:01~B*18:01~DRB1*15:01~DQB1*06:01	0.000423
A*03:02~C*06:02~B*13:02~DRB1*07:01~DQB1*02:01	0.00042
A*11:01~C*07:02~B*52:01~DRB1*08:03~DQB1*03:01	0.000417
A*32:01~C*04:01~B*35:01~DRB1*14:04~DQB1*05:03	0.000415
A*01:01~C*04:01~B*35:01~DRB1*11:01~DQB1*03:01	0.000415
A*03:01~C*12:02~B*27:04~DRB1*11:01~DQB1*03:01	0.000413
A*01:01~C*07:01~B*15:17~DRB1*10:01~DQB1*05:01	0.000413
A*33:03~C*07:01~B*44:03~DRB1*04:03~DQB1*03:02	0.000413
A*03:01~C*07:02~B*07:02~DRB1*13:01~DQB1*06:03	0.000412
A*24:02~C*04:01~B*35:03~DRB1*11:01~DQB1*03:01	0.000411
A*26:01~C*14:02~B*51:01~DRB1*13:01~DQB1*06:03	0.000411
A*11:01~C*03:04~B*40:01~DRB1*15:01~DQB1*06:02	0.00041
A*11:01~C*01:02~B*55:01~DRB1*13:01~DQB1*06:03	0.00041
A*26:01~C*07:02~B*08:01~DRB1*14:04~DQB1*05:03	0.000409
A*26:01~C*07:02~B*08:01~DRB1*04:02~DQB1*03:02	0.000409
A*01:01~C*01:02~B*15:08~DRB1*08:02~DQB1*04:02	0.000408
A*03:01~C*04:01~B*35:03~DRB1*04:03~DQB1*03:02	0.000408
A*24:02~C*01:02~B*40:06~DRB1*15:01~DQB1*06:01	0.000407
A*31:01~C*01:02~B*15:08~DRB1*08:02~DQB1*04:02	0.000407
A*11:01~C*06:02~B*50:01~DRB1*07:01~DQB1*02:01	0.000406
A*24:02~C*06:02~B*50:01~DRB1*07:01~DQB1*02:01	0.000406
A*24:02~C*12:03~B*35:03~DRB1*10:01~DQB1*05:01	0.000406
A*11:01~C*14:02~B*51:01~DRB1*09:01~DQB1*03:02	0.000405
A*03:02~C*15:02~B*51:01~DRB1*11:04~DQB1*03:01	0.000405
A*24:02~C*04:01~B*35:02~DRB1*10:01~DQB1*05:01	0.000404
A*68:01~C*07:02~B*07:02~DRB1*10:01~DQB1*05:01	0.000403
A*24:02~C*08:03~B*48:01~DRB1*16:02~DQB1*05:02	0.000401
A*11:01~C*07:01~B*18:01~DRB1*04:03~DQB1*03:02	0.0004
A*03:02~C*04:01~B*35:01~DRB1*15:02~DQB1*06:01	0.0004
A*01:01~C*04:03~B*13:01~DRB1*15:01~DQB1*06:01	0.000399
A*11:01~C*04:01~B*35:03~DRB1*12:01~DQB1*03:01	0.000399
A*01:01~C*15:02~B*51:01~DRB1*11:01~DQB1*03:01	0.000399
A*68:01~C*04:01~B*35:02~DRB1*11:04~DQB1*03:01	0.000399
A*24:02~C*07:01~B*18:01~DRB1*14:04~DQB1*05:03	0.000398
A*01:01~C*04:01~B*35:01~DRB1*10:01~DQB1*05:01	0.000396
A*31:01~C*14:02~B*51:01~DRB1*15:02~DQB1*06:01	0.000395
A*03:01~C*07:02~B*07:02~DRB1*14:04~DQB1*05:03	0.000393
A*68:01~C*15:02~B*51:01~DRB1*15:02~DQB1*06:01	0.000393
A*02:01~C*15:02~B*51:01~DRB1*04:02~DQB1*03:02	0.000392
A*24:02~C*12:02~B*52:01~DRB1*10:01~DQB1*05:01	0.000392
A*11:01~C*12:02~B*52:01~DRB1*13:01~DQB1*06:03	0.000392
A*01:01~C*01:02~B*55:01~DRB1*13:01~DQB1*06:03	0.000391
A*24:02~C*12:03~B*18:01~DRB1*13:01~DQB1*06:03	0.000391
A*03:01~C*07:02~B*07:02~DRB1*07:01~DQB1*02:01	0.00039
A*68:01~C*06:02~B*37:01~DRB1*03:01~DQB1*02:01	0.000387
A*33:03~C*07:01~B*44:03~DRB1*07:03~DQB1*02:01	0.000387
A*02:01~C*04:01~B*35:01~DRB1*15:02~DQB1*06:01	0.000386
A*24:02~C*15:02~B*40:06~DRB1*13:01~DQB1*06:03	0.000383
A*11:01~C*03:03~B*15:01~DRB1*14:04~DQB1*05:03	0.000383
A*03:02~C*04:01~B*35:03~DRB1*10:01~DQB1*05:01	0.000382
A*11:01~C*12:03~B*35:03~DRB1*15:02~DQB1*06:01	0.000382
A*68:01~C*14:02~B*51:01~DRB1*11:01~DQB1*03:01	0.000381
A*11:01~C*01:02~B*55:01~DRB1*14:04~DQB1*05:03	0.000379
A*02:01~C*05:01~B*44:02~DRB1*11:04~DQB1*03:01	0.000379
A*33:03~C*07:01~B*44:03~DRB1*11:01~DQB1*03:01	0.000379
A*11:01~C*04:01~B*35:03~DRB1*15:02~DQB1*06:01	0.000376
A*11:01~C*05:01~B*44:03~DRB1*07:01~DQB1*02:01	0.000376
A*68:01~C*15:02~B*40:06~DRB1*15:02~DQB1*06:01	0.000376
A*11:01~C*14:02~B*51:06~DRB1*15:02~DQB1*06:01	0.000375
A*68:01~C*04:03~B*13:01~DRB1*15:01~DQB1*06:01	0.000375
A*24:07~C*14:02~B*40:02~DRB1*15:02~DQB1*05:03	0.000375
A*11:01~C*12:05~B*18:01~DRB1*11:01~DQB1*03:01	0.000373
A*02:01~C*04:01~B*35:01~DRB1*01:01~DQB1*05:01	0.000371
A*68:01~C*15:02~B*40:06~DRB1*11:01~DQB1*03:01	0.000371
A*01:01~C*06:02~B*40:06~DRB1*13:01~DQB1*06:03	0.000371
A*01:01~C*06:02~B*57:01~DRB1*15:01~DQB1*06:01	0.000371
A*24:03~C*04:01~B*35:08~DRB1*07:01~DQB1*03:03	0.000369
A*11:01~C*07:02~B*07:02~DRB1*01:01~DQB1*05:01	0.000369
A*32:01~C*06:02~B*57:01~DRB1*07:01~DQB1*03:03	0.000369
A*68:01~C*15:02~B*51:01~DRB1*03:01~DQB1*02:01	0.000368
A*03:01~C*12:03~B*35:03~DRB1*13:01~DQB1*06:03	0.000367
A*32:01~C*04:01~B*35:01~DRB1*13:01~DQB1*06:03	0.000367
A*68:01~C*07:04~B*15:18~DRB1*13:01~DQB1*06:03	0.000367
A*11:01~C*04:01~B*35:01~DRB1*07:01~DQB1*02:01	0.000366
A*11:01~C*07:02~B*07:02~DRB1*03:01~DQB1*02:01	0.000365
A*02:01~C*16:02~B*51:01~DRB1*11:04~DQB1*03:01	0.000364
A*32:01~C*05:01~B*44:02~DRB1*15:02~DQB1*06:01	0.000364
A*11:01~C*07:26~B*15:25~DRB1*15:01~DQB1*06:01	0.000363
A*26:01~C*04:01~B*35:03~DRB1*11:01~DQB1*03:01	0.000363
A*68:01~C*12:02~B*52:01~DRB1*14:04~DQB1*05:03	0.000361
A*24:02~C*03:03~B*15:01~DRB1*14:04~DQB1*05:03	0.00036
A*24:02~C*12:03~B*40:01~DRB1*15:02~DQB1*06:01	0.000359
A*24:02~C*04:01~B*51:01~DRB1*15:02~DQB1*06:01	0.000359
A*01:01~C*15:02~B*51:01~DRB1*13:01~DQB1*06:03	0.000359
A*11:01~C*01:02~B*55:01~DRB1*11:01~DQB1*03:01	0.000358
A*32:01~C*04:01~B*35:01~DRB1*03:01~DQB1*02:01	0.000358
A*01:01~C*01:02~B*55:01~DRB1*03:01~DQB1*02:01	0.000357
A*11:01~C*08:01~B*48:01~DRB1*15:01~DQB1*05:02	0.000357
A*11:01~C*04:01~B*35:03~DRB1*14:01~DQB1*05:03	0.000356
A*68:01~C*14:02~B*51:01~DRB1*15:02~DQB1*06:01	0.000356
A*11:01~C*03:02~B*58:01~DRB1*13:02~DQB1*06:09	0.000356
A*11:01~C*12:03~B*15:32~DRB1*12:02~DQB1*03:01	0.000355
A*03:02~C*04:01~B*35:03~DRB1*11:01~DQB1*03:01	0.000355
A*31:01~C*01:02~B*15:08~DRB1*07:01~DQB1*03:03	0.000354
A*32:01~C*12:02~B*52:01~DRB1*14:04~DQB1*05:03	0.000353
A*11:01~C*12:02~B*52:01~DRB1*10:01~DQB1*05:01	0.000352
A*11:01~C*07:01~B*18:01~DRB1*14:04~DQB1*05:03	0.000351
A*24:02~C*07:01~B*15:17~DRB1*13:02~DQB1*06:04	0.000351
A*68:01~C*15:02~B*51:01~DRB1*11:01~DQB1*03:01	0.000349
A*31:01~C*01:02~B*55:01~DRB1*10:01~DQB1*05:01	0.000348
A*11:01~C*07:02~B*52:01~DRB1*15:01~DQB1*06:02	0.000348
A*24:02~C*03:02~B*58:01~DRB1*13:02~DQB1*06:09	0.000348
A*02:06~C*15:02~B*40:06~DRB1*14:04~DQB1*05:03	0.000347
A*11:01~C*07:02~B*07:02~DRB1*04:03~DQB1*03:02	0.000347
A*24:02~C*15:02~B*51:01~DRB1*04:02~DQB1*03:02	0.000346
A*03:01~C*15:02~B*40:06~DRB1*15:01~DQB1*06:01	0.000346
A*29:01~C*15:05~B*07:05~DRB1*15:02~DQB1*06:01	0.000346
A*11:01~C*15:02~B*40:06~DRB1*13:01~DQB1*06:03	0.000344
A*68:01~C*04:01~B*35:03~DRB1*14:04~DQB1*05:03	0.000344
A*68:01~C*03:02~B*58:01~DRB1*03:01~DQB1*02:01	0.000344
A*03:01~C*04:01~B*35:01~DRB1*03:01~DQB1*02:01	0.000343
A*30:01~C*06:02~B*13:02~DRB1*03:01~DQB1*02:01	0.000342
A*24:02~C*15:02~B*40:06~DRB1*07:01~DQB1*03:03	0.000342
A*24:02~C*12:03~B*35:03~DRB1*03:01~DQB1*02:01	0.000342
A*11:01~C*07:01~B*15:17~DRB1*13:02~DQB1*06:04	0.000341
A*68:01~C*14:02~B*51:01~DRB1*04:03~DQB1*03:02	0.00034
A*11:01~C*15:02~B*40:06~DRB1*01:01~DQB1*05:01	0.000339
A*24:02~C*02:02~B*27:05~DRB1*04:04~DQB1*03:02	0.000338
A*01:01~C*06:02~B*57:01~DRB1*14:01~DQB1*05:03	0.000338
A*01:01~C*12:02~B*52:01~DRB1*11:01~DQB1*03:01	0.000338
A*03:01~C*15:02~B*40:06~DRB1*15:02~DQB1*06:01	0.000337
A*01:01~C*04:01~B*44:03~DRB1*07:01~DQB1*02:01	0.000336
A*02:01~C*14:02~B*51:01~DRB1*13:01~DQB1*06:03	0.000336
A*32:01~C*07:01~B*18:01~DRB1*03:01~DQB1*02:01	0.000335
A*26:01~C*07:02~B*08:01~DRB1*15:01~DQB1*06:01	0.000334
A*11:01~C*14:02~B*51:01~DRB1*15:02~DQB1*06:01	0.000334
A*23:01~C*17:01~B*41:01~DRB1*10:01~DQB1*05:01	0.000334
A*74:01~C*07:02~B*38:02~DRB1*15:04~DQB1*05:02	0.000333
A*33:03~C*04:01~B*35:03~DRB1*13:01~DQB1*06:03	0.000331
A*31:01~C*07:02~B*07:02~DRB1*15:01~DQB1*06:02	0.000331
A*11:01~C*02:02~B*27:05~DRB1*04:03~DQB1*03:02	0.000331
A*01:01~C*04:01~B*15:01~DRB1*15:06~DQB1*05:02	0.00033
A*01:01~C*07:01~B*49:01~DRB1*15:02~DQB1*06:01	0.00033
A*03:01~C*15:02~B*40:06~DRB1*14:04~DQB1*05:03	0.00033
A*24:02~C*01:02~B*55:01~DRB1*14:04~DQB1*05:03	0.000327
A*32:01~C*04:01~B*35:01~DRB1*01:01~DQB1*05:01	0.000326
A*68:01~C*07:02~B*07:02~DRB1*15:01~DQB1*06:02	0.000325
A*68:01~C*07:02~B*07:02~DRB1*15:02~DQB1*06:01	0.000324
A*29:01~C*15:05~B*07:05~DRB1*07:01~DQB1*02:01	0.000324
A*11:01~C*07:02~B*07:02~DRB1*07:01~DQB1*02:01	0.000323
A*68:01~C*07:04~B*15:18~DRB1*04:01~DQB1*03:02	0.000323
A*11:01~C*07:01~B*44:03~DRB1*10:01~DQB1*05:01	0.000323
A*11:01~C*12:02~B*52:04~DRB1*14:04~DQB1*05:03	0.000322
A*24:02~C*12:03~B*35:03~DRB1*15:02~DQB1*06:01	0.000321
A*01:01~C*15:02~B*40:06~DRB1*11:01~DQB1*03:01	0.000321
A*01:01~C*06:02~B*57:01~DRB1*09:01~DQB1*03:03	0.000321
A*03:01~C*06:02~B*13:02~DRB1*07:01~DQB1*02:01	0.00032
A*02:06~C*03:03~B*15:01~DRB1*04:03~DQB1*03:02	0.00032
A*32:01~C*07:02~B*07:02~DRB1*15:01~DQB1*06:02	0.000319
A*68:01~C*04:01~B*35:01~DRB1*01:01~DQB1*05:01	0.000319
A*68:01~C*04:01~B*35:03~DRB1*07:01~DQB1*02:01	0.000319
A*24:02~C*07:02~B*07:02~DRB1*14:04~DQB1*05:03	0.000319
A*24:02~C*08:03~B*48:01~DRB1*12:02~DQB1*03:01	0.000319
A*03:01~C*06:02~B*57:01~DRB1*07:01~DQB1*03:03	0.000318
A*03:02~C*04:01~B*35:01~DRB1*15:01~DQB1*06:02	0.000318
A*24:02~C*04:03~B*13:01~DRB1*15:01~DQB1*05:02	0.000318
A*02:11~C*12:02~B*52:01~DRB1*04:03~DQB1*03:02	0.000317
A*24:02~C*16:02~B*51:01~DRB1*01:01~DQB1*05:01	0.000316
A*24:02~C*12:02~B*52:01~DRB1*07:01~DQB1*02:01	0.000316
A*01:01~C*12:03~B*40:01~DRB1*15:02~DQB1*06:01	0.000315
A*32:01~C*04:01~B*35:02~DRB1*11:04~DQB1*03:01	0.000313
A*24:02~C*04:01~B*13:01~DRB1*15:01~DQB1*06:01	0.000313
A*24:02~C*04:01~B*15:01~DRB1*15:06~DQB1*05:02	0.000312
A*32:01~C*01:02~B*55:01~DRB1*11:01~DQB1*03:01	0.000311
A*68:01~C*12:03~B*37:01~DRB1*10:01~DQB1*05:01	0.000311
A*33:03~C*07:01~B*44:03~DRB1*12:02~DQB1*03:01	0.00031
A*68:01~C*16:02~B*51:01~DRB1*04:03~DQB1*03:02	0.00031
A*68:01~C*07:04~B*15:18~DRB1*11:01~DQB1*03:01	0.000309
A*24:02~C*04:01~B*35:01~DRB1*11:01~DQB1*03:01	0.000309
A*03:01~C*14:02~B*51:01~DRB1*15:02~DQB1*06:01	0.000309
A*11:01~C*08:01~B*15:02~DRB1*14:04~DQB1*05:03	0.000308
A*03:01~C*12:03~B*38:01~DRB1*13:01~DQB1*06:03	0.000308
A*31:01~C*14:02~B*51:01~DRB1*11:01~DQB1*03:01	0.000308
A*02:01~C*16:04~B*44:02~DRB1*11:04~DQB1*03:01	0.000308
A*11:01~C*04:01~B*35:01~DRB1*14:01~DQB1*05:03	0.000307
A*26:01~C*12:03~B*38:01~DRB1*14:01~DQB1*05:03	0.000306
A*11:01~C*07:02~B*07:02~DRB1*10:01~DQB1*05:01	0.000306
A*02:01~C*05:01~B*44:02~DRB1*04:01~DQB1*03:01	0.000305
A*24:02~C*04:01~B*35:01~DRB1*04:03~DQB1*03:02	0.000305
A*02:01~C*12:03~B*35:03~DRB1*13:01~DQB1*06:03	0.000305
A*03:01~C*04:01~B*35:03~DRB1*03:01~DQB1*02:01	0.000303
A*01:01~C*04:01~B*35:01~DRB1*15:02~DQB1*06:01	0.000303
A*24:02~C*15:02~B*27:07~DRB1*10:01~DQB1*05:01	0.000303
A*24:02~C*04:01~B*35:01~DRB1*15:01~DQB1*06:01	0.000302
A*03:01~C*02:02~B*27:05~DRB1*04:04~DQB1*03:02	0.000302
A*11:01~C*12:02~B*41:01~DRB1*07:01~DQB1*02:01	0.0003
A*03:01~C*07:02~B*07:02~DRB1*04:03~DQB1*03:02	0.000299
A*03:01~C*07:02~B*07:02~DRB1*01:01~DQB1*05:01	0.000299
A*24:02~C*07:01~B*18:01~DRB1*15:01~DQB1*06:01	0.000299
A*11:01~C*14:02~B*51:07~DRB1*03:01~DQB1*02:01	0.000298
A*68:01~C*14:02~B*51:01~DRB1*04:02~DQB1*03:02	0.000294
A*33:03~C*06:02~B*13:02~DRB1*07:01~DQB1*02:01	0.000294
A*11:01~C*12:03~B*35:03~DRB1*07:01~DQB1*02:01	0.000294
A*01:01~C*04:01~B*35:01~DRB1*15:06~DQB1*05:02	0.000293
A*31:01~C*04:01~B*35:01~DRB1*11:01~DQB1*03:01	0.000293
A*24:02~C*04:01~B*35:03~DRB1*09:01~DQB1*03:02	0.000293
A*68:01~C*07:02~B*07:02~DRB1*15:01~DQB1*05:02	0.000292
A*02:11~C*03:03~B*15:05~DRB1*13:01~DQB1*06:03	0.000292
A*11:01~C*04:01~B*35:01~DRB1*12:02~DQB1*03:01	0.000292
A*11:01~C*03:03~B*15:05~DRB1*15:02~DQB1*05:03	0.000291
A*02:01~C*12:02~B*52:01~DRB1*04:03~DQB1*03:02	0.000291
A*26:63~C*04:01~B*35:03~DRB1*11:01~DQB1*03:01	0.000291
A*68:01~C*15:02~B*51:01~DRB1*10:01~DQB1*05:01	0.000291
A*24:02~C*14:02~B*51:01~DRB1*07:01~DQB1*03:03	0.000291
A*03:01~C*12:02~B*52:01~DRB1*11:01~DQB1*03:01	0.000291
A*01:01~C*04:01~B*35:02~DRB1*03:01~DQB1*02:01	0.00029
A*24:02~C*04:03~B*13:01~DRB1*12:02~DQB1*03:01	0.00029
A*24:02~C*01:02~B*55:01~DRB1*13:02~DQB1*06:04	0.000289
A*32:01~C*15:02~B*51:01~DRB1*04:01~DQB1*03:02	0.000289
A*24:02~C*04:01~B*35:01~DRB1*12:01~DQB1*03:01	0.000288
A*02:11~C*12:03~B*27:04~DRB1*13:01~DQB1*06:03	0.000288
A*02:01~C*04:01~B*35:08~DRB1*11:01~DQB1*03:01	0.000288
A*68:01~C*15:02~B*51:01~DRB1*15:06~DQB1*05:02	0.000287
A*01:01~C*06:02~B*37:01~DRB1*14:04~DQB1*05:03	0.000286
A*32:01~C*04:01~B*35:03~DRB1*07:01~DQB1*03:03	0.000285
A*24:02~C*15:02~B*51:01~DRB1*14:01~DQB1*05:03	0.000285
A*33:03~C*04:01~B*35:01~DRB1*11:01~DQB1*03:01	0.000284
A*02:11~C*15:02~B*40:06~DRB1*03:01~DQB1*02:01	0.000284
A*11:01~C*04:01~B*35:03~DRB1*07:01~DQB1*03:03	0.000284
A*03:01~C*02:02~B*27:05~DRB1*09:01~DQB1*03:03	0.000284
A*02:11~C*15:02~B*40:06~DRB1*07:01~DQB1*02:01	0.000282
A*24:02~C*02:02~B*08:01~DRB1*03:01~DQB1*02:01	0.000281
A*33:03~C*07:01~B*44:03~DRB1*15:01~DQB1*06:02	0.000281
A*26:01~C*16:02~B*51:01~DRB1*13:01~DQB1*06:03	0.000281
A*32:01~C*04:01~B*35:01~DRB1*15:02~DQB1*06:01	0.000281
A*01:01~C*01:02~B*55:01~DRB1*15:02~DQB1*06:01	0.000281
A*01:01~C*07:01~B*15:17~DRB1*04:07~DQB1*03:01	0.00028
A*24:02~C*12:03~B*40:01~DRB1*14:04~DQB1*05:03	0.00028
A*02:01~C*07:01~B*18:01~DRB1*14:04~DQB1*05:03	0.00028
A*02:11~C*12:02~B*40:06~DRB1*15:01~DQB1*06:01	0.000279
A*68:01~C*15:02~B*51:01~DRB1*09:01~DQB1*03:03	0.000279
A*68:01~C*06:02~B*50:01~DRB1*07:01~DQB1*02:01	0.000279
A*24:02~C*07:01~B*18:01~DRB1*11:01~DQB1*03:01	0.000277
A*31:01~C*15:02~B*40:06~DRB1*15:02~DQB1*06:01	0.000276
A*02:06~C*14:02~B*51:01~DRB1*04:07~DQB1*03:01	0.000276
A*24:02~C*15:02~B*40:06~DRB1*15:06~DQB1*05:02	0.000276
A*11:01~C*03:04~B*40:01~DRB1*11:01~DQB1*03:01	0.000276
A*01:01~C*06:02~B*37:01~DRB1*13:01~DQB1*06:03	0.000274
A*02:01~C*12:02~B*52:01~DRB1*03:01~DQB1*02:01	0.000274
A*11:01~C*12:03~B*55:01~DRB1*13:01~DQB1*06:03	0.000274
A*11:01~C*06:02~B*57:01~DRB1*11:01~DQB1*03:01	0.000273
A*02:01~C*16:02~B*51:01~DRB1*11:01~DQB1*03:01	0.000271
A*24:02~C*07:26~B*15:25~DRB1*15:01~DQB1*06:02	0.000271
A*26:01~C*04:01~B*35:01~DRB1*01:01~DQB1*05:01	0.000269
A*03:01~C*06:02~B*47:01~DRB1*13:01~DQB1*06:03	0.000269
A*68:01~C*15:02~B*40:06~DRB1*07:01~DQB1*03:03	0.000269
A*24:02~C*12:03~B*35:03~DRB1*15:06~DQB1*05:02	0.000269
A*01:01~C*15:02~B*51:01~DRB1*14:04~DQB1*05:03	0.000269
A*26:01~C*12:03~B*18:01~DRB1*11:04~DQB1*03:01	0.000269
A*33:03~C*12:02~B*52:01~DRB1*09:01~DQB1*03:03	0.000268
A*33:03~C*06:02~B*50:01~DRB1*03:01~DQB1*02:01	0.000268
A*24:02~C*07:02~B*07:02~DRB1*15:01~DQB1*06:03	0.000267
A*31:01~C*15:02~B*40:06~DRB1*14:04~DQB1*05:03	0.000267
A*11:01~C*12:02~B*52:01~DRB1*11:04~DQB1*03:01	0.000266
A*02:06~C*03:02~B*58:01~DRB1*03:01~DQB1*02:01	0.000266
A*11:01~C*07:02~B*51:01~DRB1*15:01~DQB1*06:02	0.000266
A*11:01~C*04:01~B*15:01~DRB1*04:06~DQB1*03:02	0.000265
A*26:01~C*03:03~B*55:01~DRB1*14:01~DQB1*05:03	0.000265
A*24:02~C*03:04~B*40:01~DRB1*13:01~DQB1*06:03	0.000265
A*33:03~C*04:01~B*35:03~DRB1*14:04~DQB1*05:03	0.000265
A*11:01~C*07:02~B*07:02~DRB1*13:01~DQB1*06:03	0.000265
A*01:01~C*16:02~B*51:01~DRB1*04:03~DQB1*03:02	0.000264
A*24:02~C*12:03~B*35:03~DRB1*07:01~DQB1*02:01	0.000263
A*24:02~C*07:02~B*38:02~DRB1*15:04~DQB1*05:02	0.000263
A*24:02~C*15:02~B*40:06~DRB1*01:01~DQB1*05:01	0.000263
A*24:02~C*01:02~B*15:01~DRB1*14:04~DQB1*05:03	0.000262
A*33:03~C*04:03~B*13:01~DRB1*15:01~DQB1*06:01	0.000262
A*26:01~C*03:02~B*58:01~DRB1*03:01~DQB1*02:01	0.000262
A*02:01~C*12:03~B*35:03~DRB1*14:04~DQB1*05:03	0.000261
A*02:06~C*12:02~B*52:01~DRB1*14:04~DQB1*05:03	0.00026
A*11:01~C*07:02~B*07:05~DRB1*14:04~DQB1*05:03	0.00026
A*11:01~C*03:02~B*58:01~DRB1*07:01~DQB1*03:03	0.00026
A*26:01~C*12:02~B*52:01~DRB1*14:04~DQB1*05:03	0.000259
A*31:01~C*04:01~B*35:01~DRB1*13:01~DQB1*06:03	0.000258
A*02:11~C*04:01~B*35:03~DRB1*15:01~DQB1*06:01	0.000258
A*01:01~C*12:03~B*38:01~DRB1*13:01~DQB1*06:03	0.000257
A*02:01~C*07:01~B*18:01~DRB1*15:06~DQB1*05:02	0.000257
A*24:02~C*12:03~B*35:08~DRB1*04:04~DQB1*04:02	0.000257
A*33:03~C*03:02~B*58:01~DRB1*04:03~DQB1*03:02	0.000256
A*26:01~C*15:02~B*40:06~DRB1*15:01~DQB1*06:01	0.000256
A*01:01~C*12:02~B*52:01~DRB1*07:01~DQB1*02:01	0.000255
A*68:01~C*01:02~B*55:01~DRB1*10:01~DQB1*05:01	0.000255
A*11:01~C*15:02~B*40:06~DRB1*15:01~DQB1*06:48	0.000255
A*68:01~C*07:02~B*40:06~DRB1*15:01~DQB1*06:01	0.000255
A*24:02~C*12:03~B*35:03~DRB1*01:01~DQB1*05:01	0.000254
A*31:01~C*01:02~B*15:08~DRB1*14:04~DQB1*05:03	0.000254
A*24:03~C*12:03~B*38:01~DRB1*13:01~DQB1*06:03	0.000254
A*24:02~C*07:02~B*07:02~DRB1*07:01~DQB1*03:03	0.000253
A*24:17~C*08:01~B*15:02~DRB1*15:02~DQB1*06:01	0.000253
A*68:01~C*02:02~B*27:05~DRB1*04:03~DQB1*03:02	0.000253
A*02:01~C*12:03~B*39:06~DRB1*16:01~DQB1*05:02	0.000252
A*11:01~C*07:02~B*52:01~DRB1*12:02~DQB1*03:01	0.000252
A*24:02~C*04:01~B*15:01~DRB1*04:06~DQB1*03:02	0.000252
A*01:01~C*07:02~B*08:01~DRB1*11:01~DQB1*03:01	0.000252
A*26:01~C*06:02~B*57:01~DRB1*07:01~DQB1*03:03	0.000251
A*24:02~C*12:02~B*52:01~DRB1*07:01~DQB1*03:03	0.000251
A*02:06~C*06:02~B*50:01~DRB1*03:01~DQB1*02:01	0.000251
A*32:01~C*04:01~B*35:03~DRB1*11:01~DQB1*03:01	0.000251
A*32:01~C*14:02~B*51:07~DRB1*10:01~DQB1*05:01	0.000251
A*02:03~C*16:02~B*51:01~DRB1*15:02~DQB1*06:01	0.00025
A*32:01~C*12:02~B*52:01~DRB1*11:01~DQB1*03:01	0.00025
A*01:01~C*06:02~B*37:01~DRB1*01:01~DQB1*05:01	0.00025
A*03:01~C*04:01~B*35:01~DRB1*13:02~DQB1*06:04	0.000249
A*33:03~C*12:02~B*52:01~DRB1*10:01~DQB1*05:01	0.000249
A*24:02~C*12:03~B*18:01~DRB1*10:01~DQB1*05:01	0.000249
A*03:01~C*07:04~B*15:18~DRB1*04:03~DQB1*03:02	0.000249
A*11:01~C*04:01~B*35:03~DRB1*03:01~DQB1*02:01	0.000248
A*03:01~C*12:02~B*52:01~DRB1*15:01~DQB1*06:01	0.000248
A*11:01~C*04:01~B*35:01~DRB1*15:01~DQB1*06:01	0.000248
A*01:01~C*07:02~B*07:02~DRB1*10:01~DQB1*05:01	0.000248
A*24:02~C*07:26~B*15:25~DRB1*15:01~DQB1*06:01	0.000248
A*02:01~C*07:01~B*08:01~DRB1*03:01~DQB1*02:01	0.000247
A*24:02~C*16:02~B*51:01~DRB1*11:04~DQB1*03:01	0.000245
A*68:01~C*01:02~B*51:01~DRB1*01:01~DQB1*05:01	0.000245
A*01:01~C*07:02~B*07:02~DRB1*04:03~DQB1*03:02	0.000245
A*11:01~C*04:01~B*35:03~DRB1*04:03~DQB1*03:02	0.000245
A*26:01~C*07:02~B*08:01~DRB1*07:01~DQB1*02:01	0.000245
A*24:02~C*02:02~B*27:05~DRB1*11:01~DQB1*03:01	0.000245
A*68:01~C*16:02~B*51:01~DRB1*03:01~DQB1*02:01	0.000244
A*32:01~C*07:04~B*15:29~DRB1*15:02~DQB1*06:01	0.000243
A*01:01~C*06:02~B*57:01~DRB1*04:03~DQB1*03:02	0.000242
A*03:01~C*03:02~B*58:01~DRB1*03:01~DQB1*02:01	0.000242
A*11:01~C*06:02~B*13:02~DRB1*07:01~DQB1*02:01	0.000241
A*11:01~C*07:02~B*38:02~DRB1*07:01~DQB1*02:01	0.00024
A*01:01~C*03:03~B*35:01~DRB1*08:01~DQB1*04:02	0.000239
A*03:01~C*04:01~B*35:01~DRB1*15:01~DQB1*06:01	0.000239
A*29:02~C*07:01~B*58:01~DRB1*08:04~DQB1*04:02	0.000239
A*33:03~C*07:02~B*07:02~DRB1*07:01~DQB1*02:01	0.000239
A*02:01~C*16:02~B*51:01~DRB1*01:01~DQB1*05:01	0.000239
A*02:01~C*03:03~B*15:01~DRB1*14:04~DQB1*05:03	0.000239
A*02:07~C*01:02~B*46:01~DRB1*08:03~DQB1*06:01	0.000238
A*68:01~C*12:02~B*52:01~DRB1*03:01~DQB1*02:01	0.000238
A*68:01~C*04:01~B*35:03~DRB1*04:03~DQB1*03:02	0.000238
A*11:01~C*15:02~B*51:01~DRB1*04:03~DQB1*03:02	0.000238
A*01:01~C*15:02~B*40:06~DRB1*07:01~DQB1*03:03	0.000238
A*11:01~C*07:02~B*40:06~DRB1*15:01~DQB1*06:01	0.000237
A*11:01~C*04:01~B*51:01~DRB1*14:04~DQB1*05:03	0.000236
A*24:02~C*14:02~B*51:01~DRB1*14:04~DQB1*05:03	0.000236
A*26:01~C*07:02~B*07:02~DRB1*03:01~DQB1*02:01	0.000236
A*01:01~C*07:02~B*38:02~DRB1*15:02~DQB1*05:01	0.000236
A*32:01~C*03:02~B*58:01~DRB1*14:04~DQB1*05:03	0.000236
A*01:01~C*14:02~B*51:01~DRB1*11:04~DQB1*03:01	0.000236
A*68:01~C*16:02~B*51:01~DRB1*11:01~DQB1*03:01	0.000236
A*02:01~C*15:02~B*40:06~DRB1*10:01~DQB1*05:01	0.000236
A*24:07~C*15:02~B*51:01~DRB1*04:03~DQB1*03:02	0.000236
A*24:02~C*07:01~B*44:03~DRB1*03:01~DQB1*02:01	0.000235
A*33:03~C*03:02~B*58:01~DRB1*11:04~DQB1*03:01	0.000235
A*03:01~C*12:09~B*51:01~DRB1*13:01~DQB1*06:03	0.000235
A*23:01~C*04:01~B*44:03~DRB1*10:01~DQB1*05:01	0.000235
A*02:06~C*15:02~B*13:01~DRB1*12:02~DQB1*03:01	0.000235
A*03:01~C*12:03~B*35:03~DRB1*11:01~DQB1*03:01	0.000235
A*11:01~C*06:02~B*57:01~DRB1*14:04~DQB1*05:03	0.000234
A*02:01~C*03:04~B*40:01~DRB1*15:01~DQB1*06:01	0.000234
A*26:01~C*06:02~B*37:01~DRB1*10:01~DQB1*05:01	0.000234
A*01:01~C*06:02~B*37:01~DRB1*07:01~DQB1*03:03	0.000234
A*01:01~C*04:01~B*35:03~DRB1*13:01~DQB1*06:03	0.000234
A*02:03~C*07:02~B*38:02~DRB1*15:04~DQB1*05:02	0.000234
A*01:01~C*03:03~B*55:01~DRB1*14:04~DQB1*05:03	0.000234
A*31:06~C*15:02~B*44:02~DRB1*01:01~DQB1*05:01	0.000233
A*68:01~C*04:01~B*35:01~DRB1*10:01~DQB1*05:01	0.000233
A*24:02~C*15:02~B*40:06~DRB1*04:03~DQB1*03:02	0.000233
A*33:03~C*15:02~B*40:06~DRB1*14:04~DQB1*05:03	0.000232
A*02:06~C*15:02~B*51:01~DRB1*09:01~DQB1*03:03	0.000232
A*32:01~C*06:02~B*37:01~DRB1*10:01~DQB1*05:01	0.000232
A*02:01~C*07:01~B*51:01~DRB1*04:03~DQB1*03:05	0.000231
A*11:01~C*14:02~B*51:01~DRB1*04:03~DQB1*03:02	0.000231
A*26:01~C*07:02~B*07:02~DRB1*08:03~DQB1*03:01	0.000231
A*30:01~C*12:02~B*52:01~DRB1*14:04~DQB1*05:03	0.00023
A*01:01~C*03:03~B*55:01~DRB1*15:02~DQB1*06:01	0.00023
A*32:01~C*07:02~B*07:02~DRB1*10:01~DQB1*05:01	0.00023
A*11:01~C*03:04~B*40:01~DRB1*04:03~DQB1*03:02	0.00023
A*31:01~C*12:02~B*52:01~DRB1*14:04~DQB1*05:03	0.000229
A*24:02~C*07:01~B*18:01~DRB1*04:03~DQB1*03:02	0.000229
A*01:01~C*14:02~B*51:01~DRB1*03:01~DQB1*02:01	0.000229
A*32:01~C*03:02~B*58:01~DRB1*03:01~DQB1*02:01	0.000229
A*33:03~C*03:02~B*58:01~DRB1*15:06~DQB1*05:02	0.000229
A*29:01~C*15:05~B*07:05~DRB1*11:04~DQB1*03:01	0.000229
A*24:02~C*12:02~B*18:01~DRB1*15:01~DQB1*06:01	0.000229
A*26:01~C*07:02~B*08:01~DRB1*03:01~DQB1*03:01	0.000229
A*03:01~C*15:02~B*51:01~DRB1*13:01~DQB1*06:03	0.000229
A*24:02~C*03:03~B*56:01~DRB1*15:02~DQB1*06:01	0.000228
A*33:03~C*12:03~B*18:01~DRB1*11:04~DQB1*03:01	0.000228
A*01:01~C*01:02~B*55:01~DRB1*10:01~DQB1*05:01	0.000228
A*02:01~C*04:01~B*35:03~DRB1*14:04~DQB1*05:03	0.000227
A*03:01~C*14:02~B*51:01~DRB1*09:01~DQB1*03:03	0.000227
A*03:01~C*12:02~B*52:01~DRB1*04:04~DQB1*03:02	0.000227
A*01:01~C*07:01~B*44:03~DRB1*10:01~DQB1*05:01	0.000227
A*68:01~C*15:02~B*40:06~DRB1*04:03~DQB1*03:02	0.000226
A*03:01~C*12:02~B*52:01~DRB1*14:04~DQB1*05:03	0.000225
A*11:01~C*04:01~B*35:01~DRB1*07:01~DQB1*03:03	0.000225
A*11:01~C*07:04~B*15:18~DRB1*04:03~DQB1*03:02	0.000225
A*11:01~C*04:01~B*35:03~DRB1*15:01~DQB1*06:01	0.000225
A*30:02~C*12:03~B*38:01~DRB1*03:01~DQB1*02:01	0.000224
A*02:01~C*04:01~B*35:01~DRB1*11:01~DQB1*03:01	0.000224
A*33:03~C*04:01~B*35:03~DRB1*11:01~DQB1*03:01	0.000224
A*02:01~C*12:02~B*52:01~DRB1*13:01~DQB1*06:03	0.000224
A*03:01~C*07:02~B*07:02~DRB1*15:02~DQB1*06:01	0.000223
A*01:01~C*06:02~B*57:01~DRB1*07:01~DQB1*03:02	0.000223
A*29:01~C*15:02~B*27:07~DRB1*11:01~DQB1*03:01	0.000223
A*31:01~C*15:02~B*51:01~DRB1*04:04~DQB1*03:02	0.000223
A*02:01~C*14:02~B*51:01~DRB1*13:02~DQB1*06:09	0.000223
A*68:01~C*07:04~B*44:02~DRB1*11:01~DQB1*03:01	0.000222
A*03:01~C*05:01~B*07:02~DRB1*15:01~DQB1*05:02	0.000222
A*31:01~C*01:02~B*55:01~DRB1*13:01~DQB1*06:03	0.000221
A*26:01~C*07:02~B*07:02~DRB1*15:01~DQB1*06:02	0.000221
A*30:01~C*06:02~B*13:02~DRB1*07:01~DQB1*03:03	0.00022
A*01:01~C*04:01~B*35:01~DRB1*08:01~DQB1*04:02	0.00022
A*24:02~C*16:02~B*51:01~DRB1*04:02~DQB1*03:02	0.000219
A*02:11~C*15:02~B*40:06~DRB1*08:03~DQB1*03:01	0.000219
A*02:11~C*07:01~B*18:01~DRB1*04:03~DQB1*03:02	0.000219
A*02:01~C*03:04~B*40:01~DRB1*11:01~DQB1*03:01	0.000218
A*31:01~C*01:02~B*15:08~DRB1*09:01~DQB1*03:02	0.000218
A*31:01~C*01:02~B*15:08~DRB1*13:01~DQB1*06:03	0.000218
A*02:06~C*15:02~B*51:01~DRB1*14:04~DQB1*05:03	0.000218
A*24:03~C*12:04~B*39:01~DRB1*15:02~DQB1*05:03	0.000218
A*30:01~C*06:02~B*13:02~DRB1*11:04~DQB1*03:01	0.000218
A*33:03~C*12:02~B*52:01~DRB1*14:04~DQB1*05:03	0.000218
A*11:01~C*12:03~B*15:01~DRB1*07:01~DQB1*02:01	0.000217
A*02:06~C*15:02~B*51:01~DRB1*04:03~DQB1*03:02	0.000217
A*02:01~C*06:02~B*50:01~DRB1*03:01~DQB1*02:01	0.000217
A*01:01~C*12:03~B*40:01~DRB1*11:01~DQB1*03:01	0.000217
A*68:01~C*07:04~B*15:18~DRB1*14:04~DQB1*05:03	0.000217
A*11:01~C*04:01~B*15:01~DRB1*14:04~DQB1*05:03	0.000216
A*24:02~C*03:03~B*15:01~DRB1*13:01~DQB1*06:03	0.000216
A*01:01~C*12:02~B*52:01~DRB1*13:01~DQB1*06:03	0.000216
A*03:02~C*12:03~B*40:01~DRB1*11:01~DQB1*03:01	0.000216
A*02:06~C*12:02~B*52:01~DRB1*03:01~DQB1*02:01	0.000216
A*11:01~C*14:02~B*51:01~DRB1*15:01~DQB1*06:01	0.000215
A*11:01~C*14:02~B*51:01~DRB1*15:06~DQB1*05:02	0.000215
A*01:01~C*02:02~B*27:05~DRB1*11:01~DQB1*03:01	0.000214
A*02:01~C*01:02~B*51:01~DRB1*11:03~DQB1*03:01	0.000214
A*03:01~C*07:02~B*07:02~DRB1*15:01~DQB1*06:01	0.000214
A*32:01~C*04:01~B*35:03~DRB1*11:08~DQB1*03:01	0.000214
A*29:02~C*16:01~B*44:03~DRB1*07:01~DQB1*02:01	0.000213
A*31:01~C*03:02~B*58:01~DRB1*13:02~DQB1*06:09	0.000213
A*24:02~C*17:01~B*41:01~DRB1*07:01~DQB1*02:01	0.000213
A*24:02~C*04:01~B*35:01~DRB1*14:04~DQB1*05:03	0.000213
A*32:01~C*07:01~B*44:03~DRB1*07:01~DQB1*02:01	0.000213
A*11:01~C*04:01~B*35:03~DRB1*10:01~DQB1*05:01	0.000213
A*01:01~C*06:02~B*52:01~DRB1*15:02~DQB1*06:01	0.000212
A*02:01~C*05:01~B*44:02~DRB1*13:01~DQB1*06:03	0.000212
A*01:01~C*15:02~B*51:01~DRB1*15:01~DQB1*06:02	0.000211
A*01:01~C*07:01~B*15:17~DRB1*15:01~DQB1*05:02	0.000211
A*24:02~C*07:04~B*15:18~DRB1*04:03~DQB1*03:02	0.00021
A*02:03~C*07:01~B*18:01~DRB1*12:02~DQB1*03:01	0.00021
A*68:01~C*16:02~B*51:01~DRB1*04:06~DQB1*03:02	0.00021
A*11:01~C*12:02~B*52:01~DRB1*15:01~DQB1*06:01	0.00021
A*02:05~C*06:02~B*50:01~DRB1*10:01~DQB1*05:01	0.000209
A*01:01~C*03:03~B*15:01~DRB1*14:04~DQB1*05:03	0.000208
A*11:01~C*12:02~B*40:06~DRB1*15:01~DQB1*06:01	0.000208
A*02:05~C*03:02~B*58:01~DRB1*03:01~DQB1*02:01	0.000208
A*23:01~C*06:02~B*50:01~DRB1*07:01~DQB1*02:01	0.000208
A*33:03~C*15:05~B*07:05~DRB1*10:01~DQB1*05:01	0.000207
A*11:01~C*12:03~B*15:32~DRB1*15:02~DQB1*06:01	0.000207
A*02:01~C*14:02~B*51:01~DRB1*10:01~DQB1*05:01	0.000207
A*11:01~C*06:02~B*57:01~DRB1*10:01~DQB1*05:01	0.000207
A*24:03~C*12:03~B*38:01~DRB1*11:01~DQB1*03:01	0.000206
A*24:02~C*03:04~B*40:01~DRB1*04:03~DQB1*03:02	0.000206
A*11:01~C*15:02~B*51:01~DRB1*11:01~DQB1*03:01	0.000206
A*11:01~C*12:02~B*52:01~DRB1*15:01~DQB1*06:02	0.000206
A*31:01~C*06:02~B*37:01~DRB1*10:01~DQB1*05:01	0.000206
A*11:01~C*15:02~B*40:06~DRB1*04:03~DQB1*03:02	0.000206
A*24:02~C*07:02~B*07:02~DRB1*11:01~DQB1*03:01	0.000206
A*24:02~C*08:01~B*48:01~DRB1*12:01~DQB1*03:01	0.000206
A*01:01~C*06:02~B*57:01~DRB1*04:02~DQB1*03:02	0.000206
A*31:01~C*03:02~B*58:01~DRB1*03:01~DQB1*02:01	0.000206
A*31:01~C*06:02~B*57:01~DRB1*07:01~DQB1*03:03	0.000206
A*30:02~C*04:01~B*53:01~DRB1*13:02~DQB1*06:09	0.000205
A*11:01~C*16:02~B*51:01~DRB1*04:03~DQB1*03:02	0.000205
A*02:11~C*06:02~B*37:01~DRB1*10:01~DQB1*05:01	0.000205
A*24:02~C*12:02~B*52:01~DRB1*03:01~DQB1*02:01	0.000205
A*68:01~C*07:02~B*07:02~DRB1*14:04~DQB1*05:03	0.000205
A*11:01~C*15:02~B*51:01~DRB1*10:01~DQB1*05:01	0.000204
A*68:01~C*16:02~B*51:01~DRB1*01:01~DQB1*05:01	0.000204
A*01:01~C*16:02~B*51:01~DRB1*15:01~DQB1*06:02	0.000204
A*26:01~C*07:02~B*08:01~DRB1*11:04~DQB1*03:01	0.000204
A*24:02~C*03:04~B*40:01~DRB1*15:02~DQB1*06:01	0.000204
A*68:01~C*12:02~B*52:01~DRB1*15:06~DQB1*05:02	0.000204
A*23:01~C*16:02~B*51:01~DRB1*11:04~DQB1*03:01	0.000204
A*02:01~C*15:02~B*40:06~DRB1*15:06~DQB1*05:02	0.000204
A*26:01~C*07:02~B*08:01~DRB1*07:01~DQB1*03:03	0.000204
A*11:01~C*04:01~B*35:03~DRB1*14:04~DQB1*06:01	0.000204
A*01:01~C*07:01~B*15:17~DRB1*04:03~DQB1*03:02	0.000204
A*24:02~C*06:02~B*50:01~DRB1*11:01~DQB1*03:01	0.000204
A*01:01~C*02:08~B*41:01~DRB1*04:05~DQB1*02:01	0.000203
A*01:01~C*15:02~B*51:01~DRB1*04:02~DQB1*03:02	0.000203
A*11:01~C*15:02~B*40:06~DRB1*11:04~DQB1*03:01	0.000203
A*11:01~C*12:02~B*52:01~DRB1*14:01~DQB1*05:03	0.000202
A*02:06~C*07:01~B*44:03~DRB1*07:01~DQB1*02:01	0.000202
A*24:02~C*04:01~B*35:01~DRB1*04:10~DQB1*04:02	0.000202
A*01:01~C*12:03~B*18:01~DRB1*15:01~DQB1*06:02	0.000202
A*03:01~C*12:02~B*52:01~DRB1*03:01~DQB1*02:01	0.000202
A*01:01~C*05:01~B*44:02~DRB1*04:03~DQB1*03:02	0.000202
A*02:01~C*15:02~B*40:06~DRB1*07:01~DQB1*02:01	0.000201
A*24:02~C*05:01~B*44:02~DRB1*15:01~DQB1*06:02	0.000201
A*11:03~C*07:02~B*52:01~DRB1*11:06~DQB1*03:01	0.000201
A*26:01~C*07:02~B*08:01~DRB1*15:01~DQB1*06:02	0.0002
A*01:01~C*07:02~B*07:02~DRB1*07:01~DQB1*02:01	0.0002
A*11:01~C*07:02~B*18:01~DRB1*12:02~DQB1*03:01	0.0002
A*32:01~C*07:02~B*08:01~DRB1*13:01~DQB1*06:03	0.0002
A*33:03~C*08:01~B*15:02~DRB1*12:02~DQB1*03:01	0.000199
A*24:07~C*07:02~B*08:01~DRB1*03:01~DQB1*02:01	0.000199
A*01:01~C*04:01~B*35:01~DRB1*03:01~DQB1*02:01	0.000198
A*01:01~C*06:02~B*57:01~DRB1*04:04~DQB1*03:02	0.000198
A*01:01~C*12:03~B*35:03~DRB1*15:02~DQB1*06:01	0.000198
A*24:02~C*16:02~B*51:01~DRB1*13:01~DQB1*06:03	0.000198
A*01:01~C*15:02~B*51:01~DRB1*01:01~DQB1*05:01	0.000198
A*01:01~C*16:02~B*51:01~DRB1*15:02~DQB1*06:01	0.000197
A*26:01~C*07:02~B*07:02~DRB1*14:04~DQB1*05:03	0.000197
A*26:01~C*07:02~B*07:02~DRB1*10:01~DQB1*05:01	0.000197
A*68:01~C*03:03~B*15:01~DRB1*14:04~DQB1*05:03	0.000197
A*24:02~C*15:02~B*40:06~DRB1*03:01~DQB1*02:01	0.000196
A*01:01~C*15:02~B*27:07~DRB1*11:01~DQB1*03:01	0.000196
A*24:02~C*16:02~B*51:01~DRB1*03:01~DQB1*02:01	0.000195
A*24:02~C*15:02~B*51:01~DRB1*14:04~DQB1*05:03	0.000195
A*66:01~C*17:01~B*41:02~DRB1*07:01~DQB1*02:01	0.000195
A*02:01~C*15:02~B*40:06~DRB1*16:02~DQB1*05:02	0.000195
A*24:02~C*12:02~B*52:01~DRB1*13:01~DQB1*06:03	0.000195
A*02:06~C*07:01~B*15:17~DRB1*13:02~DQB1*06:04	0.000194
A*11:01~C*01:02~B*46:01~DRB1*09:01~DQB1*03:03	0.000194
A*32:01~C*06:02~B*37:01~DRB1*03:01~DQB1*02:01	0.000194
A*24:02~C*03:04~B*40:01~DRB1*03:01~DQB1*02:01	0.000194
A*11:01~C*15:02~B*40:06~DRB1*07:01~DQB1*02:01	0.000194
A*11:01~C*07:02~B*52:01~DRB1*01:01~DQB1*05:01	0.000194
A*24:02~C*04:01~B*35:03~DRB1*12:01~DQB1*03:01	0.000194
A*24:02~C*07:02~B*07:02~DRB1*08:01~DQB1*04:02	0.000193
A*26:01~C*07:02~B*51:01~DRB1*13:01~DQB1*06:03	0.000193
A*11:01~C*15:02~B*51:01~DRB1*04:04~DQB1*03:02	0.000193
A*11:01~C*04:10~B*56:01~DRB1*08:01~DQB1*04:02	0.000193
A*03:01~C*04:01~B*35:01~DRB1*15:01~DQB1*06:02	0.000193
A*68:01~C*16:02~B*51:01~DRB1*15:01~DQB1*06:01	0.000193
A*11:01~C*04:01~B*44:03~DRB1*07:01~DQB1*02:01	0.000193
A*02:06~C*16:02~B*51:01~DRB1*04:03~DQB1*03:02	0.000192
A*24:02~C*16:02~B*51:01~DRB1*15:02~DQB1*06:01	0.000192
A*68:01~C*04:01~B*35:03~DRB1*14:01~DQB1*05:03	0.000192
A*33:03~C*12:03~B*35:03~DRB1*14:01~DQB1*05:03	0.000192
A*26:01~C*14:02~B*51:01~DRB1*11:04~DQB1*03:01	0.000192
A*24:02~C*01:02~B*54:01~DRB1*04:05~DQB1*04:01	0.000192
A*68:01~C*14:02~B*51:01~DRB1*14:04~DQB1*05:03	0.000191
A*01:01~C*07:02~B*07:02~DRB1*03:01~DQB1*02:01	0.000191
A*02:06~C*12:03~B*35:03~DRB1*07:01~DQB1*02:01	0.000191
A*11:01~C*03:02~B*58:01~DRB1*14:04~DQB1*05:03	0.000191
A*01:01~C*04:01~B*35:08~DRB1*04:03~DQB1*03:02	0.000191
A*26:01~C*04:01~B*35:01~DRB1*15:02~DQB1*06:01	0.000191
A*32:01~C*15:02~B*40:06~DRB1*15:02~DQB1*06:01	0.000191
A*32:01~C*04:01~B*35:03~DRB1*03:01~DQB1*02:01	0.00019
A*02:11~C*07:02~B*08:01~DRB1*03:01~DQB1*02:01	0.00019
A*24:02~C*12:03~B*35:03~DRB1*04:03~DQB1*03:02	0.00019
A*01:01~C*14:02~B*51:01~DRB1*10:01~DQB1*05:01	0.00019
A*26:01~C*16:02~B*51:01~DRB1*15:01~DQB1*06:01	0.00019
A*32:01~C*02:02~B*27:05~DRB1*01:01~DQB1*05:01	0.00019
A*24:02~C*07:02~B*07:05~DRB1*14:04~DQB1*05:03	0.000189
A*11:01~C*03:04~B*13:01~DRB1*12:02~DQB1*03:01	0.000189
A*02:06~C*14:02~B*51:01~DRB1*15:02~DQB1*06:01	0.000188
A*01:01~C*07:01~B*15:17~DRB1*04:08~DQB1*03:01	0.000188
A*11:01~C*04:01~B*35:01~DRB1*04:04~DQB1*04:02	0.000188
A*68:01~C*17:01~B*41:02~DRB1*13:03~DQB1*03:01	0.000187
A*24:02~C*07:02~B*07:02~DRB1*15:01~DQB1*06:01	0.000187
A*02:01~C*04:01~B*35:03~DRB1*13:01~DQB1*06:03	0.000187
A*11:01~C*04:01~B*15:01~DRB1*15:01~DQB1*06:01	0.000186
A*01:01~C*06:02~B*41:01~DRB1*13:02~DQB1*06:04	0.000186
A*68:01~C*15:02~B*27:07~DRB1*11:01~DQB1*03:01	0.000186
A*24:02~C*04:01~B*44:03~DRB1*07:01~DQB1*02:01	0.000186
A*11:01~C*12:02~B*51:01~DRB1*13:01~DQB1*06:03	0.000186
A*01:01~C*02:02~B*27:05~DRB1*04:03~DQB1*03:02	0.000185
A*11:01~C*15:02~B*40:06~DRB1*15:02~DQB1*05:03	0.000185
A*32:01~C*07:01~B*18:01~DRB1*15:01~DQB1*06:01	0.000185
A*02:01~C*03:03~B*40:06~DRB1*15:01~DQB1*06:02	0.000185
A*02:01~C*04:01~B*35:03~DRB1*10:01~DQB1*05:01	0.000184
A*11:01~C*02:02~B*27:05~DRB1*04:04~DQB1*03:02	0.000184
A*11:01~C*12:03~B*40:01~DRB1*14:04~DQB1*05:03	0.000184
A*24:02~C*01:02~B*55:01~DRB1*03:01~DQB1*02:01	0.000184
A*32:01~C*14:02~B*51:07~DRB1*15:01~DQB1*06:02	0.000184
A*11:01~C*07:02~B*07:02~DRB1*15:01~DQB1*06:03	0.000184
A*24:02~C*07:02~B*52:01~DRB1*08:03~DQB1*03:01	0.000184
A*11:01~C*01:02~B*40:06~DRB1*15:01~DQB1*06:01	0.000184
A*32:01~C*04:01~B*35:01~DRB1*13:02~DQB1*06:04	0.000184
A*01:01~C*01:02~B*56:01~DRB1*14:04~DQB1*05:03	0.000184
A*24:02~C*01:02~B*55:01~DRB1*10:01~DQB1*05:01	0.000183
A*03:02~C*15:02~B*51:01~DRB1*03:01~DQB1*02:01	0.000183
A*24:02~C*16:02~B*51:01~DRB1*14:04~DQB1*05:03	0.000183
A*11:01~C*15:02~B*40:02~DRB1*15:02~DQB1*05:03	0.000183
A*29:01~C*06:02~B*13:02~DRB1*07:01~DQB1*02:01	0.000183
A*11:01~C*03:04~B*13:01~DRB1*15:01~DQB1*06:01	0.000183
A*31:01~C*15:02~B*40:06~DRB1*15:01~DQB1*06:01	0.000183
A*02:03~C*08:01~B*48:04~DRB1*12:02~DQB1*03:01	0.000182
A*03:01~C*07:04~B*15:29~DRB1*13:01~DQB1*05:01	0.000182
A*32:01~C*15:02~B*51:01~DRB1*04:04~DQB1*03:02	0.000182
A*24:02~C*03:03~B*15:05~DRB1*15:02~DQB1*05:03	0.000181
A*11:01~C*04:01~B*35:01~DRB1*15:02~DQB1*05:03	0.000181
A*24:02~C*06:02~B*37:01~DRB1*11:01~DQB1*03:01	0.000181
A*24:02~C*07:02~B*38:02~DRB1*15:02~DQB1*05:02	0.000181
A*03:01~C*04:01~B*35:01~DRB1*04:04~DQB1*03:02	0.000181
A*24:02~C*04:01~B*35:03~DRB1*03:01~DQB1*02:01	0.000181
A*31:01~C*16:02~B*51:01~DRB1*11:04~DQB1*03:01	0.00018
A*23:01~C*03:02~B*58:01~DRB1*13:02~DQB1*06:09	0.00018
A*11:01~C*03:02~B*35:03~DRB1*04:03~DQB1*03:02	0.00018
A*01:01~C*15:02~B*40:06~DRB1*10:01~DQB1*05:01	0.00018
A*03:01~C*07:02~B*07:02~DRB1*11:01~DQB1*03:01	0.00018
A*31:01~C*15:02~B*40:06~DRB1*11:01~DQB1*03:01	0.00018
A*01:01~C*07:01~B*15:17~DRB1*14:04~DQB1*05:03	0.00018
A*29:01~C*06:02~B*37:01~DRB1*03:01~DQB1*02:01	0.000179
A*26:01~C*01:02~B*55:01~DRB1*13:01~DQB1*06:03	0.000179
A*33:03~C*03:02~B*58:01~DRB1*15:01~DQB1*06:02	0.000179
A*30:01~C*17:01~B*42:01~DRB1*03:02~DQB1*04:02	0.000179
A*11:01~C*12:03~B*40:01~DRB1*11:01~DQB1*03:01	0.000179
A*24:02~C*15:02~B*27:07~DRB1*07:01~DQB1*02:01	0.000179
A*33:03~C*12:03~B*35:03~DRB1*13:01~DQB1*06:03	0.000178
A*33:03~C*04:01~B*35:03~DRB1*07:01~DQB1*02:01	0.000178
A*11:01~C*07:01~B*18:01~DRB1*15:02~DQB1*06:01	0.000178
A*02:11~C*12:03~B*35:03~DRB1*13:01~DQB1*06:03	0.000178
A*32:01~C*07:02~B*51:01~DRB1*04:01~DQB1*03:02	0.000178
A*33:03~C*07:01~B*44:03~DRB1*15:02~DQB1*05:03	0.000177
A*24:02~C*07:26~B*15:25~DRB1*04:03~DQB1*03:02	0.000177
A*33:03~C*15:02~B*40:06~DRB1*11:01~DQB1*03:01	0.000177
A*02:16~C*07:02~B*07:05~DRB1*15:01~DQB1*06:01	0.000177
A*03:01~C*15:02~B*40:06~DRB1*03:01~DQB1*02:01	0.000177
A*31:01~C*07:01~B*44:03~DRB1*07:01~DQB1*02:01	0.000177
A*11:01~C*15:02~B*51:01~DRB1*07:01~DQB1*03:03	0.000177
A*68:01~C*14:02~B*51:01~DRB1*04:08~DQB1*03:01	0.000177
A*02:11~C*12:02~B*52:01~DRB1*15:02~DQB1*05:03	0.000177
A*02:01~C*04:01~B*35:03~DRB1*15:02~DQB1*06:01	0.000177
A*11:01~C*14:02~B*51:01~DRB1*07:01~DQB1*02:01	0.000177
A*33:03~C*07:01~B*44:03~DRB1*04:05~DQB1*04:02	0.000176
A*11:01~C*08:01~B*15:02~DRB1*10:01~DQB1*05:01	0.000176
A*24:02~C*06:02~B*37:01~DRB1*15:02~DQB1*06:01	0.000176
A*32:01~C*02:02~B*40:02~DRB1*11:01~DQB1*03:01	0.000176
A*32:01~C*04:01~B*35:03~DRB1*13:01~DQB1*06:03	0.000176
A*32:01~C*04:01~B*35:01~DRB1*04:04~DQB1*04:02	0.000176
A*33:03~C*07:01~B*44:03~DRB1*01:01~DQB1*05:01	0.000175
A*29:01~C*15:05~B*07:05~DRB1*04:04~DQB1*03:02	0.000175
A*02:11~C*12:02~B*40:06~DRB1*11:01~DQB1*03:01	0.000175
A*24:02~C*15:02~B*40:06~DRB1*16:02~DQB1*05:02	0.000175
A*68:01~C*01:02~B*55:01~DRB1*15:02~DQB1*06:01	0.000175
A*11:01~C*04:01~B*35:03~DRB1*15:02~DQB1*05:03	0.000175
A*02:03~C*08:01~B*15:02~DRB1*11:01~DQB1*03:01	0.000175
A*01:01~C*17:01~B*41:01~DRB1*10:01~DQB1*05:01	0.000175
A*02:01~C*15:02~B*51:01~DRB1*14:04~DQB1*05:03	0.000175
A*03:01~C*03:04~B*40:01~DRB1*11:01~DQB1*03:01	0.000175
A*01:01~C*06:02~B*37:01~DRB1*15:01~DQB1*06:01	0.000175
A*11:01~C*01:02~B*51:01~DRB1*01:01~DQB1*05:01	0.000175
A*24:02~C*01:02~B*55:01~DRB1*04:03~DQB1*03:02	0.000175
A*24:02~C*07:26~B*15:25~DRB1*13:01~DQB1*06:03	0.000175
A*26:01~C*15:04~B*51:01~DRB1*14:04~DQB1*05:03	0.000174
A*03:01~C*07:01~B*15:17~DRB1*13:02~DQB1*06:04	0.000174
A*68:01~C*15:02~B*51:01~DRB1*04:02~DQB1*03:02	0.000174
A*11:01~C*16:02~B*51:01~DRB1*07:01~DQB1*02:01	0.000174
A*24:02~C*15:02~B*51:01~DRB1*11:01~DQB1*03:01	0.000174
A*02:01~C*06:02~B*50:01~DRB1*07:01~DQB1*02:01	0.000174
A*24:02~C*12:03~B*35:03~DRB1*08:03~DQB1*03:01	0.000174
A*02:05~C*12:03~B*15:03~DRB1*07:01~DQB1*02:01	0.000173
A*24:02~C*04:01~B*51:01~DRB1*04:07~DQB1*03:01	0.000173
A*01:01~C*06:02~B*50:01~DRB1*04:03~DQB1*03:02	0.000173
A*02:03~C*07:02~B*38:02~DRB1*14:04~DQB1*05:03	0.000173
A*03:01~C*07:29~B*15:05~DRB1*11:01~DQB1*03:01	0.000173
A*02:11~C*12:02~B*52:01~DRB1*14:04~DQB1*05:03	0.000172
A*01:01~C*07:02~B*08:01~DRB1*07:01~DQB1*02:01	0.000172
A*24:02~C*15:02~B*27:07~DRB1*15:02~DQB1*06:01	0.000172
A*68:01~C*15:02~B*40:06~DRB1*10:01~DQB1*05:01	0.000172
A*33:03~C*16:02~B*51:01~DRB1*11:04~DQB1*03:01	0.000171
A*01:01~C*12:03~B*35:03~DRB1*14:01~DQB1*05:03	0.000171
A*01:01~C*06:02~B*47:01~DRB1*13:01~DQB1*06:03	0.000171
A*24:02~C*07:02~B*07:02~DRB1*11:04~DQB1*03:01	0.000171
A*02:01~C*03:04~B*40:01~DRB1*14:04~DQB1*05:03	0.000171
A*02:06~C*12:02~B*52:01~DRB1*11:01~DQB1*03:01	0.000171
A*01:01~C*06:27~B*57:01~DRB1*07:01~DQB1*03:03	0.00017
A*24:02~C*15:02~B*51:01~DRB1*03:01~DQB1*02:01	0.00017
A*02:11~C*07:02~B*51:01~DRB1*15:01~DQB1*06:01	0.00017
A*33:03~C*07:02~B*07:02~DRB1*10:01~DQB1*05:01	0.000169
A*24:02~C*06:02~B*57:01~DRB1*03:01~DQB1*02:01	0.000169
A*02:01~C*15:02~B*40:06~DRB1*15:02~DQB1*05:03	0.000169
A*33:03~C*07:01~B*44:03~DRB1*04:02~DQB1*03:02	0.000169
A*11:01~C*01:02~B*55:01~DRB1*01:01~DQB1*05:01	0.000169
A*02:01~C*03:04~B*40:01~DRB1*15:01~DQB1*06:02	0.000168
A*02:06~C*15:02~B*40:06~DRB1*15:02~DQB1*06:01	0.000168
A*02:05~C*06:02~B*50:01~DRB1*13:01~DQB1*06:03	0.000168
A*24:02~C*04:01~B*35:01~DRB1*07:01~DQB1*03:03	0.000168
A*31:01~C*06:02~B*50:01~DRB1*03:01~DQB1*02:01	0.000168
A*01:01~C*12:02~B*52:01~DRB1*07:01~DQB1*03:03	0.000168
A*11:01~C*15:02~B*40:06~DRB1*14:01~DQB1*05:03	0.000167
A*01:01~C*07:01~B*15:17~DRB1*01:01~DQB1*05:01	0.000167
A*01:01~C*15:02~B*51:01~DRB1*03:01~DQB1*02:01	0.000167
A*24:02~C*15:02~B*51:01~DRB1*01:01~DQB1*05:01	0.000167
A*11:01~C*07:01~B*18:01~DRB1*11:01~DQB1*03:01	0.000167
A*02:06~C*15:02~B*51:01~DRB1*13:01~DQB1*06:03	0.000167
A*01:01~C*04:01~B*35:03~DRB1*10:01~DQB1*05:01	0.000166
A*11:01~C*12:02~B*52:01~DRB1*04:04~DQB1*03:02	0.000166
A*02:01~C*04:01~B*35:03~DRB1*03:01~DQB1*02:01	0.000166
A*24:02~C*08:01~B*15:02~DRB1*15:01~DQB1*06:01	0.000166
A*31:01~C*04:01~B*35:03~DRB1*13:08~DQB1*05:03	0.000165
A*11:01~C*12:09~B*51:01~DRB1*03:01~DQB1*02:01	0.000165
A*23:01~C*17:01~B*41:01~DRB1*15:01~DQB1*06:01	0.000165
A*02:06~C*08:01~B*48:01~DRB1*09:01~DQB1*03:03	0.000165
A*68:01~C*05:01~B*44:02~DRB1*08:01~DQB1*04:02	0.000165
A*02:06~C*06:02~B*50:01~DRB1*07:01~DQB1*02:01	0.000165
A*11:01~C*15:02~B*40:06~DRB1*04:05~DQB1*04:02	0.000165
A*11:01~C*12:03~B*39:01~DRB1*10:01~DQB1*05:01	0.000164
A*11:01~C*01:02~B*15:01~DRB1*14:04~DQB1*05:03	0.000164
A*33:03~C*07:04~B*15:18~DRB1*04:03~DQB1*03:02	0.000164
A*03:01~C*12:03~B*27:04~DRB1*04:06~DQB1*03:02	0.000164
A*03:01~C*04:01~B*35:03~DRB1*07:01~DQB1*02:01	0.000164
A*03:02~C*15:02~B*51:01~DRB1*07:01~DQB1*03:03	0.000164
A*11:01~C*05:01~B*44:02~DRB1*14:04~DQB1*05:03	0.000163
A*02:06~C*12:02~B*52:01~DRB1*04:18~DQB1*03:02	0.000163
A*68:01~C*03:04~B*40:01~DRB1*04:01~DQB1*03:02	0.000163
A*02:01~C*03:04~B*40:01~DRB1*04:01~DQB1*03:02	0.000163
A*32:01~C*07:02~B*08:01~DRB1*10:01~DQB1*05:01	0.000163
A*02:06~C*12:02~B*52:01~DRB1*07:01~DQB1*03:03	0.000163
A*68:01~C*04:01~B*35:01~DRB1*15:06~DQB1*05:02	0.000163
A*11:01~C*16:02~B*51:01~DRB1*01:01~DQB1*05:01	0.000162
A*30:01~C*06:02~B*13:02~DRB1*13:01~DQB1*06:03	0.000162
A*31:01~C*15:02~B*51:01~DRB1*11:01~DQB1*03:01	0.000162
A*32:01~C*15:02~B*51:01~DRB1*13:01~DQB1*06:03	0.000162
A*33:03~C*04:01~B*35:03~DRB1*15:02~DQB1*06:01	0.000161
A*26:01~C*07:02~B*07:02~DRB1*15:06~DQB1*05:02	0.000161
A*11:01~C*04:03~B*13:01~DRB1*15:06~DQB1*05:02	0.000161
A*26:01~C*04:01~B*35:01~DRB1*15:06~DQB1*05:02	0.00016
A*03:01~C*16:02~B*51:01~DRB1*13:01~DQB1*06:03	0.00016
A*31:01~C*14:02~B*51:01~DRB1*14:04~DQB1*05:03	0.00016
A*33:03~C*07:01~B*44:03~DRB1*09:01~DQB1*03:03	0.00016
A*03:01~C*04:01~B*56:01~DRB1*11:01~DQB1*03:01	0.00016
A*02:01~C*07:02~B*07:02~DRB1*04:03~DQB1*03:02	0.00016
A*11:01~C*12:03~B*35:03~DRB1*03:01~DQB1*02:01	0.000159
A*24:02~C*03:02~B*58:01~DRB1*11:04~DQB1*03:01	0.000159
A*68:01~C*12:03~B*35:03~DRB1*11:01~DQB1*03:01	0.000159
A*68:01~C*15:02~B*51:01~DRB1*04:01~DQB1*03:02	0.000159
A*02:01~C*15:02~B*40:06~DRB1*13:01~DQB1*06:03	0.000159
A*01:01~C*06:02~B*57:01~DRB1*13:02~DQB1*06:09	0.000159
A*11:01~C*07:02~B*07:02~DRB1*15:02~DQB1*06:01	0.000159
A*33:03~C*01:02~B*55:01~DRB1*13:01~DQB1*06:03	0.000158
A*03:01~C*07:02~B*07:02~DRB1*04:04~DQB1*03:02	0.000158
A*11:01~C*15:05~B*07:05~DRB1*03:01~DQB1*02:01	0.000158
A*02:01~C*04:01~B*35:01~DRB1*15:01~DQB1*06:01	0.000158
A*31:01~C*15:02~B*51:01~DRB1*13:01~DQB1*06:03	0.000158
A*33:03~C*07:02~B*07:05~DRB1*15:01~DQB1*06:01	0.000157
A*02:01~C*07:01~B*15:17~DRB1*13:02~DQB1*06:04	0.000157
A*11:01~C*06:02~B*57:01~DRB1*13:01~DQB1*06:03	0.000157
A*33:03~C*07:01~B*15:17~DRB1*13:02~DQB1*06:04	0.000157
A*31:01~C*04:01~B*35:03~DRB1*15:02~DQB1*06:01	0.000157
A*68:01~C*15:02~B*40:06~DRB1*03:01~DQB1*02:01	0.000157
A*31:01~C*14:02~B*51:01~DRB1*07:01~DQB1*03:03	0.000157
A*11:01~C*01:02~B*55:01~DRB1*07:01~DQB1*02:01	0.000157
A*24:02~C*12:02~B*52:01~DRB1*15:01~DQB1*06:01	0.000157
A*33:03~C*07:01~B*44:03~DRB1*15:06~DQB1*05:02	0.000156
A*01:01~C*06:02~B*37:01~DRB1*04:03~DQB1*03:02	0.000156
A*01:01~C*12:02~B*52:01~DRB1*10:01~DQB1*05:01	0.000156
A*02:11~C*04:01~B*35:01~DRB1*15:02~DQB1*06:01	0.000156
A*32:01~C*04:01~B*15:01~DRB1*13:01~DQB1*06:03	0.000156
A*02:11~C*16:02~B*51:01~DRB1*11:04~DQB1*03:01	0.000155
A*11:01~C*02:02~B*27:05~DRB1*01:01~DQB1*05:01	0.000155
A*24:02~C*14:02~B*51:01~DRB1*11:01~DQB1*03:01	0.000155
A*24:03~C*07:02~B*15:01~DRB1*15:02~DQB1*06:01	0.000155
A*02:06~C*04:01~B*35:03~DRB1*07:01~DQB1*03:03	0.000155
A*11:01~C*12:02~B*52:04~DRB1*15:02~DQB1*06:01	0.000155
A*02:01~C*03:04~B*40:23~DRB1*03:01~DQB1*02:01	0.000155
A*32:01~C*06:02~B*57:01~DRB1*15:01~DQB1*06:01	0.000154
A*11:01~C*14:02~B*51:01~DRB1*04:08~DQB1*03:01	0.000154
A*32:01~C*05:01~B*44:02~DRB1*11:01~DQB1*03:01	0.000154
A*11:01~C*02:02~B*27:05~DRB1*11:01~DQB1*03:01	0.000154
A*32:01~C*12:02~B*52:01~DRB1*13:01~DQB1*06:03	0.000154
A*11:01~C*04:01~B*35:03~DRB1*04:01~DQB1*03:02	0.000154
A*02:11~C*08:01~B*15:02~DRB1*12:02~DQB1*03:01	0.000153
A*01:01~C*17:01~B*41:02~DRB1*13:03~DQB1*03:01	0.000153
A*11:01~C*03:04~B*40:01~DRB1*03:01~DQB1*02:01	0.000153
A*11:01~C*04:01~B*35:01~DRB1*15:01~DQB1*05:02	0.000153
A*02:01~C*03:02~B*58:01~DRB1*01:01~DQB1*05:01	0.000153
A*11:01~C*07:29~B*51:01~DRB1*04:03~DQB1*03:02	0.000153
A*02:01~C*07:02~B*07:02~DRB1*07:01~DQB1*02:01	0.000153
A*68:01~C*15:02~B*51:01~DRB1*04:03~DQB1*03:02	0.000153
A*01:01~C*01:02~B*55:01~DRB1*11:11~DQB1*03:01	0.000153
A*03:01~C*07:02~B*07:02~DRB1*15:01~DQB1*05:02	0.000152
A*29:01~C*15:05~B*07:05~DRB1*15:06~DQB1*05:02	0.000152
A*31:12~C*07:02~B*07:02~DRB1*10:01~DQB1*05:01	0.000152
A*26:01~C*01:02~B*55:01~DRB1*11:01~DQB1*03:01	0.000152
A*26:01~C*01:02~B*55:01~DRB1*09:01~DQB1*03:03	0.000152
A*68:01~C*03:04~B*40:01~DRB1*15:02~DQB1*06:01	0.000152
A*01:01~C*04:03~B*13:01~DRB1*12:02~DQB1*03:01	0.000152
A*33:03~C*04:01~B*15:01~DRB1*15:06~DQB1*05:02	0.000151
A*01:01~C*12:03~B*18:01~DRB1*03:01~DQB1*02:01	0.000151
A*24:03~C*12:02~B*52:01~DRB1*07:01~DQB1*02:01	0.000151
A*03:02~C*16:04~B*44:02~DRB1*04:02~DQB1*03:02	0.00015
A*24:02~C*03:03~B*15:05~DRB1*10:01~DQB1*05:01	0.00015
A*32:01~C*03:02~B*58:01~DRB1*13:02~DQB1*06:09	0.00015
A*24:02~C*01:02~B*55:01~DRB1*15:02~DQB1*06:01	0.00015
A*03:01~C*04:01~B*35:03~DRB1*15:01~DQB1*06:02	0.00015
A*68:01~C*12:03~B*35:03~DRB1*01:01~DQB1*05:01	0.00015
A*31:01~C*03:04~B*40:01~DRB1*04:04~DQB1*03:02	0.000149
A*29:01~C*01:02~B*15:08~DRB1*13:01~DQB1*06:03	0.000149
A*01:01~C*12:03~B*35:03~DRB1*07:01~DQB1*03:03	0.000149
A*03:01~C*07:01~B*18:01~DRB1*14:04~DQB1*05:03	0.000149
A*32:01~C*15:02~B*40:06~DRB1*11:01~DQB1*03:01	0.000149
A*01:01~C*03:03~B*15:05~DRB1*11:01~DQB1*03:01	0.000149
A*26:01~C*14:02~B*51:01~DRB1*15:02~DQB1*06:01	0.000149
A*02:01~C*03:03~B*35:01~DRB1*08:01~DQB1*04:02	0.000149
A*11:01~C*05:01~B*44:02~DRB1*11:01~DQB1*03:01	0.000149
A*01:01~C*04:01~B*35:02~DRB1*07:01~DQB1*02:01	0.000148
A*31:01~C*12:03~B*35:03~DRB1*13:01~DQB1*06:03	0.000148
A*29:01~C*15:05~B*07:05~DRB1*14:04~DQB1*05:03	0.000148
A*02:06~C*08:01~B*15:02~DRB1*12:02~DQB1*03:01	0.000148
A*24:02~C*15:02~B*51:01~DRB1*04:07~DQB1*03:01	0.000148
A*11:01~C*04:01~B*35:03~DRB1*08:01~DQB1*04:02	0.000148
A*24:07~C*07:01~B*44:03~DRB1*07:01~DQB1*02:01	0.000148
A*02:01~C*15:02~B*51:01~DRB1*13:01~DQB1*06:03	0.000148
A*02:01~C*14:02~B*51:01~DRB1*04:02~DQB1*03:02	0.000148
A*31:01~C*04:03~B*15:25~DRB1*12:02~DQB1*03:01	0.000147
A*30:01~C*06:02~B*13:02~DRB1*15:02~DQB1*06:01	0.000147
A*32:01~C*07:01~B*49:01~DRB1*15:02~DQB1*06:01	0.000147
A*11:01~C*04:01~B*35:03~DRB1*07:01~DQB1*02:01	0.000147
A*03:01~C*07:02~B*07:05~DRB1*15:01~DQB1*06:01	0.000147
A*01:01~C*07:02~B*07:02~DRB1*08:01~DQB1*04:02	0.000147
A*33:03~C*03:02~B*58:01~DRB1*01:01~DQB1*05:01	0.000147
A*26:01~C*16:02~B*51:01~DRB1*04:01~DQB1*03:02	0.000147
A*26:01~C*07:02~B*07:02~DRB1*13:01~DQB1*06:03	0.000146
A*30:01~C*06:02~B*13:02~DRB1*15:01~DQB1*06:01	0.000146
A*24:02~C*14:02~B*40:06~DRB1*14:04~DQB1*05:03	0.000146
A*68:01~C*04:01~B*35:03~DRB1*10:01~DQB1*05:01	0.000146
A*02:03~C*07:02~B*39:01~DRB1*04:05~DQB1*04:01	0.000145
A*11:01~C*14:02~B*51:01~DRB1*04:01~DQB1*03:02	0.000145
A*26:01~C*07:04~B*15:18~DRB1*04:03~DQB1*03:02	0.000145
A*24:03~C*03:02~B*58:01~DRB1*03:01~DQB1*02:01	0.000145
A*02:11~C*04:03~B*13:01~DRB1*15:01~DQB1*06:01	0.000145
A*31:01~C*04:01~B*35:01~DRB1*07:01~DQB1*02:01	0.000145
A*11:01~C*15:02~B*40:06~DRB1*15:01~DQB1*06:02	0.000144
A*24:02~C*12:03~B*35:03~DRB1*15:01~DQB1*06:01	0.000144
A*33:03~C*07:02~B*38:02~DRB1*15:02~DQB1*05:01	0.000144
A*68:01~C*15:04~B*51:01~DRB1*11:01~DQB1*03:01	0.000143
A*03:01~C*04:01~B*35:01~DRB1*08:03~DQB1*03:01	0.000143
A*11:01~C*12:02~B*52:01~DRB1*12:02~DQB1*03:01	0.000143
A*01:01~C*06:02~B*37:01~DRB1*12:02~DQB1*03:01	0.000143
A*26:01~C*07:02~B*07:02~DRB1*09:01~DQB1*03:03	0.000143
A*24:02~C*04:01~B*35:03~DRB1*07:01~DQB1*02:01	0.000143
A*03:01~C*04:01~B*35:01~DRB1*04:03~DQB1*03:02	0.000142
A*11:01~C*03:03~B*15:01~DRB1*11:01~DQB1*03:01	0.000142
A*02:01~C*15:02~B*40:06~DRB1*15:01~DQB1*06:02	0.000142
A*02:01~C*12:03~B*18:01~DRB1*11:04~DQB1*03:01	0.000142
A*11:01~C*07:01~B*44:03~DRB1*15:02~DQB1*06:01	0.000142
A*11:01~C*08:03~B*48:01~DRB1*04:03~DQB1*03:02	0.000142
A*02:06~C*03:04~B*44:02~DRB1*13:01~DQB1*06:03	0.000142
A*03:01~C*14:02~B*51:01~DRB1*14:04~DQB1*05:03	0.000142
A*24:02~C*08:01~B*48:01~DRB1*09:01~DQB1*03:03	0.000142
A*02:01~C*12:03~B*15:01~DRB1*07:01~DQB1*02:01	0.000142
A*11:01~C*03:03~B*15:01~DRB1*15:01~DQB1*06:01	0.000142
A*02:06~C*14:02~B*51:01~DRB1*03:01~DQB1*02:01	0.000142
A*24:02~C*04:01~B*35:02~DRB1*15:02~DQB1*06:01	0.000141
A*02:06~C*12:02~B*52:01~DRB1*13:01~DQB1*06:03	0.000141
A*11:01~C*07:02~B*08:01~DRB1*13:01~DQB1*06:03	0.000141
A*02:06~C*07:04~B*15:18~DRB1*15:01~DQB1*06:02	0.000141
A*11:01~C*16:02~B*51:01~DRB1*14:04~DQB1*05:03	0.000141
A*03:01~C*15:02~B*40:06~DRB1*11:01~DQB1*03:01	0.000141
A*02:01~C*03:03~B*15:01~DRB1*09:01~DQB1*03:03	0.00014
A*03:01~C*12:03~B*35:03~DRB1*08:03~DQB1*03:01	0.00014
A*23:01~C*06:02~B*57:01~DRB1*07:01~DQB1*03:03	0.00014
A*01:01~C*12:02~B*52:01~DRB1*15:01~DQB1*06:01	0.00014
A*02:03~C*07:01~B*44:03~DRB1*07:01~DQB1*02:01	0.00014
A*03:01~C*06:02~B*37:01~DRB1*14:04~DQB1*05:03	0.00014
A*01:01~C*06:02~B*57:01~DRB1*11:04~DQB1*03:01	0.00014
A*68:01~C*06:02~B*13:02~DRB1*07:01~DQB1*02:01	0.00014
A*11:01~C*04:03~B*13:01~DRB1*11:01~DQB1*03:01	0.00014
A*01:01~C*16:02~B*51:01~DRB1*03:01~DQB1*02:01	0.000139
A*32:01~C*04:01~B*35:01~DRB1*04:03~DQB1*03:02	0.000139
A*02:06~C*12:03~B*35:03~DRB1*14:01~DQB1*05:03	0.000139
A*02:06~C*04:01~B*51:01~DRB1*04:02~DQB1*03:02	0.000139
A*02:05~C*07:02~B*08:01~DRB1*03:01~DQB1*02:01	0.000139
A*68:01~C*03:04~B*40:01~DRB1*10:01~DQB1*05:01	0.000139
A*01:01~C*06:02~B*37:01~DRB1*04:04~DQB1*03:02	0.000139
A*68:01~C*16:02~B*51:01~DRB1*15:02~DQB1*06:01	0.000139
A*24:02~C*15:05~B*07:05~DRB1*10:01~DQB1*05:01	0.000139
A*32:01~C*04:01~B*35:08~DRB1*07:01~DQB1*02:01	0.000139
A*11:01~C*01:02~B*15:08~DRB1*08:02~DQB1*04:02	0.000139
A*11:01~C*03:03~B*55:01~DRB1*14:01~DQB1*05:03	0.000139
A*24:02~C*14:02~B*51:01~DRB1*15:02~DQB1*06:01	0.000138
A*03:01~C*07:02~B*07:02~DRB1*11:04~DQB1*03:01	0.000138
A*01:01~C*04:01~B*35:03~DRB1*04:03~DQB1*03:02	0.000138
A*24:02~C*07:02~B*40:06~DRB1*15:01~DQB1*06:01	0.000138
A*01:01~C*14:02~B*51:01~DRB1*04:03~DQB1*03:02	0.000138
A*02:01~C*04:01~B*35:03~DRB1*11:01~DQB1*03:01	0.000138
A*11:01~C*04:01~B*35:03~DRB1*04:04~DQB1*03:02	0.000138
A*24:07~C*12:02~B*52:01~DRB1*07:01~DQB1*02:01	0.000138
A*24:02~C*12:02~B*52:01~DRB1*13:02~DQB1*06:09	0.000138
A*24:07~C*12:02~B*52:01~DRB1*10:01~DQB1*05:01	0.000138
A*03:02~C*07:01~B*18:01~DRB1*11:01~DQB1*03:01	0.000138
A*01:01~C*07:01~B*15:17~DRB1*07:01~DQB1*02:01	0.000137
A*68:01~C*07:02~B*07:02~DRB1*13:02~DQB1*06:04	0.000137
A*33:03~C*12:03~B*35:03~DRB1*15:01~DQB1*06:01	0.000137
A*02:03~C*04:03~B*15:25~DRB1*12:02~DQB1*03:01	0.000137
A*03:01~C*07:02~B*07:02~DRB1*07:01~DQB1*03:03	0.000137
A*32:01~C*12:02~B*52:01~DRB1*03:01~DQB1*02:01	0.000137
A*24:02~C*16:04~B*44:02~DRB1*11:04~DQB1*03:01	0.000137
A*01:01~C*03:03~B*15:01~DRB1*04:01~DQB1*03:02	0.000136
A*68:01~C*04:01~B*15:03~DRB1*13:02~DQB1*06:04	0.000136
A*24:02~C*01:02~B*55:01~DRB1*11:01~DQB1*03:01	0.000136
A*02:01~C*03:03~B*15:01~DRB1*01:01~DQB1*05:01	0.000136
A*30:01~C*06:02~B*13:01~DRB1*07:01~DQB1*02:01	0.000136
A*01:01~C*07:01~B*44:03~DRB1*13:01~DQB1*06:03	0.000136
A*26:01~C*12:03~B*18:01~DRB1*13:01~DQB1*06:03	0.000136
A*01:01~C*05:01~B*44:02~DRB1*11:04~DQB1*03:01	0.000136
A*02:11~C*01:02~B*55:01~DRB1*16:02~DQB1*05:02	0.000136
A*11:01~C*03:03~B*15:02~DRB1*12:02~DQB1*03:01	0.000136
A*11:01~C*15:02~B*40:06~DRB1*07:01~DQB1*03:03	0.000136
A*01:01~C*04:01~B*35:01~DRB1*15:01~DQB1*06:01	0.000136
A*11:01~C*14:02~B*51:01~DRB1*12:01~DQB1*03:01	0.000136
A*68:01~C*07:04~B*15:18~DRB1*15:01~DQB1*06:01	0.000135
A*02:01~C*12:03~B*40:01~DRB1*11:01~DQB1*03:01	0.000135
A*33:03~C*03:02~B*58:01~DRB1*04:04~DQB1*03:02	0.000135
A*01:01~C*06:02~B*57:01~DRB1*12:02~DQB1*03:01	0.000135
A*68:01~C*15:02~B*51:01~DRB1*07:01~DQB1*02:01	0.000135
A*03:01~C*14:02~B*51:01~DRB1*10:01~DQB1*05:01	0.000135
A*01:01~C*12:03~B*18:01~DRB1*11:04~DQB1*03:01	0.000135
A*02:01~C*03:04~B*40:01~DRB1*04:03~DQB1*03:02	0.000135
A*68:01~C*01:02~B*15:08~DRB1*10:01~DQB1*05:01	0.000135
A*24:02~C*01:02~B*55:01~DRB1*07:01~DQB1*02:01	0.000135
A*32:01~C*04:01~B*35:03~DRB1*14:04~DQB1*05:03	0.000134
A*32:01~C*07:01~B*49:01~DRB1*15:01~DQB1*06:02	0.000134
A*24:02~C*14:02~B*51:01~DRB1*15:01~DQB1*06:02	0.000134
A*31:12~C*07:02~B*07:02~DRB1*04:03~DQB1*03:02	0.000134
A*11:01~C*01:02~B*55:01~DRB1*07:01~DQB1*03:03	0.000134
A*01:01~C*03:02~B*58:01~DRB1*10:01~DQB1*05:01	0.000134
A*02:03~C*07:02~B*38:02~DRB1*08:03~DQB1*06:01	0.000134
A*30:01~C*06:02~B*13:02~DRB1*11:01~DQB1*03:01	0.000134
A*68:01~C*15:02~B*40:06~DRB1*11:04~DQB1*03:01	0.000134
A*31:01~C*14:02~B*51:01~DRB1*03:01~DQB1*02:01	0.000134
A*02:06~C*03:03~B*15:01~DRB1*15:02~DQB1*06:01	0.000134
A*03:01~C*03:03~B*55:01~DRB1*14:04~DQB1*05:03	0.000134
A*24:02~C*15:02~B*40:06~DRB1*08:03~DQB1*03:01	0.000134
A*01:01~C*16:02~B*51:01~DRB1*07:01~DQB1*02:01	0.000134
A*02:03~C*07:02~B*38:02~DRB1*07:01~DQB1*02:01	0.000133
A*32:01~C*05:01~B*44:02~DRB1*13:01~DQB1*06:03	0.000133
A*03:01~C*07:02~B*38:02~DRB1*15:04~DQB1*05:02	0.000133
A*11:01~C*04:01~B*15:01~DRB1*15:01~DQB1*06:02	0.000132
A*03:01~C*04:01~B*15:01~DRB1*15:06~DQB1*05:02	0.000132
A*02:11~C*06:02~B*57:01~DRB1*07:01~DQB1*03:03	0.000132
A*68:01~C*16:02~B*51:01~DRB1*10:01~DQB1*05:01	0.000132
A*33:03~C*07:02~B*07:02~DRB1*15:01~DQB1*06:02	0.000132
A*24:02~C*14:02~B*51:01~DRB1*09:01~DQB1*03:03	0.000132
A*11:01~C*07:01~B*15:17~DRB1*13:02~DQB1*06:03	0.000132
A*31:01~C*07:02~B*51:01~DRB1*15:06~DQB1*05:02	0.000131
A*31:01~C*04:01~B*35:01~DRB1*15:02~DQB1*06:01	0.000131
A*03:01~C*15:02~B*40:06~DRB1*04:03~DQB1*03:02	0.000131
A*03:01~C*12:02~B*52:01~DRB1*11:04~DQB1*03:01	0.000131
A*30:01~C*06:02~B*50:01~DRB1*07:01~DQB1*02:01	0.000131
A*11:01~C*03:04~B*13:01~DRB1*16:02~DQB1*05:02	0.000131
A*33:03~C*16:02~B*51:01~DRB1*04:03~DQB1*03:02	0.000131
A*01:01~C*07:02~B*07:02~DRB1*13:01~DQB1*06:03	0.000131
A*68:01~C*05:01~B*44:02~DRB1*10:01~DQB1*05:01	0.000131
A*68:01~C*12:03~B*38:01~DRB1*13:01~DQB1*06:03	0.000131
A*68:01~C*07:02~B*07:02~DRB1*12:01~DQB1*03:01	0.000131
A*26:01~C*12:03~B*38:01~DRB1*10:01~DQB1*05:01	0.000131
A*11:01~C*12:02~B*52:01~DRB1*15:06~DQB1*05:02	0.000131
A*31:01~C*01:02~B*15:08~DRB1*13:02~DQB1*06:09	0.000131
A*02:01~C*07:02~B*07:02~DRB1*13:01~DQB1*06:03	0.00013
A*32:01~C*12:03~B*35:03~DRB1*11:01~DQB1*03:01	0.00013
A*26:01~C*12:03~B*38:01~DRB1*13:02~DQB1*06:04	0.00013
A*32:01~C*04:01~B*35:03~DRB1*08:02~DQB1*04:02	0.00013
A*11:01~C*12:02~B*52:01~DRB1*07:01~DQB1*03:03	0.00013
A*11:01~C*07:04~B*15:18~DRB1*04:01~DQB1*03:02	0.00013
A*02:01~C*07:01~B*49:01~DRB1*11:01~DQB1*03:01	0.00013
A*24:02~C*12:02~B*40:06~DRB1*07:01~DQB1*02:01	0.00013
A*11:01~C*14:02~B*51:01~DRB1*07:01~DQB1*03:03	0.00013
A*02:01~C*07:04~B*15:18~DRB1*11:01~DQB1*03:01	0.00013
A*31:01~C*16:02~B*51:01~DRB1*14:09~DQB1*06:03	0.000129
A*02:06~C*04:01~B*15:01~DRB1*15:01~DQB1*05:02	0.000129
A*24:02~C*04:01~B*35:08~DRB1*10:01~DQB1*05:01	0.000129
A*24:02~C*15:02~B*27:07~DRB1*04:04~DQB1*03:02	0.000129
A*11:01~C*12:03~B*15:01~DRB1*14:04~DQB1*05:03	0.000129
A*02:06~C*08:01~B*48:01~DRB1*15:01~DQB1*05:02	0.000129
A*02:05~C*06:02~B*50:01~DRB1*07:01~DQB1*03:03	0.000129
A*31:01~C*12:02~B*52:01~DRB1*15:06~DQB1*05:02	0.000129
A*33:03~C*15:02~B*40:06~DRB1*04:03~DQB1*03:02	0.000129
A*11:01~C*03:03~B*55:01~DRB1*13:01~DQB1*06:03	0.000129
A*03:02~C*15:02~B*51:01~DRB1*04:03~DQB1*03:02	0.000129
A*26:01~C*01:02~B*55:01~DRB1*08:03~DQB1*03:01	0.000128
A*11:01~C*04:03~B*15:25~DRB1*15:01~DQB1*05:02	0.000128
A*31:01~C*07:02~B*51:01~DRB1*15:02~DQB1*06:01	0.000128
A*26:01~C*04:01~B*35:01~DRB1*11:01~DQB1*03:01	0.000128
A*11:01~C*03:04~B*40:01~DRB1*07:01~DQB1*02:01	0.000127
A*24:02~C*08:01~B*48:01~DRB1*15:01~DQB1*05:02	0.000127
A*01:01~C*12:02~B*52:01~DRB1*13:02~DQB1*06:09	0.000127
A*11:01~C*03:04~B*15:25~DRB1*12:02~DQB1*03:01	0.000127
A*68:01~C*12:02~B*40:06~DRB1*11:01~DQB1*03:01	0.000127
A*24:03~C*04:01~B*35:08~DRB1*14:04~DQB1*05:03	0.000127
A*02:01~C*07:02~B*07:02~DRB1*01:01~DQB1*05:01	0.000127
A*02:11~C*12:02~B*52:01~DRB1*07:01~DQB1*02:01	0.000127
A*24:02~C*12:03~B*35:03~DRB1*11:04~DQB1*03:01	0.000127
A*68:01~C*16:02~B*51:01~DRB1*07:01~DQB1*03:03	0.000127
A*24:02~C*03:02~B*58:01~DRB1*13:01~DQB1*06:03	0.000126
A*01:01~C*12:03~B*18:01~DRB1*13:01~DQB1*06:03	0.000126
A*68:01~C*14:02~B*51:01~DRB1*07:01~DQB1*03:03	0.000126
A*29:01~C*15:05~B*07:05~DRB1*15:01~DQB1*06:01	0.000126
A*01:01~C*03:04~B*40:01~DRB1*04:04~DQB1*03:02	0.000126
A*02:01~C*08:01~B*48:01~DRB1*12:01~DQB1*03:01	0.000126
A*01:01~C*06:02~B*37:01~DRB1*15:06~DQB1*05:02	0.000126
A*01:01~C*12:03~B*35:03~DRB1*11:01~DQB1*03:01	0.000126
A*31:01~C*15:02~B*51:01~DRB1*14:07~DQB1*05:03	0.000126
A*26:01~C*15:02~B*40:06~DRB1*15:02~DQB1*06:01	0.000126
A*01:01~C*06:02~B*37:01~DRB1*15:01~DQB1*06:02	0.000126
A*24:02~C*16:02~B*51:01~DRB1*11:01~DQB1*03:01	0.000126
A*24:02~C*14:02~B*51:01~DRB1*10:01~DQB1*05:01	0.000126
A*68:01~C*04:01~B*35:03~DRB1*15:02~DQB1*06:01	0.000125
A*33:03~C*04:01~B*35:08~DRB1*13:01~DQB1*06:03	0.000125
A*68:01~C*07:01~B*18:01~DRB1*15:01~DQB1*06:01	0.000125
A*26:01~C*04:03~B*13:01~DRB1*15:01~DQB1*06:01	0.000125
A*68:01~C*07:04~B*51:01~DRB1*04:07~DQB1*03:01	0.000125
A*11:01~C*08:01~B*15:02~DRB1*07:01~DQB1*03:03	0.000125
A*68:01~C*15:02~B*51:01~DRB1*07:01~DQB1*03:03	0.000125
A*03:01~C*12:03~B*38:01~DRB1*04:02~DQB1*03:02	0.000125
A*24:02~C*07:02~B*07:02~DRB1*04:06~DQB1*03:02	0.000125
A*11:01~C*14:02~B*51:01~DRB1*09:01~DQB1*03:03	0.000125
A*68:01~C*12:03~B*35:03~DRB1*07:01~DQB1*02:01	0.000125
A*33:03~C*14:02~B*52:01~DRB1*15:02~DQB1*06:01	0.000124
A*11:01~C*12:02~B*40:06~DRB1*14:04~DQB1*05:03	0.000124
A*01:01~C*06:02~B*40:06~DRB1*15:02~DQB1*06:01	0.000124
A*02:01~C*07:01~B*18:01~DRB1*01:01~DQB1*05:01	0.000124
A*31:01~C*04:01~B*35:01~DRB1*04:03~DQB1*03:02	0.000124
A*33:03~C*06:02~B*57:01~DRB1*07:01~DQB1*02:01	0.000124
A*02:06~C*04:01~B*15:01~DRB1*04:06~DQB1*03:02	0.000124
A*02:05~C*07:01~B*44:03~DRB1*03:01~DQB1*02:01	0.000124
A*01:01~C*12:02~B*52:01~DRB1*14:19~DQB1*03:01	0.000124
A*68:01~C*04:01~B*35:01~DRB1*04:03~DQB1*03:02	0.000124
A*02:01~C*12:03~B*35:03~DRB1*13:01~DQB1*05:03	0.000124
A*68:01~C*12:02~B*52:01~DRB1*07:01~DQB1*02:01	0.000124
A*24:02~C*03:04~B*40:01~DRB1*08:03~DQB1*03:01	0.000124
A*33:03~C*04:01~B*35:03~DRB1*15:01~DQB1*06:01	0.000124
A*02:01~C*04:01~B*35:01~DRB1*14:04~DQB1*05:03	0.000124
A*33:03~C*03:02~B*58:01~DRB1*08:01~DQB1*04:02	0.000123
A*11:01~C*12:03~B*35:03~DRB1*10:01~DQB1*05:01	0.000123
A*01:01~C*07:01~B*15:17~DRB1*11:01~DQB1*03:01	0.000123
A*26:01~C*07:02~B*08:01~DRB1*04:01~DQB1*03:02	0.000123
A*02:11~C*03:03~B*15:05~DRB1*03:01~DQB1*02:01	0.000123
A*11:01~C*07:02~B*38:02~DRB1*16:02~DQB1*05:02	0.000123
A*33:03~C*07:02~B*07:02~DRB1*15:02~DQB1*06:01	0.000123
A*02:06~C*08:01~B*15:02~DRB1*04:01~DQB1*03:02	0.000123
A*02:11~C*03:03~B*15:05~DRB1*01:01~DQB1*05:01	0.000123
A*11:01~C*07:04~B*15:18~DRB1*13:01~DQB1*06:03	0.000122
A*24:17~C*07:02~B*52:01~DRB1*15:01~DQB1*06:01	0.000122
A*11:01~C*04:01~B*35:01~DRB1*13:02~DQB1*06:04	0.000122
A*02:06~C*12:03~B*38:01~DRB1*14:01~DQB1*05:03	0.000122
A*11:01~C*08:01~B*15:02~DRB1*15:02~DQB1*05:01	0.000122
A*32:01~C*04:01~B*35:03~DRB1*15:02~DQB1*05:03	0.000122
A*31:01~C*07:01~B*18:01~DRB1*11:01~DQB1*03:01	0.000122
A*24:02~C*07:02~B*08:01~DRB1*13:01~DQB1*06:03	0.000122
A*68:01~C*15:02~B*51:01~DRB1*14:04~DQB1*05:03	0.000122
A*02:01~C*07:02~B*51:01~DRB1*10:01~DQB1*05:01	0.000122
A*30:01~C*06:02~B*13:02~DRB1*14:01~DQB1*06:02	0.000121
A*02:11~C*15:02~B*40:06~DRB1*04:03~DQB1*03:02	0.000121
A*26:01~C*04:01~B*35:01~DRB1*15:01~DQB1*06:01	0.000121
A*24:02~C*07:02~B*40:06~DRB1*03:01~DQB1*02:01	0.000121
A*02:11~C*14:02~B*51:01~DRB1*12:01~DQB1*03:01	0.00012
A*02:06~C*07:02~B*07:02~DRB1*15:01~DQB1*06:02	0.00012
A*24:02~C*15:02~B*40:02~DRB1*15:02~DQB1*05:03	0.00012
A*01:01~C*07:02~B*07:02~DRB1*01:01~DQB1*05:01	0.00012
A*24:02~C*15:02~B*08:01~DRB1*03:01~DQB1*02:01	0.00012
A*02:01~C*05:01~B*44:02~DRB1*15:01~DQB1*06:02	0.00012
A*31:01~C*12:03~B*39:01~DRB1*04:04~DQB1*03:02	0.00012
A*02:11~C*03:04~B*38:01~DRB1*14:04~DQB1*05:03	0.00012
A*02:01~C*12:03~B*40:01~DRB1*07:01~DQB1*02:01	0.00012
A*11:01~C*03:04~B*40:01~DRB1*10:01~DQB1*05:01	0.00012
A*32:01~C*07:01~B*44:03~DRB1*03:01~DQB1*02:01	0.00012
A*29:01~C*15:05~B*07:05~DRB1*04:03~DQB1*03:02	0.00012
A*30:01~C*06:02~B*13:02~DRB1*10:01~DQB1*05:01	0.000119
A*11:01~C*04:03~B*13:01~DRB1*14:04~DQB1*05:03	0.000119
A*68:01~C*05:01~B*44:02~DRB1*15:02~DQB1*06:01	0.000119
A*03:01~C*07:02~B*07:02~DRB1*16:02~DQB1*05:02	0.000119
A*11:01~C*04:03~B*13:01~DRB1*14:01~DQB1*05:02	0.000119
A*02:01~C*12:02~B*52:01~DRB1*15:01~DQB1*06:02	0.000119
A*26:01~C*03:03~B*15:05~DRB1*15:02~DQB1*05:03	0.000119
A*03:02~C*07:01~B*18:01~DRB1*04:03~DQB1*03:02	0.000119
A*68:01~C*07:04~B*15:18~DRB1*15:02~DQB1*05:03	0.000119
A*02:01~C*07:02~B*38:02~DRB1*15:04~DQB1*05:02	0.000119
A*24:02~C*04:03~B*13:01~DRB1*15:02~DQB1*06:01	0.000119
A*24:02~C*04:01~B*15:01~DRB1*12:02~DQB1*03:01	0.000119
A*11:01~C*01:02~B*15:08~DRB1*13:01~DQB1*06:03	0.000119
A*24:02~C*12:02~B*40:06~DRB1*04:03~DQB1*03:02	0.000119
A*02:05~C*12:02~B*52:01~DRB1*15:02~DQB1*06:01	0.000119
A*26:01~C*06:02~B*50:01~DRB1*03:01~DQB1*02:01	0.000119
A*02:01~C*03:03~B*15:01~DRB1*15:01~DQB1*06:02	0.000118
A*31:01~C*15:02~B*51:01~DRB1*10:01~DQB1*05:01	0.000118
A*03:01~C*07:04~B*15:18~DRB1*10:01~DQB1*05:01	0.000118
A*69:01~C*02:02~B*27:05~DRB1*16:02~DQB1*05:02	0.000118
A*02:05~C*06:02~B*50:01~DRB1*14:04~DQB1*05:03	0.000118
A*31:01~C*01:02~B*15:08~DRB1*11:01~DQB1*03:01	0.000117
A*74:01~C*16:30N~B*45:01~DRB1*14:02~DQB1*02:01	0.000117
A*32:01~C*14:02~B*51:07~DRB1*07:01~DQB1*03:03	0.000117
A*24:02~C*08:01~B*48:01~DRB1*11:01~DQB1*03:01	0.000117
A*24:02~C*04:01~B*15:01~DRB1*14:04~DQB1*05:03	0.000117
A*03:01~C*12:03~B*35:03~DRB1*10:01~DQB1*05:01	0.000117
A*68:01~C*07:01~B*51:01~DRB1*01:01~DQB1*05:01	0.000117
A*02:01~C*07:02~B*51:01~DRB1*13:01~DQB1*06:03	0.000117
A*24:02~C*14:02~B*51:06~DRB1*15:02~DQB1*06:01	0.000116
A*01:01~C*07:04~B*15:18~DRB1*12:01~DQB1*03:01	0.000116
A*02:11~C*15:02~B*40:06~DRB1*13:02~DQB1*06:09	0.000116
A*02:01~C*12:02~B*52:01~DRB1*07:01~DQB1*02:01	0.000116
A*26:07~C*12:03~B*40:01~DRB1*11:01~DQB1*03:01	0.000116
A*02:06~C*06:02~B*37:01~DRB1*03:01~DQB1*02:01	0.000116
A*02:11~C*15:08~B*40:06~DRB1*15:01~DQB1*06:01	0.000116
A*33:03~C*04:01~B*35:01~DRB1*15:06~DQB1*05:02	0.000116
A*32:01~C*07:04~B*15:29~DRB1*03:01~DQB1*02:01	0.000116
A*33:03~C*04:03~B*13:01~DRB1*14:04~DQB1*05:03	0.000116
A*32:01~C*15:02~B*40:06~DRB1*15:01~DQB1*06:02	0.000116
A*11:01~C*04:01~B*15:01~DRB1*15:02~DQB1*06:01	0.000116
A*03:01~C*12:02~B*52:01~DRB1*10:01~DQB1*05:01	0.000116
A*01:01~C*03:04~B*40:01~DRB1*07:01~DQB1*02:01	0.000116
A*32:01~C*07:01~B*49:01~DRB1*15:01~DQB1*06:01	0.000115
A*03:01~C*03:02~B*58:01~DRB1*13:02~DQB1*06:09	0.000115
A*33:03~C*04:01~B*35:02~DRB1*11:04~DQB1*03:01	0.000115
A*03:01~C*01:02~B*55:01~DRB1*15:02~DQB1*06:01	0.000115
A*24:02~C*15:02~B*40:06~DRB1*04:06~DQB1*03:02	0.000115
A*11:01~C*07:02~B*40:01~DRB1*09:01~DQB1*03:03	0.000115
A*02:01~C*14:02~B*51:01~DRB1*03:01~DQB1*02:01	0.000115
A*24:02~C*15:02~B*40:06~DRB1*04:01~DQB1*03:01	0.000115
A*01:01~C*15:04~B*51:01~DRB1*11:01~DQB1*03:01	0.000114
A*02:11~C*12:03~B*40:01~DRB1*14:04~DQB1*05:03	0.000114
A*01:01~C*06:02~B*57:01~DRB1*13:02~DQB1*06:04	0.000114
A*02:06~C*15:02~B*51:01~DRB1*04:02~DQB1*03:02	0.000114
A*31:01~C*15:02~B*51:01~DRB1*14:01~DQB1*05:03	0.000114
A*24:02~C*03:04~B*40:01~DRB1*12:02~DQB1*03:01	0.000114
A*02:01~C*04:01~B*15:01~DRB1*15:02~DQB1*06:01	0.000114
A*02:06~C*01:02~B*55:01~DRB1*11:01~DQB1*03:01	0.000114
A*24:07~C*07:02~B*07:02~DRB1*15:02~DQB1*06:01	0.000114
A*03:01~C*01:02~B*55:01~DRB1*14:01~DQB1*05:03	0.000113
A*68:01~C*15:02~B*51:01~DRB1*09:01~DQB1*03:02	0.000113
A*03:01~C*02:02~B*27:05~DRB1*01:01~DQB1*05:01	0.000113
A*26:01~C*12:02~B*52:01~DRB1*07:01~DQB1*03:03	0.000113
A*02:06~C*12:03~B*35:03~DRB1*13:01~DQB1*06:03	0.000113
A*26:01~C*16:02~B*51:01~DRB1*14:04~DQB1*05:03	0.000113
A*31:01~C*04:01~B*35:01~DRB1*12:01~DQB1*03:01	0.000113
A*24:02~C*03:04~B*51:01~DRB1*07:01~DQB1*03:03	0.000113
A*03:01~C*07:02~B*07:02~DRB1*14:01~DQB1*05:03	0.000113
A*02:06~C*04:01~B*35:03~DRB1*11:01~DQB1*03:01	0.000113
A*02:05~C*06:02~B*50:01~DRB1*15:02~DQB1*06:01	0.000113
A*32:01~C*12:03~B*35:03~DRB1*13:01~DQB1*06:03	0.000113
A*24:02~C*07:02~B*52:01~DRB1*01:01~DQB1*05:01	0.000112
A*24:02~C*03:04~B*40:01~DRB1*15:01~DQB1*06:02	0.000112
A*11:01~C*05:01~B*44:02~DRB1*13:01~DQB1*06:03	0.000112
A*68:01~C*12:02~B*52:01~DRB1*04:05~DQB1*04:01	0.000112
A*02:01~C*15:02~B*51:01~DRB1*09:01~DQB1*03:03	0.000112
A*02:01~C*04:01~B*15:01~DRB1*15:06~DQB1*05:02	0.000112
A*11:01~C*14:02~B*51:06~DRB1*14:04~DQB1*05:03	0.000112
A*24:02~C*06:02~B*57:01~DRB1*15:01~DQB1*06:01	0.000112
A*24:02~C*03:02~B*58:01~DRB1*11:01~DQB1*03:01	0.000112
A*26:01~C*04:01~B*35:03~DRB1*13:01~DQB1*06:03	0.000112
A*02:11~C*07:01~B*15:17~DRB1*13:02~DQB1*06:04	0.000112
A*02:01~C*15:02~B*51:01~DRB1*03:01~DQB1*02:01	0.000112
A*24:02~C*07:02~B*40:01~DRB1*12:02~DQB1*03:01	0.000112
A*24:02~C*04:01~B*35:03~DRB1*15:01~DQB1*06:02	0.000112
A*26:01~C*12:02~B*40:06~DRB1*11:01~DQB1*03:01	0.000112
A*02:06~C*04:03~B*13:01~DRB1*15:01~DQB1*06:01	0.000112
A*02:06~C*08:01~B*15:02~DRB1*07:01~DQB1*03:03	0.000112
A*02:01~C*03:03~B*40:06~DRB1*13:01~DQB1*06:03	0.000111
A*24:07~C*07:02~B*07:02~DRB1*07:01~DQB1*02:01	0.000111
A*31:01~C*01:02~B*15:08~DRB1*04:03~DQB1*03:02	0.000111
A*68:01~C*04:01~B*35:03~DRB1*15:01~DQB1*06:01	0.000111
A*29:02~C*04:01~B*35:02~DRB1*07:01~DQB1*02:01	0.000111
A*11:01~C*07:01~B*44:03~DRB1*14:01~DQB1*05:03	0.000111
A*01:01~C*04:01~B*35:03~DRB1*12:01~DQB1*03:01	0.000111
A*11:01~C*16:02~B*51:01~DRB1*11:01~DQB1*03:01	0.000111
A*11:01~C*08:01~B*48:01~DRB1*04:03~DQB1*03:02	0.000111
A*32:01~C*02:02~B*40:02~DRB1*14:04~DQB1*05:03	0.000111
A*11:01~C*07:02~B*38:02~DRB1*15:02~DQB1*05:02	0.000111
A*02:01~C*03:04~B*35:01~DRB1*13:01~DQB1*06:03	0.000111
A*02:11~C*12:02~B*52:01~DRB1*13:01~DQB1*06:03	0.000111
A*11:01~C*15:02~B*51:01~DRB1*15:01~DQB1*06:02	0.00011
A*02:06~C*07:01~B*44:03~DRB1*14:04~DQB1*05:03	0.00011
A*24:02~C*12:02~B*52:01~DRB1*04:01~DQB1*03:02	0.00011
A*03:01~C*04:01~B*44:03~DRB1*07:01~DQB1*02:01	0.00011
A*03:01~C*03:02~B*58:01~DRB1*11:01~DQB1*03:01	0.00011
A*68:01~C*12:03~B*35:03~DRB1*14:01~DQB1*05:03	0.00011
A*33:03~C*08:01~B*15:02~DRB1*15:01~DQB1*06:01	0.00011
A*01:01~C*04:01~B*35:03~DRB1*14:04~DQB1*05:03	0.00011
A*29:01~C*16:02~B*51:01~DRB1*07:01~DQB1*03:03	0.00011
A*24:02~C*07:02~B*07:02~DRB1*04:03~DQB1*03:02	0.00011
A*02:01~C*07:02~B*51:01~DRB1*04:03~DQB1*03:02	0.00011
A*31:01~C*12:02~B*52:01~DRB1*11:01~DQB1*03:01	0.00011
A*26:01~C*12:03~B*38:01~DRB1*04:02~DQB1*03:02	0.00011
A*03:01~C*12:02~B*52:01~DRB1*07:01~DQB1*03:03	0.000109
A*01:01~C*07:01~B*15:17~DRB1*07:01~DQB1*03:03	0.000109
A*01:01~C*12:02~B*40:06~DRB1*12:02~DQB1*03:01	0.000109
A*03:01~C*14:02~B*51:01~DRB1*08:01~DQB1*04:02	0.000109
A*33:03~C*06:02~B*37:01~DRB1*07:01~DQB1*02:01	0.000109
A*33:03~C*04:01~B*35:01~DRB1*13:01~DQB1*06:03	0.000109
A*24:02~C*15:05~B*07:05~DRB1*11:01~DQB1*03:01	0.000109
A*03:01~C*12:03~B*18:01~DRB1*14:04~DQB1*05:03	0.000109
A*11:01~C*06:02~B*57:01~DRB1*15:01~DQB1*06:02	0.000109
A*24:02~C*01:02~B*55:01~DRB1*07:01~DQB1*03:03	0.000109
A*02:06~C*08:01~B*15:02~DRB1*15:02~DQB1*06:01	0.000109
A*02:01~C*03:04~B*40:01~DRB1*10:01~DQB1*05:01	0.000109
A*11:01~C*04:01~B*35:08~DRB1*03:01~DQB1*02:01	0.000108
A*68:02~C*03:04~B*15:10~DRB1*03:01~DQB1*02:01	0.000108
A*01:01~C*14:02~B*51:01~DRB1*14:04~DQB1*05:03	0.000108
A*02:01~C*04:01~B*35:01~DRB1*15:06~DQB1*05:02	0.000108
A*01:01~C*12:02~B*52:01~DRB1*12:01~DQB1*03:01	0.000108
A*32:01~C*12:03~B*35:03~DRB1*14:01~DQB1*05:03	0.000108
A*32:01~C*01:02~B*55:01~DRB1*15:02~DQB1*06:01	0.000108
A*24:02~C*07:01~B*18:01~DRB1*12:02~DQB1*03:01	0.000108
A*33:03~C*12:03~B*40:01~DRB1*14:04~DQB1*05:03	0.000108
A*24:02~C*04:01~B*35:03~DRB1*04:03~DQB1*03:02	0.000108
A*24:02~C*07:02~B*18:01~DRB1*15:02~DQB1*06:01	0.000108
A*24:02~C*01:02~B*55:01~DRB1*13:02~DQB1*06:09	0.000108
A*03:01~C*01:02~B*55:01~DRB1*03:01~DQB1*02:01	0.000107
A*32:01~C*17:01~B*41:01~DRB1*10:01~DQB1*05:01	0.000107
A*33:03~C*04:01~B*35:03~DRB1*11:08~DQB1*03:01	0.000107
A*11:01~C*12:03~B*39:01~DRB1*03:01~DQB1*02:01	0.000107
A*26:01~C*07:02~B*08:01~DRB1*09:01~DQB1*03:03	0.000107
A*32:01~C*01:02~B*48:04~DRB1*12:02~DQB1*03:01	0.000107
A*32:01~C*07:01~B*49:01~DRB1*11:08~DQB1*06:01	0.000107
A*29:02~C*06:02~B*45:01~DRB1*11:01~DQB1*03:01	0.000107
A*23:01~C*06:02~B*50:01~DRB1*15:02~DQB1*06:01	0.000107
A*31:01~C*04:01~B*35:03~DRB1*07:01~DQB1*03:03	0.000107
A*02:06~C*14:02~B*51:01~DRB1*09:01~DQB1*03:02	0.000107
A*02:01~C*04:01~B*35:02~DRB1*11:04~DQB1*03:01	0.000106
A*31:01~C*16:02~B*51:01~DRB1*15:02~DQB1*06:01	0.000106
A*02:01~C*03:04~B*40:01~DRB1*15:02~DQB1*06:01	0.000106
A*26:01~C*04:01~B*35:01~DRB1*10:01~DQB1*05:01	0.000106
A*11:01~C*04:01~B*35:01~DRB1*14:10~DQB1*05:03	0.000106
A*01:01~C*03:02~B*58:01~DRB1*07:01~DQB1*03:03	0.000106
A*01:01~C*07:01~B*49:01~DRB1*13:02~DQB1*06:04	0.000105
A*23:01~C*17:01~B*41:01~DRB1*14:04~DQB1*05:03	0.000105
A*01:01~C*06:02~B*37:01~DRB1*12:01~DQB1*03:01	0.000105
A*68:01~C*07:01~B*44:03~DRB1*14:04~DQB1*05:03	0.000105
A*02:06~C*02:02~B*27:05~DRB1*04:03~DQB1*03:02	0.000105
A*24:07~C*12:02~B*52:01~DRB1*13:01~DQB1*06:03	0.000105
A*02:11~C*15:02~B*40:06~DRB1*08:02~DQB1*04:02	0.000105
A*68:01~C*07:04~B*15:18~DRB1*10:01~DQB1*05:01	0.000105
A*32:01~C*04:01~B*35:01~DRB1*15:06~DQB1*05:02	0.000105
A*01:01~C*12:03~B*35:03~DRB1*03:01~DQB1*02:01	0.000105
A*24:02~C*12:02~B*48:01~DRB1*12:01~DQB1*03:01	0.000105
A*32:01~C*12:02~B*52:01~DRB1*12:01~DQB1*03:01	0.000105
A*02:03~C*07:02~B*38:02~DRB1*15:02~DQB1*06:01	0.000105
A*33:03~C*15:02~B*27:07~DRB1*11:01~DQB1*03:01	0.000105
A*68:01~C*07:04~B*15:18~DRB1*14:15~DQB1*05:03	0.000105
A*02:11~C*04:01~B*35:03~DRB1*13:01~DQB1*06:03	0.000104
A*02:11~C*15:02~B*40:06~DRB1*13:01~DQB1*06:03	0.000104
A*03:01~C*15:02~B*40:06~DRB1*13:01~DQB1*06:03	0.000104
A*11:01~C*12:02~B*27:04~DRB1*11:01~DQB1*03:01	0.000104
A*02:01~C*15:04~B*51:01~DRB1*07:01~DQB1*02:01	0.000104
A*32:01~C*04:01~B*35:03~DRB1*04:03~DQB1*03:02	0.000104
A*11:01~C*15:02~B*51:01~DRB1*14:01~DQB1*05:03	0.000104
A*02:03~C*08:03~B*48:01~DRB1*16:02~DQB1*05:02	0.000104
A*11:01~C*05:01~B*44:02~DRB1*13:02~DQB1*06:09	0.000104
A*03:01~C*12:02~B*52:01~DRB1*15:01~DQB1*06:02	0.000103
A*02:01~C*07:01~B*49:01~DRB1*13:02~DQB1*06:04	0.000103
A*11:01~C*07:02~B*18:01~DRB1*04:03~DQB1*03:02	0.000103
A*24:02~C*07:26~B*15:25~DRB1*10:01~DQB1*05:01	0.000103
A*33:03~C*12:02~B*52:01~DRB1*01:01~DQB1*05:01	0.000103
A*11:01~C*01:02~B*54:01~DRB1*04:05~DQB1*04:01	0.000103
A*32:01~C*07:02~B*08:01~DRB1*15:06~DQB1*05:02	0.000103
A*23:01~C*07:01~B*49:01~DRB1*15:01~DQB1*06:02	0.000103
A*11:01~C*12:02~B*52:01~DRB1*15:01~DQB1*05:02	0.000103
A*11:01~C*06:02~B*50:01~DRB1*03:01~DQB1*02:01	0.000103
A*26:01~C*12:03~B*38:01~DRB1*07:01~DQB1*02:01	0.000103
A*03:01~C*04:01~B*35:03~DRB1*14:04~DQB1*05:03	0.000102
A*24:02~C*07:26~B*15:25~DRB1*14:04~DQB1*05:03	0.000102
A*02:06~C*01:02~B*15:08~DRB1*08:02~DQB1*04:02	0.000102
A*11:01~C*16:01~B*45:01~DRB1*03:01~DQB1*02:01	0.000102
A*24:02~C*04:01~B*35:01~DRB1*03:01~DQB1*02:01	0.000102
A*31:01~C*07:02~B*07:02~DRB1*04:03~DQB1*03:02	0.000102
A*24:02~C*04:01~B*35:01~DRB1*15:02~DQB1*05:03	0.000102
A*02:06~C*15:02~B*40:06~DRB1*11:01~DQB1*03:01	0.000102
A*24:02~C*12:03~B*18:01~DRB1*08:02~DQB1*04:02	0.000102
A*02:11~C*12:02~B*52:01~DRB1*07:01~DQB1*03:03	0.000102
A*33:03~C*04:01~B*44:03~DRB1*07:01~DQB1*02:01	0.000102
A*11:01~C*12:02~B*52:01~DRB1*04:01~DQB1*03:02	0.000102
A*11:01~C*03:03~B*15:01~DRB1*07:01~DQB1*02:01	0.000102
A*11:01~C*04:01~B*51:01~DRB1*15:02~DQB1*06:01	0.000101
A*01:01~C*17:01~B*41:01~DRB1*07:01~DQB1*02:01	0.000101
A*01:01~C*15:04~B*52:01~DRB1*03:01~DQB1*02:01	0.000101
A*02:01~C*17:01~B*41:01~DRB1*03:01~DQB1*02:01	0.000101
A*03:01~C*16:04~B*44:02~DRB1*11:04~DQB1*03:01	0.000101
A*02:06~C*07:02~B*07:02~DRB1*15:02~DQB1*06:01	0.000101
A*11:01~C*07:02~B*51:01~DRB1*11:01~DQB1*03:01	0.000101
A*01:01~C*06:02~B*47:01~DRB1*03:01~DQB1*02:01	0.000101
A*26:01~C*01:02~B*55:01~DRB1*04:03~DQB1*03:02	0.000101
A*32:01~C*12:03~B*18:01~DRB1*11:04~DQB1*03:01	0.000101
A*11:01~C*12:03~B*35:08~DRB1*04:04~DQB1*04:02	0.000101
A*24:02~C*05:01~B*44:02~DRB1*01:01~DQB1*05:01	0.000101
A*11:01~C*07:01~B*18:01~DRB1*08:03~DQB1*03:01	0.000101
A*74:01~C*16:01~B*45:01~DRB1*04:02~DQB1*03:02	0.000101
A*26:01~C*16:02~B*51:01~DRB1*07:01~DQB1*02:01	0.000101
A*23:01~C*04:01~B*44:03~DRB1*11:01~DQB1*03:01	0.0001
A*02:01~C*07:01~B*57:03~DRB1*07:01~DQB1*02:01	0.0001
A*23:01~C*17:01~B*41:01~DRB1*03:01~DQB1*02:01	0.0001

## Sheet: Phenotype frequencies
Phenotype	Frequency
A*26:01+A*26:01^C*07:02+C*07:02^B*08:01+B*08:01^DRB1*03:01+DRB1*03:01^DQB1*02:01+DQB1*02:01	0.001082
A*33:03+A*33:03^C*07:01+C*07:01^B*44:03+B*44:03^DRB1*07:01+DRB1*07:01^DQB1*02:01+DQB1*02:01	0.001063
A*02:11+A*26:01^C*07:02+C*15:02^B*08:01+B*40:06^DRB1*03:01+DRB1*15:01^DQB1*02:01+DQB1*06:01	0.000791
A*01:01+A*33:03^C*06:02+C*07:01^B*44:03+B*57:01^DRB1*07:01+DRB1*07:01^DQB1*02:01+DQB1*03:03	0.000762
A*01:01+A*26:01^C*06:02+C*07:02^B*08:01+B*57:01^DRB1*03:01+DRB1*07:01^DQB1*02:01+DQB1*03:03	0.000688
A*26:01+A*33:03^C*07:01+C*07:02^B*08:01+B*44:03^DRB1*03:01+DRB1*07:01^DQB1*02:01+DQB1*02:01	0.000614
A*01:01+A*01:01^C*06:02+C*06:02^B*37:01+B*57:01^DRB1*07:01+DRB1*10:01^DQB1*03:03+DQB1*05:01	0.000554
A*30:01+A*33:03^C*06:02+C*07:01^B*13:02+B*44:03^DRB1*07:01+DRB1*07:01^DQB1*02:01+DQB1*02:01	0.000507
A*26:01+A*33:03^C*03:02+C*07:02^B*08:01+B*58:01^DRB1*03:01+DRB1*03:01^DQB1*02:01+DQB1*02:01	0.000501
A*01:01+A*26:01^C*06:02+C*07:02^B*08:01+B*37:01^DRB1*03:01+DRB1*10:01^DQB1*02:01+DQB1*05:01	0.000473
A*01:01+A*33:03^C*03:02+C*06:02^B*57:01+B*58:01^DRB1*03:01+DRB1*07:01^DQB1*02:01+DQB1*03:03	0.000435
A*01:01+A*01:01^C*06:02+C*06:02^B*57:01+B*57:01^DRB1*07:01+DRB1*07:01^DQB1*03:03+DQB1*03:03	0.00043
A*26:01+A*32:01^C*07:02+C*07:02^B*08:01+B*08:01^DRB1*03:01+DRB1*03:01^DQB1*02:01+DQB1*02:01	0.000428
A*11:01+A*33:03^C*07:01+C*08:01^B*15:02+B*44:03^DRB1*07:01+DRB1*12:02^DQB1*02:01+DQB1*03:01	0.000421
A*30:01+A*30:01^C*06:02+C*06:02^B*13:02+B*13:02^DRB1*07:01+DRB1*07:01^DQB1*02:01+DQB1*02:01	0.000389
A*01:01+A*33:03^C*06:02+C*07:01^B*37:01+B*44:03^DRB1*07:01+DRB1*10:01^DQB1*02:01+DQB1*05:01	0.000375
A*33:03+A*33:03^C*03:02+C*03:02^B*58:01+B*58:01^DRB1*03:01+DRB1*03:01^DQB1*02:01+DQB1*02:01	0.000373
A*24:02+A*26:01^C*07:02+C*12:02^B*08:01+B*52:01^DRB1*03:01+DRB1*15:02^DQB1*02:01+DQB1*06:01	0.000357
A*11:01+A*26:01^C*07:02+C*07:02^B*08:01+B*08:01^DRB1*03:01+DRB1*03:01^DQB1*02:01+DQB1*02:01	0.000349
A*26:01+A*30:01^C*06:02+C*07:02^B*08:01+B*13:02^DRB1*03:01+DRB1*07:01^DQB1*02:01+DQB1*02:01	0.000343
A*01:01+A*11:01^C*06:02+C*12:02^B*52:01+B*57:01^DRB1*07:01+DRB1*15:02^DQB1*03:03+DQB1*06:01	0.00034
A*02:05+A*26:01^C*06:02+C*07:02^B*08:01+B*50:01^DRB1*03:01+DRB1*07:01^DQB1*02:01+DQB1*02:01	0.000335
A*33:03+A*33:03^C*03:02+C*07:01^B*44:03+B*58:01^DRB1*07:01+DRB1*13:02^DQB1*02:01+DQB1*06:09	0.00033
A*01:01+A*26:01^C*07:01+C*07:02^B*08:01+B*15:17^DRB1*03:01+DRB1*13:02^DQB1*02:01+DQB1*06:04	0.000326
A*02:11+A*33:03^C*07:01+C*15:02^B*40:06+B*44:03^DRB1*07:01+DRB1*15:01^DQB1*02:01+DQB1*06:01	0.000318
A*01:01+A*33:03^C*03:02+C*06:02^B*37:01+B*58:01^DRB1*03:01+DRB1*10:01^DQB1*02:01+DQB1*05:01	0.000317
A*01:01+A*02:05^C*06:02+C*06:02^B*50:01+B*57:01^DRB1*03:01+DRB1*07:01^DQB1*02:01+DQB1*03:03	0.000314
A*02:05+A*26:01^C*06:02+C*07:02^B*08:01+B*50:01^DRB1*03:01+DRB1*03:01^DQB1*02:01+DQB1*02:01	0.000302
A*11:01+A*33:03^C*07:01+C*12:02^B*44:03+B*52:01^DRB1*07:01+DRB1*15:02^DQB1*02:01+DQB1*06:01	0.000287
A*01:01+A*33:03^C*07:01+C*07:01^B*15:17+B*44:03^DRB1*07:01+DRB1*13:02^DQB1*02:01+DQB1*06:04	0.000285
A*24:02+A*26:01^C*04:01+C*07:02^B*08:01+B*35:02^DRB1*03:01+DRB1*11:04^DQB1*02:01+DQB1*03:01	0.000267
A*01:01+A*33:03^C*07:01+C*07:01^B*44:03+B*44:03^DRB1*07:01+DRB1*07:01^DQB1*02:01+DQB1*02:01	0.000249
A*01:01+A*01:01^C*06:02+C*06:02^B*37:01+B*37:01^DRB1*10:01+DRB1*10:01^DQB1*05:01+DQB1*05:01	0.00024
A*11:01+A*26:01^C*07:02+C*12:02^B*08:01+B*52:01^DRB1*03:01+DRB1*15:02^DQB1*02:01+DQB1*06:01	0.000236
A*01:01+A*11:01^C*06:02+C*08:01^B*15:02+B*57:01^DRB1*07:01+DRB1*12:02^DQB1*03:01+DQB1*03:03	0.000234
A*23:01+A*26:01^C*07:02+C*17:01^B*08:01+B*41:01^DRB1*03:01+DRB1*07:01^DQB1*02:01+DQB1*02:01	0.000234
A*29:01+A*33:03^C*07:01+C*15:05^B*07:05+B*44:03^DRB1*07:01+DRB1*10:01^DQB1*02:01+DQB1*05:01	0.000234
A*02:05+A*33:03^C*03:02+C*06:02^B*50:01+B*58:01^DRB1*03:01+DRB1*07:01^DQB1*02:01+DQB1*02:01	0.000229
A*24:02+A*26:01^C*07:02+C*07:02^B*08:01+B*08:01^DRB1*03:01+DRB1*03:01^DQB1*02:01+DQB1*02:01	0.000214
A*01:01+A*02:11^C*06:02+C*15:02^B*40:06+B*57:01^DRB1*07:01+DRB1*15:01^DQB1*03:03+DQB1*06:01	0.000213
A*33:03+A*33:03^C*03:02+C*07:01^B*44:03+B*58:01^DRB1*03:01+DRB1*07:01^DQB1*02:01+DQB1*02:01	0.000211
A*24:02+A*33:03^C*07:01+C*07:02^B*07:05+B*44:03^DRB1*07:01+DRB1*15:01^DQB1*02:01+DQB1*06:01	0.000209
A*26:01+A*68:01^C*07:02+C*12:02^B*08:01+B*52:01^DRB1*03:01+DRB1*15:02^DQB1*02:01+DQB1*06:01	0.000208
A*01:01+A*33:03^C*03:02+C*07:01^B*44:03+B*58:01^DRB1*03:01+DRB1*07:01^DQB1*02:01+DQB1*02:01	0.000208
A*01:01+A*68:01^C*06:02+C*07:01^B*44:03+B*57:01^DRB1*07:01+DRB1*07:01^DQB1*02:01+DQB1*03:03	0.000204
A*01:01+A*26:01^C*07:02+C*07:02^B*08:01+B*08:01^DRB1*03:01+DRB1*03:01^DQB1*02:01+DQB1*02:01	0.000204
A*11:01+A*33:03^C*04:01+C*07:01^B*35:01+B*44:03^DRB1*07:01+DRB1*15:02^DQB1*02:01+DQB1*06:01	0.000204
A*01:01+A*11:01^C*06:02+C*06:02^B*57:01+B*57:01^DRB1*07:01+DRB1*07:01^DQB1*03:03+DQB1*03:03	0.000204
A*33:03+A*33:03^C*03:02+C*03:02^B*58:01+B*58:01^DRB1*13:02+DRB1*13:02^DQB1*06:09+DQB1*06:09	0.000204
A*11:01+A*33:03^C*07:01+C*07:01^B*44:03+B*44:03^DRB1*07:01+DRB1*07:01^DQB1*02:01+DQB1*02:01	0.0002
A*24:02+A*33:03^C*07:01+C*15:02^B*40:06+B*44:03^DRB1*07:01+DRB1*14:04^DQB1*02:01+DQB1*05:03	0.000199
A*01:01+A*24:02^C*06:02+C*12:02^B*52:01+B*57:01^DRB1*07:01+DRB1*15:02^DQB1*03:03+DQB1*06:01	0.000198
A*01:01+A*01:01^C*04:01+C*06:02^B*35:02+B*57:01^DRB1*07:01+DRB1*11:04^DQB1*03:01+DQB1*03:03	0.000197
A*01:01+A*32:01^C*06:02+C*07:02^B*08:01+B*57:01^DRB1*03:01+DRB1*07:01^DQB1*02:01+DQB1*03:03	0.000191
A*01:01+A*11:01^C*06:02+C*07:01^B*44:03+B*57:01^DRB1*07:01+DRB1*07:01^DQB1*02:01+DQB1*03:03	0.000189
A*01:01+A*24:02^C*06:02+C*12:03^B*35:03+B*57:01^DRB1*07:01+DRB1*13:01^DQB1*03:03+DQB1*06:03	0.000189
A*01:01+A*30:01^C*06:02+C*06:02^B*13:02+B*57:01^DRB1*07:01+DRB1*07:01^DQB1*02:01+DQB1*03:03	0.000187
A*01:01+A*29:01^C*06:02+C*15:05^B*07:05+B*37:01^DRB1*10:01+DRB1*10:01^DQB1*05:01+DQB1*05:01	0.000186
A*02:06+A*26:01^C*06:02+C*07:02^B*08:01+B*37:01^DRB1*03:01+DRB1*10:01^DQB1*02:01+DQB1*05:01	0.000184
A*24:02+A*33:03^C*07:01+C*12:02^B*44:03+B*52:01^DRB1*07:01+DRB1*15:02^DQB1*02:01+DQB1*06:01	0.000184
A*24:17+A*33:03^C*07:01+C*08:01^B*15:02+B*44:03^DRB1*07:01+DRB1*12:02^DQB1*02:01+DQB1*03:01	0.000183
A*01:01+A*24:02^C*06:02+C*07:02^B*08:01+B*57:01^DRB1*03:01+DRB1*07:01^DQB1*02:01+DQB1*03:03	0.000181
A*11:01+A*33:03^C*04:01+C*07:01^B*35:01+B*44:03^DRB1*01:01+DRB1*07:01^DQB1*02:01+DQB1*05:01	0.000178
A*01:01+A*33:03^C*03:02+C*12:02^B*52:01+B*58:01^DRB1*03:01+DRB1*03:01^DQB1*02:01+DQB1*02:01	0.000177
A*01:01+A*24:02^C*06:02+C*12:03^B*35:03+B*57:01^DRB1*13:01+DRB1*14:04^DQB1*05:03+DQB1*06:03	0.000176
A*01:01+A*11:01^C*04:01+C*06:02^B*35:03+B*37:01^DRB1*10:01+DRB1*11:01^DQB1*03:01+DQB1*05:01	0.000175
A*24:02+A*33:03^C*07:01+C*07:02^B*07:02+B*44:03^DRB1*07:01+DRB1*07:01^DQB1*02:01+DQB1*02:01	0.000167
A*24:02+A*26:01^C*04:03+C*07:02^B*08:01+B*13:01^DRB1*03:01+DRB1*15:01^DQB1*02:01+DQB1*06:01	0.000165
A*02:06+A*26:01^C*07:02+C*12:02^B*08:01+B*52:01^DRB1*03:01+DRB1*15:02^DQB1*02:01+DQB1*06:01	0.000164
A*24:02+A*26:01^C*07:02+C*07:02^B*07:02+B*08:01^DRB1*03:01+DRB1*15:01^DQB1*02:01+DQB1*06:02	0.000161
A*11:01+A*30:01^C*06:02+C*12:02^B*13:02+B*52:01^DRB1*07:01+DRB1*15:02^DQB1*02:01+DQB1*06:01	0.00016
A*24:02+A*24:02^C*04:01+C*04:01^B*35:02+B*35:02^DRB1*11:04+DRB1*11:04^DQB1*03:01+DQB1*03:01	0.00016
A*26:01+A*32:01^C*07:02+C*12:02^B*08:01+B*52:01^DRB1*03:01+DRB1*15:02^DQB1*02:01+DQB1*06:01	0.00016
A*32:01+A*33:03^C*07:01+C*12:02^B*44:03+B*52:01^DRB1*07:01+DRB1*15:02^DQB1*02:01+DQB1*06:01	0.00016
A*24:02+A*26:01^C*06:02+C*07:02^B*08:01+B*50:01^DRB1*03:01+DRB1*03:01^DQB1*02:01+DQB1*02:01	0.000159
A*03:01+A*26:01^C*07:02+C*07:02^B*08:01+B*08:01^DRB1*03:01+DRB1*03:01^DQB1*02:01+DQB1*02:01	0.000159
A*01:01+A*01:01^C*06:02+C*06:02^B*57:01+B*57:01^DRB1*07:01+DRB1*14:04^DQB1*03:03+DQB1*05:03	0.000158
A*29:01+A*29:01^C*15:05+C*15:05^B*07:05+B*07:05^DRB1*10:01+DRB1*10:01^DQB1*05:01+DQB1*05:01	0.000158
A*33:03+A*68:01^C*03:02+C*12:02^B*52:01+B*58:01^DRB1*03:01+DRB1*15:02^DQB1*02:01+DQB1*06:01	0.000157
A*01:01+A*11:01^C*06:02+C*12:02^B*37:01+B*52:01^DRB1*10:01+DRB1*15:02^DQB1*05:01+DQB1*06:01	0.000157
A*11:01+A*33:03^C*03:02+C*12:02^B*52:01+B*58:01^DRB1*03:01+DRB1*15:02^DQB1*02:01+DQB1*06:01	0.000156
A*03:01+A*26:01^C*07:02+C*15:02^B*08:01+B*51:01^DRB1*03:01+DRB1*04:02^DQB1*02:01+DQB1*03:02	0.000155
A*26:01+A*31:01^C*07:02+C*07:02^B*08:01+B*08:01^DRB1*03:01+DRB1*03:01^DQB1*02:01+DQB1*02:01	0.000155
A*24:02+A*26:01^C*07:02+C*15:02^B*08:01+B*27:07^DRB1*03:01+DRB1*11:01^DQB1*02:01+DQB1*03:01	0.000154
A*26:01+A*33:03^C*03:02+C*07:02^B*08:01+B*58:01^DRB1*03:01+DRB1*13:02^DQB1*02:01+DQB1*06:09	0.000153
A*24:02+A*33:03^C*07:01+C*07:02^B*08:01+B*44:03^DRB1*03:01+DRB1*07:01^DQB1*02:01+DQB1*02:01	0.000152
A*11:01+A*24:02^C*12:02+C*12:03^B*35:03+B*52:01^DRB1*13:01+DRB1*15:02^DQB1*06:01+DQB1*06:03	0.00015
A*11:01+A*26:01^C*03:04+C*07:02^B*08:01+B*40:01^DRB1*03:01+DRB1*15:02^DQB1*02:01+DQB1*06:01	0.000149
A*24:02+A*33:03^C*03:02+C*12:03^B*35:03+B*58:01^DRB1*03:01+DRB1*13:01^DQB1*02:01+DQB1*06:03	0.000149
A*01:01+A*01:01^C*06:02+C*07:01^B*15:17+B*37:01^DRB1*10:01+DRB1*13:02^DQB1*05:01+DQB1*06:04	0.000149
A*02:11+A*02:11^C*15:02+C*15:02^B*40:06+B*40:06^DRB1*15:01+DRB1*15:01^DQB1*06:01+DQB1*06:01	0.000148
A*11:01+A*33:03^C*04:01+C*07:01^B*35:03+B*44:03^DRB1*07:01+DRB1*13:01^DQB1*02:01+DQB1*06:03	0.000147
A*01:01+A*02:06^C*06:02+C*06:02^B*37:01+B*37:01^DRB1*10:01+DRB1*10:01^DQB1*05:01+DQB1*05:01	0.000144
A*01:01+A*26:01^C*07:02+C*12:02^B*08:01+B*52:01^DRB1*03:01+DRB1*03:01^DQB1*02:01+DQB1*02:01	0.000139
A*11:01+A*11:01^C*12:02+C*12:02^B*52:01+B*52:01^DRB1*15:02+DRB1*15:02^DQB1*06:01+DQB1*06:01	0.000137
A*33:03+A*68:01^C*07:01+C*15:02^B*44:03+B*51:01^DRB1*07:01+DRB1*13:01^DQB1*02:01+DQB1*06:03	0.000136
A*01:01+A*02:05^C*06:02+C*06:02^B*50:01+B*57:01^DRB1*07:01+DRB1*14:04^DQB1*02:01+DQB1*05:03	0.000135
A*01:01+A*11:01^C*04:01+C*06:02^B*35:01+B*57:01^DRB1*07:01+DRB1*13:01^DQB1*03:03+DQB1*06:03	0.000134
A*24:02+A*24:03^C*07:02+C*12:03^B*08:01+B*18:01^DRB1*03:01+DRB1*11:04^DQB1*02:01+DQB1*03:01	0.000133
A*02:01+A*26:01^C*07:02+C*12:03^B*08:01+B*35:03^DRB1*03:01+DRB1*14:01^DQB1*02:01+DQB1*05:03	0.000133
A*11:01+A*31:01^C*07:02+C*08:01^B*48:01+B*52:01^DRB1*15:01+DRB1*15:01^DQB1*05:02+DQB1*06:02	0.000133
A*11:01+A*26:01^C*06:02+C*07:02^B*08:01+B*50:01^DRB1*03:01+DRB1*07:01^DQB1*02:01+DQB1*02:01	0.000133
A*03:01+A*26:01^C*07:02+C*07:02^B*07:02+B*08:01^DRB1*03:01+DRB1*03:01^DQB1*02:01+DQB1*02:01	0.000133
A*11:01+A*33:03^C*07:01+C*15:02^B*40:06+B*44:03^DRB1*07:01+DRB1*14:04^DQB1*02:01+DQB1*05:03	0.000133
A*01:01+A*01:01^C*06:02+C*06:02^B*57:01+B*57:01^DRB1*14:04+DRB1*14:04^DQB1*05:03+DQB1*05:03	0.000133
A*01:01+A*26:01^C*06:02+C*07:02^B*08:01+B*37:01^DRB1*03:01+DRB1*03:01^DQB1*02:01+DQB1*02:01	0.000133
A*03:01+A*26:01^C*07:02+C*12:02^B*08:01+B*52:01^DRB1*03:01+DRB1*15:02^DQB1*02:01+DQB1*06:01	0.000133
A*01:01+A*03:01^C*04:01+C*06:02^B*35:01+B*37:01^DRB1*01:01+DRB1*10:01^DQB1*05:01+DQB1*05:01	0.000133
A*33:03+A*68:01^C*03:02+C*07:01^B*44:03+B*58:01^DRB1*03:01+DRB1*03:01^DQB1*02:01+DQB1*02:01	0.000132
A*26:01+A*33:03^C*03:02+C*07:02^B*08:01+B*58:01^DRB1*03:01+DRB1*14:04^DQB1*02:01+DQB1*05:03	0.000132
A*01:01+A*11:01^C*04:01+C*06:02^B*35:01+B*57:01^DRB1*07:01+DRB1*11:01^DQB1*03:01+DQB1*03:03	0.000132
A*03:01+A*26:01^C*07:02+C*07:02^B*07:02+B*08:01^DRB1*03:01+DRB1*10:01^DQB1*02:01+DQB1*05:01	0.000132
A*26:01+A*26:01^C*07:02+C*07:02^B*07:02+B*08:01^DRB1*03:01+DRB1*15:02^DQB1*02:01+DQB1*06:01	0.000131
A*02:11+A*24:02^C*04:01+C*15:02^B*35:02+B*40:06^DRB1*11:04+DRB1*15:01^DQB1*03:01+DQB1*06:01	0.000131
A*01:01+A*02:05^C*06:02+C*06:02^B*37:01+B*50:01^DRB1*07:01+DRB1*10:01^DQB1*02:01+DQB1*05:01	0.000131
A*30:01+A*33:03^C*03:02+C*06:02^B*13:02+B*58:01^DRB1*03:01+DRB1*07:01^DQB1*02:01+DQB1*02:01	0.000131
A*01:01+A*01:01^C*06:02+C*07:01^B*44:03+B*57:01^DRB1*07:01+DRB1*07:01^DQB1*02:01+DQB1*03:03	0.000131
A*24:02+A*33:03^C*07:01+C*15:02^B*40:06+B*44:03^DRB1*07:01+DRB1*11:01^DQB1*02:01+DQB1*03:01	0.000131
A*11:01+A*33:03^C*07:01+C*08:01^B*15:02+B*44:03^DRB1*07:01+DRB1*15:01^DQB1*02:01+DQB1*06:01	0.000131
A*01:01+A*30:01^C*06:02+C*06:02^B*13:02+B*37:01^DRB1*07:01+DRB1*10:01^DQB1*02:01+DQB1*05:01	0.000131
A*01:01+A*30:01^C*03:02+C*06:02^B*13:02+B*58:01^DRB1*03:01+DRB1*07:01^DQB1*02:01+DQB1*02:01	0.00013
A*11:01+A*26:01^C*07:02+C*12:03^B*08:01+B*39:01^DRB1*03:01+DRB1*13:01^DQB1*02:01+DQB1*06:03	0.00013
A*02:06+A*11:01^C*07:02+C*12:02^B*08:01+B*52:01^DRB1*03:01+DRB1*15:02^DQB1*02:01+DQB1*06:01	0.00013
A*24:02+A*33:03^C*07:01+C*15:02^B*40:06+B*44:03^DRB1*07:01+DRB1*15:01^DQB1*02:01+DQB1*06:01	0.00013
A*11:01+A*33:03^C*07:01+C*07:02^B*08:01+B*44:03^DRB1*03:01+DRB1*07:01^DQB1*02:01+DQB1*02:01	0.00013
A*23:01+A*26:01^C*06:02+C*07:02^B*08:01+B*50:01^DRB1*03:01+DRB1*03:01^DQB1*02:01+DQB1*02:01	0.00013
A*26:01+A*32:01^C*04:01+C*07:02^B*08:01+B*35:01^DRB1*03:01+DRB1*11:01^DQB1*02:01+DQB1*03:01	0.000129
A*24:02+A*26:01^C*04:01+C*07:02^B*08:01+B*35:01^DRB1*03:01+DRB1*13:01^DQB1*02:01+DQB1*06:03	0.000129
A*24:02+A*26:01^C*07:02+C*12:03^B*08:01+B*35:03^DRB1*03:01+DRB1*13:01^DQB1*02:01+DQB1*06:03	0.000129
A*02:08+A*26:01^C*06:02+C*07:02^B*08:01+B*50:01^DRB1*03:01+DRB1*07:01^DQB1*02:01+DQB1*02:01	0.000128
A*02:05+A*33:03^C*03:02+C*06:02^B*50:01+B*58:01^DRB1*03:01+DRB1*03:01^DQB1*02:01+DQB1*02:01	0.000127
A*01:01+A*01:01^C*06:02+C*06:02^B*37:01+B*57:01^DRB1*03:01+DRB1*07:01^DQB1*02:01+DQB1*03:03	0.000127
A*01:01+A*02:05^C*06:02+C*06:02^B*50:01+B*57:01^DRB1*07:01+DRB1*07:01^DQB1*02:01+DQB1*03:03	0.000127
A*01:01+A*33:03^C*06:02+C*07:01^B*44:03+B*57:01^DRB1*07:01+DRB1*11:01^DQB1*02:01+DQB1*03:01	0.000126
A*11:01+A*26:01^C*04:01+C*07:02^B*08:01+B*35:03^DRB1*03:01+DRB1*15:01^DQB1*02:01+DQB1*06:02	0.000126
A*11:01+A*24:02^C*06:02+C*12:02^B*52:01+B*57:01^DRB1*07:01+DRB1*15:02^DQB1*03:03+DQB1*06:01	0.000125
A*02:03+A*33:03^C*07:01+C*07:02^B*38:02+B*44:03^DRB1*07:01+DRB1*15:02^DQB1*02:01+DQB1*05:01	0.000125
A*01:01+A*01:01^C*06:02+C*07:02^B*08:01+B*57:01^DRB1*03:01+DRB1*07:01^DQB1*02:01+DQB1*03:03	0.000125
A*01:01+A*02:11^C*07:01+C*15:02^B*15:17+B*40:06^DRB1*13:02+DRB1*15:01^DQB1*06:01+DQB1*06:04	0.000124
A*01:01+A*33:03^C*06:02+C*07:01^B*44:03+B*57:01^DRB1*07:01+DRB1*10:01^DQB1*03:03+DQB1*05:01	0.000124
A*02:05+A*24:02^C*06:02+C*07:02^B*08:01+B*50:01^DRB1*03:01+DRB1*03:01^DQB1*02:01+DQB1*02:01	0.000122
A*02:05+A*33:03^C*06:02+C*07:01^B*44:03+B*50:01^DRB1*07:01+DRB1*07:01^DQB1*02:01+DQB1*02:01	0.000121
A*02:11+A*24:17^C*08:01+C*15:02^B*15:02+B*40:06^DRB1*12:02+DRB1*15:01^DQB1*03:01+DQB1*06:01	0.00012
A*01:01+A*11:01^C*06:02+C*15:02^B*37:01+B*40:06^DRB1*10:01+DRB1*15:02^DQB1*05:01+DQB1*06:01	0.000119
A*02:11+A*24:02^C*12:03+C*15:02^B*35:03+B*40:06^DRB1*13:01+DRB1*15:01^DQB1*06:01+DQB1*06:03	0.000118
A*01:01+A*02:01^C*06:02+C*16:02^B*51:01+B*57:01^DRB1*04:02+DRB1*14:04^DQB1*03:02+DQB1*05:03	0.000118
A*01:01+A*24:02^C*06:02+C*07:02^B*07:02+B*37:01^DRB1*10:01+DRB1*15:01^DQB1*05:01+DQB1*06:02	0.000118
A*02:11+A*33:03^C*03:02+C*15:02^B*40:06+B*58:01^DRB1*13:02+DRB1*15:01^DQB1*06:01+DQB1*06:09	0.000117
A*01:01+A*33:03^C*07:01+C*15:02^B*40:06+B*44:03^DRB1*07:01+DRB1*15:02^DQB1*02:01+DQB1*06:01	0.000116
A*26:01+A*31:01^C*07:02+C*14:02^B*08:01+B*51:01^DRB1*03:01+DRB1*13:01^DQB1*02:01+DQB1*06:03	0.000116
A*11:01+A*11:01^C*07:01+C*07:01^B*44:03+B*44:03^DRB1*07:01+DRB1*07:01^DQB1*02:01+DQB1*02:01	0.000116
A*33:03+A*33:03^C*03:02+C*07:02^B*08:01+B*58:01^DRB1*03:01+DRB1*03:01^DQB1*02:01+DQB1*02:01	0.000115
A*11:01+A*33:03^C*03:02+C*04:01^B*35:03+B*58:01^DRB1*03:01+DRB1*11:01^DQB1*02:01+DQB1*03:01	0.000113
A*03:01+A*33:03^C*04:01+C*07:01^B*35:01+B*44:03^DRB1*01:01+DRB1*07:01^DQB1*02:01+DQB1*05:01	0.000113
A*01:01+A*24:02^C*06:02+C*12:02^B*52:01+B*57:01^DRB1*04:03+DRB1*07:01^DQB1*03:02+DQB1*03:03	0.000113
A*01:01+A*26:01^C*07:02+C*12:02^B*08:01+B*52:01^DRB1*03:01+DRB1*15:02^DQB1*02:01+DQB1*06:01	0.000111
A*01:01+A*26:01^C*07:02+C*14:02^B*08:01+B*51:01^DRB1*03:01+DRB1*13:01^DQB1*02:01+DQB1*06:03	0.000111
A*02:01+A*26:01^C*07:02+C*15:02^B*08:01+B*40:06^DRB1*03:01+DRB1*15:02^DQB1*02:01+DQB1*06:01	0.00011
A*32:01+A*33:03^C*03:02+C*07:04^B*15:29+B*58:01^DRB1*03:01+DRB1*16:02^DQB1*02:01+DQB1*05:02	0.00011
A*33:03+A*68:01^C*07:01+C*15:02^B*40:06+B*44:03^DRB1*04:04+DRB1*07:01^DQB1*02:01+DQB1*03:02	0.00011
A*01:01+A*24:02^C*06:02+C*15:02^B*37:01+B*40:06^DRB1*07:01+DRB1*10:01^DQB1*03:03+DQB1*05:01	0.000107
A*01:01+A*11:01^C*06:02+C*16:02^B*51:01+B*57:01^DRB1*07:01+DRB1*13:01^DQB1*03:03+DQB1*06:03	0.000107
A*03:01+A*23:01^C*04:01+C*05:01^B*07:02+B*44:03^DRB1*07:01+DRB1*15:01^DQB1*02:01+DQB1*05:02	0.000107
A*01:01+A*02:06^C*06:02+C*15:02^B*40:06+B*57:01^DRB1*07:01+DRB1*15:02^DQB1*03:03+DQB1*06:01	0.000107
A*11:01+A*24:02^C*04:03+C*04:03^B*15:25+B*15:25^DRB1*12:02+DRB1*12:02^DQB1*03:01+DQB1*03:01	0.000107
A*03:01+A*03:01^C*04:01+C*04:01^B*35:01+B*35:01^DRB1*01:01+DRB1*01:01^DQB1*05:01+DQB1*05:01	0.000107
A*11:01+A*24:02^C*12:03+C*14:02^B*40:01+B*51:07^DRB1*03:01+DRB1*11:01^DQB1*02:01+DQB1*03:01	0.000107
A*26:01+A*33:03^C*07:02+C*07:02^B*08:01+B*08:01^DRB1*03:01+DRB1*03:01^DQB1*02:01+DQB1*02:01	0.000107
A*26:01+A*26:01^C*07:02+C*12:02^B*08:01+B*52:01^DRB1*03:01+DRB1*15:02^DQB1*02:01+DQB1*06:01	0.000107
A*02:05+A*02:05^C*07:01+C*07:01^B*41:01+B*41:01^DRB1*08:04+DRB1*08:04^DQB1*03:01+DQB1*03:01	0.000107
A*03:01+A*24:02^C*04:01+C*07:01^B*18:01+B*35:01^DRB1*01:01+DRB1*14:04^DQB1*05:01+DQB1*05:03	0.000107
A*01:01+A*11:01^C*04:03+C*06:02^B*13:01+B*57:01^DRB1*07:01+DRB1*15:01^DQB1*03:03+DQB1*06:01	0.000107
A*02:03+A*30:01^C*06:02+C*08:01^B*13:02+B*15:02^DRB1*07:01+DRB1*12:02^DQB1*02:01+DQB1*03:01	0.000107
A*01:01+A*01:01^C*06:02+C*07:01^B*15:17+B*57:01^DRB1*07:01+DRB1*13:02^DQB1*03:03+DQB1*06:04	0.000107
A*24:02+A*26:01^C*04:01+C*07:02^B*08:01+B*35:01^DRB1*03:01+DRB1*15:06^DQB1*02:01+DQB1*05:02	0.000107
A*11:01+A*33:03^C*03:02+C*06:02^B*57:01+B*58:01^DRB1*03:01+DRB1*07:01^DQB1*02:01+DQB1*03:03	0.000107
A*23:01+A*33:03^C*07:01+C*08:02^B*14:02+B*44:03^DRB1*01:02+DRB1*07:01^DQB1*02:01+DQB1*05:01	0.000107
A*03:01+A*33:03^C*04:01+C*07:02^B*08:01+B*35:01^DRB1*01:01+DRB1*03:01^DQB1*02:01+DQB1*05:01	0.000106
A*01:01+A*24:02^C*06:02+C*06:02^B*57:01+B*57:01^DRB1*07:01+DRB1*07:01^DQB1*03:03+DQB1*03:03	0.000106
A*11:01+A*30:01^C*06:02+C*15:02^B*13:02+B*40:06^DRB1*07:01+DRB1*14:04^DQB1*02:01+DQB1*05:03	0.000106
A*24:03+A*33:03^C*03:02+C*12:03^B*18:01+B*58:01^DRB1*03:01+DRB1*11:04^DQB1*02:01+DQB1*03:01	0.000106
A*01:01+A*24:02^C*06:02+C*12:03^B*35:03+B*57:01^DRB1*03:01+DRB1*13:01^DQB1*02:01+DQB1*06:03	0.000106
A*01:01+A*11:01^C*04:01+C*06:02^B*35:01+B*37:01^DRB1*01:01+DRB1*10:01^DQB1*05:01+DQB1*05:01	0.000106
A*32:01+A*33:03^C*07:01+C*07:01^B*44:03+B*49:01^DRB1*07:01+DRB1*13:02^DQB1*02:01+DQB1*06:04	0.000106
A*01:01+A*02:11^C*06:02+C*15:02^B*37:01+B*40:06^DRB1*10:01+DRB1*15:01^DQB1*05:01+DQB1*06:01	0.000106
A*01:01+A*31:01^C*06:02+C*14:02^B*51:01+B*57:01^DRB1*07:01+DRB1*13:01^DQB1*03:03+DQB1*06:03	0.000106
A*01:01+A*33:03^C*03:02+C*03:02^B*58:01+B*58:01^DRB1*03:01+DRB1*03:01^DQB1*02:01+DQB1*02:01	0.000106
A*02:11+A*29:01^C*15:02+C*15:05^B*07:05+B*40:06^DRB1*10:01+DRB1*15:01^DQB1*05:01+DQB1*06:01	0.000106
A*26:01+A*32:01^C*04:01+C*07:02^B*08:01+B*44:03^DRB1*03:01+DRB1*07:01^DQB1*02:01+DQB1*02:01	0.000106
A*01:01+A*11:01^C*06:02+C*12:02^B*37:01+B*52:01^DRB1*10:01+DRB1*14:04^DQB1*05:01+DQB1*05:03	0.000106
A*11:01+A*26:01^C*07:02+C*12:03^B*08:01+B*35:03^DRB1*03:01+DRB1*11:01^DQB1*02:01+DQB1*03:01	0.000106
A*32:01+A*32:01^C*07:02+C*07:02^B*08:01+B*08:01^DRB1*03:01+DRB1*03:01^DQB1*02:01+DQB1*02:01	0.000106
A*11:01+A*24:02^C*07:01+C*07:02^B*08:01+B*44:03^DRB1*03:01+DRB1*07:01^DQB1*02:01+DQB1*02:01	0.000106
A*11:01+A*26:01^C*04:01+C*07:02^B*08:01+B*35:01^DRB1*03:01+DRB1*04:03^DQB1*02:01+DQB1*03:02	0.000106
A*01:01+A*26:01^C*07:02+C*12:03^B*08:01+B*35:03^DRB1*03:01+DRB1*13:01^DQB1*02:01+DQB1*06:03	0.000106
A*11:01+A*26:01^C*04:01+C*07:02^B*08:01+B*35:01^DRB1*01:01+DRB1*03:01^DQB1*02:01+DQB1*05:01	0.000106
A*01:01+A*26:01^C*03:02+C*07:02^B*08:01+B*58:01^DRB1*03:01+DRB1*11:01^DQB1*02:01+DQB1*03:01	0.000106
A*26:01+A*32:01^C*07:02+C*12:02^B*08:01+B*52:01^DRB1*03:01+DRB1*14:04^DQB1*02:01+DQB1*05:03	0.000106
A*11:01+A*26:01^C*07:02+C*15:02^B*08:01+B*40:06^DRB1*03:01+DRB1*15:02^DQB1*02:01+DQB1*06:01	0.000106
A*26:01+A*29:01^C*07:02+C*15:05^B*07:05+B*08:01^DRB1*03:01+DRB1*10:01^DQB1*02:01+DQB1*05:01	0.000105
A*33:03+A*33:03^C*07:01+C*07:01^B*44:03+B*44:03^DRB1*07:01+DRB1*10:01^DQB1*02:01+DQB1*05:01	0.000105
A*11:01+A*26:01^C*04:01+C*07:02^B*08:01+B*35:01^DRB1*03:01+DRB1*13:01^DQB1*02:01+DQB1*06:03	0.000105
A*26:01+A*31:01^C*07:02+C*12:02^B*08:01+B*52:01^DRB1*03:01+DRB1*15:02^DQB1*02:01+DQB1*06:01	0.000105
A*26:01+A*32:01^C*04:01+C*07:02^B*08:01+B*35:01^DRB1*01:01+DRB1*03:01^DQB1*02:01+DQB1*05:01	0.000105
A*01:01+A*11:01^C*04:01+C*06:02^B*35:02+B*57:01^DRB1*07:01+DRB1*11:04^DQB1*03:01+DQB1*03:03	0.000105
A*02:05+A*24:03^C*06:02+C*12:03^B*18:01+B*50:01^DRB1*03:01+DRB1*11:04^DQB1*02:01+DQB1*03:01	0.000105
A*11:01+A*33:01^C*08:02+C*12:02^B*14:02+B*52:01^DRB1*01:02+DRB1*15:02^DQB1*05:01+DQB1*06:01	0.000105
A*01:01+A*23:01^C*06:02+C*06:02^B*37:01+B*50:01^DRB1*03:01+DRB1*11:04^DQB1*02:01+DQB1*03:01	0.000105
A*01:01+A*03:01^C*06:02+C*07:02^B*07:02+B*57:01^DRB1*07:01+DRB1*10:01^DQB1*03:03+DQB1*05:01	0.000105
A*03:01+A*33:03^C*07:01+C*07:01^B*44:03+B*44:03^DRB1*07:01+DRB1*07:01^DQB1*02:01+DQB1*02:01	0.000105
A*11:01+A*26:01^C*01:02+C*07:02^B*08:01+B*55:01^DRB1*03:01+DRB1*11:01^DQB1*02:01+DQB1*03:01	0.000105
A*01:01+A*03:01^C*04:01+C*06:02^B*35:01+B*57:01^DRB1*01:01+DRB1*07:01^DQB1*03:03+DQB1*05:01	0.000105
A*33:03+A*33:03^C*07:01+C*07:02^B*08:01+B*44:03^DRB1*03:01+DRB1*07:01^DQB1*02:01+DQB1*02:01	0.000104
A*24:02+A*33:03^C*03:02+C*06:02^B*50:01+B*58:01^DRB1*03:01+DRB1*03:01^DQB1*02:01+DQB1*02:01	0.000104
A*23:01+A*33:03^C*03:02+C*17:01^B*41:01+B*58:01^DRB1*03:01+DRB1*07:01^DQB1*02:01+DQB1*02:01	0.000104
A*01:01+A*68:01^C*06:02+C*15:02^B*51:01+B*57:01^DRB1*07:01+DRB1*13:01^DQB1*03:03+DQB1*06:03	0.000104
A*03:01+A*32:01^C*04:01+C*07:02^B*08:01+B*35:01^DRB1*01:01+DRB1*03:01^DQB1*02:01+DQB1*05:01	0.000104
A*01:01+A*02:11^C*06:02+C*15:02^B*40:06+B*57:01^DRB1*07:01+DRB1*14:04^DQB1*03:03+DQB1*05:03	0.000104
A*11:01+A*24:02^C*07:02+C*08:01^B*15:02+B*40:06^DRB1*03:01+DRB1*12:02^DQB1*02:01+DQB1*03:01	0.000104
A*24:02+A*33:03^C*06:02+C*07:01^B*44:03+B*50:01^DRB1*03:01+DRB1*07:01^DQB1*02:01+DQB1*02:01	0.000104
A*11:01+A*33:03^C*04:01+C*07:01^B*35:03+B*44:03^DRB1*07:01+DRB1*11:01^DQB1*02:01+DQB1*03:01	0.000104
A*23:01+A*24:02^C*12:03+C*17:01^B*35:03+B*41:01^DRB1*07:01+DRB1*13:01^DQB1*02:01+DQB1*06:03	0.000104
A*24:02+A*24:02^C*07:02+C*12:02^B*08:01+B*52:01^DRB1*03:01+DRB1*15:02^DQB1*02:01+DQB1*06:01	0.000104
A*01:01+A*33:03^C*03:02+C*06:02^B*57:01+B*58:01^DRB1*07:01+DRB1*13:02^DQB1*03:03+DQB1*06:09	0.000104
A*01:01+A*23:01^C*06:02+C*17:01^B*41:01+B*57:01^DRB1*07:01+DRB1*07:01^DQB1*02:01+DQB1*03:03	0.000103
A*02:06+A*26:01^C*07:02+C*07:02^B*08:01+B*08:01^DRB1*03:01+DRB1*03:01^DQB1*02:01+DQB1*02:01	0.000103
A*01:01+A*01:01^C*06:02+C*06:02^B*57:01+B*57:01^DRB1*03:01+DRB1*07:01^DQB1*02:01+DQB1*03:03	0.000103
A*30:01+A*32:01^C*06:02+C*07:02^B*08:01+B*13:02^DRB1*03:01+DRB1*07:01^DQB1*02:01+DQB1*02:01	0.000103
A*01:01+A*33:03^C*03:02+C*06:02^B*57:01+B*58:01^DRB1*03:01+DRB1*13:02^DQB1*02:01+DQB1*06:09	0.000103
A*11:01+A*33:03^C*04:01+C*07:01^B*44:03+B*51:01^DRB1*04:02+DRB1*07:01^DQB1*02:01+DQB1*03:02	0.000103
A*02:20+A*26:01^C*03:02+C*07:02^B*08:01+B*58:01^DRB1*03:01+DRB1*03:01^DQB1*02:01+DQB1*02:01	0.000103
A*01:01+A*26:01^C*03:02+C*07:02^B*08:01+B*58:01^DRB1*03:01+DRB1*13:02^DQB1*02:01+DQB1*06:09	0.000103
A*01:01+A*02:06^C*06:02+C*07:02^B*08:01+B*37:01^DRB1*03:01+DRB1*10:01^DQB1*02:01+DQB1*05:01	0.000103
A*01:01+A*32:01^C*06:02+C*12:02^B*52:01+B*57:01^DRB1*07:01+DRB1*15:02^DQB1*03:03+DQB1*06:01	0.000103
A*02:11+A*32:01^C*07:02+C*15:02^B*08:01+B*40:06^DRB1*03:01+DRB1*15:01^DQB1*02:01+DQB1*06:01	0.000103
A*02:06+A*30:01^C*04:01+C*06:02^B*13:02+B*35:03^DRB1*07:01+DRB1*14:04^DQB1*02:01+DQB1*05:03	0.000103
A*11:01+A*11:01^C*03:04+C*03:04^B*40:01+B*40:01^DRB1*15:02+DRB1*15:02^DQB1*06:01+DQB1*06:01	0.000103
A*01:01+A*01:01^C*06:02+C*06:02^B*57:01+B*57:01^DRB1*07:01+DRB1*11:01^DQB1*03:01+DQB1*03:03	0.000103
A*01:01+A*24:02^C*04:01+C*04:01^B*35:02+B*35:02^DRB1*11:04+DRB1*11:04^DQB1*03:01+DQB1*03:01	0.000102
A*01:01+A*11:01^C*06:02+C*07:02^B*08:01+B*37:01^DRB1*03:01+DRB1*10:01^DQB1*02:01+DQB1*05:01	0.000102
A*11:01+A*33:03^C*07:01+C*12:02^B*44:03+B*52:01^DRB1*07:01+DRB1*14:04^DQB1*02:01+DQB1*05:03	0.000102
A*24:17+A*24:17^C*08:01+C*08:01^B*15:02+B*15:02^DRB1*12:02+DRB1*12:02^DQB1*03:01+DQB1*03:01	0.000102
A*01:01+A*11:01^C*06:02+C*07:01^B*37:01+B*44:03^DRB1*07:01+DRB1*10:01^DQB1*02:01+DQB1*05:01	0.000101
A*02:05+A*02:05^C*06:02+C*06:02^B*50:01+B*50:01^DRB1*03:01+DRB1*07:01^DQB1*02:01+DQB1*02:01	0.000101
A*02:03+A*33:03^C*07:01+C*08:01^B*15:02+B*44:03^DRB1*07:01+DRB1*15:02^DQB1*02:01+DQB1*05:01	0.000101
A*11:01+A*30:01^C*06:02+C*07:01^B*13:02+B*44:03^DRB1*07:01+DRB1*07:01^DQB1*02:01+DQB1*02:01	0.0001
A*24:02+A*26:01^C*07:02+C*07:02^B*07:02+B*08:01^DRB1*03:01+DRB1*13:01^DQB1*02:01+DQB1*06:03	0.0001
A*24:02+A*33:03^C*07:01+C*08:01^B*15:02+B*44:03^DRB1*07:01+DRB1*12:02^DQB1*02:01+DQB1*03:01	0.0001
A*02:05+A*30:01^C*06:02+C*06:02^B*13:02+B*50:01^DRB1*07:01+DRB1*07:01^DQB1*02:01+DQB1*02:01	0.0001
A*01:01+A*68:01^C*06:02+C*12:02^B*52:01+B*57:01^DRB1*07:01+DRB1*11:01^DQB1*03:01+DQB1*03:03	0.0001
