# Supplementary material for: The HLA diversity of the Anthony Nolan register
Source: HLA. 2020 Nov 16;97(1):15–29. doi: 10.1111/tan.14127 (PMC7756289; doi:10.1111/tan.14127)
Supplement: Supplementary file 4 — Supporting Information [file TAN-97-15-s004.zip › freqs_bangladesh_results.xlsx]

## Sheet: Allele frequencies (HLA-A)
Allele	Frequency
A*11:01	0.214932
A*33:03	0.191855
A*01:01	0.126244
A*24:02	0.114982
A*03:01	0.057014
A*68:01	0.055656
A*02:03	0.04023
A*02:11	0.038463
A*02:01	0.027603
A*24:07	0.024385
A*26:01	0.022172
A*02:06	0.015876
A*24:17	0.014027
A*32:01	0.013122
A*31:01	0.012217
A*30:01	0.006787
A*29:01	0.004525
A*11:03	0.00362
A*74:01	0.003167
A*03:02	0.002262
A*23:01	0.002262
A*02:05	0.002262
A*24:03	0.001357
A*02:07	0.000905
A*30:02	0.000905
A*31:16	0.000905
A*02:20	0.000452
A*29:02	0.000452
A*66:01	0.000452

## Sheet: Allele frequencies (HLA-C)
Allele	Frequency
C*07:01	0.166753
C*04:01	0.112667
C*08:01	0.107692
C*06:02	0.097738
C*12:02	0.09064
C*07:02	0.086445
C*12:03	0.061538
C*15:02	0.053671
C*01:02	0.047964
C*03:02	0.037107
C*04:03	0.028959
C*14:02	0.021095
C*02:02	0.018109
C*03:04	0.015837
C*03:03	0.01267
C*16:02	0.011312
C*07:04	0.00905
C*05:01	0.00543
C*15:05	0.004248
C*04:06	0.001357
C*15:04	0.001357
C*17:01	0.001357
C*07:26	0.001357
C*12:04	0.001357
C*07:16	0.000667
C*02:07	0.000452
C*03:88	0.000452
C*04:10	0.000452
C*07:29	0.000452
C*12:136	0.000452
C*12:71	0.000452
C*14:03	0.000452
C*16:01	0.000452

## Sheet: Allele frequencies (HLA-B)
Allele	Frequency
B*44:03	0.146606
B*15:02	0.114027
B*52:01	0.087783
B*35:03	0.063357
B*57:01	0.053846
B*40:06	0.047059
B*35:01	0.046641
B*51:01	0.038462
B*58:01	0.036199
B*07:02	0.034389
B*37:01	0.030769
B*38:02	0.025792
B*15:32	0.024887
B*55:01	0.023529
B*13:01	0.021719
B*27:05	0.020814
B*40:01	0.017647
B*15:01	0.016742
B*18:01	0.014932
B*15:25	0.01267
B*15:08	0.012217
B*15:17	0.010407
B*07:05	0.009502
B*35:05	0.009
B*08:01	0.008145
B*13:02	0.007692
B*35:08	0.006341
B*56:01	0.004977
B*15:18	0.004525
B*49:01	0.004072
B*44:02	0.004072
B*50:01	0.004072
B*40:02	0.004072
B*27:07	0.003167
B*52:04	0.002715
B*39:06	0.002715
B*15:05	0.002715
B*55:02	0.002262
B*39:01	0.002262
B*51:06	0.002262
B*15:03	0.00181
B*51:02	0.00181
B*45:01	0.001357
B*15:64	0.001357
B*41:01	0.001357
B*46:01	0.000905
B*27:04	0.000905
B*15:04	0.000452
B*15:12	0.000452
B*15:13	0.000452
B*15:38	0.000452
B*15:75	0.000452
B*35:13	0.000452
B*38:01	0.000452
B*40:23	0.000452
B*48:01	0.000452
B*48:04	0.000452
B*53:01	0.000452
B*55:51	0.000452

## Sheet: Allele frequencies (HLA-DRB1)
Allele	Frequency
DRB1*07:01	0.273232
DRB1*15:02	0.133882
DRB1*12:02	0.114478
DRB1*15:01	0.073354
DRB1*10:01	0.065143
DRB1*14:04	0.060181
DRB1*04:03	0.054687
DRB1*11:01	0.025792
DRB1*13:01	0.025792
DRB1*01:01	0.022172
DRB1*13:02	0.020362
DRB1*03:01	0.01991
DRB1*04:05	0.015519
DRB1*09:01	0.009955
DRB1*14:01	0.009955
DRB1*15:04	0.007692
DRB1*04:04	0.007304
DRB1*15:06	0.006787
DRB1*04:06	0.0059
DRB1*04:01	0.004977
DRB1*12:01	0.004977
DRB1*16:02	0.004072
DRB1*04:02	0.004072
DRB1*11:11	0.00362
DRB1*08:01	0.00362
DRB1*08:03	0.00362
DRB1*07:03	0.00324
DRB1*11:06	0.00181
DRB1*04:07	0.00155
DRB1*04:10	0.001357
DRB1*11:08	0.001357
DRB1*14:07	0.001357
DRB1*14:10	0.001357
DRB1*04:08	0.00103
DRB1*16:01	0.000905
DRB1*11:04	0.000905
DRB1*14:05	0.000905
DRB1*14:15	0.000905
DRB1*01:03	0.000452
DRB1*08:02	0.000452
DRB1*08:10	0.000452
DRB1*14:11	0.000452
DRB1*14:28	0.000452

## Sheet: Allele frequencies (HLA-DQB1)
Allele	Frequency
DQB1*02:01	0.220259
DQB1*03:01	0.152036
DQB1*06:01	0.150123
DQB1*05:01	0.121285
DQB1*03:03	0.084057
DQB1*05:03	0.079864
DQB1*03:02	0.077421
DQB1*05:02	0.035214
DQB1*06:03	0.027439
DQB1*04:02	0.01402
DQB1*06:04	0.011043
DQB1*06:02	0.010765
DQB1*06:09	0.008933
DQB1*04:01	0.005605
DQB1*03:05	0.001381
DQB1*03:13	0.000556

## Sheet: Haplotype frequencies
Haplotype	Frequency
A*33:03~C*07:01~B*44:03~DRB1*07:01~DQB1*02:01	0.078968
A*11:01~C*08:01~B*15:02~DRB1*12:02~DQB1*03:01	0.030759
A*01:01~C*06:02~B*57:01~DRB1*07:01~DQB1*03:03	0.028169
A*11:01~C*12:02~B*52:01~DRB1*15:02~DQB1*06:01	0.020363
A*01:01~C*06:02~B*37:01~DRB1*10:01~DQB1*05:01	0.013649
A*11:01~C*08:01~B*15:02~DRB1*15:01~DQB1*06:01	0.013463
A*02:03~C*08:01~B*15:02~DRB1*15:02~DQB1*05:01	0.009047
A*24:02~C*07:01~B*44:03~DRB1*07:01~DQB1*02:01	0.008205
A*11:01~C*07:01~B*44:03~DRB1*07:01~DQB1*02:01	0.007349
A*24:02~C*07:02~B*07:02~DRB1*07:01~DQB1*02:01	0.006366
A*33:03~C*03:02~B*58:01~DRB1*03:01~DQB1*02:01	0.006294
A*24:07~C*04:01~B*35:05~DRB1*12:02~DQB1*03:01	0.006282
A*02:03~C*07:02~B*38:02~DRB1*15:02~DQB1*05:01	0.006248
A*33:03~C*03:02~B*58:01~DRB1*13:02~DQB1*06:09	0.005882
A*24:02~C*12:03~B*35:03~DRB1*13:01~DQB1*06:03	0.005834
A*24:17~C*08:01~B*15:02~DRB1*12:02~DQB1*03:01	0.005466
A*02:03~C*08:01~B*15:02~DRB1*12:02~DQB1*03:01	0.005381
A*11:01~C*12:03~B*15:32~DRB1*12:02~DQB1*03:01	0.005339
A*24:02~C*08:01~B*15:02~DRB1*12:02~DQB1*03:01	0.004981
A*68:01~C*12:03~B*15:32~DRB1*15:02~DQB1*06:01	0.004973
A*11:01~C*04:01~B*35:01~DRB1*01:01~DQB1*05:01	0.004968
A*01:01~C*07:01~B*44:03~DRB1*07:01~DQB1*02:01	0.00495
A*01:01~C*06:02~B*57:01~DRB1*07:01~DQB1*02:01	0.004586
A*03:01~C*01:02~B*55:01~DRB1*10:01~DQB1*05:01	0.004525
A*02:11~C*15:02~B*40:06~DRB1*15:01~DQB1*06:01	0.004522
A*30:01~C*06:02~B*13:02~DRB1*07:01~DQB1*02:01	0.004468
A*24:07~C*12:02~B*52:01~DRB1*04:03~DQB1*03:02	0.004232
A*01:01~C*08:01~B*15:02~DRB1*12:02~DQB1*03:01	0.004118
A*26:01~C*12:02~B*52:01~DRB1*15:02~DQB1*06:01	0.004072
A*03:01~C*04:01~B*35:01~DRB1*01:01~DQB1*05:01	0.004045
A*01:01~C*07:01~B*15:17~DRB1*13:02~DQB1*06:04	0.003928
A*01:01~C*12:02~B*52:01~DRB1*15:02~DQB1*06:01	0.003721
A*11:01~C*03:03~B*15:02~DRB1*12:02~DQB1*03:01	0.00362
A*11:01~C*04:01~B*51:01~DRB1*04:02~DQB1*03:02	0.00362
A*11:01~C*04:01~B*35:03~DRB1*07:01~DQB1*03:03	0.00362
A*31:01~C*01:02~B*15:08~DRB1*07:01~DQB1*03:03	0.00362
A*33:03~C*03:02~B*58:01~DRB1*07:01~DQB1*02:01	0.003598
A*24:02~C*06:02~B*57:01~DRB1*07:01~DQB1*03:03	0.003542
A*24:02~C*15:02~B*40:06~DRB1*15:02~DQB1*06:01	0.003499
A*11:01~C*08:01~B*15:02~DRB1*07:01~DQB1*02:01	0.003265
A*68:01~C*07:01~B*44:03~DRB1*07:01~DQB1*02:01	0.003172
A*24:02~C*07:02~B*07:05~DRB1*15:01~DQB1*06:01	0.003157
A*33:03~C*06:02~B*37:01~DRB1*10:01~DQB1*05:01	0.003152
A*11:01~C*12:02~B*52:01~DRB1*04:03~DQB1*03:02	0.003128
A*01:01~C*06:02~B*57:01~DRB1*10:01~DQB1*05:01	0.002946
A*03:01~C*07:01~B*44:03~DRB1*07:01~DQB1*02:01	0.002828
A*33:03~C*08:01~B*15:02~DRB1*12:02~DQB1*03:01	0.002818
A*33:03~C*03:02~B*58:01~DRB1*07:01~DQB1*03:03	0.002787
A*33:03~C*07:01~B*44:03~DRB1*15:02~DQB1*06:01	0.002784
A*11:01~C*12:03~B*35:03~DRB1*13:01~DQB1*06:03	0.002763
A*24:02~C*06:02~B*37:01~DRB1*10:01~DQB1*05:01	0.002719
A*02:11~C*12:02~B*52:01~DRB1*04:03~DQB1*03:02	0.002715
A*26:01~C*07:02~B*08:01~DRB1*03:01~DQB1*02:01	0.002715
A*26:01~C*01:02~B*55:01~DRB1*14:04~DQB1*05:03	0.002688
A*24:17~C*08:01~B*15:02~DRB1*15:02~DQB1*06:01	0.002669
A*33:03~C*07:01~B*44:03~DRB1*12:02~DQB1*03:01	0.002633
A*33:03~C*04:01~B*35:08~DRB1*13:01~DQB1*06:03	0.002495
A*33:03~C*07:01~B*44:03~DRB1*15:01~DQB1*06:01	0.002485
A*11:01~C*04:03~B*13:01~DRB1*12:02~DQB1*03:01	0.002376
A*01:01~C*03:02~B*58:01~DRB1*03:01~DQB1*02:01	0.002348
A*33:03~C*07:01~B*44:03~DRB1*07:03~DQB1*02:01	0.002322
A*33:03~C*07:01~B*44:03~DRB1*15:02~DQB1*05:01	0.002265
A*11:01~C*15:02~B*40:06~DRB1*14:04~DQB1*05:03	0.002262
A*11:01~C*01:02~B*15:01~DRB1*14:04~DQB1*05:03	0.002262
A*02:11~C*12:02~B*52:01~DRB1*07:01~DQB1*02:01	0.002261
A*24:02~C*07:02~B*38:02~DRB1*15:04~DQB1*05:02	0.00226
A*02:01~C*12:02~B*52:01~DRB1*14:04~DQB1*05:03	0.002247
A*24:02~C*04:01~B*35:01~DRB1*07:01~DQB1*02:01	0.002236
A*68:01~C*12:03~B*35:03~DRB1*15:02~DQB1*06:01	0.002208
A*33:03~C*03:02~B*58:01~DRB1*10:01~DQB1*05:01	0.0022
A*11:01~C*06:02~B*57:01~DRB1*07:01~DQB1*03:03	0.002192
A*33:03~C*12:02~B*52:01~DRB1*04:03~DQB1*03:02	0.002173
A*24:02~C*12:03~B*35:03~DRB1*07:01~DQB1*02:01	0.002156
A*01:01~C*06:02~B*57:01~DRB1*15:02~DQB1*06:01	0.002148
A*24:02~C*12:02~B*52:01~DRB1*04:03~DQB1*03:02	0.002125
A*24:02~C*15:02~B*40:06~DRB1*15:01~DQB1*06:01	0.002121
A*24:02~C*04:03~B*13:01~DRB1*12:02~DQB1*03:01	0.002039
A*02:03~C*08:01~B*15:02~DRB1*07:01~DQB1*02:01	0.00203
A*11:01~C*14:02~B*51:01~DRB1*14:04~DQB1*05:03	0.001982
A*11:01~C*06:02~B*37:01~DRB1*10:01~DQB1*05:01	0.001946
A*02:11~C*04:01~B*35:03~DRB1*14:04~DQB1*05:03	0.00181
A*02:06~C*04:01~B*15:01~DRB1*04:06~DQB1*03:02	0.00181
A*02:11~C*01:02~B*15:08~DRB1*04:03~DQB1*03:02	0.00181
A*11:01~C*03:04~B*40:01~DRB1*04:03~DQB1*03:02	0.00181
A*03:01~C*04:01~B*35:01~DRB1*10:01~DQB1*05:01	0.00181
A*02:11~C*15:02~B*40:06~DRB1*14:04~DQB1*05:03	0.00181
A*03:01~C*02:02~B*27:05~DRB1*09:01~DQB1*03:03	0.00181
A*02:01~C*04:01~B*35:01~DRB1*01:01~DQB1*05:01	0.001759
A*24:02~C*04:01~B*35:01~DRB1*15:02~DQB1*06:01	0.001755
A*33:03~C*04:01~B*35:03~DRB1*14:04~DQB1*05:03	0.001685
A*33:03~C*07:02~B*07:02~DRB1*10:01~DQB1*05:01	0.001667
A*01:01~C*12:02~B*52:01~DRB1*04:03~DQB1*03:02	0.001644
A*02:11~C*14:02~B*51:01~DRB1*14:04~DQB1*05:03	0.001638
A*24:02~C*07:02~B*07:02~DRB1*15:01~DQB1*06:02	0.001634
A*24:07~C*12:02~B*52:01~DRB1*14:04~DQB1*05:03	0.001608
A*03:01~C*12:02~B*52:01~DRB1*04:03~DQB1*03:02	0.001535
A*33:03~C*07:01~B*44:03~DRB1*07:01~DQB1*03:03	0.001489
A*03:01~C*04:01~B*35:03~DRB1*14:04~DQB1*05:03	0.001483
A*01:01~C*07:02~B*07:02~DRB1*07:01~DQB1*02:01	0.001479
A*11:01~C*08:01~B*15:02~DRB1*12:02~DQB1*05:02	0.001471
A*11:01~C*08:01~B*15:02~DRB1*15:02~DQB1*06:01	0.001463
A*11:01~C*08:01~B*15:02~DRB1*15:01~DQB1*05:02	0.001445
A*11:01~C*12:03~B*15:32~DRB1*15:02~DQB1*06:01	0.001427
A*01:01~C*06:02~B*57:01~DRB1*04:03~DQB1*03:02	0.001409
A*01:01~C*15:02~B*40:06~DRB1*15:01~DQB1*06:01	0.0014
A*33:03~C*07:01~B*44:03~DRB1*11:01~DQB1*03:01	0.001391
A*24:02~C*12:02~B*52:01~DRB1*07:01~DQB1*03:03	0.001384
A*11:01~C*12:03~B*35:03~DRB1*07:01~DQB1*02:01	0.00138
A*01:01~C*06:02~B*37:01~DRB1*12:02~DQB1*03:01	0.00138
A*24:07~C*12:02~B*52:01~DRB1*15:02~DQB1*06:01	0.001379
A*33:03~C*12:03~B*15:32~DRB1*15:02~DQB1*06:01	0.001362
A*68:01~C*04:01~B*15:03~DRB1*13:02~DQB1*06:04	0.001357
A*31:01~C*01:02~B*15:08~DRB1*04:03~DQB1*03:02	0.001357
A*33:03~C*07:02~B*08:01~DRB1*03:01~DQB1*02:01	0.001357
A*03:01~C*07:01~B*18:01~DRB1*07:01~DQB1*03:03	0.001357
A*24:02~C*01:02~B*55:01~DRB1*04:03~DQB1*03:02	0.001357
A*02:03~C*07:01~B*18:01~DRB1*15:01~DQB1*06:01	0.001357
A*11:01~C*08:01~B*15:02~DRB1*07:01~DQB1*03:03	0.001357
A*24:02~C*12:03~B*35:03~DRB1*14:04~DQB1*05:03	0.001357
A*11:01~C*07:01~B*18:01~DRB1*15:01~DQB1*06:01	0.001357
A*11:01~C*01:02~B*55:02~DRB1*04:05~DQB1*04:01	0.001357
A*32:01~C*06:02~B*45:01~DRB1*09:01~DQB1*02:01	0.001357
A*68:01~C*14:02~B*51:01~DRB1*15:02~DQB1*06:01	0.001357
A*11:01~C*15:02~B*40:06~DRB1*04:03~DQB1*03:02	0.001357
A*26:01~C*02:02~B*27:05~DRB1*15:02~DQB1*05:03	0.001357
A*26:01~C*16:02~B*51:01~DRB1*07:01~DQB1*02:01	0.001357
A*29:01~C*15:05~B*07:05~DRB1*15:02~DQB1*06:01	0.001357
A*03:02~C*04:01~B*35:01~DRB1*14:04~DQB1*05:03	0.001357
A*24:02~C*07:02~B*07:02~DRB1*01:01~DQB1*05:01	0.001357
A*32:01~C*07:01~B*49:01~DRB1*11:11~DQB1*03:01	0.001357
A*74:01~C*07:02~B*38:02~DRB1*07:01~DQB1*02:01	0.001357
A*11:01~C*12:03~B*15:32~DRB1*14:04~DQB1*05:03	0.001357
A*11:01~C*07:02~B*38:02~DRB1*12:02~DQB1*03:01	0.001357
A*68:01~C*16:02~B*51:01~DRB1*07:01~DQB1*02:01	0.001357
A*11:01~C*12:02~B*52:04~DRB1*11:01~DQB1*03:01	0.001357
A*11:01~C*15:02~B*40:06~DRB1*11:01~DQB1*03:01	0.001357
A*31:01~C*12:02~B*52:01~DRB1*07:01~DQB1*03:03	0.001357
A*02:06~C*12:02~B*52:01~DRB1*14:04~DQB1*05:03	0.001357
A*01:01~C*06:02~B*57:01~DRB1*11:01~DQB1*03:01	0.001354
A*02:11~C*04:01~B*35:03~DRB1*15:02~DQB1*06:01	0.001346
A*24:02~C*08:01~B*15:02~DRB1*10:01~DQB1*05:01	0.001341
A*03:01~C*07:02~B*07:02~DRB1*10:01~DQB1*05:01	0.001334
A*11:01~C*07:02~B*38:02~DRB1*15:02~DQB1*05:01	0.001328
A*11:01~C*03:02~B*58:01~DRB1*03:01~DQB1*02:01	0.00128
A*03:01~C*04:01~B*35:03~DRB1*07:01~DQB1*02:01	0.001224
A*11:01~C*12:02~B*52:01~DRB1*07:01~DQB1*02:01	0.001217
A*33:03~C*06:02~B*57:01~DRB1*07:01~DQB1*03:03	0.001185
A*03:01~C*07:02~B*07:02~DRB1*07:01~DQB1*02:01	0.001136
A*03:01~C*07:02~B*07:02~DRB1*07:01~DQB1*03:03	0.001131
A*02:11~C*06:02~B*57:01~DRB1*07:01~DQB1*03:03	0.001111
A*11:01~C*07:01~B*15:17~DRB1*13:02~DQB1*06:04	0.001043
A*24:02~C*12:02~B*52:01~DRB1*07:01~DQB1*02:01	0.001037
A*33:03~C*07:02~B*07:02~DRB1*07:01~DQB1*02:01	0.00103
A*02:01~C*06:02~B*37:01~DRB1*10:01~DQB1*05:01	0.001006
A*33:03~C*07:02~B*38:02~DRB1*15:02~DQB1*05:01	0.001
A*24:02~C*07:01~B*44:03~DRB1*07:01~DQB1*03:03	0.000997
A*33:03~C*07:01~B*44:03~DRB1*10:01~DQB1*05:01	0.000994
A*02:03~C*07:02~B*38:02~DRB1*10:01~DQB1*05:01	0.000989
A*11:01~C*07:02~B*07:02~DRB1*07:01~DQB1*02:01	0.000955
A*01:01~C*06:02~B*57:01~DRB1*14:04~DQB1*05:03	0.000951
A*03:01~C*14:02~B*51:01~DRB1*12:02~DQB1*03:01	0.00095
A*33:03~C*12:02~B*52:01~DRB1*07:01~DQB1*02:01	0.000949
A*01:01~C*02:02~B*27:05~DRB1*04:04~DQB1*03:02	0.000942
A*33:03~C*04:01~B*44:03~DRB1*07:01~DQB1*02:01	0.000941
A*02:11~C*15:02~B*40:06~DRB1*07:01~DQB1*03:03	0.000927
A*11:01~C*04:03~B*15:25~DRB1*07:01~DQB1*02:01	0.000925
A*11:01~C*07:02~B*52:01~DRB1*15:02~DQB1*06:01	0.000924
A*01:01~C*06:02~B*37:01~DRB1*07:01~DQB1*02:01	0.000924
A*11:01~C*12:02~B*44:03~DRB1*07:01~DQB1*02:01	0.000919
A*02:11~C*15:02~B*40:06~DRB1*07:01~DQB1*02:01	0.000916
A*03:01~C*15:02~B*40:06~DRB1*15:01~DQB1*06:01	0.000913
A*24:17~C*08:01~B*15:02~DRB1*07:01~DQB1*02:01	0.000913
A*11:01~C*04:01~B*35:01~DRB1*07:01~DQB1*02:01	0.000912
A*33:03~C*07:01~B*15:17~DRB1*13:02~DQB1*06:04	0.000911
A*33:03~C*03:04~B*40:01~DRB1*11:01~DQB1*03:01	0.00091
A*02:03~C*07:01~B*44:03~DRB1*07:01~DQB1*02:01	0.00091
A*02:06~C*07:01~B*44:03~DRB1*07:01~DQB1*02:01	0.000907
A*33:03~C*07:01~B*44:03~DRB1*15:01~DQB1*06:02	0.000906
A*02:01~C*15:04~B*51:01~DRB1*07:01~DQB1*02:01	0.000905
A*31:01~C*01:02~B*55:01~DRB1*07:01~DQB1*02:01	0.000905
A*33:03~C*05:01~B*44:02~DRB1*04:05~DQB1*04:02	0.000905
A*02:07~C*01:02~B*46:01~DRB1*14:01~DQB1*05:02	0.000905
A*11:01~C*01:02~B*55:01~DRB1*07:01~DQB1*02:01	0.000905
A*11:01~C*05:01~B*44:03~DRB1*07:01~DQB1*02:01	0.000905
A*02:11~C*12:02~B*40:06~DRB1*12:02~DQB1*03:01	0.000905
A*33:03~C*03:02~B*58:01~DRB1*04:03~DQB1*03:02	0.000905
A*24:02~C*07:02~B*52:01~DRB1*15:01~DQB1*06:01	0.000905
A*02:11~C*14:02~B*51:01~DRB1*04:03~DQB1*03:02	0.000905
A*33:03~C*01:02~B*15:08~DRB1*14:04~DQB1*05:03	0.000905
A*01:01~C*14:02~B*52:01~DRB1*07:01~DQB1*02:01	0.000905
A*02:11~C*12:02~B*52:01~DRB1*10:01~DQB1*05:01	0.000905
A*01:01~C*03:03~B*15:01~DRB1*15:02~DQB1*06:01	0.000905
A*24:02~C*07:01~B*44:03~DRB1*15:02~DQB1*05:01	0.000905
A*11:01~C*12:03~B*15:32~DRB1*15:02~DQB1*05:01	0.000905
A*11:01~C*04:01~B*35:03~DRB1*15:02~DQB1*06:01	0.000905
A*24:02~C*04:03~B*13:01~DRB1*04:05~DQB1*04:01	0.000905
A*01:01~C*06:02~B*37:01~DRB1*11:01~DQB1*03:01	0.000905
A*11:01~C*04:03~B*15:25~DRB1*15:02~DQB1*05:02	0.000905
A*24:02~C*07:02~B*07:02~DRB1*10:01~DQB1*03:01	0.000905
A*11:01~C*04:06~B*13:01~DRB1*12:02~DQB1*03:01	0.000905
A*11:01~C*04:03~B*15:25~DRB1*14:04~DQB1*05:03	0.000905
A*01:01~C*15:02~B*27:05~DRB1*01:01~DQB1*05:01	0.000905
A*33:03~C*03:02~B*58:01~DRB1*14:01~DQB1*05:03	0.000905
A*11:01~C*04:01~B*35:03~DRB1*04:03~DQB1*03:02	0.000905
A*11:01~C*02:02~B*27:05~DRB1*09:01~DQB1*03:03	0.000905
A*11:01~C*14:02~B*44:03~DRB1*07:01~DQB1*02:01	0.000905
A*11:01~C*04:01~B*35:03~DRB1*14:04~DQB1*05:03	0.000905
A*02:03~C*15:02~B*40:06~DRB1*15:01~DQB1*06:01	0.000905
A*68:01~C*15:02~B*51:01~DRB1*13:01~DQB1*06:03	0.000905
A*24:02~C*03:04~B*40:01~DRB1*13:01~DQB1*06:03	0.000905
A*11:01~C*07:02~B*07:02~DRB1*14:10~DQB1*05:03	0.000905
A*24:02~C*15:02~B*27:07~DRB1*11:01~DQB1*03:01	0.000905
A*02:03~C*15:02~B*40:06~DRB1*12:02~DQB1*03:01	0.000905
A*33:03~C*12:03~B*40:01~DRB1*10:01~DQB1*05:01	0.000905
A*33:03~C*12:03~B*35:03~DRB1*14:01~DQB1*06:03	0.000905
A*68:01~C*07:04~B*35:01~DRB1*11:01~DQB1*03:01	0.000905
A*11:01~C*04:03~B*13:01~DRB1*07:01~DQB1*02:01	0.000905
A*02:03~C*08:01~B*15:02~DRB1*15:02~DQB1*03:02	0.000905
A*02:01~C*02:02~B*52:01~DRB1*15:02~DQB1*06:01	0.000905
A*33:03~C*15:02~B*40:06~DRB1*15:06~DQB1*05:02	0.000905
A*11:01~C*12:03~B*55:01~DRB1*07:01~DQB1*02:01	0.000905
A*24:07~C*16:02~B*51:01~DRB1*04:01~DQB1*03:02	0.000905
A*01:01~C*14:02~B*44:03~DRB1*07:01~DQB1*02:01	0.000905
A*33:03~C*04:01~B*35:01~DRB1*15:02~DQB1*06:01	0.000905
A*68:01~C*15:02~B*40:06~DRB1*15:01~DQB1*06:01	0.000905
A*02:01~C*12:03~B*35:03~DRB1*15:02~DQB1*05:01	0.000905
A*03:01~C*07:02~B*07:02~DRB1*04:01~DQB1*06:02	0.000905
A*02:11~C*12:02~B*52:01~DRB1*08:03~DQB1*06:01	0.000905
A*11:01~C*15:02~B*15:02~DRB1*12:02~DQB1*03:01	0.000905
A*03:01~C*04:01~B*35:03~DRB1*13:01~DQB1*06:03	0.000905
A*24:17~C*04:03~B*15:25~DRB1*11:01~DQB1*03:01	0.000905
A*24:07~C*04:01~B*35:01~DRB1*15:01~DQB1*05:02	0.000905
A*01:01~C*07:02~B*07:02~DRB1*04:03~DQB1*03:02	0.000905
A*03:01~C*04:01~B*35:08~DRB1*04:03~DQB1*03:02	0.000905
A*24:02~C*12:02~B*40:06~DRB1*15:02~DQB1*05:03	0.000905
A*33:03~C*04:01~B*35:03~DRB1*13:01~DQB1*06:03	0.000905
A*31:01~C*12:03~B*39:06~DRB1*16:01~DQB1*05:02	0.000905
A*32:01~C*02:02~B*27:05~DRB1*10:01~DQB1*05:01	0.000905
A*02:01~C*03:04~B*40:01~DRB1*04:03~DQB1*03:02	0.000905
A*26:01~C*02:02~B*27:05~DRB1*01:01~DQB1*05:01	0.000905
A*11:03~C*04:01~B*35:01~DRB1*15:02~DQB1*06:01	0.000905
A*11:01~C*08:01~B*15:02~DRB1*04:03~DQB1*03:02	0.000905
A*68:01~C*16:02~B*15:05~DRB1*07:01~DQB1*02:01	0.000905
A*33:03~C*03:02~B*58:01~DRB1*15:01~DQB1*06:01	0.000905
A*74:01~C*08:01~B*15:02~DRB1*12:02~DQB1*03:01	0.000905
A*24:02~C*15:02~B*40:06~DRB1*14:04~DQB1*05:03	0.000905
A*02:03~C*04:03~B*13:01~DRB1*14:04~DQB1*05:03	0.000905
A*11:01~C*07:04~B*18:01~DRB1*04:05~DQB1*04:02	0.000905
A*11:01~C*12:03~B*15:32~DRB1*07:01~DQB1*03:03	0.000905
A*31:01~C*05:01~B*44:02~DRB1*04:03~DQB1*03:02	0.000905
A*68:01~C*04:03~B*13:01~DRB1*15:02~DQB1*06:01	0.000905
A*03:01~C*07:04~B*15:18~DRB1*04:03~DQB1*03:02	0.000905
A*02:03~C*07:02~B*38:02~DRB1*14:04~DQB1*05:03	0.000905
A*03:01~C*12:03~B*35:03~DRB1*10:01~DQB1*05:01	0.000905
A*33:03~C*07:02~B*39:06~DRB1*08:01~DQB1*04:02	0.000905
A*11:01~C*04:01~B*35:03~DRB1*12:01~DQB1*03:01	0.000905
A*33:03~C*04:01~B*35:01~DRB1*04:04~DQB1*03:01	0.000905
A*68:01~C*03:04~B*51:02~DRB1*10:01~DQB1*05:01	0.000905
A*68:01~C*04:01~B*35:03~DRB1*15:01~DQB1*06:01	0.000905
A*32:01~C*04:01~B*35:01~DRB1*14:04~DQB1*05:03	0.000905
A*68:01~C*14:02~B*51:01~DRB1*04:03~DQB1*03:02	0.000905
A*68:01~C*04:01~B*35:03~DRB1*13:01~DQB1*06:03	0.000905
A*33:03~C*04:03~B*13:01~DRB1*12:02~DQB1*03:01	0.000905
A*11:01~C*07:02~B*07:05~DRB1*15:01~DQB1*06:01	0.000905
A*68:01~C*12:02~B*52:01~DRB1*10:01~DQB1*05:01	0.000905
A*33:03~C*04:01~B*35:05~DRB1*12:02~DQB1*03:01	0.000905
A*32:01~C*02:02~B*27:05~DRB1*14:04~DQB1*05:03	0.000905
A*03:01~C*01:02~B*55:01~DRB1*14:07~DQB1*05:03	0.000905
A*33:03~C*04:01~B*35:01~DRB1*15:02~DQB1*05:03	0.000905
A*68:01~C*15:02~B*51:01~DRB1*15:01~DQB1*06:02	0.000905
A*11:01~C*04:01~B*15:01~DRB1*15:01~DQB1*06:02	0.000905
A*01:01~C*07:01~B*15:17~DRB1*15:02~DQB1*06:01	0.000905
A*11:01~C*07:02~B*51:01~DRB1*08:01~DQB1*04:02	0.000905
A*33:03~C*03:02~B*58:01~DRB1*04:01~DQB1*03:02	0.000905
A*33:03~C*04:01~B*35:03~DRB1*11:08~DQB1*03:01	0.000905
A*26:01~C*07:01~B*44:03~DRB1*07:01~DQB1*02:01	0.000905
A*11:01~C*04:01~B*35:03~DRB1*11:01~DQB1*03:01	0.000905
A*01:01~C*04:01~B*35:03~DRB1*07:01~DQB1*02:01	0.000905
A*11:01~C*07:01~B*18:01~DRB1*04:03~DQB1*03:02	0.000905
A*24:02~C*07:02~B*15:01~DRB1*15:01~DQB1*05:01	0.000905
A*02:03~C*07:04~B*15:64~DRB1*10:01~DQB1*05:01	0.000905
A*68:01~C*12:03~B*15:32~DRB1*04:10~DQB1*04:02	0.000905
A*24:02~C*12:03~B*35:03~DRB1*14:01~DQB1*05:03	0.000905
A*03:01~C*07:02~B*08:01~DRB1*03:01~DQB1*02:01	0.000905
A*68:01~C*14:02~B*51:01~DRB1*01:01~DQB1*05:01	0.000905
A*32:01~C*01:02~B*55:01~DRB1*07:01~DQB1*02:01	0.000905
A*02:05~C*06:02~B*50:01~DRB1*04:04~DQB1*03:02	0.000905
A*01:01~C*06:02~B*50:01~DRB1*07:01~DQB1*02:01	0.000905
A*24:07~C*04:01~B*35:05~DRB1*15:01~DQB1*06:01	0.000905
A*33:03~C*04:01~B*35:03~DRB1*10:01~DQB1*05:01	0.000905
A*03:01~C*07:02~B*38:02~DRB1*15:02~DQB1*05:01	0.000905
A*68:01~C*04:01~B*27:05~DRB1*04:04~DQB1*03:02	0.000905
A*32:01~C*02:02~B*27:05~DRB1*07:01~DQB1*03:03	0.000905
A*03:01~C*07:02~B*38:02~DRB1*15:04~DQB1*05:02	0.000905
A*11:01~C*12:02~B*52:01~DRB1*10:01~DQB1*05:01	0.000905
A*02:06~C*12:02~B*52:01~DRB1*07:01~DQB1*06:01	0.000905
A*02:06~C*02:02~B*27:05~DRB1*10:01~DQB1*05:01	0.000905
A*33:03~C*12:02~B*52:01~DRB1*15:01~DQB1*06:01	0.000905
A*24:02~C*16:02~B*51:01~DRB1*04:03~DQB1*03:02	0.000905
A*02:06~C*12:03~B*15:32~DRB1*15:02~DQB1*06:01	0.000905
A*23:01~C*04:01~B*44:03~DRB1*07:01~DQB1*02:01	0.000902
A*11:01~C*12:03~B*35:03~DRB1*10:01~DQB1*05:01	0.000892
A*01:01~C*07:01~B*44:03~DRB1*09:01~DQB1*03:03	0.000891
A*33:03~C*12:02~B*52:01~DRB1*12:02~DQB1*03:01	0.000883
A*33:03~C*03:02~B*58:01~DRB1*14:04~DQB1*05:03	0.000883
A*02:11~C*15:02~B*40:06~DRB1*11:01~DQB1*03:01	0.000875
A*11:01~C*15:02~B*40:06~DRB1*15:02~DQB1*06:01	0.000874
A*11:01~C*07:01~B*44:03~DRB1*10:01~DQB1*05:01	0.000869
A*11:01~C*04:01~B*35:03~DRB1*14:01~DQB1*05:03	0.000851
A*33:03~C*12:03~B*35:03~DRB1*11:01~DQB1*03:01	0.00085
A*02:01~C*07:02~B*07:02~DRB1*07:01~DQB1*02:01	0.00084
A*01:01~C*12:02~B*52:01~DRB1*14:04~DQB1*05:03	0.000821
A*03:01~C*02:02~B*27:05~DRB1*07:01~DQB1*03:03	0.000775
A*24:02~C*12:02~B*52:01~DRB1*15:02~DQB1*06:01	0.000772
A*33:03~C*12:03~B*35:03~DRB1*07:01~DQB1*02:01	0.00073
A*33:03~C*04:01~B*35:01~DRB1*01:01~DQB1*05:01	0.000695
A*02:01~C*04:03~B*13:01~DRB1*15:01~DQB1*06:01	0.000689
A*01:01~C*04:01~B*35:03~DRB1*12:02~DQB1*03:01	0.000685
A*33:03~C*01:02~B*55:01~DRB1*04:03~DQB1*03:02	0.000679
A*11:01~C*04:01~B*35:01~DRB1*07:01~DQB1*03:03	0.000679
A*33:03~C*04:01~B*35:01~DRB1*04:03~DQB1*03:02	0.000679
A*11:01~C*01:02~B*55:01~DRB1*07:01~DQB1*03:03	0.000679
A*33:03~C*07:02~B*07:02~DRB1*15:02~DQB1*06:01	0.000677
A*11:01~C*04:03~B*15:25~DRB1*12:02~DQB1*03:01	0.000673
A*02:01~C*04:03~B*13:01~DRB1*12:02~DQB1*03:01	0.000669
A*24:02~C*04:03~B*15:25~DRB1*12:02~DQB1*03:01	0.000665
A*24:02~C*07:02~B*07:02~DRB1*10:01~DQB1*05:01	0.000664
A*24:02~C*04:03~B*13:01~DRB1*14:04~DQB1*05:03	0.000664
A*33:03~C*12:02~B*52:01~DRB1*14:04~DQB1*05:03	0.000652
A*01:01~C*07:02~B*07:02~DRB1*15:01~DQB1*06:02	0.000629
A*03:01~C*02:02~B*27:05~DRB1*15:02~DQB1*06:01	0.000582
A*03:01~C*04:01~B*35:03~DRB1*07:01~DQB1*03:03	0.000581
A*33:03~C*15:02~B*40:06~DRB1*15:01~DQB1*06:01	0.000571
A*01:01~C*04:01~B*35:01~DRB1*15:06~DQB1*05:02	0.000569
A*11:01~C*12:02~B*52:01~DRB1*14:04~DQB1*05:03	0.000554
A*01:01~C*15:02~B*40:06~DRB1*15:02~DQB1*06:01	0.000545
A*24:02~C*04:01~B*35:01~DRB1*12:02~DQB1*03:01	0.000544
A*24:02~C*12:03~B*35:03~DRB1*07:01~DQB1*03:03	0.000544
A*03:01~C*06:02~B*37:01~DRB1*10:01~DQB1*05:01	0.000541
A*24:02~C*07:02~B*38:02~DRB1*15:02~DQB1*05:01	0.000537
A*11:01~C*12:02~B*52:01~DRB1*04:04~DQB1*03:02	0.000517
A*01:01~C*12:03~B*35:03~DRB1*11:01~DQB1*03:01	0.000507
A*11:01~C*12:03~B*35:03~DRB1*14:01~DQB1*05:03	0.000507
A*68:01~C*04:01~B*35:03~DRB1*15:02~DQB1*06:01	0.000507
A*24:02~C*04:01~B*35:01~DRB1*01:01~DQB1*05:01	0.0005
A*33:03~C*04:01~B*35:03~DRB1*15:01~DQB1*06:01	0.000499
A*30:01~C*06:02~B*13:02~DRB1*07:01~DQB1*03:03	0.000497
A*03:01~C*04:01~B*35:03~DRB1*15:01~DQB1*06:01	0.000493
A*02:11~C*07:01~B*44:03~DRB1*07:01~DQB1*02:01	0.00049
A*02:06~C*08:01~B*15:02~DRB1*12:02~DQB1*03:01	0.000489
A*11:01~C*12:02~B*52:01~DRB1*12:02~DQB1*03:01	0.000486
A*33:03~C*03:02~B*58:01~DRB1*03:01~DQB1*03:01	0.000485
A*33:03~C*15:02~B*40:06~DRB1*15:02~DQB1*06:01	0.000484
A*11:01~C*03:02~B*58:01~DRB1*07:01~DQB1*02:01	0.000484
A*24:02~C*12:02~B*40:06~DRB1*15:01~DQB1*06:01	0.000481
A*26:01~C*01:02~B*55:01~DRB1*07:01~DQB1*03:03	0.000479
A*68:01~C*12:02~B*52:01~DRB1*07:01~DQB1*03:03	0.000476
A*02:01~C*07:01~B*44:03~DRB1*07:01~DQB1*02:01	0.000475
A*24:02~C*12:03~B*15:32~DRB1*15:02~DQB1*06:01	0.000474
A*03:01~C*12:02~B*52:01~DRB1*15:02~DQB1*06:01	0.000473
A*24:02~C*06:02~B*57:01~DRB1*07:01~DQB1*02:01	0.000473
A*24:02~C*08:01~B*15:02~DRB1*07:01~DQB1*03:03	0.000473
A*11:01~C*04:01~B*35:01~DRB1*04:06~DQB1*06:01	0.00047
A*01:01~C*06:02~B*57:01~DRB1*07:01~DQB1*03:02	0.000469
A*24:07~C*08:01~B*15:02~DRB1*12:02~DQB1*03:01	0.000469
A*01:01~C*06:02~B*37:01~DRB1*15:02~DQB1*05:01	0.000467
A*24:07~C*12:02~B*52:01~DRB1*07:01~DQB1*02:01	0.000467
A*02:01~C*07:02~B*07:02~DRB1*10:01~DQB1*05:01	0.000467
A*33:03~C*07:01~B*44:03~DRB1*09:01~DQB1*03:03	0.000467
A*30:01~C*06:02~B*13:02~DRB1*12:02~DQB1*03:01	0.000465
A*11:01~C*04:03~B*13:01~DRB1*14:04~DQB1*05:03	0.000464
A*02:11~C*04:01~B*35:03~DRB1*07:01~DQB1*03:03	0.000464
A*11:01~C*12:02~B*52:04~DRB1*15:02~DQB1*06:01	0.000464
A*11:01~C*02:02~B*52:01~DRB1*15:02~DQB1*06:01	0.000462
A*33:03~C*07:02~B*07:05~DRB1*15:01~DQB1*06:01	0.00046
A*01:01~C*06:02~B*37:01~DRB1*15:01~DQB1*06:01	0.000458
A*24:02~C*08:01~B*15:02~DRB1*07:01~DQB1*03:01	0.000458
A*24:07~C*12:02~B*52:01~DRB1*12:02~DQB1*03:01	0.000456
A*24:07~C*04:01~B*35:05~DRB1*04:03~DQB1*03:02	0.000456
A*01:01~C*03:02~B*58:01~DRB1*07:01~DQB1*03:03	0.000456
A*33:03~C*06:02~B*57:01~DRB1*14:04~DQB1*05:03	0.000456
A*24:02~C*03:02~B*35:08~DRB1*10:01~DQB1*05:03	0.000455
A*24:02~C*04:01~B*35:08~DRB1*10:01~DQB1*05:01	0.000455
A*24:02~C*07:01~B*44:03~DRB1*15:02~DQB1*06:01	0.000455
A*33:03~C*04:01~B*35:01~DRB1*14:04~DQB1*05:03	0.000455
A*23:01~C*07:01~B*44:03~DRB1*07:01~DQB1*02:01	0.000455
A*24:02~C*07:02~B*07:05~DRB1*07:01~DQB1*02:01	0.000455
A*01:01~C*06:02~B*37:01~DRB1*15:04~DQB1*05:02	0.000455
A*24:17~C*07:01~B*44:03~DRB1*07:01~DQB1*02:01	0.000454
A*24:02~C*01:02~B*40:06~DRB1*14:04~DQB1*05:03	0.000452
A*68:01~C*16:02~B*51:01~DRB1*14:04~DQB1*05:03	0.000452
A*11:01~C*07:01~B*44:03~DRB1*15:02~DQB1*05:03	0.000452
A*68:01~C*15:02~B*40:06~DRB1*07:01~DQB1*02:01	0.000452
A*68:01~C*07:04~B*13:01~DRB1*15:04~DQB1*05:02	0.000452
A*24:02~C*01:02~B*55:01~DRB1*13:01~DQB1*06:03	0.000452
A*32:01~C*07:01~B*49:01~DRB1*13:02~DQB1*06:04	0.000452
A*32:01~C*04:01~B*35:01~DRB1*12:02~DQB1*03:01	0.000452
A*24:02~C*15:02~B*40:02~DRB1*04:03~DQB1*03:02	0.000452
A*02:03~C*07:01~B*37:01~DRB1*10:01~DQB1*05:01	0.000452
A*02:11~C*01:02~B*15:08~DRB1*14:04~DQB1*05:03	0.000452
A*33:03~C*03:04~B*40:01~DRB1*14:04~DQB1*05:03	0.000452
A*24:17~C*04:03~B*13:01~DRB1*10:01~DQB1*05:01	0.000452
A*01:01~C*06:02~B*44:02~DRB1*04:03~DQB1*03:01	0.000452
A*02:11~C*07:02~B*07:02~DRB1*12:02~DQB1*03:01	0.000452
A*02:01~C*12:71~B*18:01~DRB1*08:03~DQB1*03:01	0.000452
A*33:03~C*01:02~B*55:01~DRB1*13:01~DQB1*06:03	0.000452
A*03:01~C*14:02~B*51:01~DRB1*04:03~DQB1*03:05	0.000452
A*24:02~C*07:01~B*35:01~DRB1*07:01~DQB1*02:01	0.000452
A*24:02~C*04:01~B*35:03~DRB1*04:08~DQB1*03:01	0.000452
A*03:01~C*04:01~B*35:01~DRB1*15:02~DQB1*05:02	0.000452
A*01:01~C*06:02~B*40:06~DRB1*15:02~DQB1*06:01	0.000452
A*24:02~C*04:06~B*40:06~DRB1*09:01~DQB1*03:03	0.000452
A*02:06~C*04:03~B*13:01~DRB1*14:01~DQB1*05:03	0.000452
A*01:01~C*01:02~B*15:08~DRB1*11:04~DQB1*03:02	0.000452
A*11:01~C*12:03~B*15:32~DRB1*12:02~DQB1*06:01	0.000452
A*26:01~C*16:02~B*35:01~DRB1*14:04~DQB1*05:03	0.000452
A*11:01~C*06:02~B*57:01~DRB1*13:01~DQB1*06:03	0.000452
A*30:01~C*17:01~B*41:01~DRB1*15:02~DQB1*06:01	0.000452
A*03:01~C*07:02~B*07:02~DRB1*11:01~DQB1*03:01	0.000452
A*11:01~C*15:02~B*40:02~DRB1*15:06~DQB1*05:02	0.000452
A*11:01~C*12:02~B*15:38~DRB1*15:02~DQB1*05:02	0.000452
A*11:03~C*14:02~B*18:01~DRB1*15:01~DQB1*06:01	0.000452
A*24:02~C*07:02~B*38:02~DRB1*15:01~DQB1*06:01	0.000452
A*01:01~C*15:02~B*51:01~DRB1*04:07~DQB1*03:01	0.000452
A*03:01~C*04:10~B*35:03~DRB1*12:02~DQB1*03:01	0.000452
A*11:01~C*03:03~B*18:01~DRB1*16:02~DQB1*06:01	0.000452
A*31:01~C*03:02~B*58:01~DRB1*13:02~DQB1*06:09	0.000452
A*02:11~C*01:02~B*40:06~DRB1*15:02~DQB1*06:01	0.000452
A*11:01~C*14:02~B*51:01~DRB1*09:01~DQB1*03:03	0.000452
A*02:11~C*15:02~B*40:06~DRB1*16:02~DQB1*05:02	0.000452
A*24:02~C*04:03~B*15:25~DRB1*15:01~DQB1*05:02	0.000452
A*33:03~C*01:02~B*15:08~DRB1*11:01~DQB1*03:01	0.000452
A*02:03~C*03:02~B*58:01~DRB1*03:01~DQB1*02:01	0.000452
A*01:01~C*07:02~B*08:01~DRB1*13:01~DQB1*05:01	0.000452
A*33:03~C*04:01~B*35:08~DRB1*15:01~DQB1*06:01	0.000452
A*01:01~C*03:02~B*58:01~DRB1*14:04~DQB1*03:01	0.000452
A*24:02~C*07:04~B*15:64~DRB1*07:01~DQB1*02:01	0.000452
A*02:11~C*15:02~B*40:06~DRB1*13:01~DQB1*06:03	0.000452
A*11:01~C*12:03~B*15:32~DRB1*15:01~DQB1*06:01	0.000452
A*01:01~C*07:01~B*15:17~DRB1*04:04~DQB1*03:02	0.000452
A*03:01~C*03:02~B*58:01~DRB1*07:01~DQB1*02:01	0.000452
A*68:01~C*04:01~B*35:01~DRB1*01:01~DQB1*05:01	0.000452
A*02:01~C*07:02~B*07:02~DRB1*11:01~DQB1*03:01	0.000452
A*33:03~C*03:04~B*40:01~DRB1*16:02~DQB1*05:02	0.000452
A*24:02~C*07:02~B*08:01~DRB1*03:01~DQB1*03:02	0.000452
A*02:11~C*07:02~B*38:02~DRB1*15:02~DQB1*06:03	0.000452
A*24:02~C*14:02~B*51:01~DRB1*12:02~DQB1*05:01	0.000452
A*11:01~C*06:02~B*37:01~DRB1*15:02~DQB1*05:03	0.000452
A*01:01~C*12:02~B*52:01~DRB1*12:01~DQB1*03:01	0.000452
A*11:01~C*04:01~B*15:01~DRB1*14:04~DQB1*05:03	0.000452
A*68:01~C*08:01~B*15:02~DRB1*15:06~DQB1*05:02	0.000452
A*11:01~C*04:01~B*13:01~DRB1*12:02~DQB1*05:03	0.000452
A*68:01~C*01:02~B*56:01~DRB1*04:05~DQB1*04:02	0.000452
A*01:01~C*07:01~B*18:01~DRB1*15:02~DQB1*05:01	0.000452
A*03:01~C*08:01~B*15:02~DRB1*15:02~DQB1*06:01	0.000452
A*30:01~C*06:02~B*13:02~DRB1*11:01~DQB1*03:01	0.000452
A*68:01~C*04:01~B*35:03~DRB1*12:01~DQB1*03:01	0.000452
A*03:01~C*15:02~B*40:06~DRB1*15:01~DQB1*06:02	0.000452
A*11:01~C*04:01~B*15:01~DRB1*04:06~DQB1*03:02	0.000452
A*24:02~C*07:02~B*07:02~DRB1*15:01~DQB1*06:03	0.000452
A*02:03~C*04:03~B*13:01~DRB1*14:01~DQB1*05:03	0.000452
A*02:03~C*12:03~B*15:32~DRB1*07:01~DQB1*02:01	0.000452
A*26:01~C*01:02~B*55:01~DRB1*09:01~DQB1*03:02	0.000452
A*11:01~C*07:02~B*38:02~DRB1*04:05~DQB1*04:02	0.000452
A*68:01~C*07:29~B*15:05~DRB1*11:01~DQB1*03:01	0.000452
A*01:01~C*14:03~B*44:03~DRB1*04:05~DQB1*03:02	0.000452
A*68:01~C*07:04~B*18:01~DRB1*04:05~DQB1*04:02	0.000452
A*68:01~C*14:02~B*51:01~DRB1*14:04~DQB1*03:03	0.000452
A*01:01~C*08:01~B*15:02~DRB1*12:02~DQB1*05:02	0.000452
A*31:01~C*12:02~B*52:04~DRB1*15:02~DQB1*06:01	0.000452
A*24:07~C*07:01~B*49:01~DRB1*13:02~DQB1*06:04	0.000452
A*02:05~C*06:02~B*50:01~DRB1*07:01~DQB1*02:01	0.000452
A*11:01~C*03:03~B*55:01~DRB1*14:04~DQB1*05:03	0.000452
A*24:02~C*04:01~B*40:01~DRB1*04:03~DQB1*03:02	0.000452
A*11:01~C*07:02~B*07:02~DRB1*14:04~DQB1*05:03	0.000452
A*01:01~C*07:01~B*08:01~DRB1*12:02~DQB1*02:01	0.000452
A*03:01~C*03:02~B*58:01~DRB1*07:01~DQB1*05:03	0.000452
A*68:01~C*04:03~B*13:01~DRB1*13:01~DQB1*06:03	0.000452
A*68:01~C*04:03~B*15:25~DRB1*07:01~DQB1*03:03	0.000452
A*02:01~C*14:02~B*51:01~DRB1*12:02~DQB1*03:01	0.000452
A*03:01~C*14:02~B*51:06~DRB1*15:02~DQB1*06:01	0.000452
A*01:01~C*04:01~B*15:01~DRB1*14:04~DQB1*05:03	0.000452
A*33:03~C*08:01~B*15:02~DRB1*04:05~DQB1*04:02	0.000452
A*01:01~C*07:04~B*15:18~DRB1*15:02~DQB1*06:01	0.000452
A*26:01~C*04:01~B*35:01~DRB1*14:04~DQB1*05:03	0.000452
A*01:01~C*07:02~B*15:02~DRB1*12:02~DQB1*03:01	0.000452
A*24:07~C*04:01~B*35:01~DRB1*01:01~DQB1*05:01	0.000452
A*11:01~C*15:05~B*07:05~DRB1*14:04~DQB1*05:03	0.000452
A*11:01~C*04:03~B*15:25~DRB1*14:01~DQB1*05:02	0.000452
A*02:11~C*07:02~B*52:01~DRB1*07:01~DQB1*03:03	0.000452
A*01:01~C*12:02~B*37:01~DRB1*14:04~DQB1*05:01	0.000452
A*02:11~C*14:02~B*51:06~DRB1*14:04~DQB1*05:03	0.000452
A*03:01~C*01:02~B*55:01~DRB1*14:01~DQB1*05:03	0.000452
A*01:01~C*04:01~B*35:03~DRB1*15:01~DQB1*05:02	0.000452
A*32:01~C*07:01~B*49:01~DRB1*08:03~DQB1*06:01	0.000452
A*02:01~C*04:01~B*35:01~DRB1*11:11~DQB1*03:01	0.000452
A*11:01~C*07:01~B*18:01~DRB1*07:01~DQB1*02:01	0.000452
A*01:01~C*15:04~B*51:01~DRB1*07:03~DQB1*02:01	0.000452
A*24:07~C*07:01~B*44:03~DRB1*07:01~DQB1*02:01	0.000452
A*01:01~C*04:01~B*35:01~DRB1*13:01~DQB1*06:03	0.000452
A*02:01~C*07:02~B*08:01~DRB1*03:01~DQB1*02:01	0.000452
A*24:07~C*15:02~B*40:06~DRB1*15:01~DQB1*06:01	0.000452
A*33:03~C*04:01~B*35:01~DRB1*14:01~DQB1*05:03	0.000452
A*24:02~C*03:03~B*55:01~DRB1*14:04~DQB1*05:03	0.000452
A*03:01~C*02:02~B*27:05~DRB1*11:11~DQB1*03:01	0.000452
A*02:01~C*07:01~B*08:01~DRB1*03:01~DQB1*02:01	0.000452
A*01:01~C*02:02~B*27:05~DRB1*15:06~DQB1*05:02	0.000452
A*24:02~C*15:02~B*15:02~DRB1*10:01~DQB1*05:01	0.000452
A*33:03~C*01:02~B*40:06~DRB1*15:02~DQB1*05:01	0.000452
A*02:01~C*04:01~B*35:01~DRB1*14:04~DQB1*05:01	0.000452
A*24:02~C*01:02~B*56:01~DRB1*14:28~DQB1*04:01	0.000452
A*31:01~C*07:01~B*44:03~DRB1*07:01~DQB1*02:01	0.000452
A*33:03~C*06:02~B*37:01~DRB1*11:08~DQB1*03:01	0.000452
A*68:01~C*03:04~B*40:01~DRB1*14:04~DQB1*05:03	0.000452
A*33:03~C*07:02~B*38:02~DRB1*15:02~DQB1*06:01	0.000452
A*01:01~C*07:01~B*18:01~DRB1*04:03~DQB1*03:01	0.000452
A*24:02~C*07:02~B*40:01~DRB1*12:02~DQB1*03:01	0.000452
A*03:01~C*01:02~B*15:01~DRB1*04:06~DQB1*03:02	0.000452
A*11:01~C*12:03~B*15:32~DRB1*12:02~DQB1*05:02	0.000452
A*02:03~C*03:03~B*40:06~DRB1*14:01~DQB1*05:03	0.000452
A*26:01~C*14:02~B*51:06~DRB1*15:02~DQB1*05:01	0.000452
A*24:02~C*08:01~B*15:02~DRB1*15:02~DQB1*05:03	0.000452
A*02:03~C*07:01~B*18:01~DRB1*14:04~DQB1*05:03	0.000452
A*24:02~C*01:02~B*56:01~DRB1*04:05~DQB1*05:03	0.000452
A*02:06~C*06:02~B*37:01~DRB1*12:02~DQB1*05:02	0.000452
A*02:03~C*07:02~B*38:02~DRB1*12:02~DQB1*03:02	0.000452
A*03:01~C*01:02~B*55:02~DRB1*01:01~DQB1*05:01	0.000452
A*26:01~C*16:02~B*15:25~DRB1*14:04~DQB1*03:02	0.000452
A*11:01~C*04:01~B*35:01~DRB1*04:03~DQB1*03:02	0.000452
A*02:01~C*03:02~B*58:01~DRB1*07:01~DQB1*02:01	0.000452
A*33:03~C*16:02~B*57:01~DRB1*04:03~DQB1*03:02	0.000452
A*24:02~C*14:02~B*51:06~DRB1*14:05~DQB1*05:03	0.000452
A*33:03~C*03:03~B*55:01~DRB1*11:01~DQB1*03:01	0.000452
A*24:03~C*07:01~B*18:01~DRB1*15:01~DQB1*06:01	0.000452
A*11:01~C*12:02~B*40:01~DRB1*13:01~DQB1*06:03	0.000452
A*02:01~C*12:02~B*52:01~DRB1*04:03~DQB1*03:02	0.000452
A*29:01~C*16:02~B*51:01~DRB1*15:02~DQB1*06:01	0.000452
A*11:01~C*01:02~B*55:01~DRB1*15:01~DQB1*06:01	0.000452
A*02:01~C*05:01~B*44:02~DRB1*15:01~DQB1*03:01	0.000452
A*11:01~C*07:26~B*35:03~DRB1*04:03~DQB1*05:03	0.000452
A*01:01~C*16:02~B*51:01~DRB1*13:01~DQB1*06:03	0.000452
A*33:03~C*07:01~B*44:03~DRB1*15:02~DQB1*05:03	0.000452
A*02:01~C*12:03~B*40:01~DRB1*07:01~DQB1*02:01	0.000452
A*02:01~C*04:01~B*35:03~DRB1*07:01~DQB1*02:01	0.000452
A*33:03~C*02:02~B*27:05~DRB1*04:03~DQB1*03:05	0.000452
A*30:02~C*04:01~B*53:01~DRB1*13:02~DQB1*06:09	0.000452
A*03:01~C*01:02~B*55:01~DRB1*13:02~DQB1*05:01	0.000452
A*11:01~C*06:02~B*57:01~DRB1*04:03~DQB1*03:01	0.000452
A*24:02~C*12:03~B*40:01~DRB1*15:06~DQB1*05:02	0.000452
A*68:01~C*12:03~B*15:32~DRB1*12:02~DQB1*03:01	0.000452
A*03:01~C*07:02~B*38:02~DRB1*10:01~DQB1*05:01	0.000452
A*24:17~C*01:02~B*55:01~DRB1*15:01~DQB1*06:01	0.000452
A*01:01~C*08:01~B*15:02~DRB1*15:02~DQB1*06:04	0.000452
A*11:01~C*12:03~B*15:32~DRB1*11:01~DQB1*03:13	0.000452
A*68:01~C*12:03~B*15:32~DRB1*15:02~DQB1*05:01	0.000452
A*29:01~C*16:02~B*51:01~DRB1*13:01~DQB1*06:03	0.000452
A*02:06~C*07:04~B*15:18~DRB1*11:01~DQB1*03:02	0.000452
A*11:01~C*05:01~B*44:02~DRB1*12:01~DQB1*03:01	0.000452
A*02:03~C*07:02~B*39:01~DRB1*04:05~DQB1*04:01	0.000452
A*33:03~C*04:03~B*15:25~DRB1*12:02~DQB1*05:02	0.000452
A*01:01~C*08:01~B*15:13~DRB1*11:01~DQB1*03:01	0.000452
A*01:01~C*07:01~B*44:03~DRB1*07:01~DQB1*03:02	0.000452
A*01:01~C*12:03~B*40:01~DRB1*10:01~DQB1*05:01	0.000452
A*30:01~C*07:01~B*44:03~DRB1*12:02~DQB1*03:01	0.000452
A*03:01~C*12:02~B*52:01~DRB1*14:04~DQB1*05:03	0.000452
A*24:02~C*07:02~B*15:01~DRB1*12:02~DQB1*03:01	0.000452
A*24:03~C*14:02~B*13:01~DRB1*15:01~DQB1*06:01	0.000452
A*03:01~C*15:02~B*51:01~DRB1*03:01~DQB1*02:01	0.000452
A*33:03~C*03:03~B*55:01~DRB1*01:01~DQB1*05:01	0.000452
A*32:01~C*06:02~B*57:01~DRB1*07:01~DQB1*03:03	0.000452
A*24:17~C*04:01~B*15:25~DRB1*14:04~DQB1*05:03	0.000452
A*02:06~C*07:04~B*18:01~DRB1*12:02~DQB1*03:01	0.000452
A*03:01~C*01:02~B*55:02~DRB1*10:01~DQB1*05:01	0.000452
A*24:17~C*04:03~B*13:01~DRB1*12:02~DQB1*03:01	0.000452
A*29:01~C*15:05~B*07:05~DRB1*14:04~DQB1*05:03	0.000452
A*24:02~C*14:02~B*51:01~DRB1*01:01~DQB1*05:01	0.000452
A*33:03~C*04:01~B*35:01~DRB1*11:04~DQB1*03:01	0.000452
A*24:03~C*12:04~B*39:01~DRB1*15:02~DQB1*05:03	0.000452
A*24:02~C*01:02~B*40:06~DRB1*15:01~DQB1*06:01	0.000452
A*68:01~C*03:04~B*40:01~DRB1*10:01~DQB1*05:01	0.000452
A*24:02~C*04:03~B*15:25~DRB1*04:05~DQB1*04:01	0.000452
A*02:01~C*04:01~B*35:03~DRB1*15:02~DQB1*05:02	0.000452
A*33:03~C*03:02~B*58:01~DRB1*15:06~DQB1*05:02	0.000452
A*11:01~C*15:02~B*51:01~DRB1*10:01~DQB1*05:01	0.000452
A*02:06~C*12:02~B*40:06~DRB1*15:01~DQB1*06:01	0.000452
A*24:07~C*16:02~B*51:01~DRB1*07:01~DQB1*02:01	0.000452
A*24:02~C*07:02~B*07:02~DRB1*04:06~DQB1*03:02	0.000452
A*33:03~C*06:02~B*13:02~DRB1*07:01~DQB1*02:01	0.000452
A*11:01~C*08:01~B*48:01~DRB1*14:04~DQB1*05:03	0.000452
A*11:01~C*15:02~B*40:02~DRB1*15:01~DQB1*05:02	0.000452
A*11:01~C*01:02~B*55:01~DRB1*15:06~DQB1*06:01	0.000452
A*24:02~C*15:02~B*40:06~DRB1*11:01~DQB1*03:01	0.000452
A*68:01~C*07:04~B*18:01~DRB1*12:02~DQB1*03:01	0.000452
A*24:02~C*07:02~B*07:02~DRB1*14:01~DQB1*05:01	0.000452
A*02:01~C*04:03~B*15:25~DRB1*15:01~DQB1*06:01	0.000452
A*02:01~C*03:04~B*15:01~DRB1*15:01~DQB1*03:02	0.000452
A*11:03~C*07:01~B*44:03~DRB1*11:06~DQB1*02:01	0.000452
A*68:01~C*14:02~B*51:01~DRB1*07:01~DQB1*03:03	0.000452
A*01:01~C*01:02~B*15:08~DRB1*15:02~DQB1*05:01	0.000452
A*11:01~C*06:02~B*50:01~DRB1*14:07~DQB1*05:03	0.000452
A*11:01~C*08:01~B*15:02~DRB1*15:02~DQB1*05:02	0.000452
A*68:01~C*15:02~B*51:01~DRB1*15:02~DQB1*06:01	0.000452
A*01:01~C*03:03~B*15:05~DRB1*15:02~DQB1*05:03	0.000452
A*11:01~C*07:02~B*52:01~DRB1*07:01~DQB1*03:01	0.000452
A*24:07~C*01:02~B*15:08~DRB1*04:03~DQB1*03:02	0.000452
A*11:01~C*05:01~B*35:03~DRB1*07:01~DQB1*02:01	0.000452
A*24:02~C*03:04~B*40:01~DRB1*11:11~DQB1*03:01	0.000452
A*32:01~C*12:04~B*39:01~DRB1*15:02~DQB1*05:03	0.000452
A*02:01~C*07:01~B*35:01~DRB1*11:01~DQB1*03:01	0.000452
A*03:01~C*07:01~B*18:01~DRB1*15:01~DQB1*06:02	0.000452
A*11:01~C*04:03~B*13:01~DRB1*04:05~DQB1*04:02	0.000452
A*24:02~C*15:02~B*27:07~DRB1*08:01~DQB1*04:02	0.000452
A*23:01~C*07:02~B*08:01~DRB1*04:03~DQB1*02:01	0.000452
A*03:01~C*15:02~B*40:06~DRB1*07:01~DQB1*03:03	0.000452
A*02:06~C*15:02~B*40:06~DRB1*14:04~DQB1*05:03	0.000452
A*68:01~C*03:03~B*40:02~DRB1*04:10~DQB1*04:02	0.000452
A*02:05~C*06:02~B*50:01~DRB1*15:01~DQB1*06:01	0.000452
A*26:01~C*12:02~B*52:01~DRB1*03:01~DQB1*03:02	0.000452
A*02:11~C*07:01~B*18:01~DRB1*04:05~DQB1*04:02	0.000452
A*24:02~C*15:02~B*40:06~DRB1*04:06~DQB1*03:02	0.000452
A*24:07~C*08:01~B*15:02~DRB1*12:02~DQB1*06:01	0.000452
A*01:01~C*07:02~B*07:02~DRB1*01:01~DQB1*05:01	0.000452
A*02:11~C*12:02~B*52:01~DRB1*07:01~DQB1*03:03	0.000452
A*03:01~C*01:02~B*51:01~DRB1*10:01~DQB1*05:01	0.000452
A*02:11~C*06:02~B*57:01~DRB1*04:08~DQB1*03:02	0.000452
A*03:01~C*12:03~B*35:03~DRB1*15:01~DQB1*06:02	0.000452
A*01:01~C*04:01~B*15:01~DRB1*15:02~DQB1*06:01	0.000452
A*68:01~C*14:02~B*51:01~DRB1*15:04~DQB1*05:02	0.000452
A*33:03~C*07:01~B*15:17~DRB1*04:04~DQB1*03:02	0.000452
A*11:01~C*01:02~B*55:01~DRB1*11:11~DQB1*03:01	0.000452
A*11:01~C*07:02~B*52:01~DRB1*12:02~DQB1*03:01	0.000452
A*03:01~C*01:02~B*51:01~DRB1*01:01~DQB1*06:04	0.000452
A*01:01~C*01:02~B*56:01~DRB1*04:05~DQB1*04:01	0.000452
A*24:07~C*08:01~B*15:02~DRB1*04:03~DQB1*02:01	0.000452
A*68:01~C*07:01~B*44:03~DRB1*15:02~DQB1*06:01	0.000452
A*24:02~C*16:02~B*51:01~DRB1*04:01~DQB1*03:03	0.000452
A*24:02~C*03:04~B*40:01~DRB1*15:04~DQB1*05:02	0.000452
A*68:01~C*04:03~B*15:25~DRB1*04:05~DQB1*04:02	0.000452
A*24:02~C*07:01~B*18:01~DRB1*04:05~DQB1*04:02	0.000452
A*11:01~C*14:02~B*51:01~DRB1*13:01~DQB1*06:03	0.000452
A*02:01~C*12:03~B*35:08~DRB1*04:03~DQB1*03:02	0.000452
A*03:01~C*04:01~B*51:01~DRB1*04:02~DQB1*03:02	0.000452
A*02:03~C*15:02~B*40:06~DRB1*15:02~DQB1*06:01	0.000452
A*02:11~C*04:03~B*13:01~DRB1*12:02~DQB1*03:01	0.000452
A*01:01~C*01:02~B*27:05~DRB1*12:02~DQB1*03:01	0.000452
A*01:01~C*01:02~B*56:01~DRB1*10:01~DQB1*05:01	0.000452
A*68:01~C*07:04~B*15:18~DRB1*04:03~DQB1*03:02	0.000452
A*02:11~C*15:02~B*51:01~DRB1*13:01~DQB1*03:02	0.000452
A*11:01~C*07:01~B*15:17~DRB1*12:02~DQB1*03:01	0.000452
A*11:01~C*04:01~B*15:01~DRB1*15:01~DQB1*06:01	0.000452
A*24:07~C*08:01~B*15:02~DRB1*10:01~DQB1*03:01	0.000452
A*02:06~C*06:02~B*37:01~DRB1*04:01~DQB1*06:03	0.000452
A*33:03~C*02:07~B*27:05~DRB1*04:03~DQB1*03:05	0.000452
A*02:11~C*07:02~B*51:01~DRB1*12:02~DQB1*03:03	0.000452
A*68:01~C*15:02~B*40:06~DRB1*12:02~DQB1*03:01	0.000452
A*02:11~C*07:02~B*38:02~DRB1*15:02~DQB1*06:01	0.000452
A*03:01~C*14:02~B*51:01~DRB1*11:01~DQB1*05:01	0.000452
A*24:02~C*15:02~B*40:02~DRB1*07:01~DQB1*02:01	0.000452
A*33:03~C*07:16~B*44:03~DRB1*15:06~DQB1*05:02	0.000452
A*33:03~C*12:03~B*35:03~DRB1*09:01~DQB1*05:02	0.000452
A*11:03~C*12:03~B*15:01~DRB1*15:01~DQB1*03:01	0.000452
A*02:03~C*04:01~B*40:01~DRB1*08:03~DQB1*05:02	0.000452
A*11:03~C*06:02~B*57:01~DRB1*15:02~DQB1*03:03	0.000452
A*24:02~C*01:02~B*15:08~DRB1*07:01~DQB1*03:03	0.000452
A*68:01~C*15:02~B*40:06~DRB1*07:01~DQB1*03:03	0.000452
A*24:02~C*15:02~B*40:06~DRB1*15:01~DQB1*05:02	0.000452
A*03:01~C*04:01~B*15:05~DRB1*12:01~DQB1*03:01	0.000452
A*11:01~C*07:01~B*15:17~DRB1*04:03~DQB1*03:02	0.000452
A*02:03~C*07:02~B*38:02~DRB1*15:02~DQB1*06:01	0.000452
A*01:01~C*07:02~B*07:02~DRB1*16:02~DQB1*05:02	0.000452
A*02:11~C*04:01~B*35:03~DRB1*12:02~DQB1*06:01	0.000452
A*11:01~C*07:02~B*51:01~DRB1*11:01~DQB1*03:01	0.000452
A*03:01~C*03:04~B*15:01~DRB1*15:06~DQB1*06:01	0.000452
A*33:03~C*12:03~B*35:03~DRB1*07:01~DQB1*06:01	0.000452
A*01:01~C*12:02~B*52:01~DRB1*08:10~DQB1*03:01	0.000452
A*29:01~C*15:05~B*07:05~DRB1*03:01~DQB1*02:01	0.000452
A*02:06~C*02:02~B*27:05~DRB1*04:03~DQB1*03:02	0.000452
A*02:06~C*07:01~B*18:01~DRB1*13:02~DQB1*06:04	0.000452
A*02:01~C*04:03~B*15:25~DRB1*15:01~DQB1*06:02	0.000452
A*33:03~C*04:03~B*15:25~DRB1*15:01~DQB1*06:01	0.000452
A*11:01~C*12:02~B*52:01~DRB1*09:01~DQB1*03:03	0.000452
A*24:02~C*15:02~B*40:06~DRB1*04:05~DQB1*04:01	0.000452
A*33:03~C*04:01~B*35:03~DRB1*15:02~DQB1*06:01	0.000452
A*01:01~C*03:04~B*51:02~DRB1*04:06~DQB1*03:02	0.000452
A*03:01~C*07:02~B*38:02~DRB1*04:03~DQB1*03:02	0.000452
A*24:02~C*15:02~B*40:06~DRB1*04:04~DQB1*03:02	0.000452
A*02:01~C*16:02~B*51:01~DRB1*11:01~DQB1*03:01	0.000452
A*11:01~C*15:05~B*07:05~DRB1*10:01~DQB1*04:02	0.000452
A*11:01~C*04:01~B*35:01~DRB1*11:01~DQB1*03:01	0.000452
A*03:01~C*04:01~B*35:01~DRB1*15:04~DQB1*05:02	0.000452
A*24:17~C*03:04~B*13:01~DRB1*15:02~DQB1*05:02	0.000452
A*68:01~C*04:01~B*35:03~DRB1*14:04~DQB1*03:01	0.000452
A*68:01~C*04:03~B*13:01~DRB1*12:02~DQB1*03:01	0.000452
A*24:02~C*12:02~B*40:06~DRB1*04:05~DQB1*04:02	0.000452
A*11:01~C*14:02~B*51:01~DRB1*04:03~DQB1*03:02	0.000452
A*33:03~C*07:02~B*52:01~DRB1*15:02~DQB1*05:01	0.000452
A*24:07~C*04:01~B*35:05~DRB1*14:05~DQB1*05:03	0.000452
A*24:07~C*04:01~B*35:01~DRB1*15:01~DQB1*03:01	0.000452
A*01:01~C*12:02~B*40:06~DRB1*04:05~DQB1*05:01	0.000452
A*11:01~C*01:02~B*55:01~DRB1*11:01~DQB1*03:01	0.000452
A*02:01~C*04:01~B*15:01~DRB1*15:06~DQB1*05:02	0.000452
A*02:01~C*04:01~B*40:01~DRB1*08:03~DQB1*05:03	0.000452
A*01:01~C*06:02~B*15:02~DRB1*12:02~DQB1*03:01	0.000452
A*68:01~C*12:02~B*52:01~DRB1*15:01~DQB1*05:02	0.000452
A*02:01~C*07:02~B*39:06~DRB1*08:01~DQB1*04:02	0.000452
A*26:01~C*06:02~B*50:01~DRB1*07:01~DQB1*03:03	0.000452
A*02:11~C*15:02~B*40:02~DRB1*04:05~DQB1*04:02	0.000452
A*33:03~C*08:01~B*15:02~DRB1*11:01~DQB1*06:01	0.000452
A*29:01~C*04:01~B*35:08~DRB1*14:01~DQB1*05:03	0.000452
A*02:01~C*12:136~B*35:03~DRB1*07:01~DQB1*03:03	0.000452
A*26:01~C*04:01~B*15:01~DRB1*15:02~DQB1*05:02	0.000452
A*33:03~C*06:02~B*40:06~DRB1*08:03~DQB1*03:01	0.000452
A*29:02~C*16:01~B*35:01~DRB1*15:02~DQB1*06:01	0.000452
A*24:02~C*07:02~B*35:01~DRB1*15:02~DQB1*06:01	0.000452
A*26:01~C*03:04~B*40:01~DRB1*04:04~DQB1*03:02	0.000452
A*68:01~C*12:02~B*52:01~DRB1*07:01~DQB1*02:01	0.000452
A*11:01~C*04:01~B*35:01~DRB1*01:03~DQB1*05:01	0.000452
A*24:02~C*03:03~B*15:01~DRB1*14:04~DQB1*05:03	0.000452
A*68:01~C*04:01~B*35:01~DRB1*14:04~DQB1*05:03	0.000452
A*02:06~C*04:01~B*35:01~DRB1*15:02~DQB1*06:01	0.000452
A*24:17~C*07:02~B*38:02~DRB1*16:02~DQB1*06:01	0.000452
A*02:11~C*07:02~B*39:06~DRB1*08:01~DQB1*04:02	0.000452
A*24:02~C*15:02~B*40:06~DRB1*16:02~DQB1*05:02	0.000452
A*24:02~C*01:02~B*40:06~DRB1*04:07~DQB1*03:02	0.000452
A*02:01~C*07:01~B*18:01~DRB1*12:02~DQB1*03:01	0.000452
A*68:01~C*07:02~B*52:01~DRB1*14:04~DQB1*05:03	0.000452
A*24:02~C*04:01~B*35:03~DRB1*14:01~DQB1*05:03	0.000452
A*33:03~C*07:02~B*52:01~DRB1*04:04~DQB1*03:02	0.000452
A*03:01~C*07:01~B*44:03~DRB1*15:01~DQB1*06:02	0.000452
A*33:03~C*03:02~B*07:02~DRB1*07:01~DQB1*02:01	0.000452
A*33:03~C*07:02~B*07:02~DRB1*07:01~DQB1*03:03	0.000452
A*01:01~C*07:02~B*07:02~DRB1*15:02~DQB1*05:02	0.000452
A*11:01~C*04:03~B*15:25~DRB1*11:11~DQB1*03:01	0.000452
A*26:01~C*04:01~B*35:01~DRB1*15:01~DQB1*06:01	0.000452
A*03:01~C*12:03~B*15:32~DRB1*15:04~DQB1*05:02	0.000452
A*11:01~C*08:01~B*15:02~DRB1*04:05~DQB1*04:01	0.000452
A*68:01~C*07:02~B*07:02~DRB1*07:01~DQB1*03:03	0.000452
A*24:02~C*12:03~B*35:03~DRB1*13:02~DQB1*06:03	0.000452
A*68:01~C*05:01~B*40:02~DRB1*11:01~DQB1*03:01	0.000452
A*31:16~C*12:03~B*35:13~DRB1*07:01~DQB1*02:01	0.000452
A*02:06~C*15:02~B*51:01~DRB1*14:04~DQB1*05:03	0.000452
A*01:01~C*01:02~B*56:01~DRB1*14:04~DQB1*05:03	0.000452
A*24:02~C*12:03~B*35:03~DRB1*15:06~DQB1*03:01	0.000452
A*24:02~C*12:03~B*40:01~DRB1*04:03~DQB1*03:02	0.000452
A*68:01~C*04:01~B*35:01~DRB1*15:04~DQB1*05:02	0.000452
A*32:01~C*04:01~B*35:03~DRB1*14:04~DQB1*05:03	0.000452
A*24:02~C*16:02~B*51:01~DRB1*15:02~DQB1*06:01	0.000452
A*68:01~C*07:04~B*15:18~DRB1*13:01~DQB1*06:03	0.000452
A*68:01~C*04:03~B*15:25~DRB1*12:02~DQB1*03:01	0.000452
A*24:02~C*07:02~B*52:01~DRB1*04:01~DQB1*05:02	0.000452
A*31:16~C*01:02~B*55:01~DRB1*01:01~DQB1*05:01	0.000452
A*11:01~C*12:03~B*35:03~DRB1*15:01~DQB1*06:02	0.000452
A*24:02~C*04:01~B*44:03~DRB1*07:01~DQB1*03:03	0.000452
A*02:06~C*07:26~B*15:25~DRB1*03:01~DQB1*02:01	0.000452
A*68:01~C*02:02~B*27:05~DRB1*15:02~DQB1*06:01	0.000452
A*33:03~C*07:01~B*15:02~DRB1*07:01~DQB1*02:01	0.000452
A*26:01~C*15:02~B*44:03~DRB1*16:02~DQB1*05:02	0.000452
A*11:01~C*08:01~B*15:02~DRB1*04:05~DQB1*04:02	0.000452
A*24:17~C*08:01~B*15:02~DRB1*08:03~DQB1*03:01	0.000452
A*01:01~C*01:02~B*15:08~DRB1*14:04~DQB1*05:03	0.000452
A*11:01~C*12:03~B*15:32~DRB1*11:01~DQB1*03:01	0.000452
A*26:01~C*03:02~B*58:01~DRB1*13:01~DQB1*03:01	0.000452
A*31:01~C*07:01~B*18:01~DRB1*10:01~DQB1*05:01	0.000452
A*01:01~C*07:01~B*18:01~DRB1*15:02~DQB1*05:02	0.000452
A*03:01~C*04:01~B*35:01~DRB1*14:01~DQB1*05:03	0.000452
A*68:01~C*07:02~B*52:01~DRB1*07:01~DQB1*02:01	0.000452
A*02:01~C*03:04~B*15:02~DRB1*07:01~DQB1*02:01	0.000452
A*33:03~C*04:01~B*35:03~DRB1*09:01~DQB1*03:03	0.000452
A*33:03~C*07:02~B*35:01~DRB1*07:01~DQB1*02:01	0.000452
A*74:01~C*07:02~B*38:02~DRB1*15:04~DQB1*05:02	0.000452
A*31:01~C*04:01~B*40:23~DRB1*04:06~DQB1*03:02	0.000452
A*26:01~C*15:02~B*40:06~DRB1*04:03~DQB1*03:02	0.000452
A*68:01~C*15:02~B*40:06~DRB1*11:06~DQB1*06:03	0.000452
A*24:02~C*03:04~B*40:01~DRB1*09:01~DQB1*03:03	0.000452
A*68:01~C*15:02~B*13:01~DRB1*15:01~DQB1*06:01	0.000452
A*03:01~C*04:01~B*35:01~DRB1*15:01~DQB1*05:02	0.000452
A*11:01~C*08:01~B*15:02~DRB1*13:02~DQB1*05:02	0.000452
A*29:01~C*15:05~B*07:05~DRB1*04:03~DQB1*03:02	0.000452
A*31:01~C*12:02~B*07:02~DRB1*15:01~DQB1*06:01	0.000452
A*32:01~C*03:04~B*15:01~DRB1*09:01~DQB1*03:02	0.000452
A*74:01~C*07:01~B*49:01~DRB1*13:02~DQB1*06:04	0.000452
A*23:01~C*12:03~B*18:01~DRB1*15:02~DQB1*05:01	0.000452
A*68:01~C*07:04~B*13:01~DRB1*15:02~DQB1*06:01	0.000452
A*24:17~C*07:02~B*38:02~DRB1*16:02~DQB1*06:09	0.000452
A*68:01~C*03:04~B*51:01~DRB1*14:04~DQB1*05:03	0.000452
A*11:01~C*12:03~B*40:01~DRB1*12:01~DQB1*03:01	0.000452
A*02:01~C*07:01~B*44:03~DRB1*10:01~DQB1*05:01	0.000452
A*02:03~C*04:01~B*44:03~DRB1*15:02~DQB1*05:01	0.000452
A*26:01~C*07:02~B*07:02~DRB1*10:01~DQB1*05:01	0.000452
A*02:11~C*15:02~B*15:02~DRB1*15:02~DQB1*05:01	0.000452
A*11:01~C*08:01~B*15:18~DRB1*12:02~DQB1*02:01	0.000452
A*68:01~C*03:03~B*55:01~DRB1*14:04~DQB1*05:03	0.000452
A*02:03~C*08:01~B*15:02~DRB1*12:02~DQB1*05:02	0.000452
A*33:03~C*04:01~B*35:01~DRB1*11:01~DQB1*03:01	0.000452
A*01:01~C*06:02~B*37:01~DRB1*07:01~DQB1*03:03	0.000452
A*11:01~C*12:02~B*40:01~DRB1*15:01~DQB1*02:01	0.000452
A*02:11~C*04:01~B*13:02~DRB1*15:04~DQB1*05:02	0.000452
A*01:01~C*01:02~B*56:01~DRB1*07:01~DQB1*05:01	0.000452
A*02:20~C*03:02~B*58:01~DRB1*13:02~DQB1*06:04	0.000452
A*33:03~C*12:03~B*35:03~DRB1*14:11~DQB1*05:03	0.000452
A*02:01~C*07:01~B*08:01~DRB1*08:01~DQB1*04:02	0.000452
A*68:01~C*16:02~B*51:01~DRB1*07:01~DQB1*03:03	0.000452
A*33:03~C*16:02~B*15:18~DRB1*14:15~DQB1*05:03	0.000452
A*11:01~C*04:03~B*48:04~DRB1*11:01~DQB1*03:01	0.000452
A*02:03~C*07:02~B*38:02~DRB1*11:06~DQB1*03:01	0.000452
A*24:02~C*15:02~B*15:01~DRB1*11:01~DQB1*03:01	0.000452
A*02:03~C*01:02~B*56:01~DRB1*07:01~DQB1*06:02	0.000452
A*24:02~C*15:02~B*27:07~DRB1*12:02~DQB1*05:03	0.000452
A*11:01~C*01:02~B*55:01~DRB1*12:01~DQB1*05:01	0.000452
A*11:01~C*03:04~B*40:01~DRB1*01:01~DQB1*05:01	0.000452
A*01:01~C*01:02~B*56:01~DRB1*13:01~DQB1*06:03	0.000452
A*11:01~C*04:03~B*13:01~DRB1*04:05~DQB1*04:01	0.000452
A*33:03~C*12:02~B*40:06~DRB1*07:01~DQB1*03:03	0.000452
A*24:02~C*08:01~B*15:02~DRB1*14:01~DQB1*05:03	0.000452
A*68:01~C*04:01~B*35:01~DRB1*12:02~DQB1*05:02	0.000452
A*11:01~C*03:04~B*40:01~DRB1*11:06~DQB1*03:01	0.000452
A*01:01~C*07:01~B*15:17~DRB1*04:05~DQB1*04:02	0.000452
A*02:06~C*07:04~B*15:18~DRB1*15:01~DQB1*06:03	0.000452
A*01:01~C*12:03~B*15:32~DRB1*04:03~DQB1*03:02	0.000452
A*02:11~C*03:03~B*15:05~DRB1*14:04~DQB1*05:03	0.000452
A*68:01~C*01:02~B*27:05~DRB1*12:01~DQB1*03:01	0.000452
A*24:02~C*07:02~B*07:02~DRB1*15:01~DQB1*05:01	0.000452
A*68:01~C*07:02~B*07:02~DRB1*15:02~DQB1*06:01	0.000452
A*01:01~C*04:01~B*15:01~DRB1*01:01~DQB1*05:01	0.000452
A*32:01~C*07:01~B*49:01~DRB1*07:01~DQB1*02:01	0.000452
A*11:01~C*12:03~B*35:03~DRB1*07:01~DQB1*03:03	0.000452
A*01:01~C*07:02~B*18:01~DRB1*15:04~DQB1*06:01	0.000452
A*68:01~C*08:01~B*15:02~DRB1*10:01~DQB1*05:01	0.000452
A*11:01~C*08:01~B*15:02~DRB1*12:01~DQB1*03:03	0.000452
A*24:02~C*15:02~B*40:06~DRB1*04:03~DQB1*03:02	0.000452
A*11:01~C*07:02~B*38:02~DRB1*01:01~DQB1*05:01	0.000452
A*02:06~C*07:01~B*44:03~DRB1*14:04~DQB1*05:03	0.000452
A*32:01~C*05:01~B*44:02~DRB1*11:01~DQB1*03:01	0.000452
A*24:02~C*04:01~B*40:01~DRB1*12:02~DQB1*03:01	0.000452
A*68:01~C*01:02~B*55:01~DRB1*10:01~DQB1*05:01	0.000452
A*11:03~C*07:02~B*38:02~DRB1*12:02~DQB1*03:01	0.000452
A*02:01~C*12:03~B*35:03~DRB1*13:01~DQB1*06:03	0.000452
A*24:02~C*15:02~B*52:01~DRB1*04:03~DQB1*03:02	0.000452
A*02:01~C*15:02~B*27:07~DRB1*11:01~DQB1*03:01	0.000452
A*68:01~C*12:03~B*35:03~DRB1*10:01~DQB1*05:01	0.000452
A*02:03~C*07:01~B*44:03~DRB1*04:01~DQB1*03:02	0.000452
A*03:01~C*08:01~B*15:02~DRB1*15:02~DQB1*03:03	0.000452
A*33:03~C*12:04~B*39:01~DRB1*15:01~DQB1*05:03	0.000452
A*02:06~C*03:04~B*13:02~DRB1*07:01~DQB1*02:01	0.000452
A*02:01~C*04:03~B*13:01~DRB1*15:02~DQB1*05:01	0.000452
A*01:01~C*03:03~B*56:01~DRB1*14:04~DQB1*05:03	0.000452
A*33:03~C*07:02~B*07:02~DRB1*15:02~DQB1*06:02	0.000452
A*24:02~C*15:02~B*40:06~DRB1*07:01~DQB1*03:03	0.000452
A*68:01~C*03:03~B*35:01~DRB1*15:02~DQB1*06:01	0.000452
A*11:01~C*03:03~B*15:02~DRB1*15:02~DQB1*05:01	0.000452
A*03:02~C*06:02~B*13:02~DRB1*15:01~DQB1*06:01	0.000452
A*02:01~C*04:01~B*39:01~DRB1*12:02~DQB1*03:01	0.000452
A*03:01~C*12:02~B*52:01~DRB1*13:02~DQB1*05:01	0.000452
A*01:01~C*04:01~B*15:01~DRB1*10:01~DQB1*05:01	0.000452
A*03:01~C*12:02~B*35:03~DRB1*13:01~DQB1*06:03	0.000452
A*03:01~C*07:01~B*15:17~DRB1*07:01~DQB1*02:01	0.000452
A*66:01~C*12:03~B*15:03~DRB1*07:01~DQB1*02:01	0.000452
A*02:01~C*04:01~B*35:01~DRB1*07:01~DQB1*02:01	0.000452
A*01:01~C*12:02~B*40:06~DRB1*15:01~DQB1*06:01	0.000452
A*24:02~C*07:26~B*15:25~DRB1*04:04~DQB1*03:02	0.000452
A*02:03~C*14:02~B*51:01~DRB1*12:02~DQB1*03:01	0.000452
A*33:03~C*02:02~B*27:05~DRB1*14:04~DQB1*05:03	0.000452
A*01:01~C*02:02~B*27:05~DRB1*15:01~DQB1*06:02	0.000452
A*24:07~C*07:01~B*44:03~DRB1*04:05~DQB1*04:02	0.000452
A*02:06~C*07:02~B*07:02~DRB1*15:02~DQB1*03:03	0.000452
A*33:03~C*02:02~B*27:05~DRB1*07:01~DQB1*03:03	0.000452
A*24:02~C*04:01~B*35:01~DRB1*15:02~DQB1*05:03	0.000452
A*01:01~C*12:03~B*15:32~DRB1*15:02~DQB1*06:02	0.000452
A*11:01~C*07:02~B*52:01~DRB1*15:01~DQB1*06:01	0.000452
A*02:01~C*04:01~B*35:01~DRB1*13:01~DQB1*06:03	0.000452
A*68:01~C*04:01~B*15:25~DRB1*15:01~DQB1*06:01	0.000452
A*01:01~C*07:02~B*07:02~DRB1*08:02~DQB1*03:02	0.000452
A*02:11~C*12:02~B*27:04~DRB1*12:02~DQB1*03:01	0.000452
A*31:01~C*01:02~B*15:08~DRB1*01:01~DQB1*05:01	0.000452
A*24:02~C*07:01~B*40:02~DRB1*07:01~DQB1*02:01	0.000452
A*68:01~C*12:03~B*35:03~DRB1*11:01~DQB1*03:01	0.000452
A*24:02~C*02:02~B*27:05~DRB1*13:02~DQB1*03:02	0.000452
A*11:01~C*07:02~B*38:02~DRB1*14:04~DQB1*05:03	0.000452
A*01:01~C*02:02~B*27:05~DRB1*07:01~DQB1*03:01	0.000452
A*33:03~C*07:01~B*40:02~DRB1*07:01~DQB1*02:01	0.000452
A*32:01~C*03:03~B*15:01~DRB1*13:01~DQB1*06:03	0.000452
A*02:01~C*17:01~B*41:01~DRB1*04:03~DQB1*06:09	0.000452
A*03:01~C*04:01~B*51:01~DRB1*04:01~DQB1*03:02	0.000452
A*68:01~C*03:04~B*40:01~DRB1*13:02~DQB1*03:01	0.000452
A*68:01~C*03:04~B*40:01~DRB1*04:03~DQB1*03:02	0.000452
A*26:01~C*12:03~B*38:01~DRB1*11:01~DQB1*03:03	0.000452
A*01:01~C*02:02~B*27:05~DRB1*09:01~DQB1*03:03	0.000452
A*03:01~C*07:01~B*15:17~DRB1*12:02~DQB1*06:04	0.000452
A*02:06~C*08:01~B*15:02~DRB1*15:01~DQB1*06:01	0.000452
A*32:01~C*01:02~B*55:01~DRB1*10:01~DQB1*05:01	0.000452
A*24:07~C*12:02~B*52:01~DRB1*16:02~DQB1*05:02	0.000452
A*11:01~C*12:03~B*15:32~DRB1*15:02~DQB1*03:01	0.000452
A*02:03~C*03:04~B*40:01~DRB1*15:02~DQB1*05:01	0.000452
A*24:02~C*01:02~B*56:01~DRB1*04:05~DQB1*03:02	0.000452
A*11:03~C*12:03~B*15:32~DRB1*15:02~DQB1*06:01	0.000452
A*03:02~C*04:03~B*13:01~DRB1*15:01~DQB1*06:01	0.000452
A*02:03~C*03:03~B*15:12~DRB1*12:01~DQB1*05:02	0.000452
A*32:01~C*07:02~B*15:17~DRB1*14:15~DQB1*05:02	0.000452
A*24:02~C*04:01~B*35:08~DRB1*13:02~DQB1*06:09	0.000452
A*26:01~C*04:03~B*15:25~DRB1*15:01~DQB1*02:01	0.000452
A*24:02~C*07:01~B*51:01~DRB1*15:01~DQB1*05:03	0.000452
A*68:01~C*15:02~B*27:07~DRB1*07:01~DQB1*02:01	0.000452
A*24:02~C*04:03~B*13:01~DRB1*07:01~DQB1*05:02	0.000452
A*33:03~C*04:03~B*13:01~DRB1*15:01~DQB1*06:01	0.000452
A*33:03~C*07:02~B*52:01~DRB1*14:10~DQB1*05:03	0.000452
A*11:01~C*07:02~B*51:01~DRB1*15:01~DQB1*06:01	0.000452
A*02:11~C*12:03~B*27:04~DRB1*13:01~DQB1*03:01	0.000452
A*11:01~C*01:02~B*15:01~DRB1*12:02~DQB1*06:03	0.000452
A*11:01~C*12:03~B*15:32~DRB1*04:06~DQB1*06:01	0.000452
A*24:02~C*03:03~B*15:01~DRB1*15:02~DQB1*06:01	0.000452
A*32:01~C*04:03~B*13:01~DRB1*15:02~DQB1*06:01	0.000452
A*03:01~C*02:02~B*27:05~DRB1*01:01~DQB1*06:01	0.000452
A*24:02~C*06:02~B*58:01~DRB1*07:01~DQB1*02:01	0.000452
A*33:03~C*01:02~B*15:08~DRB1*03:01~DQB1*02:01	0.000452
A*02:05~C*06:02~B*50:01~DRB1*14:04~DQB1*05:03	0.000452
A*33:03~C*03:02~B*40:01~DRB1*15:02~DQB1*06:01	0.000452
A*11:01~C*03:04~B*51:02~DRB1*04:06~DQB1*03:02	0.000452
A*01:01~C*03:02~B*58:01~DRB1*13:02~DQB1*06:09	0.000452
A*68:01~C*15:02~B*51:01~DRB1*03:01~DQB1*02:01	0.000452
A*01:01~C*14:02~B*51:06~DRB1*09:01~DQB1*03:03	0.000452
A*33:03~C*03:88~B*15:75~DRB1*04:03~DQB1*03:02	0.000452
A*02:11~C*04:01~B*35:01~DRB1*14:04~DQB1*05:03	0.00045
A*02:01~C*03:04~B*40:01~DRB1*11:01~DQB1*03:01	0.000447
A*33:03~C*04:01~B*35:01~DRB1*15:06~DQB1*05:02	0.000443
A*11:01~C*12:02~B*52:04~DRB1*12:02~DQB1*03:01	0.000441
A*24:07~C*12:02~B*44:03~DRB1*07:01~DQB1*02:01	0.000438
A*68:01~C*12:02~B*52:01~DRB1*04:03~DQB1*03:02	0.000429
A*02:11~C*12:02~B*40:06~DRB1*15:01~DQB1*06:01	0.000424
A*03:01~C*04:01~B*44:03~DRB1*07:01~DQB1*02:01	0.000419
A*03:01~C*04:01~B*35:03~DRB1*07:03~DQB1*02:01	0.000418
A*02:11~C*02:02~B*27:05~DRB1*04:04~DQB1*03:02	0.000415
A*03:01~C*14:02~B*51:01~DRB1*15:02~DQB1*06:01	0.000407
A*11:01~C*04:01~B*35:03~DRB1*15:01~DQB1*06:01	0.000406
A*01:01~C*07:02~B*38:02~DRB1*15:02~DQB1*05:01	0.00039
A*24:02~C*07:02~B*38:02~DRB1*10:01~DQB1*05:01	0.00037
A*33:03~C*12:02~B*52:01~DRB1*15:02~DQB1*06:01	0.000354
A*11:01~C*07:02~B*07:02~DRB1*15:02~DQB1*06:01	0.000353
A*11:01~C*04:01~B*35:01~DRB1*15:06~DQB1*05:02	0.000345
A*11:01~C*04:03~B*13:01~DRB1*12:02~DQB1*05:02	0.000339
A*24:151~C*03:02~B*58:01~DRB1*04:03~DQB1*03:02	0.000311
A*29:01~C*15:05~B*07:05~DRB1*04:07~DQB1*03:01	0.000301
A*01:01~C*15:02~B*27:05~DRB1*04:05~DQB1*04:02	0.000277
A*01:01~C*15:02~B*55:51~DRB1*04:05~DQB1*04:02	0.000277
A*30:04~C*03:02~B*58:01~DRB1*10:01~DQB1*06:01	0.000273
A*01:01~C*04:01~B*35:01~DRB1*01:01~DQB1*05:01	0.00025
A*02:03~C*08:01~B*15:02~DRB1*10:01~DQB1*05:01	0.000241
A*30:02~C*07:01~B*49:01~DRB1*13:02~DQB1*05:01	0.000238
A*01:01~C*04:01~B*35:03~DRB1*14:04~DQB1*05:03	0.000229
A*11:01~C*04:01~B*35:08~DRB1*13:01~DQB1*06:03	0.00022
A*30:02~C*07:16~B*49:01~DRB1*13:02~DQB1*05:01	0.000215
A*11:01~C*07:01~B*44:03~DRB1*15:02~DQB1*06:01	0.000207
A*02:11~C*04:01~B*35:03~DRB1*04:03~DQB1*03:01	0.000197
A*11:01~C*04:01~B*15:04~DRB1*10:01~DQB1*03:01	0.000194
A*02:06~C*04:01~B*35:01~DRB1*04:07~DQB1*03:01	0.000192
A*01:01~C*12:03~B*35:03~DRB1*07:01~DQB1*02:01	0.00018
A*30:29~C*03:02~B*58:01~DRB1*10:01~DQB1*06:01	0.00018
A*24:02~C*07:02~B*07:05~DRB1*14:04~DQB1*05:03	0.000176
A*01:01~C*15:05~B*55:51~DRB1*04:05~DQB1*04:02	0.000176
A*01:01~C*15:02~B*27:05~DRB1*04:05~DQB1*04:01	0.000175
A*11:01~C*04:01~B*15:04~DRB1*10:01~DQB1*04:02	0.000168
A*29:01~C*15:05~B*07:05~DRB1*04:07~DQB1*03:02	0.000151
A*68:01~C*04:01~B*27:05~DRB1*04:03~DQB1*03:02	0.00015
A*24:20~C*03:02~B*58:01~DRB1*04:03~DQB1*03:02	0.000142
A*11:01~C*06:02~B*57:01~DRB1*07:01~DQB1*02:01	0.000142
A*68:01~C*05:01~B*44:02~DRB1*11:01~DQB1*06:01	0.000138
A*02:06~C*04:01~B*35:01~DRB1*04:05~DQB1*03:01	0.000135
A*02:06~C*04:01~B*35:01~DRB1*04:08~DQB1*03:01	0.000125
A*68:01~C*04:01~B*27:05~DRB1*04:03~DQB1*06:09	0.000125
A*02:06~C*03:03~B*15:01~DRB1*14:04~DQB1*05:03	0.000113
A*02:06~C*03:03~B*15:01~DRB1*14:04~DQB1*03:02	0.000108
A*68:01~C*05:01~B*44:02~DRB1*11:01~DQB1*05:01	0.000108
A*02:06~C*03:03~B*15:01~DRB1*14:04~DQB1*03:01	0.000106
A*68:01~C*05:01~B*44:02~DRB1*11:01~DQB1*03:13	0.000104
A*24:02~C*07:02~B*07:05~DRB1*14:04~DQB1*03:03	0.000102
A*68:01~C*04:01~B*27:05~DRB1*04:03~DQB1*03:01	0.000102

## Sheet: Phenotype frequencies
Phenotype	Frequency
A*11:01+A*33:03^C*07:01+C*08:01^B*15:02+B*44:03^DRB1*07:01+DRB1*12:02^DQB1*02:01+DQB1*03:01	0.007221
A*33:03+A*33:03^C*07:01+C*07:01^B*44:03+B*44:03^DRB1*07:01+DRB1*07:01^DQB1*02:01+DQB1*02:01	0.006341
A*11:01+A*33:03^C*07:01+C*12:02^B*44:03+B*52:01^DRB1*07:01+DRB1*15:02^DQB1*02:01+DQB1*06:01	0.004512
A*01:01+A*33:03^C*06:02+C*07:01^B*44:03+B*57:01^DRB1*07:01+DRB1*07:01^DQB1*02:01+DQB1*03:03	0.004503
A*24:02+A*33:03^C*06:02+C*08:01^B*15:02+B*37:01^DRB1*10:01+DRB1*12:02^DQB1*03:01+DQB1*05:01	0.002717
A*11:01+A*24:02^C*07:01+C*08:01^B*15:02+B*44:03^DRB1*07:01+DRB1*15:01^DQB1*02:01+DQB1*06:01	0.002717
A*33:03+A*33:03^C*07:01+C*07:01^B*44:03+B*44:03^DRB1*07:01+DRB1*11:01^DQB1*02:01+DQB1*03:01	0.002717
A*33:03+A*33:03^C*03:02+C*07:01^B*44:03+B*58:01^DRB1*07:01+DRB1*13:02^DQB1*02:01+DQB1*06:09	0.002717
A*03:01+A*24:02^C*07:01+C*12:02^B*18:01+B*52:01^DRB1*07:01+DRB1*07:01^DQB1*03:03+DQB1*03:03	0.002717
A*03:01+A*33:03^C*01:02+C*07:01^B*44:03+B*55:01^DRB1*07:01+DRB1*10:01^DQB1*02:01+DQB1*05:01	0.002717
A*02:03+A*33:03^C*07:01+C*07:02^B*38:02+B*44:03^DRB1*07:01+DRB1*15:02^DQB1*02:01+DQB1*05:01	0.002712
A*11:01+A*33:03^C*04:01+C*07:01^B*44:03+B*51:01^DRB1*04:02+DRB1*07:01^DQB1*02:01+DQB1*03:02	0.001812
A*24:02+A*32:01^C*02:02+C*07:02^B*07:02+B*27:05^DRB1*01:01+DRB1*10:01^DQB1*05:01+DQB1*05:01	0.001812
A*01:01+A*33:03^C*06:02+C*07:01^B*44:03+B*57:01^DRB1*07:01+DRB1*15:02^DQB1*03:03+DQB1*06:01	0.001812
A*33:03+A*33:03^C*07:01+C*08:01^B*15:02+B*44:03^DRB1*07:01+DRB1*12:02^DQB1*02:01+DQB1*03:01	0.001812
A*02:07+A*33:03^C*01:02+C*07:01^B*44:03+B*46:01^DRB1*07:01+DRB1*14:01^DQB1*02:01+DQB1*05:02	0.001812
A*11:01+A*11:01^C*08:01+C*12:02^B*15:02+B*52:01^DRB1*15:01+DRB1*15:02^DQB1*06:01+DQB1*06:01	0.001812
A*02:05+A*32:01^C*01:02+C*06:02^B*50:01+B*55:01^DRB1*04:04+DRB1*07:01^DQB1*02:01+DQB1*03:02	0.001812
A*01:01+A*11:01^C*04:01+C*06:02^B*35:03+B*37:01^DRB1*10:01+DRB1*11:01^DQB1*03:01+DQB1*05:01	0.001812
A*11:01+A*33:03^C*03:02+C*08:01^B*15:02+B*58:01^DRB1*03:01+DRB1*12:02^DQB1*02:01+DQB1*03:01	0.001812
A*02:03+A*11:01^C*07:04+C*08:01^B*15:02+B*15:64^DRB1*10:01+DRB1*15:01^DQB1*05:01+DQB1*06:01	0.001812
A*11:01+A*26:01^C*12:02+C*16:02^B*51:01+B*52:01^DRB1*07:01+DRB1*15:02^DQB1*02:01+DQB1*06:01	0.001812
A*11:01+A*11:01^C*08:01+C*08:01^B*15:02+B*15:02^DRB1*15:01+DRB1*15:01^DQB1*06:01+DQB1*06:01	0.001812
A*01:01+A*11:01^C*06:02+C*08:01^B*15:02+B*57:01^DRB1*07:01+DRB1*12:02^DQB1*03:01+DQB1*03:03	0.001812
A*01:01+A*11:01^C*12:02+C*12:02^B*52:01+B*52:01^DRB1*14:04+DRB1*15:02^DQB1*05:03+DQB1*06:01	0.001812
A*33:03+A*33:03^C*07:01+C*12:03^B*15:32+B*44:03^DRB1*07:01+DRB1*15:02^DQB1*02:01+DQB1*06:01	0.001812
A*03:02+A*11:01^C*04:01+C*04:01^B*35:01+B*35:01^DRB1*01:01+DRB1*14:04^DQB1*05:01+DQB1*05:03	0.001812
A*11:01+A*32:01^C*06:02+C*08:01^B*15:02+B*45:01^DRB1*09:01+DRB1*12:02^DQB1*02:01+DQB1*03:01	0.001812
A*02:03+A*33:03^C*07:01+C*07:02^B*38:02+B*44:03^DRB1*07:01+DRB1*10:01^DQB1*02:01+DQB1*05:01	0.001812
A*02:11+A*24:17^C*08:01+C*15:02^B*15:02+B*40:06^DRB1*12:02+DRB1*15:01^DQB1*03:01+DQB1*06:01	0.001812
A*32:01+A*33:03^C*02:02+C*04:01^B*27:05+B*35:01^DRB1*14:04+DRB1*15:02^DQB1*05:03+DQB1*05:03	0.001812
A*03:01+A*33:03^C*07:01+C*07:01^B*44:03+B*44:03^DRB1*07:01+DRB1*07:01^DQB1*02:01+DQB1*02:01	0.001812
A*24:07+A*68:01^C*12:02+C*15:02^B*51:01+B*52:01^DRB1*14:04+DRB1*15:01^DQB1*05:03+DQB1*06:02	0.001812
A*03:01+A*26:01^C*02:02+C*07:02^B*08:01+B*27:05^DRB1*03:01+DRB1*09:01^DQB1*02:01+DQB1*03:03	0.001812
A*33:03+A*68:01^C*04:01+C*16:02^B*35:08+B*51:01^DRB1*07:01+DRB1*13:01^DQB1*02:01+DQB1*06:03	0.001812
A*24:02+A*33:03^C*07:01+C*07:02^B*07:02+B*44:03^DRB1*07:01+DRB1*07:01^DQB1*02:01+DQB1*02:01	0.001812
A*02:06+A*11:01^C*02:02+C*15:02^B*27:05+B*40:06^DRB1*04:03+DRB1*10:01^DQB1*03:02+DQB1*05:01	0.001812
A*33:03+A*68:01^C*12:02+C*12:03^B*35:03+B*52:01^DRB1*15:01+DRB1*15:02^DQB1*06:01+DQB1*06:01	0.001812
A*02:03+A*11:01^C*07:02+C*07:02^B*38:02+B*51:01^DRB1*08:01+DRB1*15:02^DQB1*04:02+DQB1*05:01	0.001812
A*03:01+A*33:03^C*04:01+C*07:01^B*35:03+B*44:03^DRB1*07:01+DRB1*14:04^DQB1*02:01+DQB1*05:03	0.001812
A*11:01+A*33:03^C*07:01+C*12:03^B*44:03+B*55:01^DRB1*07:01+DRB1*07:01^DQB1*02:01+DQB1*02:01	0.001812
A*11:01+A*11:01^C*01:02+C*07:01^B*15:01+B*44:03^DRB1*07:01+DRB1*14:04^DQB1*02:01+DQB1*05:03	0.001812
A*11:01+A*24:02^C*12:02+C*12:03^B*35:03+B*52:01^DRB1*13:01+DRB1*15:02^DQB1*06:01+DQB1*06:03	0.001812
A*01:01+A*33:03^C*06:02+C*07:01^B*37:01+B*44:03^DRB1*07:01+DRB1*10:01^DQB1*02:01+DQB1*05:01	0.00181
A*11:01+A*33:03^C*07:01+C*08:01^B*15:02+B*44:03^DRB1*07:01+DRB1*15:01^DQB1*02:01+DQB1*06:01	0.001798
A*33:03+A*33:03^C*07:01+C*07:02^B*08:01+B*44:03^DRB1*03:01+DRB1*07:01^DQB1*02:01+DQB1*02:01	0.001795
A*11:01+A*33:03^C*07:01+C*08:01^B*15:02+B*44:03^DRB1*12:02+DRB1*15:02^DQB1*03:01+DQB1*05:01	0.000906
A*01:01+A*02:01^C*03:04+C*06:02^B*40:01+B*57:01^DRB1*04:03+DRB1*07:01^DQB1*03:02+DQB1*03:03	0.000906
A*01:01+A*33:03^C*07:01+C*14:02^B*44:03+B*52:01^DRB1*07:01+DRB1*07:01^DQB1*02:01+DQB1*02:01	0.000906
A*01:01+A*33:03^C*06:02+C*07:01^B*37:01+B*44:03^DRB1*10:01+DRB1*12:02^DQB1*03:01+DQB1*05:01	0.000906
A*11:01+A*11:01^C*04:01+C*07:01^B*35:01+B*44:03^DRB1*07:01+DRB1*07:01^DQB1*02:01+DQB1*03:03	0.000906
A*02:11+A*68:01^C*01:02+C*12:03^B*15:08+B*35:03^DRB1*04:03+DRB1*10:01^DQB1*03:02+DQB1*05:01	0.000906
A*24:02+A*68:01^C*07:02+C*12:03^B*07:02+B*15:32^DRB1*07:01+DRB1*15:02^DQB1*02:01+DQB1*06:01	0.000906
A*11:01+A*24:02^C*07:02+C*12:02^B*07:05+B*52:01^DRB1*10:01+DRB1*15:01^DQB1*05:01+DQB1*06:01	0.000906
A*24:02+A*33:03^C*01:02+C*03:02^B*40:06+B*58:01^DRB1*03:01+DRB1*15:01^DQB1*02:01+DQB1*06:01	0.000906
A*03:01+A*26:01^C*02:02+C*04:01^B*27:05+B*35:01^DRB1*10:01+DRB1*15:02^DQB1*05:01+DQB1*05:03	0.000906
A*02:11+A*24:02^C*07:02+C*07:02^B*07:02+B*39:06^DRB1*08:01+DRB1*15:01^DQB1*04:02+DQB1*06:02	0.000906
A*31:01+A*33:03^C*01:02+C*07:01^B*15:08+B*44:03^DRB1*07:01+DRB1*07:01^DQB1*02:01+DQB1*03:03	0.000906
A*03:01+A*11:01^C*12:02+C*12:02^B*52:01+B*52:01^DRB1*04:03+DRB1*15:02^DQB1*03:02+DQB1*06:01	0.000906
A*26:01+A*68:01^C*07:02+C*12:02^B*07:02+B*52:01^DRB1*07:01+DRB1*15:02^DQB1*03:03+DQB1*06:01	0.000906
A*11:01+A*33:03^C*07:01+C*12:02^B*40:01+B*44:03^DRB1*07:01+DRB1*13:01^DQB1*03:03+DQB1*06:03	0.000906
A*01:01+A*02:11^C*06:02+C*12:02^B*52:01+B*57:01^DRB1*04:03+DRB1*15:02^DQB1*03:02+DQB1*06:01	0.000906
A*24:02+A*33:03^C*03:02+C*04:06^B*40:06+B*58:01^DRB1*04:03+DRB1*09:01^DQB1*03:02+DQB1*03:03	0.000906
A*31:01+A*33:03^C*01:02+C*03:02^B*15:08+B*58:01^DRB1*03:01+DRB1*04:03^DQB1*02:01+DQB1*03:02	0.000906
A*02:11+A*68:01^C*04:03+C*12:02^B*13:01+B*52:01^DRB1*07:01+DRB1*15:02^DQB1*03:03+DQB1*06:01	0.000906
A*02:03+A*02:06^C*08:01+C*12:02^B*15:02+B*52:01^DRB1*12:02+DRB1*14:04^DQB1*03:01+DQB1*05:03	0.000906
A*01:01+A*02:03^C*07:02+C*08:01^B*07:02+B*15:02^DRB1*04:03+DRB1*12:02^DQB1*03:01+DQB1*03:02	0.000906
A*68:01+A*68:01^C*07:01+C*15:02^B*40:06+B*44:03^DRB1*07:01+DRB1*12:02^DQB1*02:01+DQB1*03:01	0.000906
A*02:11+A*11:03^C*04:01+C*12:03^B*15:01+B*35:03^DRB1*12:02+DRB1*15:01^DQB1*03:01+DQB1*06:01	0.000906
A*24:17+A*26:01^C*04:01+C*07:02^B*15:01+B*38:02^DRB1*15:02+DRB1*16:02^DQB1*05:02+DQB1*06:01	0.000906
A*11:01+A*24:07^C*01:02+C*04:01^B*35:01+B*55:01^DRB1*15:01+DRB1*15:06^DQB1*05:02+DQB1*06:01	0.000906
A*02:03+A*24:02^C*04:01+C*15:02^B*35:01+B*40:06^DRB1*15:02+DRB1*15:02^DQB1*06:01+DQB1*06:01	0.000906
A*02:01+A*11:01^C*06:02+C*08:01^B*15:02+B*37:01^DRB1*10:01+DRB1*15:01^DQB1*05:01+DQB1*06:01	0.000906
A*33:03+A*33:03^C*04:01+C*04:01^B*35:08+B*35:08^DRB1*13:01+DRB1*13:01^DQB1*06:03+DQB1*06:03	0.000906
A*01:01+A*11:01^C*07:01+C*07:01^B*44:03+B*44:03^DRB1*07:01+DRB1*07:01^DQB1*02:01+DQB1*02:01	0.000906
A*01:01+A*33:03^C*06:02+C*12:03^B*15:32+B*57:01^DRB1*07:01+DRB1*15:02^DQB1*03:03+DQB1*06:01	0.000906
A*02:01+A*11:01^C*07:01+C*12:03^B*15:32+B*44:03^DRB1*07:01+DRB1*12:02^DQB1*02:01+DQB1*03:01	0.000906
A*24:02+A*30:01^C*07:01+C*17:01^B*35:01+B*41:01^DRB1*07:01+DRB1*15:02^DQB1*02:01+DQB1*06:01	0.000906
A*01:01+A*24:02^C*04:03+C*06:02^B*13:01+B*57:01^DRB1*07:01+DRB1*12:02^DQB1*02:01+DQB1*03:01	0.000906
A*01:01+A*11:01^C*04:01+C*07:04^B*15:01+B*18:01^DRB1*04:05+DRB1*15:02^DQB1*04:02+DQB1*06:01	0.000906
A*11:01+A*26:01^C*01:02+C*12:03^B*15:32+B*55:01^DRB1*09:01+DRB1*15:02^DQB1*03:02+DQB1*06:01	0.000906
A*11:01+A*33:03^C*05:01+C*08:01^B*15:02+B*44:02^DRB1*04:05+DRB1*12:02^DQB1*03:01+DQB1*04:02	0.000906
A*02:01+A*03:01^C*04:03+C*12:02^B*13:01+B*52:01^DRB1*15:02+DRB1*15:02^DQB1*05:01+DQB1*06:01	0.000906
A*24:02+A*33:03^C*03:03+C*07:02^B*07:05+B*55:01^DRB1*11:01+DRB1*15:01^DQB1*03:01+DQB1*06:01	0.000906
A*11:01+A*11:01^C*03:02+C*03:04^B*40:01+B*58:01^DRB1*01:01+DRB1*03:01^DQB1*02:01+DQB1*05:01	0.000906
A*02:03+A*11:01^C*08:01+C*12:03^B*15:02+B*15:32^DRB1*04:06+DRB1*15:02^DQB1*03:02+DQB1*06:01	0.000906
A*11:01+A*33:03^C*07:02+C*12:02^B*51:01+B*52:01^DRB1*11:01+DRB1*12:02^DQB1*03:01+DQB1*03:01	0.000906
A*24:02+A*33:03^C*07:01+C*07:02^B*44:03+B*52:01^DRB1*07:01+DRB1*15:01^DQB1*02:01+DQB1*06:01	0.000906
A*03:01+A*11:01^C*01:02+C*04:01^B*35:03+B*55:01^DRB1*12:01+DRB1*14:07^DQB1*03:01+DQB1*05:03	0.000906
A*01:01+A*02:01^C*06:02+C*07:02^B*07:02+B*37:01^DRB1*07:01+DRB1*10:01^DQB1*02:01+DQB1*05:01	0.000906
A*02:11+A*11:01^C*08:01+C*15:02^B*15:02+B*40:06^DRB1*15:01+DRB1*15:01^DQB1*06:01+DQB1*06:01	0.000906
A*02:03+A*03:01^C*04:01+C*08:01^B*15:02+B*35:01^DRB1*01:01+DRB1*15:02^DQB1*05:01+DQB1*05:01	0.000906
A*01:01+A*24:07^C*07:01+C*12:02^B*15:17+B*52:01^DRB1*04:03+DRB1*04:05^DQB1*03:02+DQB1*04:02	0.000906
A*02:03+A*33:03^C*04:03+C*15:02^B*15:25+B*40:06^DRB1*12:02+DRB1*12:02^DQB1*03:01+DQB1*05:02	0.000906
A*01:01+A*30:01^C*06:02+C*14:02^B*13:02+B*52:01^DRB1*07:01+DRB1*07:01^DQB1*02:01+DQB1*02:01	0.000906
A*11:01+A*11:01^C*03:02+C*08:01^B*15:02+B*58:01^DRB1*07:01+DRB1*12:02^DQB1*02:01+DQB1*03:01	0.000906
A*03:01+A*26:01^C*04:01+C*15:02^B*35:01+B*44:03^DRB1*14:01+DRB1*16:02^DQB1*05:02+DQB1*05:03	0.000906
A*02:11+A*03:01^C*02:02+C*12:02^B*27:05+B*52:01^DRB1*08:03+DRB1*09:01^DQB1*03:03+DQB1*06:01	0.000906
A*11:01+A*68:01^C*07:02+C*08:01^B*15:02+B*52:01^DRB1*07:01+DRB1*12:02^DQB1*02:01+DQB1*03:01	0.000906
A*03:01+A*11:01^C*04:01+C*08:01^B*15:02+B*35:03^DRB1*07:01+DRB1*15:01^DQB1*02:01+DQB1*06:01	0.000906
A*33:03+A*68:01^C*03:02+C*04:01^B*35:03+B*58:01^DRB1*12:01+DRB1*13:02^DQB1*03:01+DQB1*06:09	0.000906
A*24:02+A*31:16^C*01:02+C*07:01^B*44:03+B*55:01^DRB1*01:01+DRB1*15:02^DQB1*05:01+DQB1*05:01	0.000906
A*01:01+A*03:01^C*01:02+C*08:01^B*15:02+B*55:01^DRB1*13:02+DRB1*15:02^DQB1*05:01+DQB1*06:04	0.000906
A*03:01+A*24:02^C*04:01+C*07:02^B*07:02+B*35:03^DRB1*04:08+DRB1*11:01^DQB1*03:01+DQB1*03:01	0.000906
A*24:02+A*24:03^C*04:03+C*14:02^B*13:01+B*13:01^DRB1*12:02+DRB1*15:01^DQB1*03:01+DQB1*06:01	0.000906
A*24:02+A*33:03^C*03:02+C*15:02^B*52:01+B*58:01^DRB1*04:03+DRB1*07:01^DQB1*03:02+DQB1*03:03	0.000906
A*11:01+A*24:02^C*04:03+C*07:01^B*15:25+B*44:03^DRB1*07:01+DRB1*12:02^DQB1*02:01+DQB1*03:01	0.000906
A*01:01+A*11:01^C*03:02+C*06:02^B*37:01+B*58:01^DRB1*03:01+DRB1*10:01^DQB1*02:01+DQB1*05:01	0.000906
A*01:01+A*26:01^C*02:02+C*12:03^B*27:05+B*38:01^DRB1*07:01+DRB1*11:01^DQB1*03:01+DQB1*03:03	0.000906
A*11:01+A*24:07^C*08:01+C*12:02^B*15:02+B*44:03^DRB1*07:01+DRB1*12:02^DQB1*02:01+DQB1*03:01	0.000906
A*11:01+A*68:01^C*01:02+C*08:01^B*15:02+B*27:05^DRB1*12:01+DRB1*12:01^DQB1*03:01+DQB1*03:03	0.000906
A*11:01+A*24:02^C*04:01+C*07:02^B*07:02+B*40:01^DRB1*04:03+DRB1*14:10^DQB1*03:02+DQB1*05:03	0.000906
A*02:01+A*24:02^C*06:02+C*07:01^B*08:01+B*57:01^DRB1*07:01+DRB1*08:01^DQB1*02:01+DQB1*04:02	0.000906
A*11:01+A*32:01^C*03:03+C*04:01^B*15:02+B*35:01^DRB1*12:02+DRB1*12:02^DQB1*03:01+DQB1*03:01	0.000906
A*03:01+A*11:01^C*04:01+C*04:01^B*15:05+B*35:01^DRB1*01:01+DRB1*12:01^DQB1*03:01+DQB1*05:01	0.000906
A*01:01+A*33:03^C*07:01+C*07:02^B*07:02+B*44:03^DRB1*07:01+DRB1*07:01^DQB1*02:01+DQB1*02:01	0.000906
A*01:01+A*24:02^C*06:02+C*15:02^B*27:07+B*57:01^DRB1*07:01+DRB1*08:01^DQB1*03:03+DQB1*04:02	0.000906
A*03:01+A*33:03^C*07:01+C*07:02^B*07:02+B*44:03^DRB1*07:01+DRB1*10:01^DQB1*02:01+DQB1*05:01	0.000906
A*01:01+A*33:03^C*03:03+C*03:04^B*15:01+B*40:01^DRB1*14:04+DRB1*15:02^DQB1*05:03+DQB1*06:01	0.000906
A*03:01+A*11:01^C*01:02+C*14:02^B*44:03+B*55:01^DRB1*07:01+DRB1*14:01^DQB1*02:01+DQB1*05:03	0.000906
A*24:02+A*33:03^C*07:02+C*12:03^B*07:02+B*35:03^DRB1*07:01+DRB1*11:01^DQB1*02:01+DQB1*03:01	0.000906
A*24:02+A*68:01^C*12:03+C*15:02^B*15:32+B*27:07^DRB1*11:01+DRB1*15:02^DQB1*03:01+DQB1*06:01	0.000906
A*11:01+A*26:01^C*07:04+C*12:02^B*18:01+B*52:01^DRB1*04:05+DRB1*15:02^DQB1*04:02+DQB1*06:01	0.000906
A*01:01+A*68:01^C*06:02+C*07:04^B*18:01+B*57:01^DRB1*07:01+DRB1*12:02^DQB1*03:01+DQB1*03:03	0.000906
A*02:03+A*02:11^C*08:01+C*12:02^B*15:02+B*52:01^DRB1*07:01+DRB1*15:02^DQB1*02:01+DQB1*05:01	0.000906
A*11:01+A*32:01^C*04:01+C*05:01^B*35:01+B*44:02^DRB1*01:01+DRB1*11:01^DQB1*03:01+DQB1*05:01	0.000906
A*01:01+A*01:01^C*06:02+C*06:02^B*57:01+B*57:01^DRB1*07:01+DRB1*14:04^DQB1*03:03+DQB1*05:03	0.000906
A*11:01+A*24:02^C*03:04+C*07:02^B*40:01+B*52:01^DRB1*11:06+DRB1*15:01^DQB1*03:01+DQB1*06:01	0.000906
A*02:01+A*24:02^C*02:02+C*17:01^B*27:05+B*41:01^DRB1*04:03+DRB1*13:02^DQB1*03:02+DQB1*06:09	0.000906
A*11:01+A*33:03^C*03:02+C*08:01^B*15:02+B*58:01^DRB1*14:01+DRB1*15:01^DQB1*05:03+DQB1*06:01	0.000906
A*24:02+A*33:03^C*07:01+C*12:03^B*35:03+B*44:03^DRB1*07:01+DRB1*07:01^DQB1*02:01+DQB1*02:01	0.000906
A*01:01+A*32:01^C*07:01+C*12:02^B*49:01+B*52:01^DRB1*04:03+DRB1*11:11^DQB1*03:01+DQB1*03:02	0.000906
A*24:02+A*24:03^C*12:02+C*12:04^B*39:01+B*52:01^DRB1*04:03+DRB1*15:02^DQB1*03:02+DQB1*05:03	0.000906
A*01:01+A*68:01^C*07:01+C*12:03^B*15:32+B*44:03^DRB1*07:01+DRB1*15:02^DQB1*02:01+DQB1*06:01	0.000906
A*11:01+A*33:03^C*04:03+C*07:01^B*15:25+B*44:03^DRB1*07:01+DRB1*12:02^DQB1*02:01+DQB1*03:01	0.000906
A*01:01+A*11:01^C*07:02+C*12:02^B*07:02+B*52:01^DRB1*15:01+DRB1*15:02^DQB1*06:01+DQB1*06:02	0.000906
A*11:01+A*24:17^C*07:02+C*08:01^B*15:02+B*38:02^DRB1*13:02+DRB1*16:02^DQB1*05:02+DQB1*06:09	0.000906
A*11:01+A*11:01^C*02:02+C*08:01^B*15:02+B*27:05^DRB1*09:01+DRB1*12:02^DQB1*03:01+DQB1*03:03	0.000906
A*11:01+A*24:02^C*07:02+C*12:03^B*07:02+B*15:32^DRB1*07:01+DRB1*15:02^DQB1*02:01+DQB1*06:01	0.000906
A*01:01+A*32:01^C*08:01+C*12:04^B*15:02+B*39:01^DRB1*12:02+DRB1*15:02^DQB1*03:01+DQB1*05:03	0.000906
A*24:07+A*33:03^C*06:02+C*12:02^B*40:06+B*52:01^DRB1*04:03+DRB1*08:03^DQB1*03:01+DQB1*03:02	0.000906
A*02:01+A*33:03^C*01:02+C*07:02^B*07:02+B*15:08^DRB1*11:01+DRB1*11:01^DQB1*03:01+DQB1*03:01	0.000906
A*01:01+A*01:01^C*14:02+C*14:02^B*44:03+B*44:03^DRB1*07:01+DRB1*07:01^DQB1*02:01+DQB1*02:01	0.000906
A*24:02+A*33:03^C*12:02+C*12:03^B*40:01+B*52:01^DRB1*14:04+DRB1*15:06^DQB1*05:02+DQB1*05:03	0.000906
A*33:03+A*68:01^C*07:01+C*15:02^B*44:03+B*51:01^DRB1*03:01+DRB1*07:01^DQB1*02:01+DQB1*02:01	0.000906
A*01:01+A*11:01^C*06:02+C*12:03^B*35:03+B*57:01^DRB1*07:01+DRB1*15:01^DQB1*02:01+DQB1*06:02	0.000906
A*24:07+A*30:01^C*04:01+C*06:02^B*13:02+B*35:05^DRB1*07:01+DRB1*12:02^DQB1*02:01+DQB1*03:01	0.000906
A*33:03+A*33:03^C*03:02+C*07:02^B*52:01+B*58:01^DRB1*07:01+DRB1*14:10^DQB1*03:03+DQB1*05:03	0.000906
A*02:06+A*24:02^C*04:03+C*07:04^B*13:01+B*18:01^DRB1*12:02+DRB1*12:02^DQB1*03:01+DQB1*03:01	0.000906
A*11:01+A*68:01^C*12:02+C*14:02^B*51:01+B*52:01^DRB1*07:01+DRB1*15:02^DQB1*03:03+DQB1*06:01	0.000906
A*02:01+A*02:01^C*12:02+C*12:71^B*18:01+B*52:01^DRB1*08:03+DRB1*14:04^DQB1*03:01+DQB1*05:03	0.000906
A*01:01+A*02:11^C*06:02+C*15:02^B*37:01+B*40:06^DRB1*10:01+DRB1*14:04^DQB1*05:01+DQB1*05:03	0.000906
A*11:01+A*33:03^C*03:04+C*07:02^B*07:02+B*40:01^DRB1*04:03+DRB1*07:01^DQB1*02:01+DQB1*03:02	0.000906
A*11:01+A*11:01^C*08:01+C*15:02^B*15:02+B*40:06^DRB1*04:03+DRB1*12:02^DQB1*03:01+DQB1*03:02	0.000906
A*01:01+A*24:07^C*04:01+C*12:03^B*15:32+B*35:05^DRB1*15:01+DRB1*15:02^DQB1*06:01+DQB1*06:02	0.000906
A*24:02+A*26:01^C*07:01+C*12:02^B*44:03+B*52:01^DRB1*07:01+DRB1*15:02^DQB1*03:03+DQB1*06:01	0.000906
A*01:01+A*11:01^C*04:01+C*07:01^B*15:17+B*35:01^DRB1*13:02+DRB1*15:06^DQB1*05:02+DQB1*06:04	0.000906
A*24:07+A*33:03^C*04:01+C*08:01^B*15:02+B*35:01^DRB1*11:01+DRB1*15:01^DQB1*03:01+DQB1*06:01	0.000906
A*02:11+A*03:01^C*07:01+C*12:02^B*44:03+B*52:01^DRB1*07:01+DRB1*07:01^DQB1*02:01+DQB1*02:01	0.000906
A*11:01+A*24:02^C*15:02+C*16:02^B*15:02+B*51:01^DRB1*04:03+DRB1*12:02^DQB1*03:01+DQB1*03:02	0.000906
A*24:02+A*33:03^C*02:02+C*07:26^B*15:25+B*27:05^DRB1*04:04+DRB1*07:01^DQB1*03:02+DQB1*03:03	0.000906
A*01:01+A*33:03^C*02:02+C*07:01^B*27:05+B*44:03^DRB1*07:01+DRB1*15:01^DQB1*02:01+DQB1*06:02	0.000906
A*11:01+A*11:01^C*08:01+C*08:01^B*15:02+B*15:02^DRB1*04:05+DRB1*12:02^DQB1*03:01+DQB1*04:01	0.000906
A*33:03+A*68:01^C*01:02+C*07:01^B*44:03+B*56:01^DRB1*04:05+DRB1*07:01^DQB1*02:01+DQB1*04:02	0.000906
A*24:02+A*33:03^C*01:02+C*07:01^B*44:03+B*56:01^DRB1*04:05+DRB1*07:01^DQB1*02:01+DQB1*03:02	0.000906
A*01:01+A*11:01^C*04:01+C*06:02^B*35:01+B*37:01^DRB1*07:01+DRB1*10:01^DQB1*02:01+DQB1*05:01	0.000906
A*11:01+A*33:03^C*07:01+C*07:02^B*07:05+B*44:03^DRB1*07:01+DRB1*15:01^DQB1*03:03+DQB1*06:01	0.000906
A*24:02+A*24:02^C*03:04+C*07:01^B*40:01+B*44:03^DRB1*07:01+DRB1*13:01^DQB1*02:01+DQB1*06:03	0.000906
A*11:01+A*24:02^C*01:02+C*07:01^B*44:03+B*55:01^DRB1*07:01+DRB1*07:01^DQB1*02:01+DQB1*02:01	0.000906
A*32:01+A*33:03^C*06:02+C*15:02^B*40:06+B*45:01^DRB1*09:01+DRB1*15:06^DQB1*02:01+DQB1*05:02	0.000906
A*11:01+A*68:01^C*07:02+C*12:02^B*07:02+B*52:01^DRB1*14:10+DRB1*15:01^DQB1*05:02+DQB1*05:03	0.000906
A*01:01+A*11:01^C*04:01+C*04:03^B*15:25+B*35:03^DRB1*14:01+DRB1*15:01^DQB1*05:02+DQB1*05:02	0.000906
A*11:01+A*11:01^C*03:03+C*08:01^B*15:02+B*15:02^DRB1*12:02+DRB1*15:02^DQB1*03:01+DQB1*05:01	0.000906
A*24:02+A*24:02^C*03:04+C*12:02^B*40:01+B*40:06^DRB1*13:01+DRB1*15:02^DQB1*05:03+DQB1*06:03	0.000906
A*02:01+A*30:01^C*04:01+C*06:02^B*13:02+B*35:01^DRB1*01:01+DRB1*07:01^DQB1*03:03+DQB1*05:01	0.000906
A*11:01+A*68:01^C*07:04+C*12:02^B*13:01+B*52:01^DRB1*15:02+DRB1*15:02^DQB1*06:01+DQB1*06:01	0.000906
A*33:03+A*33:03^C*03:02+C*04:01^B*35:01+B*58:01^DRB1*03:01+DRB1*04:04^DQB1*02:01+DQB1*03:01	0.000906
A*11:01+A*68:01^C*07:01+C*16:02^B*44:03+B*51:01^DRB1*14:04+DRB1*15:02^DQB1*05:03+DQB1*05:03	0.000906
A*24:07+A*33:03^C*12:02+C*12:02^B*52:01+B*52:01^DRB1*04:03+DRB1*14:04^DQB1*03:02+DQB1*05:03	0.000906
A*33:03+A*33:03^C*04:01+C*04:01^B*35:03+B*35:03^DRB1*11:08+DRB1*11:08^DQB1*03:01+DQB1*03:01	0.000906
A*11:01+A*24:02^C*08:01+C*12:02^B*15:02+B*40:06^DRB1*12:02+DRB1*15:02^DQB1*03:01+DQB1*05:03	0.000906
A*01:01+A*68:01^C*01:02+C*14:02^B*27:05+B*51:01^DRB1*04:03+DRB1*12:02^DQB1*03:01+DQB1*03:02	0.000906
A*01:01+A*01:01^C*01:02+C*06:02^B*15:08+B*57:01^DRB1*07:01+DRB1*14:04^DQB1*03:03+DQB1*05:03	0.000906
A*01:01+A*24:02^C*04:01+C*15:02^B*15:01+B*40:06^DRB1*07:01+DRB1*10:01^DQB1*03:03+DQB1*05:01	0.000906
A*11:01+A*24:02^C*08:01+C*14:02^B*15:02+B*51:06^DRB1*12:02+DRB1*14:05^DQB1*03:01+DQB1*05:03	0.000906
A*24:02+A*33:03^C*04:01+C*07:01^B*40:01+B*44:03^DRB1*07:01+DRB1*12:02^DQB1*02:01+DQB1*03:01	0.000906
A*01:01+A*33:03^C*07:01+C*07:01^B*44:03+B*44:03^DRB1*07:01+DRB1*09:01^DQB1*02:01+DQB1*03:03	0.000906
A*24:02+A*32:01^C*01:02+C*07:01^B*49:01+B*55:01^DRB1*13:01+DRB1*13:02^DQB1*06:03+DQB1*06:04	0.000906
A*11:01+A*33:03^C*03:02+C*15:02^B*40:06+B*58:01^DRB1*07:01+DRB1*15:02^DQB1*02:01+DQB1*06:01	0.000906
A*02:11+A*11:01^C*04:01+C*15:02^B*35:01+B*40:02^DRB1*01:03+DRB1*04:05^DQB1*04:02+DQB1*05:01	0.000906
A*11:01+A*33:03^C*03:02+C*08:01^B*15:02+B*58:01^DRB1*07:01+DRB1*13:02^DQB1*02:01+DQB1*06:09	0.000906
A*11:01+A*33:03^C*12:02+C*12:03^B*35:03+B*52:01^DRB1*07:01+DRB1*15:02^DQB1*02:01+DQB1*06:01	0.000906
A*01:01+A*01:01^C*06:02+C*07:01^B*15:17+B*37:01^DRB1*10:01+DRB1*13:02^DQB1*05:01+DQB1*06:04	0.000906
A*01:01+A*33:03^C*06:02+C*07:01^B*44:03+B*57:01^DRB1*07:01+DRB1*11:01^DQB1*02:01+DQB1*03:01	0.000906
A*29:01+A*33:03^C*07:01+C*15:05^B*07:05+B*44:03^DRB1*03:01+DRB1*07:01^DQB1*02:01+DQB1*02:01	0.000906
A*11:01+A*11:01^C*04:03+C*08:01^B*15:02+B*15:25^DRB1*12:02+DRB1*14:04^DQB1*03:01+DQB1*05:03	0.000906
A*01:01+A*11:01^C*07:01+C*12:03^B*15:32+B*44:03^DRB1*07:01+DRB1*07:01^DQB1*02:01+DQB1*03:03	0.000906
A*24:02+A*30:01^C*06:02+C*16:02^B*13:02+B*51:01^DRB1*04:01+DRB1*07:01^DQB1*02:01+DQB1*03:03	0.000906
A*03:01+A*11:01^C*04:01+C*08:01^B*15:02+B*35:01^DRB1*01:01+DRB1*12:02^DQB1*03:01+DQB1*05:01	0.000906
A*11:01+A*11:03^C*07:01+C*07:02^B*44:03+B*52:01^DRB1*07:01+DRB1*11:06^DQB1*02:01+DQB1*03:01	0.000906
A*01:01+A*11:01^C*03:03+C*04:03^B*13:01+B*56:01^DRB1*12:02+DRB1*14:04^DQB1*03:01+DQB1*05:03	0.000906
A*01:01+A*03:01^C*04:01+C*06:02^B*35:01+B*57:01^DRB1*10:01+DRB1*15:01^DQB1*05:01+DQB1*05:02	0.000906
A*11:01+A*24:02^C*06:02+C*12:03^B*15:32+B*57:01^DRB1*07:01+DRB1*12:02^DQB1*03:03+DQB1*06:01	0.000906
A*24:02+A*26:01^C*04:01+C*07:01^B*35:01+B*44:03^DRB1*07:01+DRB1*15:01^DQB1*02:01+DQB1*06:01	0.000906
A*11:01+A*33:03^C*04:01+C*07:01^B*35:08+B*44:03^DRB1*07:01+DRB1*13:01^DQB1*02:01+DQB1*06:03	0.000906
A*26:01+A*68:01^C*06:02+C*07:01^B*44:03+B*50:01^DRB1*07:01+DRB1*07:01^DQB1*02:01+DQB1*03:03	0.000906
A*02:11+A*11:01^C*14:02+C*15:02^B*15:02+B*51:01^DRB1*12:02+DRB1*14:04^DQB1*03:01+DQB1*05:03	0.000906
A*01:01+A*26:01^C*03:04+C*07:01^B*15:17+B*40:01^DRB1*04:04+DRB1*15:02^DQB1*03:02+DQB1*06:01	0.000906
A*01:01+A*11:01^C*04:03+C*06:02^B*15:25+B*57:01^DRB1*07:01+DRB1*14:04^DQB1*03:03+DQB1*05:03	0.000906
A*01:01+A*33:03^C*03:02+C*06:02^B*57:01+B*58:01^DRB1*07:01+DRB1*13:02^DQB1*02:01+DQB1*06:09	0.000906
A*30:01+A*33:03^C*06:02+C*12:03^B*13:02+B*40:01^DRB1*07:01+DRB1*10:01^DQB1*02:01+DQB1*05:01	0.000906
A*11:01+A*33:03^C*03:02+C*15:02^B*40:06+B*58:01^DRB1*07:01+DRB1*15:02^DQB1*03:03+DQB1*06:01	0.000906
A*02:11+A*33:03^C*03:03+C*03:04^B*15:05+B*40:01^DRB1*11:01+DRB1*14:04^DQB1*03:01+DQB1*05:03	0.000906
A*11:01+A*68:01^C*08:01+C*12:03^B*15:02+B*35:03^DRB1*11:01+DRB1*12:02^DQB1*03:01+DQB1*03:01	0.000906
A*02:03+A*68:01^C*04:01+C*07:02^B*15:03+B*38:02^DRB1*11:06+DRB1*13:02^DQB1*03:01+DQB1*06:04	0.000906
A*11:01+A*68:01^C*08:01+C*14:02^B*15:02+B*51:01^DRB1*12:02+DRB1*15:02^DQB1*05:02+DQB1*06:01	0.000906
A*33:03+A*33:03^C*05:01+C*07:01^B*44:02+B*44:03^DRB1*04:05+DRB1*07:01^DQB1*02:01+DQB1*04:02	0.000906
A*26:01+A*68:01^C*12:02+C*15:02^B*51:01+B*52:01^DRB1*13:01+DRB1*15:02^DQB1*06:01+DQB1*06:03	0.000906
A*01:01+A*68:01^C*03:02+C*07:04^B*15:18+B*58:01^DRB1*04:03+DRB1*07:01^DQB1*03:02+DQB1*03:03	0.000906
A*11:01+A*33:03^C*01:02+C*08:01^B*15:02+B*55:01^DRB1*04:03+DRB1*15:01^DQB1*03:02+DQB1*05:02	0.000906
A*01:01+A*33:03^C*12:02+C*15:02^B*51:01+B*52:01^DRB1*04:03+DRB1*04:07^DQB1*03:01+DQB1*03:02	0.000906
A*11:01+A*11:01^C*07:02+C*08:01^B*15:02+B*51:01^DRB1*15:01+DRB1*15:01^DQB1*06:01+DQB1*06:01	0.000906
A*01:01+A*03:01^C*08:01+C*12:03^B*15:02+B*35:03^DRB1*10:01+DRB1*12:02^DQB1*03:01+DQB1*05:01	0.000906
A*02:01+A*24:02^C*07:01+C*07:02^B*38:02+B*44:03^DRB1*10:01+DRB1*15:04^DQB1*05:01+DQB1*05:02	0.000906
A*24:02+A*33:03^C*07:01+C*12:02^B*44:03+B*52:01^DRB1*07:01+DRB1*07:01^DQB1*02:01+DQB1*02:01	0.000906
A*03:01+A*11:01^C*04:01+C*12:02^B*35:03+B*35:03^DRB1*07:01+DRB1*13:01^DQB1*03:03+DQB1*06:03	0.000906
A*01:01+A*01:01^C*06:02+C*06:02^B*37:01+B*57:01^DRB1*07:01+DRB1*12:02^DQB1*03:01+DQB1*03:03	0.000906
A*01:01+A*33:03^C*04:01+C*06:02^B*35:03+B*57:01^DRB1*07:01+DRB1*09:01^DQB1*03:03+DQB1*03:03	0.000906
A*26:01+A*33:03^C*01:02+C*03:02^B*55:01+B*58:01^DRB1*07:01+DRB1*14:04^DQB1*03:03+DQB1*05:03	0.000906
A*11:01+A*11:01^C*01:02+C*12:02^B*15:01+B*52:01^DRB1*07:01+DRB1*14:04^DQB1*02:01+DQB1*05:03	0.000906
A*02:06+A*11:01^C*06:02+C*07:04^B*15:18+B*57:01^DRB1*04:03+DRB1*11:01^DQB1*03:01+DQB1*03:02	0.000906
A*01:01+A*24:17^C*06:02+C*08:01^B*15:02+B*57:01^DRB1*07:01+DRB1*12:02^DQB1*03:01+DQB1*03:03	0.000906
A*24:02+A*24:17^C*07:02+C*08:01^B*07:02+B*15:02^DRB1*04:06+DRB1*12:02^DQB1*03:01+DQB1*03:02	0.000906
A*01:01+A*24:02^C*03:02+C*12:02^B*35:08+B*37:01^DRB1*10:01+DRB1*14:04^DQB1*05:01+DQB1*05:03	0.000906
A*11:01+A*24:17^C*04:03+C*12:03^B*13:01+B*15:32^DRB1*10:01+DRB1*15:02^DQB1*05:01+DQB1*05:01	0.000906
A*01:01+A*11:01^C*06:02+C*06:02^B*57:01+B*57:01^DRB1*07:01+DRB1*07:01^DQB1*03:03+DQB1*03:03	0.000906
A*11:01+A*26:01^C*07:01+C*12:03^B*15:32+B*44:03^DRB1*07:01+DRB1*11:01^DQB1*02:01+DQB1*03:01	0.000906
A*03:01+A*33:03^C*01:02+C*06:02^B*13:02+B*55:01^DRB1*07:01+DRB1*10:01^DQB1*02:01+DQB1*05:01	0.000906
A*01:01+A*24:02^C*07:02+C*08:01^B*15:01+B*15:13^DRB1*11:01+DRB1*12:02^DQB1*03:01+DQB1*03:01	0.000906
A*02:01+A*03:01^C*03:04+C*07:02^B*07:02+B*15:01^DRB1*04:01+DRB1*15:01^DQB1*03:02+DQB1*06:02	0.000906
A*02:06+A*24:02^C*08:01+C*12:02^B*15:02+B*52:01^DRB1*12:02+DRB1*14:04^DQB1*03:01+DQB1*05:03	0.000906
A*11:01+A*33:03^C*03:02+C*08:01^B*15:02+B*58:01^DRB1*07:01+DRB1*13:02^DQB1*03:03+DQB1*06:09	0.000906
A*01:01+A*33:03^C*03:04+C*12:03^B*40:01+B*40:01^DRB1*10:01+DRB1*11:01^DQB1*03:01+DQB1*05:01	0.000906
A*03:01+A*11:01^C*01:02+C*08:01^B*15:01+B*15:02^DRB1*04:06+DRB1*12:02^DQB1*03:01+DQB1*03:02	0.000906
A*24:02+A*24:02^C*07:02+C*14:02^B*07:02+B*51:01^DRB1*10:01+DRB1*12:02^DQB1*03:01+DQB1*05:01	0.000906
A*03:01+A*26:01^C*01:02+C*07:01^B*44:03+B*55:01^DRB1*07:01+DRB1*10:01^DQB1*02:01+DQB1*05:01	0.000906
A*24:17+A*33:03^C*04:01+C*08:01^B*15:02+B*35:03^DRB1*14:04+DRB1*15:02^DQB1*05:03+DQB1*06:01	0.000906
A*11:01+A*24:02^C*04:01+C*12:03^B*35:01+B*35:03^DRB1*13:01+DRB1*15:02^DQB1*06:01+DQB1*06:03	0.000906
A*24:02+A*26:01^C*14:02+C*15:02^B*15:02+B*51:06^DRB1*10:01+DRB1*15:02^DQB1*05:01+DQB1*05:01	0.000906
A*03:01+A*33:03^C*04:01+C*15:02^B*35:01+B*40:06^DRB1*14:04+DRB1*15:01^DQB1*05:03+DQB1*06:01	0.000906
A*11:01+A*11:01^C*12:02+C*12:02^B*52:01+B*52:01^DRB1*09:01+DRB1*12:02^DQB1*03:01+DQB1*03:03	0.000906
A*11:01+A*11:01^C*12:02+C*12:02^B*52:01+B*52:01^DRB1*04:04+DRB1*15:02^DQB1*03:02+DQB1*06:01	0.000906
A*03:01+A*24:02^C*01:02+C*08:01^B*15:02+B*55:02^DRB1*10:01+DRB1*12:02^DQB1*03:01+DQB1*05:01	0.000906
A*11:01+A*24:02^C*04:01+C*07:01^B*44:03+B*51:01^DRB1*04:02+DRB1*15:02^DQB1*03:02+DQB1*05:01	0.000906
A*03:01+A*68:01^C*03:04+C*07:01^B*15:17+B*40:01^DRB1*12:02+DRB1*13:02^DQB1*03:01+DQB1*06:04	0.000906
A*02:11+A*11:01^C*12:02+C*12:03^B*15:32+B*52:01^DRB1*04:03+DRB1*12:02^DQB1*03:01+DQB1*03:02	0.000906
A*11:01+A*33:03^C*03:88+C*08:01^B*15:02+B*15:75^DRB1*04:03+DRB1*15:02^DQB1*03:02+DQB1*06:01	0.000906
A*02:01+A*02:06^C*04:01+C*15:02^B*35:01+B*40:06^DRB1*01:01+DRB1*14:04^DQB1*05:01+DQB1*05:03	0.000906
A*11:01+A*26:01^C*02:02+C*07:01^B*27:05+B*44:03^DRB1*01:01+DRB1*10:01^DQB1*05:01+DQB1*05:01	0.000906
A*11:01+A*11:01^C*04:06+C*06:02^B*13:01+B*37:01^DRB1*12:02+DRB1*15:02^DQB1*03:01+DQB1*05:03	0.000906
A*24:17+A*33:03^C*08:01+C*08:01^B*15:02+B*15:02^DRB1*12:02+DRB1*12:02^DQB1*03:01+DQB1*03:01	0.000906
A*31:01+A*68:01^C*04:01+C*07:01^B*18:01+B*35:03^DRB1*10:01+DRB1*13:01^DQB1*05:01+DQB1*06:03	0.000906
A*24:02+A*33:03^C*04:03+C*16:02^B*15:18+B*15:25^DRB1*12:02+DRB1*14:15^DQB1*03:01+DQB1*05:03	0.000906
A*01:01+A*33:03^C*03:02+C*06:02^B*57:01+B*58:01^DRB1*03:01+DRB1*07:01^DQB1*02:01+DQB1*03:03	0.000906
A*01:01+A*11:01^C*07:02+C*12:02^B*07:02+B*52:01^DRB1*01:01+DRB1*15:02^DQB1*05:01+DQB1*06:01	0.000906
A*01:01+A*01:01^C*06:02+C*07:01^B*15:17+B*57:01^DRB1*04:04+DRB1*07:01^DQB1*03:02+DQB1*03:03	0.000906
A*24:17+A*74:01^C*07:01+C*07:02^B*38:02+B*44:03^DRB1*07:01+DRB1*07:01^DQB1*02:01+DQB1*02:01	0.000906
A*33:03+A*68:01^C*07:01+C*07:01^B*44:03+B*44:03^DRB1*07:01+DRB1*07:01^DQB1*02:01+DQB1*02:01	0.000906
A*24:02+A*33:03^C*02:02+C*04:01^B*27:05+B*35:01^DRB1*14:04+DRB1*15:02^DQB1*05:03+DQB1*05:03	0.000906
A*24:02+A*24:02^C*01:02+C*01:02^B*56:01+B*56:01^DRB1*04:05+DRB1*14:28^DQB1*04:01+DQB1*05:03	0.000906
A*11:01+A*11:01^C*08:01+C*14:02^B*15:02+B*51:01^DRB1*04:03+DRB1*14:04^DQB1*03:02+DQB1*05:03	0.000906
A*02:03+A*24:07^C*08:01+C*16:02^B*15:02+B*51:01^DRB1*07:01+DRB1*12:02^DQB1*02:01+DQB1*03:01	0.000906
A*11:01+A*24:07^C*04:01+C*06:02^B*35:05+B*57:01^DRB1*07:01+DRB1*14:05^DQB1*03:03+DQB1*05:03	0.000906
A*02:01+A*02:03^C*04:01+C*14:02^B*35:01+B*51:01^DRB1*07:01+DRB1*12:02^DQB1*02:01+DQB1*03:01	0.000906
A*03:01+A*11:01^C*01:02+C*08:01^B*15:02+B*51:01^DRB1*10:01+DRB1*12:02^DQB1*03:01+DQB1*05:01	0.000906
A*01:01+A*03:01^C*02:02+C*12:02^B*27:05+B*52:01^DRB1*11:11+DRB1*15:02^DQB1*03:01+DQB1*06:01	0.000906
A*11:01+A*11:01^C*04:03+C*08:01^B*13:01+B*15:02^DRB1*04:05+DRB1*15:01^DQB1*04:02+DQB1*06:01	0.000906
A*11:01+A*24:02^C*08:01+C*15:02^B*15:02+B*40:06^DRB1*15:01+DRB1*15:02^DQB1*06:01+DQB1*06:01	0.000906
A*11:01+A*68:01^C*12:03+C*15:02^B*13:01+B*35:03^DRB1*13:01+DRB1*15:01^DQB1*06:01+DQB1*06:03	0.000906
A*01:01+A*02:06^C*04:01+C*06:02^B*15:01+B*57:01^DRB1*04:06+DRB1*07:01^DQB1*02:01+DQB1*03:02	0.000906
A*33:03+A*33:03^C*07:01+C*12:02^B*44:03+B*52:01^DRB1*04:03+DRB1*07:01^DQB1*02:01+DQB1*03:02	0.000906
A*01:01+A*02:06^C*03:04+C*06:02^B*13:02+B*57:01^DRB1*07:01+DRB1*07:01^DQB1*02:01+DQB1*03:03	0.000906
A*01:01+A*24:02^C*06:02+C*08:01^B*15:02+B*37:01^DRB1*07:01+DRB1*11:01^DQB1*03:01+DQB1*03:03	0.000906
A*11:01+A*24:17^C*04:03+C*15:02^B*15:25+B*51:01^DRB1*10:01+DRB1*11:01^DQB1*03:01+DQB1*05:01	0.000906
A*01:01+A*33:03^C*04:01+C*12:02^B*15:01+B*40:06^DRB1*01:01+DRB1*07:01^DQB1*03:03+DQB1*05:01	0.000906
A*02:11+A*24:07^C*12:02+C*16:02^B*51:01+B*52:01^DRB1*04:01+DRB1*04:03^DQB1*03:02+DQB1*03:02	0.000906
A*01:01+A*02:03^C*06:02+C*08:01^B*15:02+B*57:01^DRB1*07:01+DRB1*15:02^DQB1*03:03+DQB1*05:01	0.000906
A*01:01+A*24:02^C*06:02+C*15:02^B*40:06+B*57:01^DRB1*04:04+DRB1*10:01^DQB1*03:02+DQB1*05:01	0.000906
A*33:03+A*33:03^C*04:03+C*07:01^B*15:25+B*44:03^DRB1*07:01+DRB1*15:01^DQB1*02:01+DQB1*06:01	0.000906
A*11:01+A*11:01^C*12:02+C*12:02^B*52:01+B*52:01^DRB1*15:02+DRB1*15:02^DQB1*06:01+DQB1*06:01	0.000906
A*01:01+A*02:03^C*04:01+C*08:01^B*15:02+B*35:01^DRB1*13:01+DRB1*15:02^DQB1*05:01+DQB1*06:03	0.000906
A*03:01+A*33:03^C*04:01+C*07:01^B*44:03+B*44:03^DRB1*07:01+DRB1*07:01^DQB1*02:01+DQB1*02:01	0.000906
A*11:01+A*11:01^C*01:02+C*08:01^B*15:01+B*15:02^DRB1*12:02+DRB1*14:04^DQB1*03:01+DQB1*05:03	0.000906
A*24:02+A*30:01^C*06:02+C*07:02^B*07:02+B*13:02^DRB1*07:01+DRB1*07:01^DQB1*02:01+DQB1*02:01	0.000906
A*26:01+A*33:03^C*02:02+C*04:01^B*27:05+B*35:05^DRB1*12:02+DRB1*15:02^DQB1*03:01+DQB1*05:03	0.000906
A*02:01+A*24:07^C*07:01+C*12:02^B*35:01+B*52:01^DRB1*04:03+DRB1*11:01^DQB1*03:01+DQB1*03:02	0.000906
A*03:01+A*33:03^C*07:01+C*12:03^B*15:32+B*44:03^DRB1*12:02+DRB1*15:04^DQB1*03:01+DQB1*05:02	0.000906
A*02:01+A*11:01^C*12:02+C*12:03^B*35:03+B*52:01^DRB1*13:01+DRB1*15:02^DQB1*06:01+DQB1*06:03	0.000906
A*01:01+A*32:01^C*07:01+C*15:02^B*40:06+B*49:01^DRB1*11:11+DRB1*15:02^DQB1*03:01+DQB1*06:01	0.000906
A*11:01+A*24:02^C*04:01+C*12:02^B*35:01+B*52:01^DRB1*07:01+DRB1*15:02^DQB1*02:01+DQB1*06:01	0.000906
A*01:01+A*11:01^C*01:02+C*12:02^B*52:01+B*56:01^DRB1*04:03+DRB1*04:05^DQB1*03:02+DQB1*04:01	0.000906
A*02:11+A*33:03^C*07:02+C*12:03^B*35:03+B*51:01^DRB1*09:01+DRB1*12:02^DQB1*03:03+DQB1*05:02	0.000906
A*01:01+A*24:02^C*07:01+C*07:02^B*07:02+B*44:03^DRB1*07:01+DRB1*15:01^DQB1*02:01+DQB1*06:02	0.000906
A*01:01+A*11:01^C*12:03+C*15:02^B*15:32+B*27:05^DRB1*01:01+DRB1*15:02^DQB1*05:01+DQB1*05:01	0.000906
A*01:01+A*66:01^C*06:02+C*12:03^B*15:03+B*37:01^DRB1*07:01+DRB1*10:01^DQB1*02:01+DQB1*05:01	0.000906
A*02:01+A*33:03^C*12:02+C*12:02^B*52:01+B*52:01^DRB1*07:01+DRB1*14:04^DQB1*02:01+DQB1*05:03	0.000906
A*02:11+A*11:01^C*04:01+C*12:03^B*35:03+B*40:01^DRB1*07:01+DRB1*12:01^DQB1*03:01+DQB1*03:03	0.000906
A*01:01+A*33:03^C*07:01+C*07:02^B*38:02+B*44:03^DRB1*07:01+DRB1*15:02^DQB1*02:01+DQB1*05:01	0.000906
A*01:01+A*24:02^C*07:01+C*15:02^B*40:06+B*44:03^DRB1*07:01+DRB1*15:02^DQB1*02:01+DQB1*06:01	0.000906
A*02:03+A*33:03^C*07:02+C*12:02^B*38:02+B*52:01^DRB1*07:01+DRB1*14:04^DQB1*02:01+DQB1*05:03	0.000906
A*33:03+A*68:01^C*01:02+C*07:01^B*44:03+B*55:01^DRB1*07:03+DRB1*10:01^DQB1*02:01+DQB1*05:01	0.000906
A*03:01+A*68:01^C*01:02+C*04:01^B*27:05+B*55:01^DRB1*04:04+DRB1*10:01^DQB1*03:02+DQB1*05:01	0.000906
A*33:03+A*33:03^C*07:01+C*07:02^B*07:02+B*44:03^DRB1*07:01+DRB1*07:01^DQB1*02:01+DQB1*02:01	0.000906
A*02:03+A*23:01^C*07:01+C*07:02^B*38:02+B*44:03^DRB1*07:01+DRB1*15:02^DQB1*02:01+DQB1*05:01	0.000906
A*11:01+A*33:03^C*04:01+C*08:01^B*15:02+B*35:01^DRB1*12:02+DRB1*15:06^DQB1*03:01+DQB1*05:02	0.000906
A*11:01+A*24:02^C*07:02+C*15:02^B*40:02+B*52:01^DRB1*04:03+DRB1*15:02^DQB1*03:02+DQB1*06:01	0.000906
A*24:02+A*33:03^C*15:02+C*16:02^B*40:06+B*57:01^DRB1*04:03+DRB1*15:02^DQB1*03:02+DQB1*06:01	0.000906
A*02:03+A*68:01^C*12:02+C*15:02^B*40:06+B*52:01^DRB1*07:01+DRB1*15:01^DQB1*03:03+DQB1*06:01	0.000906
A*24:02+A*33:03^C*07:01+C*15:02^B*40:06+B*44:03^DRB1*07:01+DRB1*11:01^DQB1*02:01+DQB1*03:01	0.000906
A*01:01+A*03:01^C*06:02+C*12:03^B*35:03+B*57:01^DRB1*07:01+DRB1*10:01^DQB1*02:01+DQB1*05:01	0.000906
A*02:01+A*11:01^C*12:02+C*15:05^B*07:05+B*52:01^DRB1*14:04+DRB1*14:04^DQB1*05:03+DQB1*05:03	0.000906
A*33:03+A*33:03^C*04:01+C*07:01^B*35:08+B*44:03^DRB1*13:01+DRB1*15:01^DQB1*06:02+DQB1*06:03	0.000906
A*11:01+A*24:02^C*01:02+C*12:03^B*35:03+B*55:01^DRB1*11:01+DRB1*13:01^DQB1*03:01+DQB1*06:03	0.000906
A*02:01+A*33:03^C*07:02+C*08:01^B*08:01+B*15:02^DRB1*03:01+DRB1*12:02^DQB1*02:01+DQB1*03:01	0.000906
A*03:01+A*29:01^C*02:02+C*16:02^B*27:05+B*51:01^DRB1*07:01+DRB1*13:01^DQB1*03:03+DQB1*06:03	0.000906
A*02:01+A*03:01^C*05:01+C*07:02^B*07:02+B*44:02^DRB1*04:01+DRB1*15:01^DQB1*03:01+DQB1*06:02	0.000906
A*01:01+A*11:01^C*06:02+C*14:02^B*37:01+B*51:01^DRB1*10:01+DRB1*13:01^DQB1*05:01+DQB1*06:03	0.000906
A*33:03+A*33:03^C*07:01+C*07:01^B*15:17+B*44:03^DRB1*07:01+DRB1*13:02^DQB1*02:01+DQB1*06:04	0.000906
A*03:01+A*33:03^C*03:04+C*08:01^B*15:02+B*40:01^DRB1*15:02+DRB1*16:02^DQB1*05:02+DQB1*06:01	0.000906
A*03:01+A*24:02^C*03:04+C*14:02^B*40:01+B*51:01^DRB1*09:01+DRB1*12:02^DQB1*03:01+DQB1*03:03	0.000906
A*24:02+A*26:01^C*04:03+C*04:03^B*13:01+B*15:25^DRB1*07:01+DRB1*15:01^DQB1*02:01+DQB1*05:02	0.000906
A*02:03+A*24:02^C*08:01+C*12:03^B*15:02+B*35:03^DRB1*07:01+DRB1*12:02^DQB1*02:01+DQB1*03:01	0.000906
A*01:01+A*29:01^C*07:01+C*16:02^B*15:17+B*51:01^DRB1*13:02+DRB1*15:02^DQB1*06:01+DQB1*06:04	0.000906
A*02:11+A*33:03^C*07:02+C*12:02^B*07:02+B*52:01^DRB1*07:01+DRB1*15:02^DQB1*02:01+DQB1*06:01	0.000906
A*11:01+A*24:02^C*07:02+C*12:02^B*07:02+B*52:01^DRB1*15:01+DRB1*15:02^DQB1*06:01+DQB1*06:03	0.000906
A*02:11+A*33:03^C*03:02+C*12:02^B*27:04+B*58:01^DRB1*12:02+DRB1*13:02^DQB1*03:01+DQB1*06:09	0.000906
A*11:01+A*11:01^C*04:01+C*08:01^B*15:02+B*51:01^DRB1*04:02+DRB1*12:02^DQB1*03:01+DQB1*03:02	0.000906
A*01:01+A*24:02^C*12:03+C*15:02^B*35:03+B*40:06^DRB1*14:01+DRB1*15:01^DQB1*05:03+DQB1*06:01	0.000906
A*33:03+A*33:03^C*04:01+C*07:01^B*35:01+B*44:03^DRB1*07:01+DRB1*11:01^DQB1*02:01+DQB1*03:01	0.000906
A*01:01+A*01:01^C*06:02+C*12:02^B*52:01+B*57:01^DRB1*07:01+DRB1*12:01^DQB1*03:01+DQB1*03:03	0.000906
A*24:02+A*33:03^C*07:02+C*08:01^B*15:02+B*39:06^DRB1*08:01+DRB1*12:02^DQB1*03:01+DQB1*04:02	0.000906
A*03:01+A*33:03^C*03:02+C*12:03^B*35:03+B*58:01^DRB1*07:01+DRB1*15:01^DQB1*02:01+DQB1*06:02	0.000906
A*02:06+A*11:01^C*04:01+C*07:01^B*35:01+B*44:03^DRB1*07:01+DRB1*15:02^DQB1*02:01+DQB1*06:01	0.000906
A*01:01+A*68:01^C*06:02+C*07:29^B*15:05+B*37:01^DRB1*10:01+DRB1*11:01^DQB1*03:01+DQB1*05:01	0.000906
A*11:01+A*33:03^C*07:01+C*07:01^B*44:03+B*44:03^DRB1*07:01+DRB1*15:02^DQB1*02:01+DQB1*06:01	0.000906
A*01:01+A*24:02^C*03:02+C*08:01^B*15:02+B*58:01^DRB1*03:01+DRB1*12:02^DQB1*02:01+DQB1*03:01	0.000906
A*02:01+A*02:03^C*07:01+C*07:01^B*08:01+B*44:03^DRB1*03:01+DRB1*07:01^DQB1*02:01+DQB1*02:01	0.000906
A*01:01+A*02:01^C*04:03+C*06:02^B*13:01+B*57:01^DRB1*07:01+DRB1*15:01^DQB1*03:03+DQB1*06:01	0.000906
A*11:01+A*24:17^C*04:01+C*04:01^B*15:25+B*35:01^DRB1*01:01+DRB1*14:04^DQB1*05:01+DQB1*05:03	0.000906
A*02:11+A*68:01^C*04:01+C*15:02^B*35:03+B*40:06^DRB1*07:01+DRB1*14:04^DQB1*02:01+DQB1*05:03	0.000906
A*02:06+A*24:02^C*07:01+C*07:02^B*07:05+B*44:03^DRB1*14:04+DRB1*15:01^DQB1*05:03+DQB1*06:01	0.000906
A*02:01+A*68:01^C*04:01+C*04:01^B*35:03+B*40:01^DRB1*08:03+DRB1*14:04^DQB1*03:01+DQB1*05:03	0.000906
A*11:01+A*33:03^C*01:02+C*04:01^B*15:08+B*35:03^DRB1*14:04+DRB1*15:02^DQB1*05:03+DQB1*06:01	0.000906
A*11:01+A*11:03^C*04:01+C*04:01^B*35:01+B*35:03^DRB1*07:01+DRB1*15:02^DQB1*03:03+DQB1*06:01	0.000906
A*02:11+A*11:01^C*04:03+C*15:02^B*13:01+B*40:06^DRB1*07:01+DRB1*12:02^DQB1*02:01+DQB1*03:01	0.000906
A*01:01+A*02:03^C*04:03+C*06:02^B*13:01+B*57:01^DRB1*07:01+DRB1*14:04^DQB1*03:03+DQB1*05:03	0.000906
A*03:01+A*33:03^C*02:02+C*07:01^B*27:05+B*44:03^DRB1*07:01+DRB1*15:02^DQB1*03:03+DQB1*06:01	0.000906
A*03:01+A*11:01^C*02:02+C*15:02^B*27:05+B*40:06^DRB1*09:01+DRB1*15:01^DQB1*03:03+DQB1*06:02	0.000906
A*03:01+A*24:02^C*07:02+C*07:04^B*07:02+B*15:18^DRB1*04:03+DRB1*15:01^DQB1*03:02+DQB1*06:02	0.000906
A*33:03+A*68:01^C*07:01+C*08:01^B*15:02+B*44:03^DRB1*10:01+DRB1*15:01^DQB1*05:01+DQB1*06:01	0.000906
A*11:01+A*33:03^C*07:01+C*14:02^B*44:03+B*51:01^DRB1*12:02+DRB1*14:04^DQB1*03:01+DQB1*05:03	0.000906
A*11:01+A*24:17^C*04:03+C*12:02^B*13:01+B*52:01^DRB1*12:02+DRB1*15:02^DQB1*03:01+DQB1*06:01	0.000906
A*02:06+A*11:01^C*07:01+C*07:02^B*38:02+B*44:03^DRB1*07:01+DRB1*15:02^DQB1*02:01+DQB1*05:01	0.000906
A*24:02+A*33:03^C*04:01+C*15:02^B*35:01+B*40:06^DRB1*14:01+DRB1*15:01^DQB1*05:03+DQB1*06:01	0.000906
A*03:01+A*33:03^C*01:02+C*03:02^B*55:01+B*58:01^DRB1*03:01+DRB1*14:07^DQB1*02:01+DQB1*05:03	0.000906
A*11:01+A*24:02^C*07:01+C*12:03^B*15:17+B*35:03^DRB1*07:01+DRB1*13:02^DQB1*02:01+DQB1*06:04	0.000906
A*01:01+A*11:01^C*04:03+C*07:02^B*15:25+B*18:01^DRB1*15:02+DRB1*15:04^DQB1*05:02+DQB1*06:01	0.000906
A*11:01+A*24:17^C*08:01+C*08:01^B*15:02+B*15:02^DRB1*12:02+DRB1*15:02^DQB1*03:01+DQB1*06:01	0.000906
A*02:01+A*11:01^C*04:01+C*04:01^B*35:01+B*35:01^DRB1*01:01+DRB1*11:11^DQB1*03:01+DQB1*05:01	0.000906
A*02:11+A*24:02^C*07:01+C*14:02^B*44:03+B*51:01^DRB1*07:01+DRB1*14:04^DQB1*02:01+DQB1*05:03	0.000906
A*11:01+A*11:01^C*12:02+C*12:02^B*52:01+B*52:01^DRB1*04:03+DRB1*07:01^DQB1*02:01+DQB1*03:02	0.000906
A*24:02+A*33:03^C*04:01+C*04:03^B*13:01+B*35:03^DRB1*10:01+DRB1*12:02^DQB1*03:01+DQB1*05:01	0.000906
A*11:01+A*24:02^C*04:01+C*07:02^B*35:01+B*52:01^DRB1*07:01+DRB1*15:02^DQB1*02:01+DQB1*06:01	0.000906
A*03:01+A*24:07^C*04:01+C*08:01^B*15:02+B*51:01^DRB1*04:02+DRB1*04:03^DQB1*02:01+DQB1*03:02	0.000906
A*31:01+A*68:01^C*01:02+C*12:03^B*15:08+B*35:03^DRB1*07:01+DRB1*15:02^DQB1*03:03+DQB1*06:01	0.000906
A*02:01+A*31:01^C*01:02+C*15:02^B*15:08+B*27:07^DRB1*07:01+DRB1*11:01^DQB1*03:01+DQB1*03:03	0.000906
A*01:01+A*02:11^C*06:02+C*15:02^B*40:06+B*57:01^DRB1*07:01+DRB1*11:01^DQB1*03:01+DQB1*03:03	0.000906
A*30:01+A*31:01^C*01:02+C*06:02^B*13:02+B*15:08^DRB1*04:03+DRB1*07:01^DQB1*02:01+DQB1*03:02	0.000906
A*29:02+A*33:03^C*04:01+C*16:01^B*35:01+B*44:03^DRB1*07:01+DRB1*15:02^DQB1*02:01+DQB1*06:01	0.000906
A*01:01+A*24:02^C*06:02+C*07:01^B*44:03+B*57:01^DRB1*07:01+DRB1*07:01^DQB1*02:01+DQB1*03:03	0.000906
A*24:02+A*68:01^C*04:03+C*12:03^B*15:25+B*35:03^DRB1*12:02+DRB1*13:01^DQB1*03:01+DQB1*06:03	0.000906
A*02:01+A*02:01^C*04:01+C*04:03^B*15:25+B*35:03^DRB1*15:01+DRB1*15:02^DQB1*05:02+DQB1*06:01	0.000906
A*01:01+A*01:01^C*06:02+C*08:01^B*15:02+B*37:01^DRB1*12:02+DRB1*15:04^DQB1*03:01+DQB1*05:02	0.000906
A*02:03+A*68:01^C*04:01+C*08:01^B*15:02+B*35:03^DRB1*12:02+DRB1*13:01^DQB1*03:01+DQB1*06:03	0.000906
A*11:01+A*68:01^C*07:01+C*07:04^B*18:01+B*18:01^DRB1*04:05+DRB1*15:01^DQB1*04:02+DQB1*06:01	0.000906
A*01:01+A*24:02^C*07:01+C*07:02^B*07:02+B*44:03^DRB1*07:01+DRB1*07:01^DQB1*02:01+DQB1*02:01	0.000906
A*11:01+A*24:07^C*04:01+C*12:02^B*35:01+B*52:01^DRB1*04:03+DRB1*11:01^DQB1*03:01+DQB1*03:02	0.000906
A*01:01+A*11:01^C*06:02+C*12:02^B*37:01+B*52:01^DRB1*12:02+DRB1*15:02^DQB1*03:01+DQB1*06:01	0.000906
A*32:01+A*33:03^C*06:02+C*07:01^B*37:01+B*49:01^DRB1*07:01+DRB1*10:01^DQB1*02:01+DQB1*05:01	0.000906
A*68:01+A*74:01^C*07:01+C*07:02^B*38:02+B*44:03^DRB1*07:01+DRB1*07:01^DQB1*02:01+DQB1*02:01	0.000906
A*11:01+A*24:02^C*04:01+C*07:01^B*44:03+B*51:01^DRB1*04:02+DRB1*07:01^DQB1*02:01+DQB1*03:02	0.000906
A*11:01+A*31:01^C*03:02+C*08:01^B*15:02+B*58:01^DRB1*12:02+DRB1*13:02^DQB1*03:01+DQB1*06:09	0.000906
A*33:03+A*33:03^C*07:01+C*12:03^B*35:03+B*44:03^DRB1*07:01+DRB1*14:01^DQB1*02:01+DQB1*06:03	0.000906
A*01:01+A*33:03^C*07:01+C*07:02^B*07:02+B*44:03^DRB1*07:01+DRB1*08:02^DQB1*02:01+DQB1*03:02	0.000906
A*24:02+A*24:02^C*04:01+C*12:03^B*35:01+B*35:03^DRB1*13:01+DRB1*15:02^DQB1*06:01+DQB1*06:03	0.000906
A*24:02+A*24:07^C*01:02+C*07:02^B*07:02+B*15:08^DRB1*04:03+DRB1*07:01^DQB1*02:01+DQB1*03:02	0.000906
A*31:01+A*32:01^C*03:04+C*04:01^B*15:01+B*40:23^DRB1*04:06+DRB1*09:01^DQB1*03:02+DQB1*03:02	0.000906
A*33:03+A*33:03^C*07:01+C*07:02^B*07:05+B*44:03^DRB1*07:01+DRB1*15:01^DQB1*02:01+DQB1*06:01	0.000906
A*33:03+A*33:03^C*06:02+C*07:01^B*37:01+B*44:03^DRB1*10:01+DRB1*15:01^DQB1*05:01+DQB1*06:01	0.000906
A*02:11+A*31:01^C*04:01+C*12:02^B*35:03+B*52:01^DRB1*07:01+DRB1*15:02^DQB1*03:03+DQB1*06:01	0.000906
A*11:01+A*24:02^C*04:03+C*07:02^B*15:25+B*38:02^DRB1*15:02+DRB1*15:04^DQB1*05:02+DQB1*05:02	0.000906
A*11:01+A*68:01^C*08:01+C*16:02^B*15:02+B*51:01^DRB1*07:01+DRB1*12:02^DQB1*02:01+DQB1*03:01	0.000906
A*24:02+A*33:03^C*08:01+C*12:02^B*15:02+B*52:01^DRB1*04:03+DRB1*07:01^DQB1*03:01+DQB1*03:02	0.000906
A*01:01+A*24:07^C*06:02+C*12:02^B*52:01+B*57:01^DRB1*04:03+DRB1*07:01^DQB1*02:01+DQB1*03:02	0.000906
A*68:01+A*68:01^C*12:03+C*12:03^B*15:32+B*15:32^DRB1*04:10+DRB1*04:10^DQB1*04:02+DQB1*04:02	0.000906
A*02:03+A*03:01^C*03:04+C*04:01^B*15:01+B*40:01^DRB1*08:03+DRB1*15:06^DQB1*05:02+DQB1*06:01	0.000906
A*01:01+A*03:01^C*04:01+C*06:02^B*35:01+B*57:01^DRB1*01:01+DRB1*15:02^DQB1*05:01+DQB1*06:01	0.000906
A*31:01+A*33:03^C*07:01+C*07:01^B*44:03+B*44:03^DRB1*07:01+DRB1*07:01^DQB1*02:01+DQB1*02:01	0.000906
A*03:01+A*03:01^C*04:01+C*07:02^B*08:01+B*51:01^DRB1*03:01+DRB1*04:01^DQB1*02:01+DQB1*03:02	0.000906
A*03:01+A*11:01^C*07:01+C*07:02^B*44:03+B*52:01^DRB1*07:01+DRB1*15:01^DQB1*02:01+DQB1*06:01	0.000906
A*24:17+A*33:03^C*07:01+C*08:01^B*15:02+B*44:03^DRB1*07:01+DRB1*15:02^DQB1*02:01+DQB1*06:01	0.000906
A*02:01+A*11:01^C*07:02+C*12:03^B*35:03+B*38:02^DRB1*15:02+DRB1*15:02^DQB1*05:01+DQB1*05:01	0.000906
A*02:11+A*11:01^C*07:02+C*12:02^B*38:02+B*52:01^DRB1*15:02+DRB1*15:02^DQB1*06:01+DQB1*06:01	0.000906
A*01:01+A*02:03^C*06:02+C*08:01^B*15:02+B*37:01^DRB1*12:02+DRB1*15:01^DQB1*03:01+DQB1*06:01	0.000906
A*01:01+A*11:01^C*04:01+C*07:01^B*35:03+B*44:03^DRB1*07:01+DRB1*07:01^DQB1*02:01+DQB1*02:01	0.000906
A*02:03+A*24:02^C*07:01+C*12:02^B*18:01+B*52:01^DRB1*04:03+DRB1*15:01^DQB1*03:02+DQB1*06:01	0.000906
A*24:07+A*33:03^C*03:02+C*12:02^B*52:01+B*58:01^DRB1*10:01+DRB1*16:02^DQB1*05:01+DQB1*05:02	0.000906
A*11:01+A*24:02^C*07:02+C*12:02^B*38:02+B*52:04^DRB1*11:01+DRB1*15:02^DQB1*03:01+DQB1*05:01	0.000906
A*11:01+A*11:01^C*04:06+C*08:01^B*13:01+B*15:02^DRB1*12:02+DRB1*12:02^DQB1*03:01+DQB1*03:01	0.000906
A*01:01+A*11:01^C*07:02+C*12:03^B*07:02+B*15:32^DRB1*14:04+DRB1*16:02^DQB1*05:02+DQB1*05:03	0.000906
A*23:01+A*68:01^C*04:01+C*07:01^B*44:03+B*44:03^DRB1*07:01+DRB1*07:01^DQB1*02:01+DQB1*02:01	0.000906
A*11:01+A*24:07^C*12:03+C*15:02^B*15:32+B*40:06^DRB1*12:02+DRB1*15:01^DQB1*03:01+DQB1*06:01	0.000906
A*03:01+A*29:01^C*07:02+C*15:05^B*07:02+B*07:05^DRB1*04:03+DRB1*10:01^DQB1*03:02+DQB1*05:01	0.000906
A*01:01+A*33:03^C*01:02+C*07:02^B*07:02+B*56:01^DRB1*07:01+DRB1*14:04^DQB1*03:03+DQB1*05:03	0.000906
A*02:01+A*32:01^C*02:02+C*07:01^B*49:01+B*52:01^DRB1*08:03+DRB1*15:02^DQB1*06:01+DQB1*06:01	0.000906
A*02:01+A*02:11^C*04:03+C*06:02^B*13:01+B*57:01^DRB1*07:01+DRB1*12:02^DQB1*03:01+DQB1*03:03	0.000906
A*11:01+A*33:03^C*01:02+C*04:03^B*13:01+B*40:06^DRB1*07:01+DRB1*15:02^DQB1*02:01+DQB1*05:01	0.000906
A*02:03+A*11:01^C*04:01+C*08:01^B*15:02+B*35:01^DRB1*04:06+DRB1*15:02^DQB1*03:02+DQB1*06:01	0.000906
A*01:01+A*29:01^C*08:01+C*15:05^B*07:05+B*15:02^DRB1*12:02+DRB1*15:02^DQB1*03:01+DQB1*06:01	0.000906
A*01:01+A*01:01^C*06:02+C*07:01^B*44:03+B*57:01^DRB1*07:01+DRB1*07:01^DQB1*02:01+DQB1*03:03	0.000906
A*11:01+A*33:03^C*07:01+C*07:01^B*44:03+B*44:03^DRB1*07:01+DRB1*10:01^DQB1*02:01+DQB1*05:01	0.000906
A*11:01+A*24:02^C*01:02+C*07:02^B*07:02+B*55:01^DRB1*10:01+DRB1*12:01^DQB1*03:01+DQB1*05:01	0.000906
A*01:01+A*02:11^C*04:01+C*06:02^B*35:03+B*57:01^DRB1*07:01+DRB1*15:02^DQB1*03:03+DQB1*06:01	0.000906
A*33:03+A*74:01^C*07:01+C*08:01^B*15:02+B*49:01^DRB1*12:02+DRB1*13:02^DQB1*03:01+DQB1*06:04	0.000906
A*11:01+A*33:03^C*07:01+C*15:02^B*40:06+B*44:03^DRB1*12:02+DRB1*14:04^DQB1*03:01+DQB1*05:03	0.000906
A*02:11+A*11:01^C*04:01+C*04:03^B*13:01+B*35:03^DRB1*04:05+DRB1*14:04^DQB1*04:01+DQB1*05:03	0.000906
A*02:03+A*68:01^C*07:02+C*12:03^B*15:32+B*39:01^DRB1*04:05+DRB1*12:02^DQB1*03:01+DQB1*04:01	0.000906
A*02:03+A*24:02^C*07:02+C*08:01^B*15:01+B*15:02^DRB1*15:01+DRB1*15:02^DQB1*05:01+DQB1*05:01	0.000906
A*24:02+A*33:03^C*03:02+C*07:01^B*44:03+B*58:01^DRB1*07:01+DRB1*15:01^DQB1*02:01+DQB1*06:01	0.000906
A*11:01+A*33:03^C*07:01+C*08:01^B*15:02+B*44:03^DRB1*07:03+DRB1*12:02^DQB1*02:01+DQB1*03:01	0.000906
A*01:01+A*11:01^C*12:02+C*12:03^B*15:32+B*40:06^DRB1*12:02+DRB1*15:01^DQB1*03:01+DQB1*06:01	0.000906
A*03:01+A*11:01^C*04:01+C*15:02^B*35:01+B*40:02^DRB1*15:02+DRB1*15:06^DQB1*05:02+DQB1*05:02	0.000906
A*01:01+A*33:03^C*06:02+C*07:02^B*08:01+B*57:01^DRB1*03:01+DRB1*07:01^DQB1*02:01+DQB1*03:03	0.000906
A*01:01+A*68:01^C*06:02+C*12:02^B*52:01+B*57:01^DRB1*04:03+DRB1*07:01^DQB1*03:02+DQB1*03:03	0.000906
A*02:03+A*24:02^C*04:03+C*08:01^B*15:02+B*15:25^DRB1*15:01+DRB1*15:02^DQB1*05:01+DQB1*05:02	0.000906
A*11:01+A*24:02^C*04:03+C*12:02^B*13:01+B*52:01^DRB1*14:04+DRB1*15:02^DQB1*05:03+DQB1*06:01	0.000906
A*01:01+A*02:11^C*02:02+C*15:02^B*27:05+B*40:06^DRB1*15:01+DRB1*15:06^DQB1*05:02+DQB1*06:01	0.000906
A*11:01+A*24:02^C*04:03+C*12:02^B*15:25+B*40:06^DRB1*04:05+DRB1*07:01^DQB1*02:01+DQB1*04:02	0.000906
A*03:01+A*24:02^C*07:02+C*15:02^B*07:02+B*40:06^DRB1*07:01+DRB1*15:01^DQB1*03:03+DQB1*06:01	0.000906
A*11:01+A*33:03^C*04:01+C*07:01^B*35:03+B*44:03^DRB1*07:01+DRB1*14:01^DQB1*02:01+DQB1*05:03	0.000906
A*02:03+A*11:01^C*04:01+C*08:01^B*15:02+B*44:03^DRB1*07:01+DRB1*15:02^DQB1*02:01+DQB1*05:01	0.000906
A*02:06+A*24:02^C*12:02+C*12:03^B*35:03+B*40:06^DRB1*13:01+DRB1*15:01^DQB1*06:01+DQB1*06:03	0.000906
A*01:01+A*03:02^C*04:01+C*06:02^B*35:01+B*57:01^DRB1*07:01+DRB1*14:04^DQB1*03:03+DQB1*05:03	0.000906
A*02:11+A*26:01^C*07:02+C*15:02^B*08:01+B*15:02^DRB1*03:01+DRB1*15:02^DQB1*02:01+DQB1*05:01	0.000906
A*02:11+A*11:01^C*07:01+C*12:02^B*15:17+B*52:01^DRB1*07:01+DRB1*12:02^DQB1*02:01+DQB1*03:01	0.000906
A*11:01+A*11:01^C*03:03+C*08:01^B*15:02+B*15:02^DRB1*12:02+DRB1*12:02^DQB1*03:01+DQB1*03:01	0.000906
A*01:01+A*24:07^C*04:01+C*07:01^B*08:01+B*35:05^DRB1*12:02+DRB1*12:02^DQB1*02:01+DQB1*03:01	0.000906
A*03:02+A*33:03^C*03:02+C*04:03^B*13:01+B*58:01^DRB1*10:01+DRB1*15:01^DQB1*05:01+DQB1*06:01	0.000906
A*24:07+A*33:03^C*03:02+C*04:01^B*35:01+B*58:01^DRB1*14:01+DRB1*15:01^DQB1*05:02+DQB1*05:03	0.000906
A*02:03+A*02:11^C*01:02+C*08:01^B*15:02+B*15:08^DRB1*04:03+DRB1*07:01^DQB1*02:01+DQB1*03:02	0.000906
A*01:01+A*33:03^C*06:02+C*07:02^B*07:02+B*57:01^DRB1*10:01+DRB1*15:02^DQB1*05:01+DQB1*06:01	0.000906
A*03:01+A*24:07^C*04:01+C*14:02^B*35:05+B*51:01^DRB1*12:02+DRB1*12:02^DQB1*03:01+DQB1*03:01	0.000906
A*01:01+A*01:01^C*06:02+C*06:02^B*50:01+B*57:01^DRB1*07:01+DRB1*07:01^DQB1*02:01+DQB1*03:03	0.000906
A*11:01+A*24:02^C*07:02+C*08:01^B*07:02+B*15:02^DRB1*14:01+DRB1*15:02^DQB1*05:01+DQB1*05:02	0.000906
A*01:01+A*03:01^C*04:01+C*12:02^B*35:01+B*52:01^DRB1*01:01+DRB1*04:03^DQB1*03:02+DQB1*05:01	0.000906
A*01:01+A*01:01^C*06:02+C*06:02^B*37:01+B*57:01^DRB1*04:03+DRB1*10:01^DQB1*03:02+DQB1*05:01	0.000906
A*11:01+A*11:01^C*12:02+C*12:03^B*35:03+B*44:03^DRB1*07:01+DRB1*07:01^DQB1*02:01+DQB1*02:01	0.000906
A*33:03+A*33:03^C*06:02+C*07:01^B*44:03+B*57:01^DRB1*07:01+DRB1*15:02^DQB1*03:03+DQB1*05:01	0.000906
A*01:01+A*01:01^C*06:02+C*06:02^B*57:01+B*57:01^DRB1*10:01+DRB1*15:02^DQB1*05:01+DQB1*06:01	0.000906
A*33:03+A*33:03^C*03:02+C*07:01^B*44:03+B*58:01^DRB1*07:01+DRB1*10:01^DQB1*02:01+DQB1*05:01	0.000906
A*24:02+A*24:02^C*07:02+C*12:03^B*35:03+B*52:01^DRB1*04:01+DRB1*15:06^DQB1*03:01+DQB1*05:02	0.000906
A*01:01+A*11:01^C*06:02+C*08:01^B*15:02+B*37:01^DRB1*10:01+DRB1*15:02^DQB1*05:01+DQB1*06:01	0.000906
A*01:01+A*02:06^C*04:01+C*07:26^B*15:25+B*35:03^DRB1*03:01+DRB1*07:01^DQB1*02:01+DQB1*02:01	0.000906
A*03:01+A*24:07^C*08:01+C*14:02^B*15:02+B*51:01^DRB1*10:01+DRB1*11:01^DQB1*03:01+DQB1*05:01	0.000906
A*11:01+A*24:02^C*07:01+C*07:02^B*15:17+B*38:02^DRB1*13:02+DRB1*15:01^DQB1*06:01+DQB1*06:04	0.000906
A*01:01+A*11:01^C*04:01+C*08:01^B*15:02+B*35:03^DRB1*07:01+DRB1*12:02^DQB1*03:03+DQB1*05:02	0.000906
A*02:11+A*33:03^C*12:02+C*15:02^B*40:06+B*52:01^DRB1*04:03+DRB1*15:02^DQB1*03:02+DQB1*06:01	0.000906
A*02:11+A*11:01^C*01:02+C*12:03^B*15:01+B*27:04^DRB1*12:02+DRB1*13:01^DQB1*03:01+DQB1*06:03	0.000906
A*33:03+A*33:03^C*07:01+C*07:02^B*39:06+B*44:03^DRB1*08:01+DRB1*10:01^DQB1*04:02+DQB1*05:01	0.000906
A*02:06+A*11:01^C*07:04+C*12:02^B*15:18+B*52:01^DRB1*15:01+DRB1*15:02^DQB1*06:01+DQB1*06:03	0.000906
A*02:03+A*24:07^C*08:01+C*12:02^B*15:02+B*52:01^DRB1*07:01+DRB1*15:02^DQB1*02:01+DQB1*06:01	0.000906
A*01:01+A*02:11^C*01:02+C*15:02^B*15:08+B*40:06^DRB1*15:01+DRB1*15:02^DQB1*05:01+DQB1*06:01	0.000906
A*01:01+A*24:02^C*06:02+C*07:02^B*08:01+B*57:01^DRB1*03:01+DRB1*07:01^DQB1*02:01+DQB1*03:02	0.000906
A*11:01+A*24:02^C*06:02+C*14:02^B*51:01+B*57:01^DRB1*07:01+DRB1*09:01^DQB1*03:03+DQB1*03:03	0.000906
A*01:01+A*24:02^C*06:02+C*12:03^B*35:03+B*37:01^DRB1*10:01+DRB1*13:01^DQB1*05:01+DQB1*06:03	0.000906
A*11:01+A*24:17^C*03:04+C*08:01^B*13:01+B*15:02^DRB1*15:01+DRB1*15:02^DQB1*05:02+DQB1*06:01	0.000906
A*01:01+A*26:01^C*06:02+C*12:02^B*52:01+B*57:01^DRB1*14:04+DRB1*15:02^DQB1*05:03+DQB1*06:01	0.000906
A*31:01+A*31:01^C*01:02+C*12:03^B*15:08+B*39:06^DRB1*04:03+DRB1*16:01^DQB1*03:02+DQB1*05:02	0.000906
A*11:01+A*33:03^C*01:02+C*04:01^B*35:01+B*55:01^DRB1*04:03+DRB1*07:01^DQB1*03:02+DQB1*03:03	0.000906
A*24:02+A*68:01^C*04:01+C*06:02^B*35:01+B*37:01^DRB1*01:01+DRB1*10:01^DQB1*05:01+DQB1*05:01	0.000906
A*01:01+A*11:01^C*04:01+C*15:02^B*15:01+B*40:06^DRB1*14:04+DRB1*14:04^DQB1*05:03+DQB1*05:03	0.000906
A*02:06+A*11:01^C*08:01+C*15:02^B*15:02+B*51:01^DRB1*12:02+DRB1*14:04^DQB1*03:01+DQB1*05:03	0.000906
A*01:01+A*68:01^C*03:03+C*04:01^B*15:03+B*15:05^DRB1*13:02+DRB1*15:02^DQB1*05:03+DQB1*06:04	0.000906
A*03:01+A*11:01^C*12:02+C*15:02^B*40:06+B*52:01^DRB1*14:04+DRB1*14:04^DQB1*05:03+DQB1*05:03	0.000906
A*01:01+A*03:01^C*08:01+C*14:02^B*15:02+B*51:06^DRB1*12:02+DRB1*15:02^DQB1*03:01+DQB1*06:01	0.000906
A*11:01+A*33:03^C*01:02+C*07:01^B*44:03+B*55:01^DRB1*07:01+DRB1*11:11^DQB1*02:01+DQB1*03:01	0.000906
A*03:02+A*33:03^C*03:02+C*06:02^B*13:02+B*58:01^DRB1*07:01+DRB1*15:01^DQB1*02:01+DQB1*06:01	0.000906
A*02:03+A*33:03^C*07:02+C*15:02^B*38:02+B*40:06^DRB1*15:02+DRB1*15:06^DQB1*05:01+DQB1*05:02	0.000906
A*11:01+A*24:02^C*07:01+C*08:01^B*15:02+B*44:03^DRB1*07:01+DRB1*15:01^DQB1*03:03+DQB1*05:02	0.000906
A*11:01+A*30:01^C*04:01+C*06:02^B*13:02+B*35:03^DRB1*07:01+DRB1*07:01^DQB1*02:01+DQB1*03:03	0.000906
A*02:06+A*33:03^C*07:01+C*07:01^B*18:01+B*44:03^DRB1*07:01+DRB1*13:02^DQB1*02:01+DQB1*06:04	0.000906
A*01:01+A*11:01^C*07:01+C*15:04^B*44:03+B*51:01^DRB1*07:01+DRB1*07:03^DQB1*02:01+DQB1*02:01	0.000906
A*02:03+A*26:01^C*07:02+C*07:02^B*08:01+B*38:02^DRB1*03:01+DRB1*15:02^DQB1*02:01+DQB1*05:01	0.000906
A*01:01+A*68:01^C*06:02+C*15:02^B*40:06+B*57:01^DRB1*07:01+DRB1*15:01^DQB1*03:03+DQB1*06:01	0.000906
A*11:01+A*24:02^C*01:02+C*08:01^B*15:02+B*55:01^DRB1*04:03+DRB1*12:02^DQB1*03:01+DQB1*03:02	0.000906
A*01:01+A*02:11^C*06:02+C*14:02^B*51:01+B*57:01^DRB1*04:03+DRB1*10:01^DQB1*03:02+DQB1*05:01	0.000906
A*01:01+A*01:01^C*06:02+C*14:03^B*37:01+B*44:03^DRB1*04:05+DRB1*10:01^DQB1*03:02+DQB1*05:01	0.000906
A*02:03+A*24:02^C*08:01+C*14:02^B*15:02+B*51:01^DRB1*01:01+DRB1*12:02^DQB1*03:01+DQB1*05:01	0.000906
A*02:01+A*33:03^C*04:01+C*06:02^B*35:01+B*37:01^DRB1*01:01+DRB1*10:01^DQB1*05:01+DQB1*05:01	0.000906
A*11:01+A*68:01^C*04:03+C*06:02^B*15:25+B*37:01^DRB1*04:05+DRB1*10:01^DQB1*04:02+DQB1*05:01	0.000906
A*03:01+A*24:07^C*07:02+C*12:02^B*38:02+B*52:01^DRB1*10:01+DRB1*12:02^DQB1*03:01+DQB1*05:01	0.000906
A*02:03+A*26:01^C*07:01+C*12:02^B*37:01+B*52:01^DRB1*10:01+DRB1*15:02^DQB1*05:01+DQB1*06:01	0.000906
A*11:01+A*11:01^C*03:03+C*12:02^B*15:38+B*18:01^DRB1*15:02+DRB1*16:02^DQB1*05:02+DQB1*06:01	0.000906
A*01:01+A*03:01^C*04:01+C*04:01^B*35:03+B*35:03^DRB1*12:02+DRB1*14:04^DQB1*03:01+DQB1*05:03	0.000906
A*01:01+A*02:11^C*07:02+C*07:02^B*08:01+B*38:02^DRB1*13:01+DRB1*15:02^DQB1*05:01+DQB1*06:03	0.000906
A*11:01+A*68:01^C*12:03+C*14:02^B*15:32+B*51:01^DRB1*07:01+DRB1*15:04^DQB1*03:03+DQB1*05:02	0.000906
A*11:01+A*33:03^C*01:02+C*12:03^B*15:08+B*35:03^DRB1*07:01+DRB1*14:04^DQB1*02:01+DQB1*05:03	0.000906
A*01:01+A*33:03^C*04:01+C*07:01^B*35:01+B*44:03^DRB1*07:01+DRB1*15:06^DQB1*02:01+DQB1*05:02	0.000906
A*03:01+A*68:01^C*03:02+C*14:02^B*51:01+B*58:01^DRB1*07:01+DRB1*14:04^DQB1*03:03+DQB1*05:03	0.000906
A*24:02+A*33:03^C*03:03+C*07:01^B*15:01+B*44:03^DRB1*07:01+DRB1*15:02^DQB1*02:01+DQB1*06:01	0.000906
A*03:01+A*03:01^C*07:01+C*07:02^B*38:02+B*44:03^DRB1*07:01+DRB1*15:02^DQB1*02:01+DQB1*05:01	0.000906
A*33:03+A*68:01^C*04:01+C*04:01^B*15:25+B*35:01^DRB1*15:01+DRB1*15:02^DQB1*06:01+DQB1*06:01	0.000906
A*11:01+A*33:03^C*07:02+C*08:01^B*15:02+B*38:02^DRB1*07:01+DRB1*15:02^DQB1*02:01+DQB1*06:01	0.000906
A*68:01+A*68:01^C*04:01+C*14:02^B*35:01+B*51:01^DRB1*01:01+DRB1*12:02^DQB1*05:01+DQB1*05:02	0.000906
A*68:01+A*68:01^C*12:03+C*12:03^B*15:32+B*15:32^DRB1*15:02+DRB1*15:02^DQB1*06:01+DQB1*06:01	0.000906
A*03:01+A*33:03^C*07:01+C*07:02^B*38:02+B*44:03^DRB1*04:03+DRB1*15:02^DQB1*03:02+DQB1*05:01	0.000906
A*01:01+A*24:07^C*03:02+C*08:01^B*15:02+B*58:01^DRB1*03:01+DRB1*12:02^DQB1*02:01+DQB1*03:01	0.000906
A*03:01+A*24:02^C*12:02+C*15:02^B*40:06+B*52:01^DRB1*04:03+DRB1*15:01^DQB1*03:02+DQB1*06:01	0.000906
A*01:01+A*68:01^C*04:03+C*06:02^B*13:01+B*15:02^DRB1*12:02+DRB1*12:02^DQB1*03:01+DQB1*03:01	0.000906
A*24:02+A*24:17^C*08:01+C*15:02^B*15:02+B*40:06^DRB1*12:02+DRB1*15:01^DQB1*03:01+DQB1*06:01	0.000906
A*02:11+A*33:03^C*07:01+C*07:02^B*07:02+B*44:03^DRB1*07:01+DRB1*12:02^DQB1*02:01+DQB1*03:01	0.000906
A*11:01+A*26:01^C*07:26+C*16:02^B*15:25+B*35:03^DRB1*04:03+DRB1*14:04^DQB1*03:02+DQB1*05:03	0.000906
A*24:02+A*33:03^C*07:01+C*15:02^B*15:01+B*44:03^DRB1*11:01+DRB1*15:02^DQB1*03:01+DQB1*05:03	0.000906
A*01:01+A*26:01^C*02:02+C*07:01^B*27:05+B*44:03^DRB1*01:01+DRB1*07:01^DQB1*02:01+DQB1*05:01	0.000906
A*02:11+A*11:01^C*04:01+C*04:03^B*13:02+B*15:25^DRB1*07:01+DRB1*15:04^DQB1*02:01+DQB1*05:02	0.000906
A*01:01+A*33:03^C*06:02+C*15:02^B*40:06+B*57:01^DRB1*07:01+DRB1*15:01^DQB1*03:03+DQB1*06:01	0.000906
A*24:02+A*24:02^C*06:02+C*16:02^B*37:01+B*51:01^DRB1*04:03+DRB1*10:01^DQB1*03:02+DQB1*05:01	0.000906
A*33:03+A*68:01^C*03:02+C*04:01^B*27:05+B*58:01^DRB1*04:04+DRB1*13:02^DQB1*03:02+DQB1*06:09	0.000906
A*02:11+A*24:02^C*04:01+C*12:02^B*35:01+B*52:01^DRB1*01:01+DRB1*10:01^DQB1*05:01+DQB1*05:01	0.000906
A*01:01+A*24:02^C*03:03+C*07:02^B*07:05+B*15:01^DRB1*15:01+DRB1*15:02^DQB1*06:01+DQB1*06:01	0.000906
A*03:01+A*11:01^C*07:02+C*07:02^B*07:05+B*08:01^DRB1*03:01+DRB1*15:01^DQB1*02:01+DQB1*06:01	0.000906
A*02:03+A*02:11^C*07:02+C*15:02^B*40:06+B*52:01^DRB1*07:01+DRB1*12:02^DQB1*03:01+DQB1*03:03	0.000906
A*01:01+A*11:01^C*12:03+C*14:02^B*15:32+B*51:01^DRB1*04:03+DRB1*14:04^DQB1*03:02+DQB1*05:03	0.000906
A*03:01+A*33:03^C*03:02+C*12:02^B*52:01+B*58:01^DRB1*13:02+DRB1*13:02^DQB1*05:01+DQB1*06:09	0.000906
A*01:01+A*68:01^C*06:02+C*07:01^B*44:03+B*57:01^DRB1*04:03+DRB1*07:01^DQB1*02:01+DQB1*03:02	0.000906
A*11:01+A*11:01^C*04:01+C*14:02^B*15:01+B*44:03^DRB1*04:06+DRB1*07:01^DQB1*02:01+DQB1*03:02	0.000906
A*01:01+A*11:01^C*07:02+C*08:01^B*07:02+B*15:02^DRB1*07:01+DRB1*12:02^DQB1*02:01+DQB1*03:01	0.000906
A*02:03+A*31:16^C*07:02+C*12:03^B*35:13+B*38:02^DRB1*07:01+DRB1*15:02^DQB1*02:01+DQB1*05:01	0.000906
A*24:02+A*68:01^C*07:02+C*15:02^B*07:05+B*27:07^DRB1*07:01+DRB1*15:01^DQB1*02:01+DQB1*06:01	0.000906
A*01:01+A*02:03^C*08:01+C*08:01^B*15:02+B*15:02^DRB1*12:02+DRB1*12:02^DQB1*03:01+DQB1*03:01	0.000906
A*02:03+A*26:01^C*04:01+C*08:01^B*15:02+B*35:01^DRB1*12:02+DRB1*14:04^DQB1*03:01+DQB1*05:03	0.000906
A*11:01+A*24:02^C*08:01+C*12:02^B*15:02+B*52:01^DRB1*12:02+DRB1*15:02^DQB1*03:01+DQB1*06:01	0.000906
A*02:01+A*24:02^C*07:01+C*07:01^B*18:01+B*44:03^DRB1*12:02+DRB1*15:02^DQB1*03:01+DQB1*06:01	0.000906
A*11:01+A*24:02^C*06:02+C*12:02^B*52:01+B*57:01^DRB1*07:01+DRB1*15:02^DQB1*03:03+DQB1*06:01	0.000906
A*24:02+A*24:02^C*04:01+C*15:02^B*27:07+B*35:01^DRB1*12:02+DRB1*12:02^DQB1*03:01+DQB1*05:03	0.000906
A*11:01+A*33:03^C*04:01+C*07:01^B*35:03+B*44:03^DRB1*07:01+DRB1*07:01^DQB1*02:01+DQB1*03:03	0.000906
A*26:01+A*33:03^C*07:01+C*07:02^B*07:02+B*44:03^DRB1*07:03+DRB1*10:01^DQB1*02:01+DQB1*05:01	0.000906
A*24:02+A*24:02^C*08:01+C*12:03^B*15:02+B*35:03^DRB1*07:01+DRB1*12:02^DQB1*03:01+DQB1*03:03	0.000906
A*02:03+A*26:01^C*01:02+C*07:02^B*38:02+B*55:01^DRB1*14:04+DRB1*15:02^DQB1*05:01+DQB1*05:03	0.000906
A*11:01+A*24:02^C*04:03+C*07:02^B*13:01+B*38:02^DRB1*04:05+DRB1*12:02^DQB1*03:01+DQB1*04:01	0.000906
A*24:02+A*24:02^C*04:01+C*15:02^B*35:03+B*40:06^DRB1*14:01+DRB1*15:02^DQB1*05:03+DQB1*06:01	0.000906
A*31:01+A*68:01^C*01:02+C*04:03^B*13:01+B*55:01^DRB1*07:01+DRB1*13:01^DQB1*02:01+DQB1*06:03	0.000906
A*02:11+A*11:01^C*06:02+C*14:02^B*51:01+B*57:01^DRB1*07:01+DRB1*14:04^DQB1*03:03+DQB1*05:03	0.000906
A*24:02+A*24:17^C*07:02+C*08:01^B*07:05+B*15:02^DRB1*15:01+DRB1*15:02^DQB1*06:01+DQB1*06:01	0.000906
A*11:01+A*24:02^C*08:01+C*08:01^B*15:02+B*15:02^DRB1*12:02+DRB1*14:01^DQB1*03:01+DQB1*05:03	0.000906
A*24:02+A*24:02^C*07:02+C*15:02^B*07:02+B*40:06^DRB1*07:01+DRB1*14:04^DQB1*02:01+DQB1*05:03	0.000906
A*24:02+A*33:03^C*01:02+C*04:01^B*35:03+B*55:01^DRB1*04:03+DRB1*14:04^DQB1*03:02+DQB1*05:03	0.000906
A*03:01+A*11:01^C*01:02+C*08:01^B*15:02+B*55:01^DRB1*10:01+DRB1*15:01^DQB1*05:01+DQB1*06:01	0.000906
A*11:01+A*24:02^C*04:01+C*07:02^B*07:02+B*35:03^DRB1*07:01+DRB1*14:04^DQB1*02:01+DQB1*05:03	0.000906
A*33:03+A*74:01^C*04:01+C*08:01^B*15:02+B*35:03^DRB1*12:02+DRB1*15:02^DQB1*03:01+DQB1*06:01	0.000906
A*24:02+A*33:03^C*06:02+C*07:01^B*44:03+B*57:01^DRB1*07:01+DRB1*07:01^DQB1*03:03+DQB1*03:03	0.000906
A*11:01+A*33:03^C*07:01+C*12:03^B*15:32+B*44:03^DRB1*12:02+DRB1*15:02^DQB1*03:01+DQB1*06:01	0.000906
A*11:01+A*24:02^C*12:03+C*12:03^B*35:03+B*35:03^DRB1*14:01+DRB1*14:01^DQB1*05:03+DQB1*05:03	0.000906
A*01:01+A*02:11^C*12:02+C*12:02^B*52:01+B*52:01^DRB1*08:03+DRB1*15:02^DQB1*06:01+DQB1*06:01	0.000906
A*11:03+A*33:03^C*06:02+C*12:03^B*35:03+B*57:01^DRB1*07:01+DRB1*15:02^DQB1*03:03+DQB1*06:01	0.000906
A*11:01+A*33:03^C*07:01+C*12:02^B*44:03+B*52:04^DRB1*07:01+DRB1*11:01^DQB1*02:01+DQB1*03:01	0.000906
A*11:01+A*33:03^C*07:01+C*12:03^B*15:17+B*15:32^DRB1*04:04+DRB1*12:02^DQB1*03:01+DQB1*03:02	0.000906
A*11:01+A*24:02^C*04:01+C*08:01^B*15:02+B*44:03^DRB1*07:01+DRB1*07:01^DQB1*02:01+DQB1*03:03	0.000906
A*02:03+A*33:03^C*07:01+C*08:01^B*15:02+B*44:03^DRB1*07:01+DRB1*12:02^DQB1*02:01+DQB1*05:02	0.000906
A*01:01+A*33:03^C*07:01+C*07:01^B*15:17+B*44:03^DRB1*07:01+DRB1*13:02^DQB1*02:01+DQB1*06:04	0.000906
A*11:01+A*24:02^C*08:01+C*15:02^B*15:02+B*40:06^DRB1*07:01+DRB1*16:02^DQB1*02:01+DQB1*05:02	0.000906
A*01:01+A*02:11^C*14:02+C*14:02^B*51:01+B*51:06^DRB1*09:01+DRB1*14:04^DQB1*03:03+DQB1*05:03	0.000906
A*02:03+A*24:07^C*04:01+C*07:02^B*35:05+B*38:02^DRB1*12:02+DRB1*14:04^DQB1*03:01+DQB1*05:03	0.000906
A*01:01+A*30:01^C*06:02+C*06:02^B*13:02+B*57:01^DRB1*12:02+DRB1*15:02^DQB1*03:01+DQB1*06:01	0.000906
A*11:01+A*24:02^C*12:03+C*15:02^B*35:03+B*40:06^DRB1*11:01+DRB1*14:04^DQB1*03:01+DQB1*05:03	0.000906
A*03:01+A*33:03^C*01:02+C*07:02^B*07:02+B*55:02^DRB1*01:01+DRB1*10:01^DQB1*05:01+DQB1*05:01	0.000906
A*11:01+A*68:01^C*03:04+C*07:02^B*38:02+B*51:02^DRB1*10:01+DRB1*12:02^DQB1*03:01+DQB1*05:01	0.000906
A*33:03+A*33:03^C*06:02+C*07:01^B*44:03+B*57:01^DRB1*07:01+DRB1*07:01^DQB1*02:01+DQB1*03:03	0.000906
A*02:11+A*11:01^C*12:03+C*15:02^B*35:03+B*40:06^DRB1*07:01+DRB1*15:01^DQB1*02:01+DQB1*06:01	0.000906
A*11:01+A*33:03^C*07:01+C*07:02^B*38:02+B*44:03^DRB1*01:01+DRB1*15:02^DQB1*05:01+DQB1*05:01	0.000906
A*03:01+A*30:01^C*06:02+C*07:01^B*13:02+B*44:03^DRB1*07:01+DRB1*07:01^DQB1*02:01+DQB1*02:01	0.000906
A*11:01+A*29:01^C*15:02+C*15:05^B*07:05+B*40:02^DRB1*15:01+DRB1*15:02^DQB1*05:02+DQB1*06:01	0.000906
A*01:01+A*02:11^C*02:02+C*06:02^B*27:05+B*57:01^DRB1*04:04+DRB1*07:01^DQB1*03:02+DQB1*03:03	0.000906
A*11:01+A*68:01^C*03:04+C*12:02^B*51:02+B*52:01^DRB1*10:01+DRB1*15:02^DQB1*05:01+DQB1*06:01	0.000906
A*11:01+A*11:03^C*08:01+C*12:03^B*15:02+B*15:32^DRB1*12:02+DRB1*15:02^DQB1*03:01+DQB1*06:01	0.000906
A*01:01+A*33:03^C*03:02+C*04:01^B*35:01+B*58:01^DRB1*01:01+DRB1*03:01^DQB1*02:01+DQB1*05:01	0.000906
A*33:03+A*74:01^C*07:02+C*07:02^B*38:02+B*38:02^DRB1*15:02+DRB1*15:04^DQB1*05:01+DQB1*05:02	0.000906
A*02:01+A*33:03^C*12:03+C*14:02^B*40:01+B*51:01^DRB1*10:01+DRB1*12:02^DQB1*03:01+DQB1*05:01	0.000906
A*24:07+A*33:03^C*03:02+C*04:01^B*35:05+B*58:01^DRB1*07:01+DRB1*12:02^DQB1*02:01+DQB1*03:01	0.000906
A*01:01+A*24:02^C*04:03+C*06:02^B*15:25+B*57:01^DRB1*04:05+DRB1*07:01^DQB1*03:03+DQB1*04:01	0.000906
A*02:11+A*33:03^C*01:02+C*07:01^B*15:08+B*44:03^DRB1*04:03+DRB1*07:01^DQB1*02:01+DQB1*03:02	0.000906
A*11:01+A*68:01^C*03:04+C*07:01^B*40:01+B*44:03^DRB1*07:01+DRB1*10:01^DQB1*02:01+DQB1*05:01	0.000906
A*01:01+A*11:01^C*07:01+C*08:01^B*15:02+B*44:03^DRB1*07:01+DRB1*09:01^DQB1*02:01+DQB1*03:03	0.000906
A*24:07+A*68:01^C*04:01+C*04:03^B*13:01+B*35:05^DRB1*15:01+DRB1*15:02^DQB1*06:01+DQB1*06:01	0.000906
A*11:01+A*11:01^C*02:02+C*12:03^B*15:32+B*52:01^DRB1*12:02+DRB1*15:02^DQB1*03:01+DQB1*06:01	0.000906
A*11:01+A*24:02^C*01:02+C*07:02^B*07:02+B*55:01^DRB1*07:01+DRB1*07:01^DQB1*02:01+DQB1*03:03	0.000906
A*02:06+A*68:01^C*03:04+C*04:01^B*15:01+B*40:01^DRB1*04:03+DRB1*04:06^DQB1*03:02+DQB1*03:02	0.000906
A*02:05+A*68:01^C*06:02+C*12:03^B*15:32+B*50:01^DRB1*07:01+DRB1*15:02^DQB1*02:01+DQB1*06:01	0.000906
A*33:03+A*33:03^C*03:02+C*07:01^B*44:03+B*58:01^DRB1*04:03+DRB1*07:01^DQB1*02:01+DQB1*03:02	0.000906
A*02:03+A*24:02^C*03:02+C*12:03^B*35:03+B*58:01^DRB1*03:01+DRB1*14:04^DQB1*02:01+DQB1*05:03	0.000906
A*01:01+A*11:01^C*04:01+C*07:01^B*18:01+B*35:03^DRB1*04:03+DRB1*15:02^DQB1*03:02+DQB1*05:01	0.000906
A*02:01+A*24:02^C*03:03+C*12:136^B*15:01+B*35:03^DRB1*07:01+DRB1*14:04^DQB1*03:03+DQB1*05:03	0.000906
A*01:01+A*01:01^C*02:02+C*06:02^B*27:05+B*57:01^DRB1*04:03+DRB1*04:04^DQB1*03:02+DQB1*03:02	0.000906
A*02:01+A*33:03^C*02:07+C*04:01^B*27:05+B*35:01^DRB1*01:01+DRB1*04:03^DQB1*03:05+DQB1*05:01	0.000906
A*03:01+A*30:01^C*04:01+C*06:02^B*13:02+B*35:01^DRB1*10:01+DRB1*11:01^DQB1*03:01+DQB1*05:01	0.000906
A*02:06+A*11:01^C*04:01+C*04:01^B*15:01+B*15:01^DRB1*04:06+DRB1*14:04^DQB1*03:02+DQB1*05:03	0.000906
A*24:02+A*68:01^C*07:01+C*07:01^B*44:03+B*44:03^DRB1*07:01+DRB1*07:01^DQB1*02:01+DQB1*02:01	0.000906
A*02:06+A*68:01^C*08:01+C*12:03^B*15:02+B*15:32^DRB1*12:02+DRB1*15:02^DQB1*03:01+DQB1*06:01	0.000906
A*11:01+A*68:01^C*12:02+C*15:02^B*51:01+B*52:01^DRB1*13:01+DRB1*15:02^DQB1*06:01+DQB1*06:03	0.000906
A*02:11+A*24:02^C*04:01+C*12:03^B*35:03+B*35:03^DRB1*13:01+DRB1*15:02^DQB1*06:01+DQB1*06:03	0.000906
A*11:01+A*33:03^C*07:01+C*07:01^B*44:03+B*44:03^DRB1*07:01+DRB1*07:01^DQB1*02:01+DQB1*02:01	0.000906
A*26:01+A*68:01^C*03:02+C*15:02^B*40:06+B*58:01^DRB1*11:06+DRB1*13:01^DQB1*03:01+DQB1*06:03	0.000906
A*01:01+A*24:02^C*07:01+C*12:02^B*44:03+B*52:01^DRB1*04:03+DRB1*07:01^DQB1*02:01+DQB1*03:02	0.000906
A*02:01+A*33:03^C*07:01+C*16:02^B*44:03+B*51:01^DRB1*07:01+DRB1*11:01^DQB1*02:01+DQB1*03:01	0.000906
A*01:01+A*32:01^C*02:02+C*15:02^B*27:05+B*27:05^DRB1*01:01+DRB1*07:01^DQB1*03:03+DQB1*05:01	0.000906
A*68:01+A*68:01^C*07:04+C*07:04^B*35:01+B*35:01^DRB1*11:01+DRB1*11:01^DQB1*03:01+DQB1*03:01	0.000906
A*02:01+A*33:03^C*02:02+C*12:02^B*27:05+B*52:01^DRB1*04:03+DRB1*04:03^DQB1*03:02+DQB1*03:05	0.000906
A*24:02+A*33:03^C*03:02+C*03:03^B*55:01+B*58:01^DRB1*13:02+DRB1*14:04^DQB1*05:03+DQB1*06:09	0.000906
A*33:03+A*33:03^C*01:02+C*07:01^B*44:03+B*55:01^DRB1*07:01+DRB1*13:01^DQB1*02:01+DQB1*06:03	0.000906
A*02:11+A*11:03^C*01:02+C*14:02^B*18:01+B*40:06^DRB1*15:01+DRB1*15:02^DQB1*06:01+DQB1*06:01	0.000906
A*24:17+A*32:01^C*04:03+C*08:01^B*13:01+B*15:02^DRB1*12:02+DRB1*15:02^DQB1*03:01+DQB1*06:01	0.000906
A*01:01+A*11:01^C*04:03+C*06:02^B*13:01+B*57:01^DRB1*07:01+DRB1*07:01^DQB1*02:01+DQB1*03:03	0.000906
A*02:06+A*02:06^C*07:02+C*12:02^B*07:02+B*52:01^DRB1*07:01+DRB1*15:02^DQB1*03:03+DQB1*06:01	0.000906
A*03:01+A*24:02^C*04:01+C*15:02^B*35:01+B*40:06^DRB1*15:02+DRB1*15:04^DQB1*05:02+DQB1*06:01	0.000906
A*02:03+A*33:03^C*03:04+C*07:01^B*40:01+B*44:03^DRB1*07:01+DRB1*15:02^DQB1*02:01+DQB1*05:01	0.000906
A*01:01+A*11:01^C*05:01+C*15:02^B*40:06+B*44:03^DRB1*07:01+DRB1*15:01^DQB1*02:01+DQB1*06:01	0.000906
A*01:01+A*02:01^C*07:01+C*12:02^B*44:03+B*52:01^DRB1*07:01+DRB1*14:04^DQB1*02:01+DQB1*05:03	0.000906
A*24:03+A*33:03^C*06:02+C*07:01^B*18:01+B*37:01^DRB1*10:01+DRB1*15:01^DQB1*05:01+DQB1*06:01	0.000906
A*01:01+A*01:01^C*06:02+C*06:02^B*57:01+B*57:01^DRB1*07:01+DRB1*11:01^DQB1*03:01+DQB1*03:02	0.000906
A*02:01+A*02:01^C*02:02+C*03:04^B*40:01+B*52:01^DRB1*04:03+DRB1*15:02^DQB1*03:02+DQB1*06:01	0.000906
A*31:01+A*33:03^C*01:02+C*04:01^B*15:08+B*35:01^DRB1*04:03+DRB1*07:01^DQB1*03:02+DQB1*03:03	0.000906
A*11:01+A*33:03^C*08:01+C*12:03^B*15:02+B*35:03^DRB1*04:05+DRB1*14:01^DQB1*04:02+DQB1*06:03	0.000906
A*03:01+A*33:03^C*04:01+C*15:02^B*35:03+B*40:06^DRB1*14:04+DRB1*15:01^DQB1*05:03+DQB1*06:01	0.000906
A*01:01+A*24:07^C*04:01+C*07:01^B*35:05+B*44:03^DRB1*07:01+DRB1*12:02^DQB1*03:01+DQB1*03:02	0.000906
A*02:01+A*33:03^C*03:04+C*07:01^B*40:01+B*44:03^DRB1*07:01+DRB1*11:01^DQB1*02:01+DQB1*03:01	0.000906
A*11:01+A*11:01^C*06:02+C*06:02^B*37:01+B*57:01^DRB1*10:01+DRB1*13:01^DQB1*05:01+DQB1*06:03	0.000906
A*11:01+A*68:01^C*06:02+C*12:02^B*37:01+B*52:01^DRB1*07:01+DRB1*10:01^DQB1*02:01+DQB1*05:01	0.000906
A*33:03+A*33:03^C*03:02+C*03:03^B*55:01+B*58:01^DRB1*01:01+DRB1*07:01^DQB1*02:01+DQB1*05:01	0.000906
A*02:01+A*68:01^C*04:01+C*12:03^B*35:03+B*35:08^DRB1*04:03+DRB1*15:01^DQB1*03:02+DQB1*06:01	0.000906
A*24:02+A*33:03^C*04:01+C*07:02^B*35:01+B*38:02^DRB1*04:04+DRB1*15:04^DQB1*03:01+DQB1*05:02	0.000906
A*03:01+A*11:01^C*04:01+C*08:01^B*15:02+B*35:03^DRB1*12:02+DRB1*13:01^DQB1*03:01+DQB1*06:03	0.000906
A*33:03+A*33:03^C*07:01+C*07:01^B*44:03+B*44:03^DRB1*12:02+DRB1*15:01^DQB1*03:01+DQB1*06:02	0.000906
A*02:06+A*03:01^C*07:02+C*12:02^B*07:02+B*52:01^DRB1*07:01+DRB1*14:04^DQB1*02:01+DQB1*05:03	0.000906
A*01:01+A*24:02^C*01:02+C*12:02^B*40:06+B*52:01^DRB1*04:07+DRB1*15:02^DQB1*03:02+DQB1*06:01	0.000906
A*11:01+A*11:01^C*04:01+C*14:02^B*51:01+B*51:01^DRB1*04:02+DRB1*04:03^DQB1*03:02+DQB1*03:02	0.000906
A*02:11+A*03:01^C*04:01+C*15:02^B*35:08+B*40:06^DRB1*04:03+DRB1*07:01^DQB1*03:02+DQB1*03:03	0.000906
A*11:01+A*33:03^C*04:01+C*07:01^B*35:01+B*44:03^DRB1*01:01+DRB1*07:01^DQB1*02:01+DQB1*05:01	0.000906
A*01:01+A*33:03^C*04:01+C*06:02^B*35:03+B*57:01^DRB1*07:01+DRB1*13:01^DQB1*03:03+DQB1*06:03	0.000906
A*02:01+A*11:01^C*15:02+C*15:04^B*40:06+B*51:01^DRB1*07:01+DRB1*11:01^DQB1*02:01+DQB1*03:01	0.000906
A*11:01+A*11:01^C*04:01+C*12:03^B*35:03+B*35:03^DRB1*07:01+DRB1*13:01^DQB1*03:03+DQB1*06:03	0.000906
A*31:01+A*68:01^C*01:02+C*07:04^B*13:01+B*55:01^DRB1*07:01+DRB1*15:04^DQB1*02:01+DQB1*05:02	0.000906
A*11:01+A*11:01^C*03:03+C*03:03^B*15:02+B*15:02^DRB1*12:02+DRB1*12:02^DQB1*03:01+DQB1*03:01	0.000906
A*02:03+A*24:02^C*07:02+C*07:02^B*38:02+B*38:02^DRB1*10:01+DRB1*15:02^DQB1*05:01+DQB1*05:01	0.000906
A*11:01+A*11:01^C*04:01+C*08:01^B*15:02+B*35:03^DRB1*12:02+DRB1*14:04^DQB1*03:01+DQB1*05:03	0.000906
A*24:17+A*33:03^C*04:01+C*08:01^B*15:02+B*35:03^DRB1*10:01+DRB1*12:02^DQB1*03:01+DQB1*05:01	0.000906
A*02:03+A*11:01^C*07:01+C*08:01^B*15:02+B*44:03^DRB1*07:01+DRB1*15:02^DQB1*02:01+DQB1*05:01	0.000906
A*02:03+A*24:02^C*07:02+C*08:01^B*07:05+B*15:02^DRB1*07:01+DRB1*15:02^DQB1*02:01+DQB1*05:01	0.000906
A*02:01+A*24:17^C*01:02+C*12:03^B*35:03+B*55:01^DRB1*15:01+DRB1*15:02^DQB1*05:01+DQB1*06:01	0.000906
A*02:06+A*02:11^C*06:02+C*15:02^B*37:01+B*51:01^DRB1*04:01+DRB1*13:01^DQB1*03:02+DQB1*06:03	0.000906
A*02:03+A*26:01^C*08:01+C*12:02^B*15:02+B*52:01^DRB1*12:02+DRB1*15:02^DQB1*03:01+DQB1*06:01	0.000906
A*11:01+A*24:02^C*06:02+C*08:01^B*15:02+B*57:01^DRB1*07:01+DRB1*12:02^DQB1*03:01+DQB1*03:03	0.000906
A*01:01+A*33:03^C*03:02+C*06:02^B*57:01+B*58:01^DRB1*11:01+DRB1*15:06^DQB1*03:01+DQB1*05:02	0.000906
A*02:11+A*33:03^C*07:02+C*15:02^B*07:02+B*40:06^DRB1*07:01+DRB1*10:01^DQB1*02:01+DQB1*05:01	0.000906
A*01:01+A*11:01^C*03:02+C*04:01^B*13:01+B*58:01^DRB1*12:02+DRB1*14:04^DQB1*03:01+DQB1*05:03	0.000906
A*24:02+A*33:03^C*03:02+C*07:01^B*44:03+B*58:01^DRB1*07:01+DRB1*14:04^DQB1*02:01+DQB1*05:03	0.000906
A*24:07+A*24:07^C*04:01+C*04:01^B*35:05+B*35:05^DRB1*12:02+DRB1*12:02^DQB1*03:01+DQB1*03:01	0.000906
A*02:01+A*11:01^C*04:01+C*08:01^B*15:01+B*15:02^DRB1*15:01+DRB1*15:06^DQB1*05:02+DQB1*06:01	0.000906
A*11:01+A*68:01^C*03:04+C*07:01^B*40:01+B*44:03^DRB1*07:01+DRB1*14:04^DQB1*02:01+DQB1*05:03	0.000906
A*01:01+A*02:03^C*08:01+C*12:03^B*15:02+B*35:03^DRB1*11:01+DRB1*15:02^DQB1*03:01+DQB1*05:01	0.000906
A*03:01+A*33:03^C*07:01+C*14:02^B*15:17+B*51:01^DRB1*04:03+DRB1*13:02^DQB1*03:05+DQB1*06:04	0.000906
A*33:03+A*33:03^C*03:02+C*04:03^B*13:01+B*58:01^DRB1*07:01+DRB1*15:01^DQB1*02:01+DQB1*06:01	0.000906
A*11:01+A*33:03^C*07:02+C*15:02^B*07:02+B*40:06^DRB1*10:01+DRB1*14:04^DQB1*05:01+DQB1*05:03	0.000906
A*01:01+A*68:01^C*04:03+C*06:02^B*15:25+B*57:01^DRB1*07:01+DRB1*07:01^DQB1*03:03+DQB1*03:03	0.000906
A*33:03+A*33:03^C*03:02+C*07:01^B*44:03+B*58:01^DRB1*07:01+DRB1*07:01^DQB1*02:01+DQB1*02:01	0.000906
A*11:01+A*33:03^C*04:03+C*07:01^B*13:01+B*44:03^DRB1*07:01+DRB1*14:04^DQB1*02:01+DQB1*05:03	0.000906
A*02:03+A*33:03^C*07:01+C*08:01^B*15:02+B*44:03^DRB1*07:03+DRB1*15:02^DQB1*02:01+DQB1*05:01	0.000906
A*11:03+A*24:02^C*04:01+C*08:01^B*15:02+B*35:01^DRB1*12:02+DRB1*15:02^DQB1*03:01+DQB1*06:01	0.000906
A*24:02+A*31:01^C*05:01+C*07:02^B*07:02+B*44:02^DRB1*04:03+DRB1*07:01^DQB1*02:01+DQB1*03:02	0.000906
A*02:11+A*24:02^C*07:01+C*12:02^B*40:06+B*44:03^DRB1*07:01+DRB1*15:01^DQB1*02:01+DQB1*06:01	0.000906
A*33:03+A*68:01^C*04:03+C*15:02^B*13:01+B*40:06^DRB1*07:01+DRB1*12:02^DQB1*03:01+DQB1*03:03	0.000906
A*11:01+A*68:01^C*04:01+C*12:03^B*35:03+B*35:03^DRB1*14:01+DRB1*15:02^DQB1*05:03+DQB1*06:01	0.000906
A*01:01+A*02:03^C*06:02+C*07:01^B*37:01+B*44:03^DRB1*07:01+DRB1*10:01^DQB1*02:01+DQB1*05:01	0.000906
A*02:03+A*11:01^C*04:03+C*07:02^B*38:02+B*48:04^DRB1*11:01+DRB1*15:02^DQB1*03:01+DQB1*05:01	0.000906
A*03:01+A*24:02^C*07:02+C*15:02^B*07:02+B*40:06^DRB1*07:01+DRB1*15:02^DQB1*03:03+DQB1*06:01	0.000906
A*11:01+A*68:01^C*07:02+C*12:03^B*07:02+B*35:03^DRB1*13:01+DRB1*15:02^DQB1*06:01+DQB1*06:03	0.000906
A*01:01+A*11:01^C*06:02+C*12:02^B*52:01+B*57:01^DRB1*04:03+DRB1*07:01^DQB1*03:02+DQB1*03:03	0.000906
A*01:01+A*01:01^C*02:02+C*08:01^B*15:02+B*27:05^DRB1*04:04+DRB1*12:02^DQB1*03:01+DQB1*03:02	0.000906
A*11:01+A*26:01^C*02:02+C*12:03^B*15:32+B*27:05^DRB1*12:02+DRB1*15:02^DQB1*05:02+DQB1*05:03	0.000906
A*01:01+A*03:01^C*07:01+C*15:02^B*40:06+B*44:03^DRB1*07:01+DRB1*07:01^DQB1*02:01+DQB1*03:03	0.000906
A*01:01+A*24:02^C*06:02+C*06:02^B*57:01+B*58:01^DRB1*07:01+DRB1*07:01^DQB1*02:01+DQB1*03:03	0.000906
A*11:01+A*33:03^C*07:01+C*12:03^B*15:32+B*44:03^DRB1*07:01+DRB1*12:02^DQB1*02:01+DQB1*03:01	0.000906
A*33:03+A*33:03^C*04:01+C*07:02^B*35:01+B*38:02^DRB1*15:02+DRB1*15:02^DQB1*05:01+DQB1*06:01	0.000906
A*11:01+A*11:01^C*07:02+C*12:02^B*38:02+B*52:01^DRB1*14:04+DRB1*15:02^DQB1*05:03+DQB1*06:01	0.000906
A*01:01+A*02:01^C*07:02+C*12:02^B*07:02+B*52:01^DRB1*10:01+DRB1*15:02^DQB1*05:01+DQB1*06:01	0.000906
A*11:01+A*33:03^C*07:01+C*08:01^B*15:02+B*44:03^DRB1*07:01+DRB1*15:02^DQB1*02:01+DQB1*06:01	0.000906
A*02:11+A*33:03^C*07:01+C*15:02^B*40:06+B*44:03^DRB1*07:01+DRB1*16:02^DQB1*02:01+DQB1*05:02	0.000906
A*02:03+A*24:02^C*07:02+C*08:01^B*07:02+B*15:02^DRB1*07:01+DRB1*10:01^DQB1*02:01+DQB1*05:01	0.000906
A*24:02+A*33:03^C*06:02+C*07:01^B*37:01+B*44:03^DRB1*07:01+DRB1*10:01^DQB1*02:01+DQB1*05:01	0.000906
A*02:03+A*11:01^C*04:03+C*07:01^B*13:01+B*18:01^DRB1*12:02+DRB1*15:01^DQB1*03:01+DQB1*06:01	0.000906
A*03:01+A*24:17^C*07:01+C*08:01^B*15:02+B*18:01^DRB1*15:01+DRB1*15:02^DQB1*06:01+DQB1*06:02	0.000906
A*24:07+A*26:01^C*01:02+C*07:01^B*44:03+B*55:01^DRB1*07:01+DRB1*14:04^DQB1*02:01+DQB1*05:03	0.000906
A*01:01+A*02:01^C*07:01+C*15:04^B*15:17+B*51:01^DRB1*07:01+DRB1*13:02^DQB1*02:01+DQB1*06:04	0.000906
A*01:01+A*24:02^C*06:02+C*08:01^B*15:02+B*57:01^DRB1*07:01+DRB1*10:01^DQB1*03:03+DQB1*05:01	0.000906
A*11:01+A*11:01^C*01:02+C*12:03^B*15:32+B*55:02^DRB1*04:05+DRB1*14:04^DQB1*04:01+DQB1*05:03	0.000906
A*02:11+A*11:01^C*01:02+C*12:02^B*15:08+B*52:01^DRB1*14:04+DRB1*15:02^DQB1*05:03+DQB1*06:01	0.000906
A*01:01+A*02:03^C*12:02+C*12:03^B*15:32+B*52:01^DRB1*07:01+DRB1*15:02^DQB1*02:01+DQB1*06:01	0.000906
A*01:01+A*11:01^C*06:02+C*08:01^B*15:02+B*37:01^DRB1*12:02+DRB1*12:02^DQB1*03:01+DQB1*03:01	0.000906
A*02:11+A*24:02^C*12:03+C*14:02^B*35:03+B*51:06^DRB1*13:01+DRB1*14:04^DQB1*05:03+DQB1*06:03	0.000906
A*11:01+A*32:01^C*02:02+C*12:02^B*27:05+B*52:01^DRB1*07:01+DRB1*10:01^DQB1*03:03+DQB1*05:01	0.000906
A*01:01+A*24:02^C*07:01+C*08:01^B*15:02+B*18:01^DRB1*10:01+DRB1*15:02^DQB1*05:01+DQB1*05:02	0.000906
A*01:01+A*68:01^C*07:02+C*12:02^B*07:02+B*52:01^DRB1*04:03+DRB1*10:01^DQB1*03:02+DQB1*05:01	0.000906
A*24:02+A*24:07^C*08:01+C*08:01^B*15:02+B*15:02^DRB1*12:02+DRB1*12:02^DQB1*03:01+DQB1*06:01	0.000906
A*11:01+A*68:01^C*03:03+C*12:03^B*15:32+B*35:01^DRB1*15:02+DRB1*15:02^DQB1*06:01+DQB1*06:01	0.000906
A*02:03+A*33:03^C*07:01+C*07:01^B*44:03+B*44:03^DRB1*04:01+DRB1*07:01^DQB1*02:01+DQB1*03:02	0.000906
A*33:03+A*33:03^C*06:02+C*07:01^B*44:03+B*57:01^DRB1*07:01+DRB1*14:04^DQB1*02:01+DQB1*05:03	0.000906
A*03:01+A*24:07^C*07:01+C*12:02^B*44:03+B*52:01^DRB1*15:01+DRB1*15:02^DQB1*06:01+DQB1*06:02	0.000906
A*24:02+A*33:03^C*07:01+C*07:01^B*44:03+B*44:03^DRB1*07:01+DRB1*07:01^DQB1*02:01+DQB1*02:01	0.000906
A*02:03+A*24:07^C*07:01+C*08:01^B*15:02+B*44:03^DRB1*04:05+DRB1*07:01^DQB1*02:01+DQB1*04:02	0.000906
A*24:02+A*33:03^C*04:01+C*12:02^B*35:03+B*52:01^DRB1*07:01+DRB1*15:01^DQB1*02:01+DQB1*06:01	0.000906
A*24:02+A*68:01^C*04:01+C*12:03^B*15:32+B*35:08^DRB1*13:02+DRB1*15:02^DQB1*06:01+DQB1*06:09	0.000906
A*01:01+A*33:03^C*03:02+C*07:01^B*44:03+B*58:01^DRB1*03:01+DRB1*07:01^DQB1*02:01+DQB1*02:01	0.000906
A*68:01+A*68:01^C*04:01+C*14:02^B*35:03+B*51:01^DRB1*15:02+DRB1*15:02^DQB1*06:01+DQB1*06:01	0.000906
A*01:01+A*33:03^C*03:02+C*06:02^B*37:01+B*58:01^DRB1*10:01+DRB1*10:01^DQB1*05:01+DQB1*05:01	0.000906
A*11:01+A*24:07^C*12:02+C*12:02^B*52:01+B*52:01^DRB1*04:03+DRB1*15:02^DQB1*03:02+DQB1*06:01	0.000906
A*11:01+A*24:02^C*07:02+C*08:01^B*07:02+B*15:02^DRB1*01:01+DRB1*15:01^DQB1*05:01+DQB1*06:01	0.000906
A*01:01+A*02:03^C*08:01+C*15:02^B*15:02+B*40:06^DRB1*15:01+DRB1*15:02^DQB1*05:01+DQB1*06:01	0.000906
A*02:03+A*24:02^C*08:01+C*15:02^B*15:02+B*40:06^DRB1*04:03+DRB1*15:02^DQB1*03:02+DQB1*05:01	0.000906
A*01:01+A*33:03^C*03:02+C*03:04^B*51:02+B*58:01^DRB1*03:01+DRB1*04:06^DQB1*02:01+DQB1*03:02	0.000906
A*11:01+A*33:03^C*04:01+C*07:01^B*35:03+B*44:03^DRB1*04:03+DRB1*07:01^DQB1*02:01+DQB1*03:02	0.000906
A*11:01+A*11:01^C*01:02+C*12:02^B*52:01+B*55:01^DRB1*04:03+DRB1*15:01^DQB1*03:02+DQB1*06:01	0.000906
A*02:03+A*11:01^C*03:03+C*12:03^B*15:12+B*15:32^DRB1*12:01+DRB1*15:02^DQB1*03:01+DQB1*05:02	0.000906
A*01:01+A*01:01^C*06:02+C*07:01^B*15:17+B*57:01^DRB1*07:01+DRB1*15:02^DQB1*03:03+DQB1*06:01	0.000906
A*02:03+A*11:01^C*03:03+C*07:01^B*15:02+B*18:01^DRB1*12:02+DRB1*14:04^DQB1*03:01+DQB1*05:03	0.000906
A*11:01+A*33:03^C*07:01+C*08:01^B*15:02+B*15:02^DRB1*07:01+DRB1*12:02^DQB1*02:01+DQB1*03:01	0.000906
A*03:01+A*33:03^C*07:01+C*12:02^B*44:03+B*52:01^DRB1*04:03+DRB1*07:01^DQB1*02:01+DQB1*03:02	0.000906
A*01:01+A*33:03^C*06:02+C*08:01^B*15:02+B*57:01^DRB1*04:05+DRB1*07:01^DQB1*03:03+DQB1*04:02	0.000906
A*11:01+A*24:02^C*03:02+C*15:02^B*27:07+B*58:01^DRB1*03:01+DRB1*11:01^DQB1*02:01+DQB1*03:01	0.000906
A*33:03+A*68:01^C*07:01+C*08:01^B*15:02+B*44:03^DRB1*15:02+DRB1*15:06^DQB1*05:01+DQB1*05:02	0.000906
A*02:01+A*11:01^C*04:01+C*07:01^B*35:01+B*44:03^DRB1*07:01+DRB1*13:01^DQB1*02:01+DQB1*06:03	0.000906
A*02:11+A*11:01^C*01:02+C*07:02^B*15:08+B*38:02^DRB1*04:03+DRB1*12:02^DQB1*03:01+DQB1*03:02	0.000906
A*11:01+A*24:17^C*08:01+C*08:01^B*15:02+B*15:02^DRB1*12:02+DRB1*12:02^DQB1*03:01+DQB1*03:01	0.000906
A*01:01+A*24:02^C*06:02+C*12:02^B*37:01+B*52:01^DRB1*10:01+DRB1*15:02^DQB1*05:01+DQB1*06:01	0.000906
A*01:01+A*03:01^C*07:01+C*08:01^B*15:02+B*15:17^DRB1*07:01+DRB1*12:02^DQB1*02:01+DQB1*03:01	0.000906
A*02:03+A*68:01^C*08:01+C*12:03^B*15:02+B*35:03^DRB1*12:02+DRB1*15:02^DQB1*03:01+DQB1*06:01	0.000906
A*03:01+A*33:03^C*04:01+C*15:02^B*35:01+B*51:01^DRB1*03:01+DRB1*11:04^DQB1*02:01+DQB1*03:01	0.000906
A*24:02+A*24:07^C*04:01+C*15:02^B*35:05+B*40:06^DRB1*04:05+DRB1*12:02^DQB1*03:01+DQB1*04:01	0.000906
A*01:01+A*33:03^C*04:03+C*07:01^B*13:01+B*15:17^DRB1*12:02+DRB1*13:02^DQB1*03:01+DQB1*06:04	0.000906
A*11:01+A*33:03^C*01:02+C*07:01^B*44:03+B*55:02^DRB1*04:05+DRB1*07:03^DQB1*02:01+DQB1*04:01	0.000906
A*02:11+A*33:03^C*07:01+C*14:02^B*44:03+B*51:01^DRB1*04:03+DRB1*07:01^DQB1*02:01+DQB1*03:02	0.000906
A*02:03+A*11:01^C*01:02+C*12:02^B*40:01+B*56:01^DRB1*07:01+DRB1*15:01^DQB1*02:01+DQB1*06:02	0.000906
A*11:01+A*24:02^C*04:01+C*04:01^B*15:01+B*35:08^DRB1*10:01+DRB1*15:01^DQB1*05:01+DQB1*06:02	0.000906
A*02:06+A*03:01^C*04:03+C*07:02^B*07:02+B*13:01^DRB1*10:01+DRB1*14:01^DQB1*05:01+DQB1*05:03	0.000906
A*01:01+A*33:03^C*03:02+C*12:03^B*35:03+B*58:01^DRB1*03:01+DRB1*07:01^DQB1*02:01+DQB1*02:01	0.000906
A*11:01+A*31:01^C*01:02+C*03:03^B*15:02+B*15:08^DRB1*07:01+DRB1*12:02^DQB1*03:01+DQB1*03:03	0.000906
A*24:02+A*74:01^C*07:01+C*07:02^B*38:02+B*44:03^DRB1*07:01+DRB1*07:01^DQB1*02:01+DQB1*02:01	0.000906
A*24:02+A*33:03^C*07:01+C*07:01^B*40:02+B*40:02^DRB1*07:01+DRB1*07:01^DQB1*02:01+DQB1*02:01	0.000906
A*11:01+A*24:02^C*01:02+C*06:02^B*37:01+B*55:01^DRB1*07:01+DRB1*10:01^DQB1*02:01+DQB1*05:01	0.000906
A*02:11+A*24:02^C*07:02+C*12:02^B*38:02+B*40:06^DRB1*12:02+DRB1*15:04^DQB1*03:01+DQB1*05:02	0.000906
A*01:01+A*24:17^C*06:02+C*08:01^B*15:02+B*37:01^DRB1*08:03+DRB1*10:01^DQB1*03:01+DQB1*05:01	0.000906
A*01:01+A*11:01^C*06:02+C*07:01^B*15:17+B*57:01^DRB1*04:03+DRB1*07:01^DQB1*03:02+DQB1*03:03	0.000906
A*11:01+A*33:03^C*04:01+C*07:16^B*35:01+B*44:03^DRB1*07:01+DRB1*15:06^DQB1*02:01+DQB1*05:02	0.000906
A*03:01+A*11:01^C*04:01+C*08:01^B*15:02+B*35:03^DRB1*12:02+DRB1*15:01^DQB1*03:01+DQB1*06:01	0.000906
A*11:01+A*24:02^C*07:04+C*08:01^B*15:02+B*15:64^DRB1*07:01+DRB1*15:01^DQB1*02:01+DQB1*06:01	0.000906
A*11:03+A*33:03^C*07:01+C*07:02^B*38:02+B*44:03^DRB1*07:01+DRB1*12:02^DQB1*02:01+DQB1*03:01	0.000906
A*01:01+A*11:01^C*01:02+C*08:01^B*15:18+B*56:01^DRB1*07:01+DRB1*12:02^DQB1*02:01+DQB1*05:01	0.000906
A*11:01+A*33:03^C*07:01+C*12:02^B*44:03+B*52:04^DRB1*07:01+DRB1*15:02^DQB1*02:01+DQB1*06:01	0.000906
A*32:01+A*33:03^C*07:01+C*07:01^B*44:03+B*49:01^DRB1*07:01+DRB1*11:11^DQB1*02:01+DQB1*03:01	0.000906
A*02:05+A*03:01^C*06:02+C*07:02^B*38:02+B*50:01^DRB1*14:04+DRB1*15:02^DQB1*05:01+DQB1*05:03	0.000906
A*01:01+A*68:01^C*02:02+C*16:02^B*15:05+B*27:05^DRB1*07:01+DRB1*09:01^DQB1*02:01+DQB1*03:03	0.000906
A*02:11+A*24:02^C*12:03+C*15:02^B*35:03+B*40:06^DRB1*07:01+DRB1*15:01^DQB1*02:01+DQB1*06:01	0.000906
A*03:01+A*11:01^C*02:02+C*12:02^B*27:05+B*52:04^DRB1*09:01+DRB1*11:01^DQB1*03:01+DQB1*03:03	0.000906
A*33:03+A*68:01^C*03:02+C*07:01^B*44:03+B*58:01^DRB1*15:01+DRB1*15:02^DQB1*06:01+DQB1*06:01	0.000906
A*11:01+A*11:01^C*08:01+C*12:03^B*15:02+B*35:03^DRB1*12:02+DRB1*13:01^DQB1*03:01+DQB1*06:03	0.000906
A*02:01+A*11:01^C*08:01+C*12:02^B*15:02+B*52:01^DRB1*14:04+DRB1*15:01^DQB1*05:03+DQB1*06:01	0.000906
A*02:06+A*03:01^C*08:01+C*12:02^B*15:02+B*52:01^DRB1*07:01+DRB1*15:02^DQB1*03:03+DQB1*06:01	0.000906
A*02:11+A*68:01^C*07:02+C*15:02^B*40:06+B*52:01^DRB1*14:04+DRB1*14:04^DQB1*05:03+DQB1*05:03	0.000906
A*02:01+A*33:03^C*04:03+C*07:01^B*13:01+B*44:03^DRB1*12:02+DRB1*15:01^DQB1*03:01+DQB1*06:01	0.000906
A*01:01+A*02:03^C*07:02+C*08:01^B*15:02+B*15:02^DRB1*12:02+DRB1*15:02^DQB1*03:01+DQB1*05:01	0.000906
A*01:01+A*02:03^C*06:02+C*08:01^B*15:02+B*57:01^DRB1*07:01+DRB1*07:01^DQB1*02:01+DQB1*03:03	0.000906
A*24:02+A*33:03^C*03:02+C*06:02^B*40:01+B*57:01^DRB1*07:01+DRB1*15:02^DQB1*03:03+DQB1*06:01	0.000906
A*11:01+A*11:01^C*01:02+C*12:02^B*15:01+B*52:01^DRB1*04:03+DRB1*14:04^DQB1*03:02+DQB1*05:03	0.000906
A*33:03+A*33:03^C*07:01+C*07:01^B*44:03+B*44:03^DRB1*07:01+DRB1*10:01^DQB1*02:01+DQB1*05:01	0.000906
A*33:03+A*33:03^C*03:02+C*07:01^B*44:03+B*58:01^DRB1*04:01+DRB1*07:01^DQB1*02:01+DQB1*03:02	0.000906
A*01:01+A*33:03^C*06:02+C*12:03^B*35:03+B*37:01^DRB1*10:01+DRB1*11:01^DQB1*03:01+DQB1*05:01	0.000906
A*01:01+A*33:03^C*06:02+C*12:02^B*52:01+B*57:01^DRB1*07:01+DRB1*15:02^DQB1*03:03+DQB1*06:01	0.000906
A*24:02+A*32:01^C*07:01+C*07:02^B*15:17+B*51:01^DRB1*14:15+DRB1*15:01^DQB1*05:02+DQB1*05:03	0.000906
A*30:01+A*33:03^C*07:01+C*07:01^B*44:03+B*44:03^DRB1*07:01+DRB1*12:02^DQB1*02:01+DQB1*03:01	0.000906
A*01:01+A*11:01^C*03:03+C*06:02^B*15:02+B*57:01^DRB1*07:01+DRB1*12:02^DQB1*03:01+DQB1*03:03	0.000906
A*33:03+A*33:03^C*07:02+C*12:04^B*07:02+B*39:01^DRB1*15:01+DRB1*15:02^DQB1*05:03+DQB1*06:02	0.000906
A*01:01+A*33:03^C*03:02+C*06:02^B*57:01+B*58:01^DRB1*07:01+DRB1*10:01^DQB1*03:03+DQB1*05:01	0.000906
A*11:01+A*24:02^C*12:03+C*15:02^B*15:32+B*40:06^DRB1*15:01+DRB1*15:01^DQB1*06:01+DQB1*06:01	0.000906
A*24:02+A*33:03^C*04:01+C*06:02^B*35:01+B*37:01^DRB1*07:01+DRB1*11:08^DQB1*02:01+DQB1*03:01	0.000906
A*01:01+A*11:01^C*06:02+C*08:01^B*15:02+B*57:01^DRB1*10:01+DRB1*12:02^DQB1*03:01+DQB1*05:01	0.000906
A*11:01+A*24:02^C*04:01+C*07:02^B*07:02+B*35:01^DRB1*01:01+DRB1*15:01^DQB1*05:01+DQB1*06:02	0.000906
A*03:01+A*29:01^C*04:01+C*15:05^B*07:05+B*35:01^DRB1*10:01+DRB1*15:02^DQB1*05:01+DQB1*06:01	0.000906
A*01:01+A*68:01^C*06:02+C*16:02^B*37:01+B*51:01^DRB1*07:01+DRB1*10:01^DQB1*03:03+DQB1*05:01	0.000906
A*01:01+A*03:01^C*02:02+C*03:02^B*27:05+B*58:01^DRB1*03:01+DRB1*15:02^DQB1*02:01+DQB1*06:01	0.000906
A*02:11+A*11:01^C*08:01+C*12:02^B*15:02+B*52:01^DRB1*04:03+DRB1*15:01^DQB1*03:02+DQB1*06:01	0.000906
A*01:01+A*11:01^C*06:02+C*06:02^B*57:01+B*57:01^DRB1*07:01+DRB1*07:01^DQB1*02:01+DQB1*03:03	0.000906
A*03:01+A*11:01^C*01:02+C*07:02^B*07:02+B*55:01^DRB1*10:01+DRB1*14:04^DQB1*05:01+DQB1*05:03	0.000906
A*02:03+A*02:11^C*07:01+C*08:01^B*15:02+B*44:03^DRB1*07:01+DRB1*15:02^DQB1*02:01+DQB1*05:01	0.000906
A*24:02+A*33:03^C*07:01+C*08:01^B*15:02+B*44:03^DRB1*07:01+DRB1*10:01^DQB1*02:01+DQB1*05:01	0.000906
A*11:01+A*33:03^C*05:01+C*07:01^B*35:03+B*44:03^DRB1*07:01+DRB1*07:01^DQB1*02:01+DQB1*02:01	0.000906
A*02:03+A*24:02^C*08:01+C*12:02^B*15:02+B*40:06^DRB1*15:01+DRB1*15:02^DQB1*05:01+DQB1*06:01	0.000906
A*11:01+A*68:01^C*12:03+C*15:02^B*35:03+B*40:06^DRB1*10:01+DRB1*15:01^DQB1*05:01+DQB1*06:01	0.000906
A*03:01+A*24:07^C*04:01+C*12:02^B*35:01+B*52:01^DRB1*04:03+DRB1*10:01^DQB1*03:02+DQB1*05:01	0.000906
A*02:01+A*24:02^C*04:01+C*08:01^B*15:02+B*35:01^DRB1*14:04+DRB1*15:02^DQB1*05:01+DQB1*05:03	0.000906
A*11:01+A*24:02^C*04:03+C*07:02^B*13:01+B*15:01^DRB1*12:02+DRB1*15:01^DQB1*03:01+DQB1*05:01	0.000906
A*01:01+A*68:01^C*04:01+C*06:02^B*35:01+B*57:01^DRB1*07:01+DRB1*14:04^DQB1*02:01+DQB1*05:03	0.000906
A*11:01+A*31:01^C*01:02+C*12:03^B*15:08+B*15:32^DRB1*07:01+DRB1*12:02^DQB1*03:01+DQB1*03:03	0.000906
A*11:01+A*33:03^C*07:02+C*12:02^B*52:01+B*52:01^DRB1*04:04+DRB1*14:04^DQB1*03:02+DQB1*05:03	0.000906
A*03:01+A*68:01^C*05:01+C*07:02^B*07:02+B*40:02^DRB1*07:01+DRB1*11:01^DQB1*02:01+DQB1*03:01	0.000906
A*01:01+A*02:11^C*04:01+C*06:02^B*35:03+B*37:01^DRB1*07:01+DRB1*14:04^DQB1*03:03+DQB1*05:03	0.000906
A*11:01+A*24:02^C*07:01+C*12:03^B*18:01+B*35:03^DRB1*13:02+DRB1*15:01^DQB1*06:01+DQB1*06:03	0.000906
A*11:01+A*24:02^C*01:02+C*03:04^B*40:01+B*55:01^DRB1*04:03+DRB1*04:03^DQB1*03:02+DQB1*03:02	0.000906
A*30:02+A*33:03^C*04:01+C*07:01^B*44:03+B*53:01^DRB1*07:01+DRB1*13:02^DQB1*02:01+DQB1*06:09	0.000906
A*24:02+A*31:01^C*12:02+C*16:02^B*51:01+B*52:01^DRB1*07:01+DRB1*15:02^DQB1*03:03+DQB1*06:01	0.000906
A*02:01+A*11:01^C*04:01+C*12:02^B*39:01+B*52:01^DRB1*12:02+DRB1*15:02^DQB1*03:01+DQB1*06:01	0.000906
A*01:01+A*68:01^C*06:02+C*12:03^B*15:32+B*57:01^DRB1*07:01+DRB1*15:02^DQB1*03:03+DQB1*06:01	0.000906
A*02:05+A*24:02^C*04:01+C*06:02^B*35:01+B*50:01^DRB1*07:01+DRB1*15:01^DQB1*02:01+DQB1*06:01	0.000906
A*01:01+A*01:01^C*01:02+C*06:02^B*15:08+B*44:02^DRB1*04:03+DRB1*11:04^DQB1*03:01+DQB1*03:02	0.000906
A*11:01+A*24:02^C*08:01+C*12:03^B*15:02+B*35:03^DRB1*12:02+DRB1*13:01^DQB1*03:01+DQB1*06:03	0.000906
A*24:02+A*33:03^C*03:02+C*12:03^B*35:03+B*58:01^DRB1*03:01+DRB1*13:01^DQB1*02:01+DQB1*06:03	0.000906
A*01:01+A*02:06^C*06:02+C*12:02^B*37:01+B*52:01^DRB1*12:02+DRB1*15:02^DQB1*05:02+DQB1*06:01	0.000906
A*01:01+A*11:01^C*12:02+C*15:05^B*07:05+B*40:06^DRB1*04:05+DRB1*10:01^DQB1*04:02+DQB1*05:01	0.000906
A*02:01+A*24:07^C*03:02+C*04:01^B*35:05+B*58:01^DRB1*07:01+DRB1*12:02^DQB1*02:01+DQB1*03:01	0.000906
A*03:01+A*11:01^C*08:01+C*14:02^B*15:02+B*51:01^DRB1*12:02+DRB1*15:02^DQB1*03:01+DQB1*06:01	0.000906
A*11:01+A*68:01^C*04:01+C*04:03^B*15:25+B*35:01^DRB1*11:11+DRB1*15:04^DQB1*03:01+DQB1*05:02	0.000906
A*24:02+A*33:03^C*07:01+C*15:02^B*40:02+B*44:03^DRB1*07:01+DRB1*07:01^DQB1*02:01+DQB1*02:01	0.000906
A*24:17+A*32:01^C*01:02+C*04:03^B*15:25+B*55:01^DRB1*10:01+DRB1*11:01^DQB1*03:01+DQB1*05:01	0.000906
A*31:01+A*33:03^C*07:02+C*12:02^B*07:02+B*35:01^DRB1*07:01+DRB1*15:01^DQB1*02:01+DQB1*06:01	0.000906
A*11:01+A*11:01^C*12:02+C*12:02^B*52:01+B*52:04^DRB1*12:02+DRB1*15:02^DQB1*03:01+DQB1*06:01	0.000906
A*01:01+A*68:01^C*04:01+C*06:02^B*35:03+B*57:01^DRB1*07:01+DRB1*15:01^DQB1*03:03+DQB1*06:01	0.000906
A*11:01+A*24:02^C*05:01+C*06:02^B*44:02+B*57:01^DRB1*07:01+DRB1*12:01^DQB1*03:01+DQB1*03:03	0.000906
A*02:03+A*24:02^C*03:04+C*07:02^B*38:02+B*40:01^DRB1*11:11+DRB1*15:02^DQB1*03:01+DQB1*05:01	0.000906
A*01:01+A*24:02^C*04:01+C*04:03^B*13:01+B*35:03^DRB1*12:02+DRB1*14:04^DQB1*03:01+DQB1*05:03	0.000906
A*11:01+A*33:03^C*08:01+C*12:02^B*15:02+B*52:01^DRB1*04:03+DRB1*07:01^DQB1*03:02+DQB1*03:03	0.000906
A*02:03+A*11:01^C*04:03+C*08:01^B*13:01+B*15:02^DRB1*12:02+DRB1*14:01^DQB1*03:01+DQB1*05:03	0.000906
A*11:01+A*26:01^C*12:03+C*16:02^B*15:32+B*51:01^DRB1*07:01+DRB1*11:01^DQB1*02:01+DQB1*03:13	0.000906
A*02:11+A*24:02^C*06:02+C*07:02^B*07:02+B*57:01^DRB1*04:08+DRB1*07:01^DQB1*02:01+DQB1*03:02	0.000906
A*01:01+A*24:02^C*12:02+C*12:03^B*35:03+B*52:01^DRB1*04:03+DRB1*13:01^DQB1*03:02+DQB1*06:03	0.000906
A*11:01+A*26:01^C*04:01+C*16:02^B*35:01+B*35:03^DRB1*07:01+DRB1*14:04^DQB1*03:03+DQB1*05:03	0.000906
A*33:03+A*33:03^C*03:02+C*04:01^B*35:08+B*58:01^DRB1*03:01+DRB1*15:01^DQB1*02:01+DQB1*06:01	0.000906
A*01:01+A*11:01^C*04:01+C*06:02^B*15:01+B*57:01^DRB1*07:01+DRB1*15:01^DQB1*03:03+DQB1*06:02	0.000906
A*11:01+A*11:01^C*07:01+C*07:01^B*18:01+B*18:01^DRB1*04:03+DRB1*04:03^DQB1*03:02+DQB1*03:02	0.000906
A*11:01+A*11:01^C*04:01+C*04:01^B*35:01+B*35:03^DRB1*01:01+DRB1*15:02^DQB1*05:01+DQB1*06:01	0.000906
A*01:01+A*11:01^C*04:01+C*16:02^B*35:01+B*51:01^DRB1*04:03+DRB1*13:01^DQB1*03:02+DQB1*06:03	0.000906
A*26:01+A*26:01^C*07:02+C*12:02^B*08:01+B*52:01^DRB1*03:01+DRB1*15:02^DQB1*02:01+DQB1*06:01	0.000906
A*02:11+A*11:01^C*07:01+C*12:03^B*15:32+B*18:01^DRB1*04:05+DRB1*12:02^DQB1*03:01+DQB1*04:02	0.000906
A*24:02+A*68:01^C*12:02+C*15:02^B*40:06+B*52:01^DRB1*10:01+DRB1*15:02^DQB1*05:01+DQB1*06:01	0.000906
A*01:01+A*29:01^C*06:02+C*15:05^B*07:05+B*57:01^DRB1*07:01+DRB1*14:04^DQB1*02:01+DQB1*05:03	0.000906
A*24:07+A*31:01^C*12:02+C*12:03^B*39:06+B*52:01^DRB1*04:03+DRB1*16:01^DQB1*03:02+DQB1*05:02	0.000906
A*02:01+A*33:03^C*03:04+C*07:01^B*15:02+B*44:03^DRB1*07:01+DRB1*07:01^DQB1*02:01+DQB1*02:01	0.000906
A*01:01+A*03:01^C*06:02+C*06:02^B*37:01+B*57:01^DRB1*07:01+DRB1*10:01^DQB1*03:03+DQB1*05:01	0.000906
A*11:01+A*33:03^C*07:01+C*07:02^B*38:02+B*44:03^DRB1*07:01+DRB1*15:02^DQB1*02:01+DQB1*05:01	0.000906
A*11:01+A*33:03^C*04:01+C*07:01^B*35:03+B*44:03^DRB1*07:01+DRB1*15:01^DQB1*02:01+DQB1*06:01	0.000906
A*02:11+A*33:03^C*07:01+C*15:02^B*40:06+B*44:03^DRB1*07:01+DRB1*11:01^DQB1*02:01+DQB1*03:01	0.000906
A*11:01+A*11:01^C*04:01+C*06:02^B*51:01+B*57:01^DRB1*04:02+DRB1*07:01^DQB1*03:02+DQB1*03:03	0.000906
A*01:01+A*03:01^C*04:01+C*07:01^B*15:17+B*35:03^DRB1*13:01+DRB1*13:02^DQB1*06:03+DQB1*06:04	0.000906
A*01:01+A*11:01^C*07:01+C*12:03^B*15:17+B*35:03^DRB1*07:01+DRB1*13:02^DQB1*03:03+DQB1*06:04	0.000906
A*01:01+A*11:01^C*06:02+C*12:02^B*37:01+B*52:01^DRB1*15:02+DRB1*15:02^DQB1*05:01+DQB1*06:01	0.000906
A*24:07+A*24:17^C*04:01+C*08:01^B*15:02+B*35:01^DRB1*01:01+DRB1*12:02^DQB1*03:01+DQB1*05:01	0.000906
A*26:01+A*33:03^C*01:02+C*07:01^B*44:03+B*55:01^DRB1*07:01+DRB1*07:01^DQB1*02:01+DQB1*03:03	0.000906
A*02:01+A*11:01^C*07:02+C*12:02^B*07:02+B*52:01^DRB1*07:01+DRB1*15:02^DQB1*02:01+DQB1*06:01	0.000906
A*11:01+A*24:02^C*06:02+C*12:02^B*52:01+B*57:01^DRB1*07:01+DRB1*07:01^DQB1*02:01+DQB1*03:03	0.000906
A*33:03+A*33:03^C*03:02+C*07:01^B*44:03+B*58:01^DRB1*03:01+DRB1*07:01^DQB1*02:01+DQB1*02:01	0.000906
A*02:11+A*68:01^C*14:02+C*15:02^B*40:06+B*51:01^DRB1*15:01+DRB1*15:02^DQB1*06:01+DQB1*06:01	0.000906
A*11:01+A*24:02^C*07:02+C*12:03^B*07:02+B*15:32^DRB1*10:01+DRB1*14:04^DQB1*05:01+DQB1*05:03	0.000906
A*24:02+A*33:03^C*07:01+C*07:02^B*40:01+B*44:03^DRB1*07:01+DRB1*12:02^DQB1*02:01+DQB1*03:01	0.000906
A*11:01+A*68:01^C*07:04+C*08:01^B*15:02+B*15:18^DRB1*12:02+DRB1*13:01^DQB1*03:01+DQB1*06:03	0.000906
A*02:06+A*33:03^C*07:01+C*07:01^B*44:03+B*44:03^DRB1*07:01+DRB1*07:01^DQB1*02:01+DQB1*02:01	0.000906
A*11:01+A*11:01^C*07:02+C*08:01^B*07:02+B*15:02^DRB1*07:01+DRB1*12:02^DQB1*02:01+DQB1*03:01	0.000906
A*01:01+A*31:01^C*05:01+C*06:02^B*44:02+B*57:01^DRB1*04:03+DRB1*10:01^DQB1*03:02+DQB1*05:01	0.000906
A*29:01+A*33:03^C*04:01+C*04:01^B*35:03+B*35:08^DRB1*13:01+DRB1*14:01^DQB1*05:03+DQB1*06:03	0.000906
A*11:01+A*11:01^C*04:03+C*08:01^B*13:01+B*15:02^DRB1*12:02+DRB1*12:02^DQB1*03:01+DQB1*05:02	0.000906
A*23:01+A*33:03^C*04:01+C*12:03^B*18:01+B*44:03^DRB1*07:01+DRB1*15:02^DQB1*02:01+DQB1*05:01	0.000906
A*02:11+A*11:01^C*04:01+C*04:03^B*13:01+B*15:01^DRB1*12:02+DRB1*15:01^DQB1*03:01+DQB1*06:01	0.000906
A*01:01+A*02:11^C*03:02+C*04:01^B*35:03+B*58:01^DRB1*13:02+DRB1*14:04^DQB1*05:03+DQB1*06:09	0.000906
A*01:01+A*02:06^C*06:02+C*12:03^B*15:32+B*37:01^DRB1*10:01+DRB1*15:02^DQB1*05:01+DQB1*06:01	0.000906
A*02:03+A*32:01^C*03:03+C*07:02^B*15:01+B*38:02^DRB1*13:01+DRB1*15:02^DQB1*06:01+DQB1*06:03	0.000906
A*03:01+A*11:01^C*07:02+C*08:01^B*15:02+B*38:02^DRB1*07:01+DRB1*15:04^DQB1*03:03+DQB1*05:02	0.000906
A*02:11+A*24:07^C*12:02+C*16:02^B*51:01+B*52:01^DRB1*04:01+DRB1*10:01^DQB1*03:02+DQB1*05:01	0.000906
A*11:01+A*33:03^C*08:01+C*12:02^B*15:02+B*52:01^DRB1*12:02+DRB1*12:02^DQB1*03:01+DQB1*03:01	0.000906
A*02:01+A*24:02^C*04:03+C*15:02^B*15:25+B*40:06^DRB1*15:01+DRB1*15:01^DQB1*05:02+DQB1*06:02	0.000906
A*02:06+A*33:03^C*02:02+C*07:01^B*27:05+B*44:03^DRB1*04:03+DRB1*07:01^DQB1*02:01+DQB1*03:02	0.000906
A*03:01+A*33:03^C*04:01+C*07:01^B*35:03+B*44:03^DRB1*07:01+DRB1*07:01^DQB1*02:01+DQB1*03:03	0.000906
A*11:01+A*11:01^C*08:01+C*12:02^B*15:02+B*52:01^DRB1*15:01+DRB1*15:02^DQB1*05:02+DQB1*06:01	0.000906
A*02:11+A*11:01^C*03:03+C*15:02^B*15:02+B*40:06^DRB1*12:02+DRB1*14:04^DQB1*03:01+DQB1*05:03	0.000906
A*11:01+A*33:03^C*03:02+C*05:01^B*44:03+B*58:01^DRB1*07:01+DRB1*13:02^DQB1*02:01+DQB1*06:09	0.000906
A*33:03+A*68:01^C*02:02+C*03:02^B*27:05+B*58:01^DRB1*04:01+DRB1*15:02^DQB1*03:02+DQB1*06:01	0.000906
A*02:01+A*11:01^C*06:02+C*07:02^B*37:01+B*52:01^DRB1*10:01+DRB1*12:02^DQB1*03:01+DQB1*05:01	0.000906
A*24:07+A*26:01^C*01:02+C*04:01^B*35:05+B*55:01^DRB1*12:02+DRB1*14:04^DQB1*03:01+DQB1*05:03	0.000906
A*01:01+A*11:01^C*07:04+C*12:03^B*15:18+B*15:32^DRB1*12:02+DRB1*15:02^DQB1*03:01+DQB1*06:01	0.000906
A*02:11+A*68:01^C*15:02+C*16:02^B*15:05+B*40:06^DRB1*07:01+DRB1*07:01^DQB1*02:01+DQB1*03:03	0.000906
A*02:11+A*33:03^C*03:02+C*15:02^B*40:06+B*58:01^DRB1*07:01+DRB1*13:01^DQB1*03:03+DQB1*06:03	0.000906
A*01:01+A*11:01^C*03:04+C*07:02^B*07:02+B*40:01^DRB1*04:03+DRB1*15:02^DQB1*03:02+DQB1*05:02	0.000906
A*32:01+A*32:01^C*04:01+C*04:01^B*35:01+B*35:01^DRB1*14:04+DRB1*14:04^DQB1*05:03+DQB1*05:03	0.000906
A*33:03+A*68:01^C*03:02+C*12:03^B*15:32+B*58:01^DRB1*07:01+DRB1*15:02^DQB1*03:03+DQB1*05:01	0.000906
A*02:03+A*02:06^C*08:01+C*15:02^B*15:02+B*40:06^DRB1*15:01+DRB1*15:01^DQB1*06:01+DQB1*06:01	0.000906
A*02:01+A*24:02^C*07:02+C*07:02^B*35:01+B*39:06^DRB1*08:01+DRB1*15:02^DQB1*04:02+DQB1*06:01	0.000906
A*24:02+A*24:02^C*01:02+C*04:01^B*15:08+B*35:01^DRB1*07:01+DRB1*07:01^DQB1*02:01+DQB1*03:03	0.000906
A*02:03+A*68:01^C*03:03+C*08:01^B*15:02+B*55:01^DRB1*14:04+DRB1*15:02^DQB1*05:01+DQB1*05:03	0.000906
A*11:01+A*33:03^C*01:02+C*03:02^B*55:02+B*58:01^DRB1*03:01+DRB1*04:05^DQB1*03:01+DQB1*04:01	0.000906
A*03:01+A*24:02^C*02:02+C*07:02^B*07:02+B*27:05^DRB1*01:01+DRB1*15:01^DQB1*05:01+DQB1*06:01	0.000906
A*11:01+A*33:03^C*03:02+C*06:02^B*50:01+B*58:01^DRB1*07:01+DRB1*14:07^DQB1*02:01+DQB1*05:03	0.000906
A*24:02+A*33:03^C*04:01+C*07:02^B*07:02+B*35:01^DRB1*01:01+DRB1*07:01^DQB1*02:01+DQB1*05:01	0.000906
A*02:03+A*68:01^C*04:03+C*14:02^B*13:01+B*51:01^DRB1*04:03+DRB1*14:04^DQB1*03:02+DQB1*05:03	0.000906
A*01:01+A*02:03^C*07:01+C*07:02^B*18:01+B*38:02^DRB1*04:03+DRB1*12:02^DQB1*03:01+DQB1*03:02	0.000906
A*11:01+A*68:01^C*07:01+C*12:03^B*15:32+B*18:01^DRB1*07:01+DRB1*15:02^DQB1*02:01+DQB1*06:01	0.000906
A*02:03+A*03:01^C*07:04+C*08:01^B*15:02+B*15:18^DRB1*04:03+DRB1*15:02^DQB1*03:02+DQB1*05:01	0.000906
A*01:01+A*02:03^C*06:02+C*07:01^B*18:01+B*37:01^DRB1*10:01+DRB1*15:01^DQB1*05:01+DQB1*06:01	0.000906
A*03:01+A*33:03^C*01:02+C*03:02^B*07:02+B*55:01^DRB1*07:01+DRB1*10:01^DQB1*02:01+DQB1*05:01	0.000906
A*01:01+A*03:01^C*04:01+C*06:02^B*35:03+B*37:01^DRB1*07:01+DRB1*07:01^DQB1*02:01+DQB1*02:01	0.000906
A*02:20+A*31:01^C*03:02+C*12:02^B*52:01+B*58:01^DRB1*07:01+DRB1*13:02^DQB1*03:03+DQB1*06:04	0.000906
A*01:01+A*11:01^C*06:02+C*14:02^B*37:01+B*51:01^DRB1*11:01+DRB1*14:04^DQB1*03:01+DQB1*05:03	0.000906
A*03:01+A*11:01^C*04:01+C*07:02^B*35:01+B*38:02^DRB1*01:01+DRB1*04:05^DQB1*04:02+DQB1*05:01	0.000906
A*02:03+A*68:01^C*03:04+C*08:01^B*15:02+B*51:01^DRB1*14:04+DRB1*15:02^DQB1*05:01+DQB1*05:03	0.000906
A*01:01+A*24:07^C*04:01+C*07:02^B*07:02+B*35:05^DRB1*04:03+DRB1*07:01^DQB1*02:01+DQB1*03:02	0.000906
A*24:02+A*24:02^C*07:01+C*12:03^B*18:01+B*35:03^DRB1*04:05+DRB1*14:04^DQB1*04:02+DQB1*05:03	0.000906
A*11:01+A*11:01^C*08:01+C*08:01^B*15:02+B*15:02^DRB1*12:02+DRB1*12:02^DQB1*05:02+DQB1*05:02	0.000906
A*23:01+A*26:01^C*07:02+C*12:02^B*08:01+B*52:01^DRB1*03:01+DRB1*04:03^DQB1*02:01+DQB1*03:02	0.000906
A*02:03+A*33:03^C*03:03+C*07:01^B*40:06+B*44:03^DRB1*14:01+DRB1*15:02^DQB1*05:03+DQB1*06:01	0.000906
A*33:03+A*33:03^C*07:01+C*07:01^B*44:03+B*44:03^DRB1*07:01+DRB1*15:01^DQB1*02:01+DQB1*06:01	0.000906
A*11:01+A*33:03^C*04:01+C*12:02^B*35:05+B*52:01^DRB1*12:02+DRB1*15:02^DQB1*03:01+DQB1*06:01	0.000906
A*11:01+A*24:02^C*03:04+C*08:01^B*15:02+B*40:01^DRB1*12:02+DRB1*15:04^DQB1*03:01+DQB1*05:02	0.000906
A*11:01+A*30:01^C*06:02+C*08:01^B*13:02+B*15:02^DRB1*07:01+DRB1*12:02^DQB1*02:01+DQB1*03:01	0.000906
A*01:01+A*11:01^C*01:02+C*04:01^B*35:03+B*56:01^DRB1*10:01+DRB1*12:01^DQB1*03:01+DQB1*05:01	0.000906
A*03:01+A*33:03^C*06:02+C*12:02^B*37:01+B*52:01^DRB1*04:03+DRB1*10:01^DQB1*03:02+DQB1*05:01	0.000906
A*02:06+A*02:11^C*12:02+C*12:03^B*15:32+B*40:06^DRB1*12:02+DRB1*15:02^DQB1*03:01+DQB1*06:01	0.000906
A*11:01+A*33:03^C*03:02+C*12:02^B*44:03+B*58:01^DRB1*07:01+DRB1*13:02^DQB1*02:01+DQB1*06:09	0.000906
A*11:01+A*11:01^C*03:03+C*12:03^B*15:32+B*55:01^DRB1*12:02+DRB1*14:04^DQB1*03:01+DQB1*05:03	0.000906
A*03:01+A*24:02^C*07:02+C*12:03^B*35:03+B*38:02^DRB1*13:01+DRB1*15:04^DQB1*05:02+DQB1*06:03	0.000906
A*02:06+A*31:01^C*04:01+C*12:02^B*15:01+B*52:04^DRB1*04:06+DRB1*15:02^DQB1*03:02+DQB1*06:01	0.000906
A*01:01+A*11:01^C*08:01+C*12:02^B*15:02+B*52:01^DRB1*08:10+DRB1*12:02^DQB1*03:01+DQB1*03:01	0.000906
A*11:01+A*24:02^C*08:01+C*15:02^B*15:02+B*40:06^DRB1*04:06+DRB1*12:02^DQB1*03:01+DQB1*03:02	0.000906
A*01:01+A*33:03^C*01:02+C*12:03^B*35:03+B*56:01^DRB1*13:01+DRB1*14:11^DQB1*05:03+DQB1*06:03	0.000906
A*11:01+A*68:01^C*15:02+C*15:02^B*40:06+B*51:01^DRB1*14:04+DRB1*15:02^DQB1*05:03+DQB1*06:01	0.000906
A*24:07+A*26:01^C*04:01+C*07:02^B*08:01+B*35:05^DRB1*03:01+DRB1*12:02^DQB1*02:01+DQB1*03:01	0.000906
A*02:01+A*11:01^C*12:03+C*12:03^B*35:03+B*40:01^DRB1*07:01+DRB1*13:01^DQB1*02:01+DQB1*06:03	0.000906
A*24:02+A*33:03^C*07:01+C*15:02^B*40:06+B*44:03^DRB1*07:01+DRB1*14:04^DQB1*02:01+DQB1*05:03	0.000906
A*03:01+A*33:03^C*04:01+C*07:01^B*35:08+B*44:03^DRB1*04:03+DRB1*07:01^DQB1*02:01+DQB1*03:02	0.000906
A*11:01+A*31:01^C*01:02+C*07:01^B*15:08+B*18:01^DRB1*07:01+DRB1*15:01^DQB1*03:03+DQB1*06:01	0.000906
A*24:07+A*24:17^C*07:01+C*08:01^B*15:02+B*49:01^DRB1*12:02+DRB1*13:02^DQB1*03:01+DQB1*06:04	0.000906
A*24:02+A*68:01^C*01:02+C*04:01^B*15:03+B*40:06^DRB1*13:02+DRB1*14:04^DQB1*05:03+DQB1*06:04	0.000906
A*02:11+A*32:01^C*04:01+C*15:02^B*35:03+B*40:06^DRB1*14:04+DRB1*14:04^DQB1*05:03+DQB1*05:03	0.000906
A*26:01+A*31:01^C*01:02+C*12:02^B*15:08+B*52:01^DRB1*01:01+DRB1*15:02^DQB1*05:01+DQB1*06:01	0.000906
A*24:02+A*24:02^C*12:02+C*12:03^B*15:32+B*52:01^DRB1*04:03+DRB1*15:02^DQB1*03:02+DQB1*06:01	0.000906
A*33:03+A*33:03^C*07:01+C*07:01^B*44:03+B*44:03^DRB1*07:01+DRB1*09:01^DQB1*02:01+DQB1*03:03	0.000906
A*02:11+A*33:03^C*03:02+C*15:02^B*40:06+B*58:01^DRB1*03:01+DRB1*15:01^DQB1*02:01+DQB1*06:01	0.000906
A*02:11+A*03:01^C*04:10+C*12:02^B*35:03+B*52:01^DRB1*04:03+DRB1*12:02^DQB1*03:01+DQB1*03:02	0.000906
A*11:01+A*31:01^C*01:02+C*04:03^B*13:01+B*15:08^DRB1*07:01+DRB1*12:02^DQB1*03:01+DQB1*03:03	0.000906
A*11:01+A*26:01^C*01:02+C*07:01^B*44:03+B*55:01^DRB1*07:01+DRB1*14:04^DQB1*02:01+DQB1*05:03	0.000906
A*01:01+A*02:01^C*04:01+C*08:01^B*15:02+B*35:03^DRB1*07:01+DRB1*12:02^DQB1*02:01+DQB1*03:01	0.000906
A*02:03+A*74:01^C*08:01+C*08:01^B*15:02+B*15:02^DRB1*12:02+DRB1*15:02^DQB1*03:01+DQB1*05:01	0.000906
A*11:01+A*11:01^C*08:01+C*12:02^B*48:01+B*52:01^DRB1*04:03+DRB1*14:04^DQB1*03:02+DQB1*05:03	0.000906
A*03:01+A*24:02^C*01:02+C*07:01^B*44:03+B*55:01^DRB1*07:01+DRB1*10:01^DQB1*02:01+DQB1*05:01	0.000906
A*01:01+A*11:01^C*04:01+C*06:02^B*40:06+B*51:01^DRB1*04:02+DRB1*15:02^DQB1*03:02+DQB1*06:01	0.000906
A*01:01+A*11:01^C*03:04+C*06:02^B*37:01+B*40:01^DRB1*04:03+DRB1*07:01^DQB1*02:01+DQB1*03:02	0.000906
A*03:01+A*24:07^C*04:01+C*12:02^B*35:01+B*52:01^DRB1*01:01+DRB1*07:01^DQB1*02:01+DQB1*05:01	0.000906
A*11:01+A*33:03^C*07:01+C*07:02^B*07:02+B*44:03^DRB1*07:01+DRB1*07:01^DQB1*02:01+DQB1*02:01	0.000906
A*26:01+A*33:03^C*07:01+C*15:02^B*40:06+B*44:03^DRB1*04:03+DRB1*15:01^DQB1*03:02+DQB1*06:01	0.000906
A*01:01+A*11:01^C*06:02+C*08:01^B*15:02+B*57:01^DRB1*07:01+DRB1*15:01^DQB1*03:03+DQB1*06:01	0.000906
A*11:01+A*33:03^C*01:02+C*03:04^B*15:08+B*51:02^DRB1*03:01+DRB1*04:06^DQB1*02:01+DQB1*03:02	0.000906
A*01:01+A*24:02^C*06:02+C*12:03^B*40:01+B*57:01^DRB1*04:03+DRB1*07:01^DQB1*03:02+DQB1*03:03	0.000906
A*11:01+A*24:17^C*06:02+C*08:01^B*15:02+B*37:01^DRB1*10:01+DRB1*15:02^DQB1*05:01+DQB1*06:01	0.000906
A*03:01+A*24:17^C*04:01+C*08:01^B*15:02+B*35:01^DRB1*01:01+DRB1*07:01^DQB1*02:01+DQB1*05:01	0.000906
A*11:01+A*33:03^C*07:01+C*08:01^B*15:02+B*44:03^DRB1*04:03+DRB1*07:01^DQB1*02:01+DQB1*03:02	0.000906
A*03:01+A*11:01^C*03:02+C*08:01^B*15:02+B*58:01^DRB1*07:01+DRB1*12:02^DQB1*02:01+DQB1*03:01	0.000906
A*11:01+A*32:01^C*04:01+C*06:02^B*35:03+B*57:01^DRB1*07:01+DRB1*07:01^DQB1*03:03+DQB1*03:03	0.000906
A*01:01+A*24:02^C*06:02+C*12:02^B*52:01+B*57:01^DRB1*04:03+DRB1*07:01^DQB1*03:02+DQB1*03:03	0.000906
A*24:02+A*33:03^C*07:02+C*15:02^B*40:06+B*52:01^DRB1*15:02+DRB1*15:02^DQB1*05:01+DQB1*06:01	0.000906
A*01:01+A*33:03^C*06:02+C*07:01^B*37:01+B*44:03^DRB1*10:01+DRB1*15:01^DQB1*05:01+DQB1*06:01	0.000906
A*01:01+A*11:01^C*07:01+C*12:02^B*44:03+B*52:01^DRB1*07:01+DRB1*15:02^DQB1*02:01+DQB1*06:01	0.000906
A*11:01+A*11:01^C*08:01+C*12:02^B*15:02+B*52:01^DRB1*12:02+DRB1*15:02^DQB1*03:01+DQB1*06:01	0.000905
A*02:11+A*33:03^C*07:01+C*12:02^B*44:03+B*52:01^DRB1*07:01+DRB1*07:01^DQB1*02:01+DQB1*02:01	0.000903
A*11:01+A*24:07^C*08:01+C*12:02^B*15:02+B*52:01^DRB1*12:02+DRB1*14:04^DQB1*03:01+DQB1*05:03	0.000901
A*01:01+A*24:02^C*06:02+C*07:02^B*37:01+B*38:02^DRB1*10:01+DRB1*15:04^DQB1*05:01+DQB1*05:02	0.000901
A*01:01+A*33:03^C*07:01+C*12:02^B*44:03+B*52:01^DRB1*07:01+DRB1*15:02^DQB1*02:01+DQB1*06:01	0.0009
A*11:01+A*33:03^C*07:01+C*07:02^B*07:02+B*44:03^DRB1*07:01+DRB1*15:02^DQB1*02:01+DQB1*06:01	0.0009
A*23:01+A*33:03^C*04:01+C*07:01^B*44:03+B*44:03^DRB1*07:01+DRB1*07:01^DQB1*02:01+DQB1*02:01	0.0009
A*01:01+A*26:01^C*01:02+C*06:02^B*55:01+B*57:01^DRB1*07:01+DRB1*14:04^DQB1*03:03+DQB1*05:03	0.0009
A*03:01+A*33:03^C*04:01+C*07:01^B*35:01+B*44:03^DRB1*01:01+DRB1*07:01^DQB1*02:01+DQB1*05:01	0.0009
A*02:11+A*33:03^C*04:01+C*07:01^B*35:01+B*44:03^DRB1*07:01+DRB1*14:04^DQB1*02:01+DQB1*05:03	0.0009
A*02:03+A*33:03^C*07:01+C*08:01^B*15:02+B*44:03^DRB1*07:01+DRB1*15:02^DQB1*02:01+DQB1*05:01	0.0009
A*24:02+A*33:03^C*07:01+C*12:02^B*44:03+B*52:01^DRB1*07:01+DRB1*15:02^DQB1*02:01+DQB1*06:01	0.0009
A*11:01+A*33:03^C*07:01+C*08:01^B*15:02+B*44:03^DRB1*12:02+DRB1*15:02^DQB1*03:01+DQB1*06:01	0.0009
A*02:11+A*33:03^C*06:02+C*07:01^B*44:03+B*57:01^DRB1*07:01+DRB1*07:01^DQB1*02:01+DQB1*03:03	0.0009
A*02:11+A*33:03^C*07:01+C*15:02^B*40:06+B*44:03^DRB1*07:01+DRB1*15:01^DQB1*02:01+DQB1*06:01	0.000899
A*01:01+A*11:01^C*04:01+C*06:02^B*35:01+B*37:01^DRB1*01:01+DRB1*10:01^DQB1*05:01+DQB1*05:01	0.000899
A*01:01+A*11:01^C*06:02+C*07:01^B*37:01+B*44:03^DRB1*07:01+DRB1*10:01^DQB1*02:01+DQB1*05:01	0.000899
A*01:01+A*33:03^C*03:02+C*06:02^B*57:01+B*58:01^DRB1*07:01+DRB1*14:04^DQB1*03:03+DQB1*05:03	0.000899
A*24:07+A*24:07^C*04:01+C*12:02^B*35:05+B*52:01^DRB1*04:03+DRB1*12:02^DQB1*03:01+DQB1*03:02	0.000899
A*24:17+A*33:03^C*07:01+C*08:01^B*15:02+B*44:03^DRB1*07:01+DRB1*12:02^DQB1*02:01+DQB1*03:01	0.000898
A*11:01+A*33:03^C*07:01+C*12:03^B*35:03+B*44:03^DRB1*07:01+DRB1*10:01^DQB1*02:01+DQB1*05:01	0.000898
A*24:02+A*33:03^C*07:01+C*07:02^B*07:05+B*44:03^DRB1*07:01+DRB1*15:01^DQB1*02:01+DQB1*06:01	0.000882
A*03:01+A*33:03^C*04:01+C*07:01^B*35:03+B*44:03^DRB1*07:01+DRB1*07:03^DQB1*02:01+DQB1*02:01	0.000882
A*33:03+A*68:01^C*07:01+C*12:03^B*15:32+B*44:03^DRB1*07:01+DRB1*15:02^DQB1*02:01+DQB1*06:01	0.00088
A*01:01+A*24:17^C*06:02+C*08:01^B*15:02+B*37:01^DRB1*07:01+DRB1*10:01^DQB1*02:01+DQB1*05:01	0.000876
A*02:03+A*33:03^C*07:01+C*08:01^B*15:02+B*44:03^DRB1*07:01+DRB1*12:02^DQB1*02:01+DQB1*03:01	0.000822
A*11:01+A*11:01^C*04:01+C*08:01^B*15:02+B*35:01^DRB1*01:01+DRB1*15:01^DQB1*05:01+DQB1*06:01	0.000818
A*01:01+A*24:07^C*04:01+C*06:02^B*35:05+B*37:01^DRB1*10:01+DRB1*12:02^DQB1*03:01+DQB1*05:01	0.000807
A*24:02+A*30:01^C*06:02+C*08:01^B*13:02+B*15:02^DRB1*07:01+DRB1*12:02^DQB1*02:01+DQB1*03:01	0.000801
A*01:01+A*24:02^C*06:02+C*06:02^B*37:01+B*57:01^DRB1*07:01+DRB1*10:01^DQB1*03:03+DQB1*05:01	0.00078
A*11:01+A*68:01^C*03:03+C*12:02^B*40:02+B*52:01^DRB1*04:03+DRB1*04:10^DQB1*03:02+DQB1*04:02	0.000777
A*11:01+A*24:02^C*04:01+C*08:01^B*15:02+B*35:01^DRB1*12:02+DRB1*15:02^DQB1*03:01+DQB1*06:01	0.000767
A*11:01+A*33:03^C*03:02+C*08:01^B*15:02+B*58:01^DRB1*03:01+DRB1*15:01^DQB1*02:01+DQB1*06:01	0.000759
A*01:01+A*01:01^C*06:02+C*06:02^B*57:01+B*57:01^DRB1*07:01+DRB1*07:01^DQB1*03:03+DQB1*03:03	0.000651
A*11:01+A*24:151^C*03:02+C*08:01^B*15:02+B*58:01^DRB1*04:03+DRB1*07:01^DQB1*02:01+DQB1*03:02	0.000622
A*03:01+A*29:01^C*04:01+C*15:05^B*07:05+B*35:01^DRB1*01:01+DRB1*04:07^DQB1*03:01+DQB1*05:01	0.000603
A*01:01+A*24:02^C*04:03+C*15:02^B*13:01+B*27:05^DRB1*04:05+DRB1*04:05^DQB1*04:01+DQB1*04:02	0.000555
A*01:01+A*11:01^C*15:02+C*15:02^B*40:06+B*55:51^DRB1*04:05+DRB1*11:01^DQB1*03:01+DQB1*04:02	0.000554
A*02:03+A*30:04^C*03:02+C*07:02^B*38:02+B*58:01^DRB1*10:01+DRB1*15:02^DQB1*05:01+DQB1*06:01	0.000546
A*03:01+A*24:02^C*04:01+C*12:03^B*35:03+B*35:03^DRB1*07:01+DRB1*07:01^DQB1*02:01+DQB1*02:01	0.000491
A*03:01+A*30:02^C*01:02+C*07:01^B*49:01+B*51:01^DRB1*01:01+DRB1*13:02^DQB1*05:01+DQB1*06:04	0.000475
A*03:01+A*30:02^C*01:02+C*07:16^B*49:01+B*51:01^DRB1*01:01+DRB1*13:02^DQB1*05:01+DQB1*06:04	0.00043
A*02:06+A*68:01^C*04:01+C*14:02^B*35:01+B*51:01^DRB1*01:01+DRB1*04:07^DQB1*03:01+DQB1*05:01	0.000385
A*11:01+A*33:03^C*04:01+C*07:01^B*15:04+B*44:03^DRB1*07:01+DRB1*10:01^DQB1*02:01+DQB1*03:01	0.000382
A*02:03+A*30:29^C*03:02+C*07:02^B*38:02+B*58:01^DRB1*10:01+DRB1*15:02^DQB1*05:01+DQB1*06:01	0.00036
A*03:01+A*24:02^C*04:01+C*12:03^B*35:03+B*35:03^DRB1*07:01+DRB1*07:01^DQB1*02:01+DQB1*03:03	0.000357
A*01:01+A*11:01^C*15:02+C*15:05^B*40:06+B*55:51^DRB1*04:05+DRB1*11:01^DQB1*03:01+DQB1*04:02	0.000351
A*01:01+A*24:02^C*04:03+C*15:02^B*13:01+B*27:05^DRB1*04:05+DRB1*04:05^DQB1*04:01+DQB1*04:01	0.000351
A*11:01+A*33:03^C*04:01+C*07:01^B*15:04+B*44:03^DRB1*07:01+DRB1*10:01^DQB1*02:01+DQB1*04:02	0.00033
A*03:01+A*29:01^C*04:01+C*15:05^B*07:05+B*35:01^DRB1*01:01+DRB1*04:07^DQB1*03:02+DQB1*05:01	0.000302
A*11:01+A*24:20^C*03:02+C*08:01^B*15:02+B*58:01^DRB1*04:03+DRB1*07:01^DQB1*02:01+DQB1*03:02	0.000284
A*01:01+A*68:01^C*05:01+C*07:01^B*15:17+B*44:02^DRB1*11:01+DRB1*13:02^DQB1*06:01+DQB1*06:04	0.000277
A*02:06+A*68:01^C*04:01+C*14:02^B*35:01+B*51:01^DRB1*01:01+DRB1*04:05^DQB1*03:01+DQB1*05:01	0.00027
A*02:06+A*68:01^C*04:01+C*14:02^B*35:01+B*51:01^DRB1*01:01+DRB1*04:08^DQB1*03:01+DQB1*05:01	0.000251
A*02:06+A*33:03^C*03:03+C*04:01^B*15:01+B*35:03^DRB1*14:04+DRB1*14:04^DQB1*05:03+DQB1*05:03	0.000226
A*02:06+A*33:03^C*03:03+C*04:01^B*15:01+B*35:03^DRB1*14:04+DRB1*14:04^DQB1*03:02+DQB1*05:03	0.000216
A*01:01+A*68:01^C*05:01+C*07:01^B*15:17+B*44:02^DRB1*11:01+DRB1*13:02^DQB1*05:01+DQB1*06:04	0.000216
A*02:06+A*33:03^C*03:03+C*04:01^B*15:01+B*35:03^DRB1*14:04+DRB1*14:04^DQB1*03:01+DQB1*05:03	0.000213
A*01:01+A*01:01^C*06:02+C*06:02^B*57:01+B*57:01^DRB1*07:01+DRB1*07:01^DQB1*02:01+DQB1*03:03	0.000212
A*01:01+A*68:01^C*05:01+C*07:01^B*15:17+B*44:02^DRB1*11:01+DRB1*13:02^DQB1*03:13+DQB1*06:04	0.000208
A*03:01+A*24:02^C*07:02+C*07:02^B*07:02+B*07:05^DRB1*07:01+DRB1*14:04^DQB1*02:01+DQB1*05:03	0.000176
A*03:01+A*24:02^C*07:02+C*07:02^B*07:02+B*07:05^DRB1*07:01+DRB1*14:04^DQB1*03:03+DQB1*05:03	0.000176
A*02:06+A*33:03^C*03:03+C*04:01^B*15:01+B*35:03^DRB1*14:04+DRB1*14:04^DQB1*03:03+DQB1*05:03	0.000175
A*02:11+A*68:01^C*04:01+C*04:01^B*27:05+B*35:03^DRB1*04:03+DRB1*04:03^DQB1*03:01+DQB1*03:02	0.000163
A*01:01+A*33:03^C*01:02+C*06:02^B*15:08+B*50:01^DRB1*07:01+DRB1*07:01^DQB1*02:01+DQB1*05:03	0.000162
A*01:01+A*68:01^C*05:01+C*07:01^B*15:17+B*44:02^DRB1*11:01+DRB1*13:02^DQB1*03:02+DQB1*06:04	0.000162
A*01:01+A*33:03^C*01:02+C*06:02^B*15:08+B*50:01^DRB1*07:01+DRB1*07:01^DQB1*02:01+DQB1*06:01	0.00016
A*01:01+A*11:01^C*12:02+C*14:02^B*52:01+B*52:01^DRB1*13:01+DRB1*15:02^DQB1*06:01+DQB1*06:04	0.00015
A*01:01+A*11:01^C*12:02+C*12:02^B*52:01+B*52:01^DRB1*13:01+DRB1*15:02^DQB1*06:01+DQB1*06:04	0.00015
A*01:01+A*33:03^C*01:02+C*06:02^B*15:08+B*50:01^DRB1*07:01+DRB1*07:01^DQB1*02:01+DQB1*06:02	0.00015
A*01:01+A*11:01^C*12:02+C*14:02^B*52:01+B*52:01^DRB1*13:01+DRB1*15:02^DQB1*06:01+DQB1*06:03	0.000148
A*11:01+A*24:07^C*12:02+C*14:02^B*51:01+B*52:01^DRB1*15:02+DRB1*15:02^DQB1*03:03+DQB1*06:01	0.000146
A*11:01+A*24:07^C*12:02+C*14:02^B*51:01+B*52:01^DRB1*15:02+DRB1*15:02^DQB1*03:02+DQB1*06:01	0.000145
A*01:01+A*33:03^C*01:02+C*06:02^B*15:08+B*50:01^DRB1*07:01+DRB1*07:01^DQB1*02:01+DQB1*05:02	0.000139
A*02:11+A*68:01^C*04:01+C*04:01^B*27:05+B*35:03^DRB1*04:03+DRB1*04:03^DQB1*03:01+DQB1*06:09	0.000136
A*11:01+A*24:07^C*12:02+C*14:02^B*51:01+B*52:01^DRB1*15:02+DRB1*15:02^DQB1*05:01+DQB1*06:01	0.000131
A*11:01+A*68:01^C*03:03+C*12:02^B*40:02+B*52:01^DRB1*04:04+DRB1*04:10^DQB1*03:02+DQB1*04:02	0.000128
A*01:01+A*11:01^C*12:02+C*14:02^B*52:01+B*52:01^DRB1*13:01+DRB1*15:02^DQB1*06:01+DQB1*06:09	0.000126
A*01:01+A*24:02^C*06:02+C*06:02^B*37:01+B*57:01^DRB1*07:01+DRB1*10:01^DQB1*02:01+DQB1*05:01	0.000118
A*11:01+A*24:07^C*12:02+C*14:02^B*51:01+B*52:01^DRB1*15:02+DRB1*15:02^DQB1*05:02+DQB1*06:01	0.000114
A*11:01+A*24:07^C*12:02+C*14:02^B*51:01+B*52:01^DRB1*15:02+DRB1*15:02^DQB1*05:03+DQB1*06:01	0.00011
A*03:01+A*24:02^C*07:02+C*07:02^B*07:02+B*07:05^DRB1*07:01+DRB1*14:04^DQB1*02:01+DQB1*03:03	0.000103
A*11:01+A*24:02^C*04:01+C*08:01^B*15:02+B*35:01^DRB1*12:02+DRB1*15:01^DQB1*03:01+DQB1*06:01	0.000103
A*03:01+A*24:02^C*07:02+C*07:02^B*07:02+B*07:05^DRB1*07:01+DRB1*14:04^DQB1*03:03+DQB1*03:03	0.000102
