# Supplementary material for: The HLA diversity of the Anthony Nolan register
Source: HLA. 2020 Nov 16;97(1):15–29. doi: 10.1111/tan.14127 (PMC7756289; doi:10.1111/tan.14127)
Supplement: Supplementary file 4 — Supporting Information [file TAN-97-15-s004.zip › freqs_binwe_results.xlsx]

## Sheet: Allele frequencies (HLA-A)
Allele	Frequency
A*02:01	0.279047
A*01:01	0.193655
A*03:01	0.141149
A*24:02	0.075356
A*11:01	0.061481
A*29:02	0.041435
A*32:01	0.034927
A*68:01	0.030129
A*31:01	0.026632
A*26:01	0.02136
A*25:01	0.018902
A*23:01	0.017152
A*30:01	0.010281
A*30:02	0.009732
A*02:05	0.008625
A*68:02	0.006186
A*33:01	0.005024
A*66:01	0.003268
A*33:03	0.002515
A*02:06	0.001715
A*03:02	0.001435
A*29:01	0.001387
A*24:03	0.001024
A*30:04	0.001022
A*26:08	0.000805
A*34:02	0.000803
A*02:02	0.000567
A*33:05	0.000464
A*69:01	0.000353
A*02:24	0.000244
A*02:20	0.000235
A*74:03	0.000232
A*01:02	0.000198
A*74:01	0.00019
A*02:17	0.000173
A*02:13	0.000172
A*02:11	0.000157
A*36:01	9.3e-05
A*01:03	9.2e-05
A*02:07	8.6e-05
A*24:07	8.5e-05
A*80:01	7.4e-05
A*02:03	6.9e-05
A*03:05	6.7e-05
A*11:05	5.9e-05
A*11:09	5.8e-05
A*01:25	5.5e-05
A*02:22	5e-05
A*25:02	4.1e-05
A*32:04	3.2e-05
A*11:02	3.1e-05
A*03:07	3.1e-05
A*31:04	2.7e-05
A*02:30	2.4e-05
A*29:10	2.3e-05
A*02:38	2.3e-05
A*26:17	2.3e-05
A*34:01	2.2e-05
A*03:08	2.2e-05
A*30:03	2.1e-05
A*68:24	2e-05
A*29:04	1.8e-05
A*02:36	1.8e-05
A*66:02	1.8e-05
A*03:04	1.8e-05
A*02:283	1.7e-05
A*01:06	1.6e-05
A*68:03	1.6e-05
A*11:03	1.6e-05
A*02:29	1.5e-05
A*02:95	1.5e-05
A*26:09	1.3e-05
A*24:21	1.3e-05
A*26:14	1.3e-05
A*24:36N	1.2e-05
A*74:06	1.2e-05
A*24:17	1.2e-05
A*02:12	1.1e-05
A*02:77	1.1e-05
A*02:40	1.1e-05
A*02:16	1.1e-05
A*32:08	1.1e-05
A*29:09	1.1e-05
A*02:380	1e-05
A*24:31	1e-05
A*24:05	1e-05
A*02:21	9e-06
A*02:119	9e-06
A*11:04	9e-06
A*01:16N	9e-06
A*24:29	9e-06
A*24:10	9e-06
A*01:08	8e-06
A*32:06	8e-06
A*24:15	8e-06
A*26:02	8e-06
A*02:94N	8e-06
A*02:08	8e-06
A*02:194	7e-06
A*68:32	7e-06
A*02:183	7e-06
A*02:64	7e-06
A*26:04	6e-06
A*11:25	6e-06
A*11:29	6e-06
A*01:51	6e-06
A*66:03	6e-06
A*33:04	6e-06
A*23:30	6e-06
A*02:34	5e-06
A*66:13	5e-06
A*11:06	5e-06
A*02:203	5e-06
A*31:02	5e-06
A*24:169	5e-06
A*24:121	5e-06
A*03:56	5e-06
A*24:26	4e-06
A*23:03	4e-06
A*02:81	4e-06
A*11:12	4e-06
A*02:35	4e-06
A*24:48N	4e-06
A*24:46	4e-06
A*01:17	4e-06
A*68:104	4e-06
A*29:17	4e-06
A*26:07	4e-06
A*24:25	4e-06
A*26:12	4e-06
A*24:84N	3e-06
A*43:01	3e-06
A*23:05	3e-06
A*30:15	3e-06
A*29:03	3e-06
A*23:12	3e-06
A*02:65	3e-06
A*25:03	3e-06
A*02:76	3e-06
A*02:332	3e-06
A*02:206	3e-06
A*24:105	3e-06
A*24:30	3e-06
A*03:22	3e-06
A*02:212	3e-06
A*02:162	3e-06
A*02:138	3e-06
A*03:108	3e-06
A*32:60	3e-06
A*68:22	3e-06
A*02:14	3e-06
A*31:08	3e-06
A*32:45N	3e-06
A*01:52	3e-06
A*02:540N	3e-06
A*02:26	3e-06
A*01:137	2e-06
A*32:07	2e-06
A*02:60	2e-06
A*36:03	2e-06
A*03:11N	2e-06
A*24:06	2e-06
A*02:326	2e-06
A*02:377	2e-06
A*30:06	2e-06
A*02:27	2e-06
A*11:10	2e-06
A*03:44	2e-06
A*02:217	2e-06
A*02:549	2e-06
A*26:15	2e-06
A*02:520	2e-06
A*25:05	2e-06
A*02:221	2e-06
A*02:68	2e-06
A*31:06	2e-06
A*32:09	2e-06
A*32:02	2e-06
A*36:04	2e-06
A*68:15	2e-06
A*30:10	2e-06
A*68:17	2e-06
A*02:190	2e-06
A*02:418	2e-06
A*11:30	1e-06
A*68:25	1e-06
A*33:69	1e-06
A*24:56	1e-06
A*02:325	1e-06
A*68:162	1e-06
A*36:02	1e-06
A*25:19	1e-06
A*29:108	1e-06
A*02:236	1e-06
A*24:326	1e-06
A*68:29	1e-06
A*29:44	1e-06
A*02:165	1e-06
A*29:32	1e-06
A*29:106	1e-06
A*23:68	1e-06
A*02:90	1e-06
A*02:121	1e-06
A*31:21	1e-06
A*24:285	1e-06
A*03:231	1e-06
A*02:145	1e-06
A*02:245	1e-06
A*03:203	1e-06
A*03:199	1e-06
A*11:19	1e-06
A*01:77	1e-06
A*02:62	1e-06
A*03:17	1e-06
A*68:70	1e-06
A*11:15	1e-06
A*11:92	1e-06
A*30:124	1e-06
A*02:393	1e-06
A*02:192	1e-06
A*01:83	1e-06
A*30:42	1e-06
A*03:111	1e-06
A*01:156	1e-06
A*01:104	1e-06
A*01:229	1e-06
A*24:367	1e-06
A*03:57	1e-06
A*24:208	1e-06
A*02:156	1e-06
A*29:50	1e-06
A*24:104	1e-06
A*02:110	1e-06
A*68:99	1e-06
A*03:64	1e-06
A*24:234	1e-06
A*02:627	1e-06
A*02:649	1e-06
A*29:107	1e-06
A*02:85	1e-06
A*23:02	1e-06
A*02:277	1e-06
A*24:04	1e-06
A*02:93	1e-06
A*32:55	1e-06
A*01:100	1e-06
A*11:105	1e-06
A*29:54	1e-06
A*02:243	1e-06
A*68:27	1e-06
A*32:17	1e-06
A*03:62	1e-06
A*26:16	1e-06
A*11:198	1e-06
A*29:68	1e-06
A*25:04	1e-06
A*26:147	1e-06
A*11:88	1e-06
A*01:23	1e-06
A*03:12	1e-06
A*11:268	1e-06
A*26:05	1e-06
A*30:80	1e-06
A*02:640	1e-06
A*02:50	1e-06
A*11:08	1e-06
A*30:71	1e-06
A*68:12	1e-06
A*31:15	1e-06
A*30:09	1e-06
A*26:03	1e-06
A*24:306	1e-06
A*02:113	1e-06
A*02:468	1e-06
A*26:13	1e-06
A*03:262N	1e-06
A*33:09	1e-06

## Sheet: Allele frequencies (HLA-C)
Allele	Frequency
C*07:01	0.176599
C*07:02	0.155733
C*05:01	0.112038
C*06:02	0.092468
C*04:01	0.084516
C*03:04	0.075584
C*03:03	0.05695
C*16:01	0.043159
C*08:02	0.038806
C*02:02	0.035175
C*01:02	0.034071
C*12:03	0.0308
C*15:02	0.017236
C*07:04	0.016643
C*14:02	0.008611
C*12:02	0.005808
C*17:01	0.005783
C*16:02	0.002047
C*15:05	0.001919
C*03:02	0.001703
C*16:04	0.000685
C*03:05	0.000322
C*08:01	0.00024
C*18:01	0.000182
C*03:14	0.000178
C*05:05	0.000174
C*15:04	0.000171
C*03:19	0.000163
C*05:07N	0.000136
C*14:03	0.000136
C*06:06	0.000106
C*03:09	9.7e-05
C*12:13	9.7e-05
C*15:06	9.6e-05
C*07:27	9.5e-05
C*08:03	8.9e-05
C*04:03	7.6e-05
C*07:10	7.6e-05
C*15:11	6.9e-05
C*14:04	5.1e-05
C*03:10	4.4e-05
C*12:04	4e-05
C*03:07	3.7e-05
C*16:38	3.4e-05
C*02:07	3.2e-05
C*12:05	3.1e-05
C*07:21	3.1e-05
C*05:09	3e-05
C*02:06	2.8e-05
C*04:07	2.7e-05
C*07:93	2.6e-05
C*15:09	2.6e-05
C*01:07	2.4e-05
C*03:40	2.4e-05
C*12:24	2.1e-05
C*03:16	1.9e-05
C*08:04	1.9e-05
C*06:07	1.9e-05
C*04:05	1.8e-05
C*15:16	1.6e-05
C*07:38	1.5e-05
C*06:13	1.5e-05
C*07:149	1.3e-05
C*02:27	1.2e-05
C*06:38	1.2e-05
C*03:44	1.2e-05
C*07:25	1.2e-05
C*03:11	1.2e-05
C*08:12	1.1e-05
C*12:34	1.1e-05
C*07:07	1.1e-05
C*07:05	1e-05
C*02:03	9e-06
C*07:124	9e-06
C*04:06	9e-06
C*07:17	8e-06
C*05:08	8e-06
C*07:29	7e-06
C*07:19	7e-06
C*03:13	7e-06
C*08:05	7e-06
C*01:70	7e-06
C*07:24	7e-06
C*15:03	7e-06
C*04:13	7e-06
C*15:07	6e-06
C*07:26	6e-06
C*04:10	6e-06
C*07:16	6e-06
C*06:04	6e-06
C*06:14	6e-06
C*08:92	5e-06
C*05:10	5e-06
C*05:29	5e-06
C*03:126	5e-06
C*07:138	5e-06
C*03:30	5e-06
C*06:66	5e-06
C*07:32N	5e-06
C*05:22	4e-06
C*04:04	4e-06
C*07:155	4e-06
C*03:147	4e-06
C*02:19	4e-06
C*15:17	4e-06
C*07:104N	4e-06
C*01:45	4e-06
C*04:49	4e-06
C*07:46	4e-06
C*14:50	3e-06
C*06:58	3e-06
C*07:301	3e-06
C*04:145	3e-06
C*02:67Q	3e-06
C*07:117	3e-06
C*07:09	3e-06
C*12:16	3e-06
C*12:09	3e-06
C*04:15	3e-06
C*03:43	3e-06
C*07:234	3e-06
C*07:13	3e-06
C*07:287	3e-06
C*04:63	3e-06
C*12:08	3e-06
C*01:12	3e-06
C*05:04	3e-06
C*07:68	3e-06
C*06:139	3e-06
C*07:408	3e-06
C*05:46	3e-06
C*05:55	3e-06
C*03:75	3e-06
C*12:144	3e-06
C*07:51	2e-06
C*12:45	2e-06
C*07:22	2e-06
C*06:11	2e-06
C*06:76	2e-06
C*01:53	2e-06
C*06:20	2e-06
C*07:207	2e-06
C*02:21	2e-06
C*01:17	2e-06
C*07:12	2e-06
C*04:08	2e-06
C*04:86	2e-06
C*07:33N	2e-06
C*05:51Q	2e-06
C*08:07	2e-06
C*05:18	2e-06
C*07:72	2e-06
C*07:40	2e-06
C*06:03	2e-06
C*08:23	2e-06
C*05:98	2e-06
C*03:151	2e-06
C*07:369	2e-06
C*06:87	2e-06
C*03:59	2e-06
C*03:167	2e-06
C*05:27	2e-06
C*07:101	2e-06
C*01:160	2e-06
C*16:30N	1e-06
C*06:30	1e-06
C*01:32	1e-06
C*07:476N	1e-06
C*02:84	1e-06
C*04:29	1e-06
C*03:32	1e-06
C*02:116	1e-06
C*06:08	1e-06
C*04:59Q	1e-06
C*01:23	1e-06
C*01:67	1e-06
C*03:94	1e-06
C*15:44	1e-06
C*03:38	1e-06
C*12:14	1e-06
C*01:05	1e-06
C*01:74	1e-06
C*15:58	1e-06
C*01:65	1e-06
C*04:11	1e-06
C*03:41	1e-06
C*07:39	1e-06
C*07:55N	1e-06
C*04:26	1e-06
C*04:101	1e-06
C*05:16	1e-06
C*07:271	1e-06
C*03:47	1e-06
C*07:76	1e-06
C*04:42	1e-06
C*12:58	1e-06
C*04:240	1e-06
C*06:23	1e-06
C*03:70	1e-06
C*03:292	1e-06
C*04:175	1e-06
C*04:114	1e-06
C*07:400	1e-06
C*07:521	1e-06
C*04:69	1e-06
C*04:282	1e-06
C*14:47N	1e-06
C*15:135	1e-06
C*15:67	1e-06
C*16:71	1e-06
C*07:176	1e-06
C*03:265N	1e-06
C*04:209	1e-06
C*03:220	1e-06
C*06:127	1e-06
C*07:371	1e-06
C*08:09	1e-06
C*16:76	1e-06
C*07:605	1e-06
C*03:249	1e-06
C*03:127	1e-06
C*07:368	1e-06
C*05:103	1e-06
C*03:179	1e-06
C*03:275	1e-06
C*07:214	1e-06
C*07:485	1e-06
C*16:26	1e-06
C*05:111	1e-06
C*15:10	1e-06
C*02:51	1e-06
C*06:198	1e-06
C*07:280	1e-06
C*07:409	1e-06
C*07:432	1e-06
C*07:467	1e-06
C*08:156	1e-06
C*12:135	1e-06
C*12:163	1e-06
C*14:10	1e-06
C*16:22	1e-06
C*03:278	1e-06
C*07:41	1e-06

## Sheet: Allele frequencies (HLA-B)
Allele	Frequency
B*07:02	0.145774
B*08:01	0.142359
B*44:02	0.112805
B*15:01	0.06107
B*44:03	0.057961
B*40:01	0.055375
B*35:01	0.04845
B*57:01	0.040435
B*27:05	0.039882
B*18:01	0.037156
B*51:01	0.036963
B*14:02	0.026412
B*13:02	0.019477
B*55:01	0.01929
B*37:01	0.014346
B*14:01	0.012964
B*49:01	0.012335
B*35:03	0.010177
B*38:01	0.009754
B*50:01	0.009254
B*39:01	0.009006
B*40:02	0.00843
B*39:06	0.007259
B*45:01	0.006824
B*52:01	0.005832
B*58:01	0.005192
B*56:01	0.004579
B*41:02	0.00362
B*35:02	0.003467
B*15:18	0.003153
B*47:01	0.002985
B*53:01	0.002858
B*35:08	0.002581
B*41:01	0.002197
B*15:17	0.002057
B*07:05	0.001677
B*44:05	0.001645
B*27:02	0.001639
B*15:07	0.000947
B*51:09	0.000798
B*51:08	0.000782
B*15:03	0.000772
B*44:04	0.000576
B*50:02	0.000553
B*40:06	0.000538
B*15:16	0.000504
B*13:01	0.000335
B*35:41	0.000319
B*15:24	0.000318
B*57:02	0.000297
B*57:03	0.000289
B*51:07	0.000272
B*18:03	0.000237
B*39:24	0.000214
B*73:01	0.000198
B*15:10	0.000175
B*48:01	0.000164
B*42:02	0.000161
B*27:10	0.000152
B*18:02	0.000143
B*18:04	0.00013
B*15:09	0.000128
B*15:02	0.000125
B*15:39	0.000121
B*15:35	0.000118
B*15:34	0.000117
B*27:07	0.000116
B*44:08	0.000115
B*42:01	0.000114
B*44:09	0.000112
B*27:12	0.00011
B*27:08	0.000109
B*27:09	0.000105
B*67:01	9.3e-05
B*38:02	8.4e-05
B*27:01	7.5e-05
B*15:08	7.3e-05
B*39:10	7.3e-05
B*27:03	7.2e-05
B*46:01	6.9e-05
B*40:04	6.1e-05
B*08:18	6.1e-05
B*07:22	5.6e-05
B*58:02	5.5e-05
B*55:02	4.1e-05
B*35:05	4.1e-05
B*51:05	3.8e-05
B*13:08	3.5e-05
B*07:03	3.5e-05
B*35:29	3.5e-05
B*27:04	3.4e-05
B*07:18	3.4e-05
B*44:29	3.3e-05
B*07:10	3.3e-05
B*07:09	2.9e-05
B*39:05	2.8e-05
B*15:05	2.8e-05
B*81:01	2.8e-05
B*08:20	2.7e-05
B*15:25	2.7e-05
B*07:04	2.5e-05
B*07:26	2.3e-05
B*18:05	2.2e-05
B*51:02	2.2e-05
B*27:06	2.2e-05
B*08:09	2.2e-05
B*27:17	2.2e-05
B*44:32	2.1e-05
B*51:06	2e-05
B*37:02	2e-05
B*27:14	2e-05
B*51:04	1.6e-05
B*15:14	1.6e-05
B*08:02	1.6e-05
B*35:27	1.6e-05
B*78:01	1.6e-05
B*54:01	1.5e-05
B*40:14	1.5e-05
B*07:07	1.4e-05
B*55:07	1.4e-05
B*15:65	1.4e-05
B*15:51	1.4e-05
B*48:04	1.2e-05
B*08:03	1.2e-05
B*78:02	1.1e-05
B*38:09	1.1e-05
B*35:09	1.1e-05
B*53:03	1e-05
B*15:13	1e-05
B*35:12	1e-05
B*15:78	1e-05
B*55:05	1e-05
B*18:40	9e-06
B*57:08	9e-06
B*39:09	9e-06
B*18:18	9e-06
B*14:20	9e-06
B*35:43	9e-06
B*41:06	9e-06
B*07:16	9e-06
B*51:75	9e-06
B*15:12	8e-06
B*39:31	8e-06
B*37:04	8e-06
B*07:42	8e-06
B*18:39	8e-06
B*07:15	8e-06
B*15:29	8e-06
B*35:17	8e-06
B*47:03	7e-06
B*15:57	7e-06
B*15:31	7e-06
B*51:65	7e-06
B*39:03	7e-06
B*44:41	7e-06
B*39:26	7e-06
B*15:11	7e-06
B*14:04	7e-06
B*15:04	7e-06
B*40:10	6e-06
B*08:33	6e-06
B*15:32	6e-06
B*15:21	6e-06
B*44:06	6e-06
B*37:06	6e-06
B*35:36	6e-06
B*40:31	6e-06
B*15:33	6e-06
B*35:14	5e-06
B*14:06	5e-06
B*44:116	5e-06
B*40:30	5e-06
B*56:04	5e-06
B*44:23N	5e-06
B*07:33	5e-06
B*08:12	5e-06
B*55:11	5e-06
B*56:02	5e-06
B*39:02	4e-06
B*35:20	4e-06
B*15:23	4e-06
B*08:04	4e-06
B*40:11	4e-06
B*44:221	4e-06
B*38:12	4e-06
B*40:05	4e-06
B*44:177	4e-06
B*39:07	4e-06
B*27:104	3e-06
B*15:147	3e-06
B*35:204	3e-06
B*51:22	3e-06
B*39:28	3e-06
B*08:07	3e-06
B*35:178	3e-06
B*08:120	3e-06
B*35:15	3e-06
B*35:04	3e-06
B*08:37	3e-06
B*35:248	3e-06
B*07:188	3e-06
B*52:31	3e-06
B*18:07	3e-06
B*35:136	3e-06
B*44:152	3e-06
B*14:03	3e-06
B*51:19	3e-06
B*38:17	3e-06
B*15:15	3e-06
B*40:03	3e-06
B*27:23	3e-06
B*35:06	3e-06
B*15:27	3e-06
B*44:10	3e-06
B*55:04	3e-06
B*15:56	3e-06
B*40:42	3e-06
B*40:12	3e-06
B*18:11	3e-06
B*40:23	3e-06
B*44:15	3e-06
B*47:02	3e-06
B*48:03	3e-06
B*35:11	2e-06
B*51:42	2e-06
B*35:120	2e-06
B*41:03	2e-06
B*82:02	2e-06
B*35:10	2e-06
B*18:14	2e-06
B*08:108	2e-06
B*44:34	2e-06
B*35:74	2e-06
B*35:247	2e-06
B*44:65	2e-06
B*40:52	2e-06
B*07:14	2e-06
B*07:261	2e-06
B*44:84	2e-06
B*07:113	2e-06
B*08:124	2e-06
B*44:229	2e-06
B*07:92	2e-06
B*08:41	2e-06
B*15:96	2e-06
B*07:96	2e-06
B*35:21	2e-06
B*52:04	2e-06
B*27:137	2e-06
B*08:56	2e-06
B*53:06	2e-06
B*39:14	2e-06
B*53:05	2e-06
B*39:102	2e-06
B*44:21	2e-06
B*14:05	2e-06
B*52:06	2e-06
B*39:13	2e-06
B*57:04	2e-06
B*40:43	2e-06
B*40:38	2e-06
B*08:90	2e-06
B*40:152	2e-06
B*15:346	2e-06
B*51:16	2e-06
B*15:37	2e-06
B*40:113	2e-06
B*48:02	2e-06
B*55:09	2e-06
B*35:144	2e-06
B*51:29	2e-06
B*35:100	1e-06
B*18:09	1e-06
B*15:30	1e-06
B*44:30	1e-06
B*51:24	1e-06
B*44:13	1e-06
B*08:15	1e-06
B*44:14	1e-06
B*18:12	1e-06
B*82:01	1e-06
B*39:42	1e-06
B*08:156	1e-06
B*45:04	1e-06
B*39:18	1e-06
B*40:27	1e-06
B*15:71	1e-06
B*44:115	1e-06
B*44:163	1e-06
B*27:84	1e-06
B*08:26	1e-06
B*39:04	1e-06
B*44:126	1e-06
B*53:04	1e-06
B*27:78	1e-06
B*51:26	1e-06
B*56:13	1e-06
B*44:188	1e-06
B*13:45	1e-06
B*08:99	1e-06
B*35:32	1e-06
B*15:26N	1e-06
B*44:216	1e-06
B*39:68	1e-06
B*55:33	1e-06
B*07:151	1e-06
B*27:32	1e-06
B*55:25	1e-06
B*08:65	1e-06
B*44:37	1e-06
B*27:90	1e-06
B*44:209	1e-06
B*51:85	1e-06
B*08:22	1e-06
B*07:229	1e-06
B*40:07	1e-06
B*08:47	1e-06
B*08:122	1e-06
B*44:28	1e-06
B*07:94	1e-06
B*08:187	1e-06
B*07:28	1e-06
B*35:351	1e-06
B*07:29	1e-06
B*08:77	1e-06
B*27:46	1e-06
B*07:36	1e-06
B*07:303	1e-06
B*35:158	1e-06
B*44:36	1e-06
B*27:141	1e-06
B*35:240	1e-06
B*44:219	1e-06
B*41:16	1e-06
B*07:57	1e-06
B*07:202	1e-06
B*07:77	1e-06
B*44:46	1e-06
B*27:70	1e-06
B*44:53	1e-06
B*07:221	1e-06
B*51:102	1e-06
B*57:11	1e-06
B*52:11	1e-06
B*15:82	1e-06
B*08:150	1e-06
B*44:230	1e-06
B*35:45	1e-06
B*37:15	1e-06
B*27:136	1e-06
B*07:45	1e-06
B*56:09	1e-06
B*15:77	1e-06
B*38:20	1e-06
B*39:19	1e-06
B*27:19	1e-06
B*07:174	1e-06
B*35:68	1e-06
B*35:71	1e-06
B*44:24	1e-06
B*58:18	1e-06
B*27:60	1e-06
B*37:35	1e-06
B*18:20	1e-06
B*14:33	1e-06
B*35:38	1e-06
B*07:08	1e-06
B*51:116	1e-06
B*56:34	1e-06
B*35:92	1e-06
B*18:15	1e-06
B*45:06	1e-06
B*13:15	1e-06
B*15:58	1e-06
B*44:18	1e-06
B*51:15	1e-06
B*18:13	1e-06
B*35:30	1e-06
B*40:50	1e-06
B*51:13	1e-06
B*51:167	1e-06
B*35:55	1e-06
B*35:173	1e-06
B*40:126	1e-06
B*48:07	1e-06
B*35:19	1e-06
B*15:63	1e-06
B*15:315	1e-06
B*40:114	1e-06
B*56:03	1e-06
B*15:128	1e-06
B*15:432	1e-06
B*14:24	1e-06
B*40:33	1e-06
B*40:80	1e-06
B*15:69	1e-06
B*40:62	1e-06
B*40:183	1e-06
B*40:130	1e-06
B*40:222	1e-06
B*40:288	1e-06
B*40:19	1e-06
B*37:03N	1e-06
B*14:07N	1e-06
B*59:01	1e-06
B*08:188	1e-06
B*18:94N	1e-06

## Sheet: Allele frequencies (HLA-DRB1)
Allele	Frequency
DRB1*07:01	0.147666
DRB1*03:01	0.14714
DRB1*15:01	0.145005
DRB1*04:01	0.113729
DRB1*01:01	0.091131
DRB1*13:01	0.050488
DRB1*04:04	0.043034
DRB1*11:01	0.040658
DRB1*13:02	0.039405
DRB1*14:01	0.021981
DRB1*08:01	0.018382
DRB1*01:03	0.017988
DRB1*12:01	0.014944
DRB1*11:04	0.014121
DRB1*04:07	0.013393
DRB1*09:01	0.01204
DRB1*13:03	0.008647
DRB1*01:02	0.007864
DRB1*10:01	0.006414
DRB1*16:01	0.00603
DRB1*04:03	0.005913
DRB1*04:05	0.005504
DRB1*15:02	0.004722
DRB1*04:08	0.004488
DRB1*11:03	0.004044
DRB1*04:02	0.003749
DRB1*11:02	0.002309
DRB1*08:03	0.002229
DRB1*08:04	0.000969
DRB1*14:04	0.000726
DRB1*13:05	0.000684
DRB1*16:02	0.000635
DRB1*04:06	0.000454
DRB1*08:02	0.000382
DRB1*08:06	0.000366
DRB1*12:02	0.000237
DRB1*15:03	0.000213
DRB1*13:10	0.00016
DRB1*03:02	0.000144
DRB1*08:10	0.000137
DRB1*04:09	0.000126
DRB1*14:07	0.000121
DRB1*03:05	0.000101
DRB1*03:04	8.3e-05
DRB1*11:13	8.2e-05
DRB1*15:04	5.8e-05
DRB1*04:38	5.8e-05
DRB1*11:14	5.7e-05
DRB1*15:06	5.1e-05
DRB1*14:02	4.6e-05
DRB1*13:06	4.5e-05
DRB1*03:06	4.4e-05
DRB1*14:06	4.3e-05
DRB1*11:07	3.8e-05
DRB1*11:11	3.7e-05
DRB1*11:06	3.7e-05
DRB1*11:12	2.8e-05
DRB1*03:07	2.7e-05
DRB1*15:07	2.4e-05
DRB1*11:24	2.4e-05
DRB1*08:05	2.2e-05
DRB1*13:20	2.2e-05
DRB1*04:10	2.1e-05
DRB1*13:04	2e-05
DRB1*13:14	2e-05
DRB1*03:15	2e-05
DRB1*11:28	1.9e-05
DRB1*11:15	1.8e-05
DRB1*14:16	1.7e-05
DRB1*14:17	1.6e-05
DRB1*04:72	1.5e-05
DRB1*11:29	1.5e-05
DRB1*03:13	1.4e-05
DRB1*15:05	1.4e-05
DRB1*14:21	1.4e-05
DRB1*01:04	1.3e-05
DRB1*16:05	1.2e-05
DRB1*13:18	1.1e-05
DRB1*04:16	1.1e-05
DRB1*07:07	1.1e-05
DRB1*07:05	1e-05
DRB1*04:59	9e-06
DRB1*03:22	9e-06
DRB1*13:28	9e-06
DRB1*13:46	9e-06
DRB1*07:03	9e-06
DRB1*11:08	9e-06
DRB1*13:22	9e-06
DRB1*14:05	9e-06
DRB1*12:03	8e-06
DRB1*11:39	8e-06
DRB1*14:23	8e-06
DRB1*04:11	8e-06
DRB1*04:33	8e-06
DRB1*01:07	7e-06
DRB1*11:19	7e-06
DRB1*13:09	6e-06
DRB1*04:39	6e-06
DRB1*13:36	6e-06
DRB1*04:43	6e-06
DRB1*04:22	6e-06
DRB1*04:19	6e-06
DRB1*04:13	6e-06
DRB1*11:43	5e-06
DRB1*09:02	5e-06
DRB1*14:03	5e-06
DRB1*11:17	5e-06
DRB1*04:40	5e-06
DRB1*04:35	4e-06
DRB1*15:87	4e-06
DRB1*08:22	4e-06
DRB1*04:14	4e-06
DRB1*03:39	4e-06
DRB1*14:15	4e-06
DRB1*04:56	4e-06
DRB1*14:10	4e-06
DRB1*15:13	4e-06
DRB1*03:18	4e-06
DRB1*11:05	4e-06
DRB1*01:06	4e-06
DRB1*04:42	4e-06
DRB1*13:48	4e-06
DRB1*01:15	3e-06
DRB1*15:18	3e-06
DRB1*03:49	3e-06
DRB1*01:08	3e-06
DRB1*12:07	3e-06
DRB1*13:15	3e-06
DRB1*14:08	3e-06
DRB1*13:29	3e-06
DRB1*07:24	3e-06
DRB1*12:46	3e-06
DRB1*13:42	3e-06
DRB1*13:63	3e-06
DRB1*13:11	3e-06
DRB1*03:19	3e-06
DRB1*11:36	3e-06
DRB1*16:07	3e-06
DRB1*10:03	3e-06
DRB1*14:28	3e-06
DRB1*13:109	2e-06
DRB1*11:18	2e-06
DRB1*08:11	2e-06
DRB1*08:07	2e-06
DRB1*13:41	2e-06
DRB1*14:35	2e-06
DRB1*11:10	2e-06
DRB1*13:12	2e-06
DRB1*13:40	2e-06
DRB1*13:19	2e-06
DRB1*13:52	2e-06
DRB1*11:128	2e-06
DRB1*03:94	2e-06
DRB1*13:24	2e-06
DRB1*01:09	2e-06
DRB1*10:02	2e-06
DRB1*03:89	2e-06
DRB1*11:42	2e-06
DRB1*13:61	2e-06
DRB1*11:23	2e-06
DRB1*11:87	2e-06
DRB1*03:76	2e-06
DRB1*08:18	2e-06
DRB1*14:19	2e-06
DRB1*04:192	2e-06
DRB1*11:60	2e-06
DRB1*03:107	2e-06
DRB1*13:56	2e-06
DRB1*01:30	1e-06
DRB1*11:34	1e-06
DRB1*15:59	1e-06
DRB1*03:11	1e-06
DRB1*11:20	1e-06
DRB1*13:35	1e-06
DRB1*13:39	1e-06
DRB1*15:09	1e-06
DRB1*04:26	1e-06
DRB1*04:34	1e-06
DRB1*13:31	1e-06
DRB1*13:71	1e-06
DRB1*04:15	1e-06
DRB1*15:42	1e-06
DRB1*11:33	1e-06
DRB1*04:97	1e-06
DRB1*13:66	1e-06
DRB1*07:08	1e-06
DRB1*03:08	1e-06
DRB1*07:80	1e-06
DRB1*11:37	1e-06
DRB1*11:32	1e-06
DRB1*04:66	1e-06
DRB1*13:08	1e-06
DRB1*07:67	1e-06
DRB1*03:34	1e-06
DRB1*01:40N	1e-06
DRB1*13:92	1e-06
DRB1*13:16	1e-06
DRB1*11:120	1e-06
DRB1*04:208	1e-06
DRB1*04:60	1e-06
DRB1*04:63	1e-06
DRB1*04:151	1e-06
DRB1*04:47	1e-06
DRB1*04:216	1e-06
DRB1*13:187	1e-06
DRB1*04:229	1e-06
DRB1*04:158N	1e-06
DRB1*13:65	1e-06
DRB1*13:88	1e-06
DRB1*11:58	1e-06
DRB1*14:126	1e-06
DRB1*13:221	1e-06
DRB1*08:20	1e-06
DRB1*13:224	1e-06
DRB1*15:22	1e-06
DRB1*13:17	1e-06
DRB1*15:20	1e-06
DRB1*03:32	1e-06
DRB1*16:09	1e-06
DRB1*13:96	1e-06
DRB1*14:190	1e-06
DRB1*04:18	1e-06
DRB1*01:18	1e-06
DRB1*12:05	1e-06
DRB1*08:13	1e-06
DRB1*01:11	1e-06
DRB1*15:34	1e-06
DRB1*15:93	1e-06
DRB1*12:09	1e-06
DRB1*16:40	1e-06

## Sheet: Allele frequencies (HLA-DQB1)
Allele	Frequency
DQB1*02:01	0.25432
DQB1*03:01	0.179217
DQB1*06:02	0.14303
DQB1*05:01	0.118285
DQB1*03:02	0.100523
DQB1*06:03	0.052947
DQB1*03:03	0.051905
DQB1*06:04	0.027958
DQB1*05:03	0.022623
DQB1*04:02	0.020174
DQB1*06:09	0.011052
DQB1*05:02	0.007885
DQB1*06:01	0.004825
DQB1*05:04	0.001606
DQB1*03:04	0.001509
DQB1*03:05	0.000518
DQB1*06:16	0.000345
DQB1*02:14	0.000172
DQB1*06:14	0.000116
DQB1*06:11	7.8e-05
DQB1*06:07	6.7e-05
DQB1*06:33	6.5e-05
DQB1*06:20	5.9e-05
DQB1*05:07	4.9e-05
DQB1*04:01	4.8e-05
DQB1*05:05	4.6e-05
DQB1*06:26N	4.4e-05
DQB1*06:15	3.7e-05
DQB1*06:17	3.6e-05
DQB1*02:03	3.5e-05
DQB1*03:136	2.9e-05
DQB1*06:27	2.8e-05
DQB1*06:19	2.7e-05
DQB1*03:36	2.5e-05
DQB1*02:26	2.3e-05
DQB1*03:109	2.1e-05
DQB1*03:40	2.1e-05
DQB1*06:08	2.1e-05
DQB1*03:12	2.1e-05
DQB1*02:19	2e-05
DQB1*03:20	1.9e-05
DQB1*02:29	1.5e-05
DQB1*06:50	1.2e-05
DQB1*06:68	1e-05
DQB1*05:09	1e-05
DQB1*02:72	8e-06
DQB1*02:100	7e-06
DQB1*04:33	7e-06
DQB1*06:05	7e-06
DQB1*06:229	6e-06
DQB1*05:11	5e-06
DQB1*06:79	5e-06
DQB1*06:190	5e-06
DQB1*06:166	5e-06
DQB1*06:21	5e-06
DQB1*06:147	5e-06
DQB1*06:151	5e-06
DQB1*06:72	4e-06
DQB1*03:08	4e-06
DQB1*05:51	4e-06
DQB1*03:10	4e-06
DQB1*06:48	3e-06
DQB1*02:46	3e-06
DQB1*03:67	3e-06
DQB1*03:18	3e-06
DQB1*06:69	3e-06
DQB1*06:49	2e-06
DQB1*06:12	2e-06
DQB1*06:22	2e-06
DQB1*06:165	2e-06
DQB1*03:37	1e-06
DQB1*03:41	1e-06
DQB1*03:06	1e-06
DQB1*06:13	1e-06
DQB1*06:160	1e-06
DQB1*06:176	1e-06
DQB1*06:118	1e-06
DQB1*06:249	1e-06
DQB1*02:17	1e-06
DQB1*06:58	1e-06
DQB1*03:184	1e-06
DQB1*03:143	1e-06
DQB1*03:149	1e-06
DQB1*02:18N	1e-06

## Sheet: Haplotype frequencies
Haplotype	Frequency
A*01:01~C*07:01~B*08:01~DRB1*03:01~DQB1*02:01	0.084134
A*03:01~C*07:02~B*07:02~DRB1*15:01~DQB1*06:02	0.033216
A*02:01~C*05:01~B*44:02~DRB1*04:01~DQB1*03:01	0.029738
A*02:01~C*07:02~B*07:02~DRB1*15:01~DQB1*06:02	0.020673
A*29:02~C*16:01~B*44:03~DRB1*07:01~DQB1*02:01	0.020128
A*01:01~C*06:02~B*57:01~DRB1*07:01~DQB1*03:03	0.013329
A*02:01~C*07:01~B*08:01~DRB1*03:01~DQB1*02:01	0.010089
A*03:01~C*04:01~B*35:01~DRB1*01:01~DQB1*05:01	0.009969
A*02:01~C*03:04~B*15:01~DRB1*04:01~DQB1*03:02	0.008038
A*24:02~C*07:02~B*07:02~DRB1*15:01~DQB1*06:02	0.007923
A*02:01~C*06:02~B*57:01~DRB1*07:01~DQB1*03:03	0.007113
A*02:01~C*03:04~B*40:01~DRB1*13:02~DQB1*06:04	0.006342
A*23:01~C*04:01~B*44:03~DRB1*07:01~DQB1*02:01	0.00611
A*01:01~C*07:02~B*07:02~DRB1*15:01~DQB1*06:02	0.00607
A*02:01~C*05:01~B*44:02~DRB1*15:01~DQB1*06:02	0.005844
A*31:01~C*03:04~B*40:01~DRB1*04:04~DQB1*03:02	0.005794
A*30:01~C*06:02~B*13:02~DRB1*07:01~DQB1*02:01	0.005313
A*11:01~C*04:01~B*35:01~DRB1*01:01~DQB1*05:01	0.005056
A*02:01~C*05:01~B*44:02~DRB1*01:01~DQB1*05:01	0.004953
A*03:01~C*08:02~B*14:02~DRB1*13:02~DQB1*06:09	0.004646
A*01:01~C*07:01~B*08:01~DRB1*15:01~DQB1*06:02	0.004645
A*02:01~C*06:02~B*13:02~DRB1*07:01~DQB1*02:01	0.004367
A*25:01~C*12:03~B*18:01~DRB1*15:01~DQB1*06:02	0.004338
A*02:01~C*05:01~B*44:02~DRB1*13:01~DQB1*06:03	0.004316
A*03:01~C*07:02~B*07:02~DRB1*01:01~DQB1*05:01	0.004118
A*30:02~C*05:01~B*18:01~DRB1*03:01~DQB1*02:01	0.004077
A*32:01~C*08:02~B*14:01~DRB1*07:01~DQB1*02:01	0.003941
A*02:01~C*16:01~B*44:03~DRB1*07:01~DQB1*02:01	0.003799
A*11:01~C*07:02~B*07:02~DRB1*15:01~DQB1*06:02	0.00357
A*01:01~C*07:01~B*08:01~DRB1*01:01~DQB1*05:01	0.003486
A*02:01~C*01:02~B*27:05~DRB1*01:01~DQB1*05:01	0.003415
A*02:01~C*03:03~B*15:01~DRB1*13:01~DQB1*06:03	0.003246
A*11:01~C*04:01~B*35:01~DRB1*01:03~DQB1*05:01	0.003084
A*02:01~C*03:03~B*15:01~DRB1*04:01~DQB1*03:02	0.003058
A*03:01~C*07:01~B*08:01~DRB1*03:01~DQB1*02:01	0.003057
A*02:05~C*06:02~B*50:01~DRB1*07:01~DQB1*02:01	0.002916
A*02:01~C*07:02~B*07:02~DRB1*01:01~DQB1*05:01	0.002661
A*02:01~C*08:02~B*14:01~DRB1*07:01~DQB1*02:01	0.002596
A*02:01~C*04:01~B*35:01~DRB1*01:01~DQB1*05:01	0.002569
A*02:01~C*03:04~B*40:01~DRB1*04:04~DQB1*03:02	0.002453
A*68:02~C*08:02~B*14:02~DRB1*13:03~DQB1*03:01	0.002368
A*02:01~C*05:01~B*44:02~DRB1*12:01~DQB1*03:01	0.002366
A*24:02~C*07:01~B*08:01~DRB1*03:01~DQB1*02:01	0.002261
A*01:01~C*07:01~B*08:01~DRB1*04:04~DQB1*03:02	0.002239
A*33:01~C*08:02~B*14:02~DRB1*01:02~DQB1*05:01	0.002176
A*03:01~C*07:02~B*07:02~DRB1*04:01~DQB1*03:01	0.002108
A*01:01~C*06:02~B*37:01~DRB1*15:01~DQB1*06:02	0.002078
A*02:01~C*05:01~B*44:02~DRB1*07:01~DQB1*02:01	0.002036
A*01:01~C*07:01~B*08:01~DRB1*04:01~DQB1*03:01	0.002017
A*03:01~C*07:02~B*07:02~DRB1*07:01~DQB1*02:01	0.002008
A*02:01~C*05:01~B*44:02~DRB1*04:01~DQB1*03:02	0.001992
A*02:01~C*03:04~B*40:01~DRB1*15:01~DQB1*06:02	0.001991
A*02:01~C*05:01~B*44:02~DRB1*11:01~DQB1*03:01	0.001949
A*02:01~C*03:04~B*40:01~DRB1*04:01~DQB1*03:02	0.001924
A*01:01~C*07:01~B*08:01~DRB1*07:01~DQB1*02:01	0.001904
A*02:01~C*01:02~B*27:05~DRB1*01:03~DQB1*03:01	0.001889
A*03:01~C*07:02~B*07:02~DRB1*03:01~DQB1*02:01	0.001868
A*11:01~C*03:03~B*55:01~DRB1*14:01~DQB1*05:03	0.001857
A*03:01~C*07:02~B*07:02~DRB1*04:04~DQB1*03:02	0.001808
A*03:01~C*05:01~B*44:02~DRB1*04:01~DQB1*03:01	0.001805
A*03:01~C*07:02~B*07:02~DRB1*13:01~DQB1*06:03	0.0018
A*03:01~C*06:02~B*57:01~DRB1*07:01~DQB1*03:03	0.001783
A*24:02~C*03:03~B*15:01~DRB1*13:01~DQB1*06:03	0.001777
A*29:02~C*16:01~B*44:03~DRB1*15:01~DQB1*06:02	0.001776
A*02:01~C*05:01~B*44:02~DRB1*03:01~DQB1*02:01	0.001755
A*11:01~C*07:01~B*08:01~DRB1*03:01~DQB1*02:01	0.001727
A*02:01~C*07:02~B*07:02~DRB1*01:03~DQB1*05:01	0.001692
A*01:01~C*07:01~B*08:01~DRB1*13:01~DQB1*06:03	0.001685
A*11:01~C*04:01~B*35:01~DRB1*04:07~DQB1*03:01	0.001681
A*68:01~C*07:04~B*44:02~DRB1*11:01~DQB1*03:01	0.001678
A*24:02~C*06:02~B*57:01~DRB1*07:01~DQB1*03:03	0.001668
A*01:01~C*12:02~B*52:01~DRB1*15:02~DQB1*06:01	0.001663
A*01:01~C*06:02~B*37:01~DRB1*10:01~DQB1*05:01	0.001613
A*02:01~C*05:01~B*18:01~DRB1*03:01~DQB1*02:01	0.001608
A*02:01~C*03:04~B*40:01~DRB1*08:01~DQB1*04:02	0.001568
A*26:01~C*01:02~B*27:05~DRB1*01:01~DQB1*05:01	0.001556
A*24:02~C*04:01~B*35:01~DRB1*01:03~DQB1*05:01	0.001552
A*03:01~C*03:04~B*15:01~DRB1*04:01~DQB1*03:02	0.001519
A*02:01~C*03:04~B*15:01~DRB1*01:01~DQB1*05:01	0.001516
A*02:01~C*04:01~B*44:03~DRB1*07:01~DQB1*02:01	0.001512
A*24:02~C*03:04~B*40:01~DRB1*04:04~DQB1*03:02	0.001506
A*02:01~C*05:01~B*44:02~DRB1*04:04~DQB1*03:02	0.001482
A*02:01~C*07:01~B*18:01~DRB1*11:04~DQB1*03:01	0.001461
A*03:01~C*16:01~B*44:03~DRB1*07:01~DQB1*02:01	0.001408
A*11:01~C*03:03~B*55:01~DRB1*04:07~DQB1*03:01	0.001372
A*29:02~C*06:02~B*45:01~DRB1*04:01~DQB1*03:01	0.001343
A*03:01~C*08:02~B*14:02~DRB1*15:01~DQB1*06:02	0.001305
A*03:01~C*07:02~B*07:02~DRB1*04:07~DQB1*03:01	0.001299
A*32:01~C*03:04~B*40:01~DRB1*04:04~DQB1*03:02	0.001298
A*02:01~C*03:04~B*40:01~DRB1*04:01~DQB1*03:01	0.001297
A*01:01~C*05:01~B*44:02~DRB1*04:01~DQB1*03:01	0.001282
A*32:01~C*07:01~B*08:01~DRB1*03:01~DQB1*02:01	0.001258
A*32:01~C*05:01~B*44:02~DRB1*12:01~DQB1*03:01	0.001241
A*02:01~C*07:04~B*44:02~DRB1*11:01~DQB1*03:01	0.00124
A*02:01~C*07:02~B*07:02~DRB1*04:01~DQB1*03:01	0.00124
A*02:01~C*07:02~B*07:02~DRB1*04:01~DQB1*03:02	0.001235
A*01:01~C*16:01~B*44:03~DRB1*07:01~DQB1*02:01	0.001226
A*02:01~C*07:02~B*07:02~DRB1*04:04~DQB1*03:02	0.001222
A*25:01~C*07:01~B*08:01~DRB1*03:01~DQB1*02:01	0.001193
A*03:01~C*03:04~B*40:01~DRB1*04:04~DQB1*03:02	0.001191
A*01:01~C*07:01~B*08:01~DRB1*11:01~DQB1*03:01	0.001191
A*02:01~C*05:01~B*44:02~DRB1*11:04~DQB1*03:01	0.00118
A*02:01~C*05:01~B*44:02~DRB1*08:01~DQB1*04:02	0.001179
A*01:01~C*07:01~B*08:01~DRB1*04:01~DQB1*03:02	0.001173
A*02:01~C*03:03~B*15:01~DRB1*15:01~DQB1*06:02	0.001145
A*03:01~C*01:02~B*27:05~DRB1*01:01~DQB1*05:01	0.001143
A*02:01~C*03:04~B*40:01~DRB1*01:01~DQB1*05:01	0.00114
A*32:01~C*07:02~B*07:02~DRB1*15:01~DQB1*06:02	0.001139
A*03:01~C*07:02~B*07:02~DRB1*04:01~DQB1*03:02	0.001126
A*26:01~C*12:03~B*38:01~DRB1*13:01~DQB1*06:03	0.001122
A*24:02~C*07:02~B*39:06~DRB1*08:01~DQB1*04:02	0.001113
A*11:01~C*01:02~B*27:05~DRB1*01:01~DQB1*05:01	0.001099
A*02:01~C*03:04~B*40:01~DRB1*07:01~DQB1*02:01	0.001097
A*01:01~C*04:01~B*35:01~DRB1*01:01~DQB1*05:01	0.001093
A*01:01~C*07:01~B*08:01~DRB1*07:01~DQB1*03:03	0.001089
A*68:01~C*03:04~B*40:01~DRB1*04:01~DQB1*03:01	0.001089
A*02:01~C*07:02~B*07:02~DRB1*07:01~DQB1*02:01	0.001086
A*02:01~C*07:02~B*07:02~DRB1*03:01~DQB1*02:01	0.001086
A*24:02~C*03:03~B*15:01~DRB1*04:04~DQB1*03:02	0.001077
A*03:01~C*07:02~B*07:02~DRB1*07:01~DQB1*03:03	0.001067
A*02:01~C*07:02~B*07:02~DRB1*13:01~DQB1*06:03	0.00105
A*02:01~C*08:02~B*14:02~DRB1*13:02~DQB1*06:09	0.001045
A*02:05~C*07:01~B*49:01~DRB1*04:05~DQB1*03:02	0.00104
A*24:02~C*04:01~B*35:02~DRB1*11:04~DQB1*03:01	0.001039
A*01:01~C*06:02~B*13:02~DRB1*07:01~DQB1*02:01	0.001036
A*31:01~C*07:02~B*07:02~DRB1*15:01~DQB1*06:02	0.001036
A*11:01~C*16:01~B*44:03~DRB1*07:01~DQB1*02:01	0.001024
A*24:02~C*05:01~B*44:02~DRB1*04:01~DQB1*03:01	0.001022
A*11:01~C*05:01~B*18:01~DRB1*03:01~DQB1*02:01	0.001019
A*68:01~C*07:02~B*07:02~DRB1*15:01~DQB1*06:02	0.001019
A*26:01~C*08:02~B*14:01~DRB1*07:01~DQB1*02:01	0.001018
A*68:01~C*07:04~B*44:02~DRB1*01:01~DQB1*05:01	0.001018
A*31:01~C*02:02~B*27:05~DRB1*04:01~DQB1*03:02	0.001008
A*02:01~C*03:03~B*15:01~DRB1*04:01~DQB1*03:01	0.000995
A*02:01~C*06:02~B*50:01~DRB1*07:01~DQB1*02:01	0.000991
A*68:01~C*07:01~B*08:01~DRB1*03:01~DQB1*02:01	0.00099
A*03:01~C*06:02~B*47:01~DRB1*07:01~DQB1*02:01	0.00098
A*03:01~C*01:02~B*51:01~DRB1*01:01~DQB1*05:01	0.000975
A*01:01~C*07:02~B*07:02~DRB1*01:01~DQB1*05:01	0.000967
A*02:01~C*05:01~B*44:02~DRB1*14:01~DQB1*05:03	0.000962
A*02:01~C*02:02~B*51:01~DRB1*11:01~DQB1*03:01	0.000956
A*29:02~C*07:02~B*07:02~DRB1*15:01~DQB1*06:02	0.000953
A*03:01~C*07:02~B*07:02~DRB1*13:02~DQB1*06:04	0.000944
A*03:01~C*07:02~B*07:02~DRB1*14:01~DQB1*05:03	0.00093
A*68:02~C*04:01~B*53:01~DRB1*13:02~DQB1*06:04	0.000928
A*11:01~C*04:01~B*35:01~DRB1*14:01~DQB1*05:03	0.000922
A*66:01~C*17:01~B*41:02~DRB1*13:03~DQB1*03:01	0.000918
A*02:01~C*05:01~B*44:02~DRB1*07:01~DQB1*03:03	0.000902
A*68:01~C*07:04~B*44:02~DRB1*13:02~DQB1*06:04	0.000896
A*03:01~C*08:02~B*14:02~DRB1*07:01~DQB1*02:01	0.000888
A*02:01~C*14:02~B*51:01~DRB1*13:01~DQB1*06:03	0.000884
A*02:01~C*03:03~B*15:01~DRB1*11:01~DQB1*03:01	0.000877
A*32:01~C*05:01~B*44:02~DRB1*01:01~DQB1*05:01	0.000869
A*23:01~C*07:01~B*49:01~DRB1*11:01~DQB1*03:01	0.000867
A*03:01~C*07:02~B*07:02~DRB1*11:01~DQB1*03:01	0.000867
A*11:01~C*05:01~B*44:02~DRB1*04:01~DQB1*03:01	0.000867
A*29:02~C*16:01~B*44:03~DRB1*04:01~DQB1*03:01	0.000835
A*26:01~C*06:02~B*45:01~DRB1*07:01~DQB1*02:01	0.000828
A*24:02~C*03:03~B*55:01~DRB1*14:01~DQB1*05:03	0.000825
A*01:01~C*06:02~B*57:01~DRB1*03:01~DQB1*02:01	0.000824
A*02:01~C*07:02~B*07:02~DRB1*11:01~DQB1*03:01	0.00082
A*02:01~C*06:02~B*13:02~DRB1*15:01~DQB1*06:02	0.000807
A*24:02~C*07:02~B*07:02~DRB1*04:01~DQB1*03:01	0.0008
A*01:01~C*07:01~B*08:01~DRB1*03:01~DQB1*06:02	0.000798
A*02:01~C*07:02~B*07:02~DRB1*14:01~DQB1*05:03	0.00079
A*24:02~C*07:02~B*07:02~DRB1*01:01~DQB1*05:01	0.000786
A*24:02~C*05:01~B*18:01~DRB1*03:01~DQB1*02:01	0.000783
A*29:02~C*07:01~B*08:01~DRB1*03:01~DQB1*02:01	0.000782
A*01:01~C*06:02~B*57:01~DRB1*15:01~DQB1*06:02	0.000781
A*02:01~C*02:02~B*27:05~DRB1*01:01~DQB1*05:01	0.000772
A*01:01~C*03:03~B*15:01~DRB1*13:01~DQB1*06:03	0.000761
A*03:01~C*04:01~B*35:01~DRB1*15:01~DQB1*06:02	0.000759
A*01:01~C*06:02~B*57:01~DRB1*01:01~DQB1*05:01	0.000757
A*03:01~C*03:03~B*15:01~DRB1*13:01~DQB1*06:03	0.000754
A*11:01~C*03:04~B*40:01~DRB1*04:04~DQB1*03:02	0.000752
A*68:01~C*03:04~B*40:01~DRB1*13:02~DQB1*06:04	0.000751
A*03:01~C*07:02~B*07:02~DRB1*15:01~DQB1*06:03	0.000744
A*02:01~C*07:02~B*07:02~DRB1*12:01~DQB1*03:01	0.000741
A*24:02~C*03:03~B*55:01~DRB1*13:02~DQB1*06:04	0.00074
A*24:02~C*16:01~B*44:03~DRB1*07:01~DQB1*02:01	0.00074
A*33:01~C*08:02~B*14:02~DRB1*03:01~DQB1*02:01	0.000736
A*02:01~C*03:03~B*15:01~DRB1*01:01~DQB1*05:01	0.000731
A*03:01~C*05:01~B*18:01~DRB1*03:01~DQB1*02:01	0.000723
A*02:01~C*02:02~B*27:05~DRB1*04:04~DQB1*03:02	0.000722
A*02:01~C*03:04~B*40:01~DRB1*13:01~DQB1*06:03	0.000715
A*25:01~C*07:01~B*58:01~DRB1*13:03~DQB1*03:01	0.000711
A*02:01~C*06:02~B*37:01~DRB1*10:01~DQB1*05:01	0.000711
A*24:02~C*07:02~B*07:02~DRB1*04:04~DQB1*03:02	0.000704
A*01:01~C*07:01~B*08:01~DRB1*13:02~DQB1*06:04	0.000703
A*26:01~C*07:02~B*07:02~DRB1*15:01~DQB1*06:02	0.000697
A*01:01~C*07:01~B*08:01~DRB1*14:01~DQB1*05:03	0.000688
A*24:02~C*05:01~B*44:02~DRB1*13:01~DQB1*06:03	0.000684
A*03:01~C*06:02~B*13:02~DRB1*07:01~DQB1*02:01	0.000684
A*01:01~C*03:04~B*15:01~DRB1*04:01~DQB1*03:02	0.000681
A*01:01~C*06:02~B*57:01~DRB1*13:01~DQB1*06:03	0.000678
A*25:01~C*07:02~B*07:02~DRB1*15:01~DQB1*06:02	0.000673
A*03:01~C*05:01~B*44:02~DRB1*15:01~DQB1*06:02	0.00067
A*02:01~C*03:04~B*40:01~DRB1*09:01~DQB1*03:03	0.000669
A*11:01~C*03:03~B*55:01~DRB1*15:01~DQB1*06:02	0.000661
A*24:02~C*03:03~B*15:01~DRB1*04:01~DQB1*03:02	0.00066
A*03:01~C*08:02~B*14:02~DRB1*01:01~DQB1*05:01	0.00066
A*01:01~C*06:02~B*37:01~DRB1*01:01~DQB1*05:01	0.000658
A*24:02~C*03:04~B*40:01~DRB1*13:02~DQB1*06:04	0.000656
A*31:01~C*07:01~B*08:01~DRB1*03:01~DQB1*02:01	0.000655
A*25:01~C*12:03~B*39:01~DRB1*11:01~DQB1*03:01	0.000655
A*24:02~C*03:03~B*15:07~DRB1*04:04~DQB1*03:02	0.000645
A*02:01~C*12:03~B*38:01~DRB1*13:01~DQB1*06:03	0.00064
A*11:01~C*07:02~B*07:02~DRB1*04:01~DQB1*03:01	0.000639
A*26:01~C*12:03~B*38:01~DRB1*04:02~DQB1*03:02	0.000635
A*03:01~C*07:02~B*07:02~DRB1*08:01~DQB1*04:02	0.000632
A*32:01~C*04:01~B*35:01~DRB1*01:01~DQB1*05:01	0.000629
A*11:01~C*15:02~B*51:01~DRB1*04:04~DQB1*03:02	0.000626
A*11:01~C*02:02~B*27:05~DRB1*04:04~DQB1*03:02	0.000625
A*01:01~C*06:02~B*57:01~DRB1*07:01~DQB1*02:01	0.000624
A*11:01~C*12:02~B*52:01~DRB1*15:02~DQB1*06:01	0.000623
A*02:01~C*03:04~B*40:01~DRB1*03:01~DQB1*02:01	0.000622
A*03:01~C*07:02~B*07:02~DRB1*01:03~DQB1*05:01	0.000619
A*01:01~C*03:04~B*40:01~DRB1*04:04~DQB1*03:02	0.000613
A*11:01~C*04:01~B*35:01~DRB1*07:01~DQB1*02:01	0.000613
A*02:06~C*03:03~B*27:05~DRB1*04:01~DQB1*03:02	0.000601
A*24:02~C*06:02~B*13:02~DRB1*07:01~DQB1*02:01	0.000592
A*02:01~C*02:02~B*40:02~DRB1*11:01~DQB1*03:01	0.000584
A*01:01~C*07:02~B*07:02~DRB1*13:02~DQB1*06:04	0.000581
A*02:01~C*07:02~B*07:02~DRB1*09:01~DQB1*03:03	0.000578
A*01:01~C*07:01~B*08:01~DRB1*08:01~DQB1*04:02	0.000577
A*01:01~C*03:03~B*15:01~DRB1*01:01~DQB1*05:01	0.000577
A*31:01~C*15:02~B*51:01~DRB1*15:01~DQB1*06:02	0.000572
A*29:02~C*16:01~B*44:03~DRB1*03:01~DQB1*02:01	0.00057
A*11:01~C*03:03~B*55:01~DRB1*01:01~DQB1*05:01	0.000569
A*02:01~C*15:02~B*51:01~DRB1*04:04~DQB1*03:02	0.000569
A*01:01~C*03:04~B*40:01~DRB1*13:02~DQB1*06:04	0.000569
A*24:02~C*01:02~B*51:09~DRB1*11:01~DQB1*03:01	0.000568
A*11:01~C*07:02~B*07:02~DRB1*04:04~DQB1*03:02	0.000566
A*02:01~C*01:02~B*51:01~DRB1*01:01~DQB1*05:01	0.000562
A*03:01~C*07:04~B*44:02~DRB1*11:01~DQB1*03:01	0.000558
A*24:02~C*04:01~B*35:01~DRB1*01:01~DQB1*05:01	0.000557
A*02:01~C*07:01~B*49:01~DRB1*04:05~DQB1*03:02	0.000555
A*11:01~C*04:01~B*35:01~DRB1*15:01~DQB1*06:02	0.000555
A*02:01~C*05:01~B*44:02~DRB1*04:07~DQB1*03:01	0.000555
A*01:01~C*08:02~B*14:01~DRB1*07:01~DQB1*02:01	0.000552
A*11:01~C*06:02~B*57:01~DRB1*07:01~DQB1*03:03	0.000551
A*01:01~C*05:01~B*44:02~DRB1*15:01~DQB1*06:02	0.000549
A*02:01~C*08:02~B*14:02~DRB1*07:01~DQB1*02:01	0.000548
A*01:01~C*05:01~B*44:02~DRB1*13:01~DQB1*06:03	0.000546
A*02:01~C*03:04~B*15:01~DRB1*15:01~DQB1*06:02	0.000542
A*03:01~C*08:02~B*14:02~DRB1*01:02~DQB1*05:01	0.00054
A*32:01~C*16:01~B*44:03~DRB1*07:01~DQB1*02:01	0.00054
A*03:01~C*03:04~B*40:01~DRB1*04:01~DQB1*03:02	0.00054
A*02:01~C*07:01~B*18:01~DRB1*15:01~DQB1*06:02	0.00054
A*02:01~C*01:02~B*56:01~DRB1*01:01~DQB1*05:01	0.000534
A*03:01~C*03:04~B*40:01~DRB1*13:02~DQB1*06:04	0.000523
A*32:01~C*01:02~B*27:05~DRB1*01:01~DQB1*05:01	0.00052
A*01:01~C*06:02~B*37:01~DRB1*04:01~DQB1*03:01	0.000517
A*03:01~C*03:03~B*15:01~DRB1*04:01~DQB1*03:01	0.000517
A*24:02~C*03:03~B*15:01~DRB1*01:01~DQB1*05:01	0.000516
A*02:01~C*03:03~B*55:01~DRB1*14:01~DQB1*05:03	0.000508
A*32:01~C*05:01~B*44:02~DRB1*04:01~DQB1*03:01	0.000508
A*02:01~C*07:02~B*39:01~DRB1*08:01~DQB1*04:02	0.000507
A*31:01~C*03:04~B*40:01~DRB1*01:01~DQB1*05:01	0.000507
A*32:01~C*05:01~B*44:02~DRB1*13:01~DQB1*06:03	0.000505
A*24:02~C*03:03~B*15:01~DRB1*11:01~DQB1*03:01	0.000499
A*03:01~C*03:04~B*40:01~DRB1*01:01~DQB1*05:01	0.000498
A*02:01~C*07:01~B*18:01~DRB1*11:01~DQB1*03:01	0.000497
A*25:01~C*05:01~B*44:02~DRB1*04:01~DQB1*03:02	0.000495
A*29:02~C*16:01~B*44:03~DRB1*01:01~DQB1*05:01	0.000494
A*02:01~C*01:02~B*27:05~DRB1*08:01~DQB1*04:02	0.000493
A*31:01~C*15:02~B*51:01~DRB1*04:07~DQB1*03:01	0.000493
A*02:01~C*07:02~B*07:02~DRB1*13:02~DQB1*06:04	0.000491
A*02:01~C*07:02~B*07:02~DRB1*08:01~DQB1*04:02	0.00049
A*24:02~C*07:02~B*07:02~DRB1*13:01~DQB1*06:03	0.000488
A*03:01~C*08:02~B*14:01~DRB1*07:01~DQB1*02:01	0.000488
A*02:01~C*01:02~B*27:05~DRB1*07:01~DQB1*02:01	0.000487
A*23:01~C*07:01~B*49:01~DRB1*15:01~DQB1*06:02	0.000482
A*25:01~C*12:03~B*18:01~DRB1*01:01~DQB1*05:01	0.000481
A*11:01~C*04:01~B*44:03~DRB1*07:01~DQB1*02:01	0.00048
A*02:01~C*14:02~B*51:01~DRB1*08:01~DQB1*04:02	0.000479
A*32:01~C*02:02~B*40:02~DRB1*13:01~DQB1*06:03	0.000478
A*03:01~C*04:01~B*44:03~DRB1*07:01~DQB1*02:01	0.000478
A*01:01~C*06:02~B*37:01~DRB1*07:01~DQB1*03:03	0.000477
A*02:01~C*14:02~B*51:01~DRB1*01:01~DQB1*05:01	0.000474
A*02:01~C*12:02~B*52:01~DRB1*15:02~DQB1*06:01	0.00047
A*32:01~C*02:02~B*40:02~DRB1*11:01~DQB1*03:01	0.000469
A*24:02~C*07:02~B*07:02~DRB1*03:01~DQB1*02:01	0.000467
A*24:02~C*03:04~B*40:01~DRB1*01:01~DQB1*05:01	0.000466
A*68:01~C*03:04~B*40:01~DRB1*04:04~DQB1*03:02	0.000465
A*02:01~C*04:01~B*35:01~DRB1*01:03~DQB1*05:01	0.00046
A*24:02~C*12:03~B*35:03~DRB1*14:01~DQB1*05:03	0.00046
A*01:01~C*07:01~B*08:01~DRB1*12:01~DQB1*03:01	0.000457
A*68:01~C*05:01~B*44:02~DRB1*04:01~DQB1*03:01	0.000456
A*02:01~C*06:02~B*45:01~DRB1*04:01~DQB1*03:01	0.000455
A*26:01~C*05:01~B*44:02~DRB1*04:01~DQB1*03:01	0.000453
A*02:01~C*05:01~B*44:02~DRB1*09:01~DQB1*03:03	0.000452
A*02:01~C*02:02~B*27:05~DRB1*15:01~DQB1*06:02	0.000449
A*02:01~C*08:02~B*14:02~DRB1*01:02~DQB1*05:01	0.000449
A*02:01~C*03:04~B*15:01~DRB1*03:01~DQB1*02:01	0.000447
A*02:01~C*07:01~B*18:01~DRB1*04:01~DQB1*03:02	0.000447
A*02:01~C*03:03~B*15:01~DRB1*04:04~DQB1*03:02	0.000446
A*24:02~C*07:02~B*07:02~DRB1*07:01~DQB1*02:01	0.000445
A*03:01~C*12:03~B*38:01~DRB1*13:01~DQB1*06:03	0.000445
A*29:02~C*16:01~B*44:03~DRB1*04:01~DQB1*03:02	0.000444
A*03:01~C*06:02~B*47:01~DRB1*04:05~DQB1*03:02	0.000442
A*68:01~C*15:02~B*51:01~DRB1*13:01~DQB1*06:03	0.000441
A*24:02~C*07:02~B*39:06~DRB1*15:01~DQB1*06:02	0.000441
A*11:01~C*03:03~B*15:01~DRB1*13:01~DQB1*06:03	0.000439
A*02:01~C*02:02~B*27:05~DRB1*04:01~DQB1*03:02	0.000433
A*03:01~C*07:02~B*07:02~DRB1*12:01~DQB1*03:01	0.000433
A*11:01~C*05:01~B*44:02~DRB1*15:01~DQB1*06:02	0.00043
A*02:01~C*02:02~B*40:02~DRB1*13:01~DQB1*06:03	0.000429
A*03:01~C*05:01~B*44:02~DRB1*13:01~DQB1*06:03	0.000429
A*01:01~C*07:01~B*57:01~DRB1*07:01~DQB1*03:03	0.000428
A*03:01~C*02:02~B*27:05~DRB1*04:01~DQB1*03:01	0.000428
A*26:01~C*03:03~B*55:01~DRB1*14:01~DQB1*05:03	0.000428
A*02:01~C*05:01~B*44:02~DRB1*13:02~DQB1*06:04	0.000425
A*03:01~C*04:01~B*35:01~DRB1*03:01~DQB1*02:01	0.000425
A*24:02~C*07:02~B*39:06~DRB1*04:04~DQB1*03:02	0.000424
A*26:01~C*06:02~B*57:01~DRB1*07:01~DQB1*03:03	0.000422
A*24:02~C*07:02~B*39:06~DRB1*01:01~DQB1*05:01	0.000421
A*25:01~C*05:01~B*44:02~DRB1*04:01~DQB1*03:01	0.000421
A*03:01~C*07:02~B*07:02~DRB1*09:01~DQB1*03:03	0.000421
A*02:01~C*03:03~B*15:01~DRB1*03:01~DQB1*02:01	0.000421
A*32:01~C*05:01~B*44:02~DRB1*15:01~DQB1*06:02	0.000419
A*02:01~C*12:03~B*07:02~DRB1*15:01~DQB1*06:02	0.000417
A*24:02~C*07:01~B*18:01~DRB1*11:04~DQB1*03:01	0.000417
A*01:01~C*05:01~B*44:02~DRB1*01:01~DQB1*05:01	0.000416
A*02:01~C*04:01~B*15:01~DRB1*01:01~DQB1*05:01	0.000415
A*02:01~C*07:01~B*08:01~DRB1*15:01~DQB1*06:02	0.000411
A*11:01~C*04:01~B*35:01~DRB1*13:01~DQB1*06:03	0.00041
A*03:01~C*02:02~B*27:05~DRB1*15:01~DQB1*06:02	0.00041
A*24:02~C*05:01~B*44:02~DRB1*01:01~DQB1*05:01	0.00041
A*29:02~C*16:01~B*44:03~DRB1*13:01~DQB1*06:03	0.000409
A*03:01~C*07:02~B*07:02~DRB1*01:03~DQB1*03:01	0.000408
A*01:01~C*07:02~B*07:02~DRB1*04:04~DQB1*03:02	0.000408
A*24:02~C*02:02~B*27:05~DRB1*04:01~DQB1*03:02	0.000407
A*02:01~C*07:02~B*39:06~DRB1*08:01~DQB1*04:02	0.000405
A*02:01~C*14:02~B*51:01~DRB1*08:03~DQB1*03:01	0.000403
A*02:01~C*01:02~B*27:05~DRB1*11:01~DQB1*03:01	0.0004
A*01:01~C*07:01~B*18:01~DRB1*11:04~DQB1*03:01	0.0004
A*02:01~C*07:02~B*07:02~DRB1*04:07~DQB1*03:01	0.000399
A*02:01~C*03:04~B*15:01~DRB1*07:01~DQB1*02:01	0.000398
A*03:01~C*05:01~B*44:02~DRB1*01:01~DQB1*05:01	0.000396
A*02:01~C*02:02~B*27:05~DRB1*12:01~DQB1*03:01	0.000396
A*01:01~C*05:01~B*18:01~DRB1*03:01~DQB1*02:01	0.000395
A*03:01~C*07:01~B*18:01~DRB1*15:01~DQB1*06:02	0.000395
A*01:01~C*04:01~B*44:03~DRB1*07:01~DQB1*02:01	0.000394
A*24:02~C*03:03~B*55:01~DRB1*15:01~DQB1*06:02	0.000393
A*68:01~C*07:04~B*44:02~DRB1*15:01~DQB1*06:02	0.00039
A*01:01~C*03:03~B*15:01~DRB1*04:01~DQB1*03:02	0.00039
A*29:02~C*16:01~B*44:03~DRB1*04:04~DQB1*03:02	0.000388
A*02:01~C*03:04~B*40:01~DRB1*11:01~DQB1*03:01	0.000386
A*03:01~C*03:04~B*40:01~DRB1*04:01~DQB1*03:01	0.000386
A*02:01~C*04:01~B*35:01~DRB1*14:01~DQB1*05:03	0.000386
A*11:01~C*15:02~B*51:01~DRB1*15:01~DQB1*06:02	0.000385
A*26:01~C*07:01~B*49:01~DRB1*01:01~DQB1*05:04	0.000384
A*29:02~C*06:02~B*45:01~DRB1*07:01~DQB1*02:01	0.000382
A*03:01~C*03:04~B*40:01~DRB1*13:01~DQB1*06:03	0.00038
A*68:01~C*05:01~B*18:01~DRB1*03:01~DQB1*02:01	0.000379
A*31:01~C*03:04~B*40:01~DRB1*15:01~DQB1*06:02	0.000379
A*03:01~C*04:01~B*35:01~DRB1*01:03~DQB1*05:01	0.000379
A*02:01~C*06:02~B*57:01~DRB1*07:01~DQB1*02:01	0.000377
A*01:01~C*07:01~B*08:01~DRB1*09:01~DQB1*03:03	0.000375
A*11:01~C*07:01~B*18:01~DRB1*07:01~DQB1*02:01	0.000375
A*33:03~C*03:02~B*58:01~DRB1*13:02~DQB1*06:09	0.000375
A*01:01~C*03:03~B*55:01~DRB1*04:07~DQB1*03:01	0.000375
A*02:01~C*07:01~B*08:01~DRB1*01:01~DQB1*05:01	0.000375
A*68:01~C*16:01~B*44:03~DRB1*07:01~DQB1*02:01	0.000374
A*02:01~C*14:02~B*51:01~DRB1*11:01~DQB1*03:01	0.000373
A*24:02~C*08:02~B*14:01~DRB1*07:01~DQB1*02:01	0.000371
A*03:01~C*07:02~B*39:06~DRB1*01:01~DQB1*05:01	0.000366
A*25:01~C*12:03~B*39:01~DRB1*07:01~DQB1*02:01	0.000365
A*03:01~C*07:01~B*18:01~DRB1*09:01~DQB1*03:03	0.000364
A*02:01~C*03:04~B*15:01~DRB1*13:01~DQB1*06:03	0.000363
A*01:01~C*07:02~B*07:02~DRB1*07:01~DQB1*02:01	0.000362
A*01:01~C*06:02~B*50:01~DRB1*07:01~DQB1*02:01	0.000362
A*01:01~C*04:01~B*35:01~DRB1*01:03~DQB1*05:01	0.00036
A*01:01~C*12:03~B*38:01~DRB1*13:01~DQB1*06:03	0.000359
A*68:01~C*03:04~B*40:01~DRB1*13:01~DQB1*06:03	0.000358
A*01:01~C*06:02~B*37:01~DRB1*11:01~DQB1*03:01	0.000358
A*02:01~C*12:03~B*39:01~DRB1*11:01~DQB1*03:01	0.000358
A*02:01~C*02:02~B*27:05~DRB1*11:01~DQB1*03:01	0.000357
A*02:01~C*03:04~B*40:01~DRB1*14:01~DQB1*05:03	0.000355
A*03:01~C*03:03~B*15:01~DRB1*04:01~DQB1*03:02	0.000354
A*11:01~C*08:02~B*14:01~DRB1*07:01~DQB1*02:01	0.000353
A*29:02~C*05:01~B*44:02~DRB1*04:01~DQB1*03:01	0.000348
A*02:01~C*07:02~B*07:02~DRB1*07:01~DQB1*03:03	0.000348
A*02:01~C*07:02~B*39:01~DRB1*01:01~DQB1*05:01	0.000345
A*24:02~C*05:01~B*44:02~DRB1*15:01~DQB1*06:02	0.000344
A*32:01~C*03:03~B*15:01~DRB1*11:01~DQB1*03:01	0.000344
A*33:05~C*08:02~B*14:02~DRB1*01:02~DQB1*05:01	0.000343
A*23:01~C*07:02~B*07:02~DRB1*15:01~DQB1*06:02	0.000343
A*02:01~C*14:02~B*51:01~DRB1*07:01~DQB1*02:01	0.000342
A*31:01~C*04:01~B*35:01~DRB1*01:01~DQB1*05:01	0.000341
A*01:01~C*07:04~B*44:02~DRB1*11:01~DQB1*03:01	0.00034
A*03:01~C*03:04~B*40:01~DRB1*15:01~DQB1*06:02	0.00034
A*32:01~C*05:01~B*44:02~DRB1*11:01~DQB1*03:01	0.00034
A*68:01~C*04:01~B*35:01~DRB1*01:01~DQB1*05:01	0.00034
A*23:01~C*04:01~B*44:03~DRB1*15:01~DQB1*06:02	0.000339
A*26:01~C*16:01~B*44:03~DRB1*07:01~DQB1*02:01	0.000339
A*02:01~C*02:02~B*27:05~DRB1*13:01~DQB1*06:03	0.000338
A*11:01~C*03:03~B*55:01~DRB1*04:01~DQB1*03:01	0.000338
A*01:01~C*08:02~B*14:02~DRB1*13:02~DQB1*06:09	0.000338
A*29:02~C*07:02~B*07:02~DRB1*01:01~DQB1*05:01	0.000335
A*02:01~C*03:04~B*40:01~DRB1*07:01~DQB1*03:03	0.000334
A*68:01~C*05:01~B*44:02~DRB1*04:04~DQB1*03:02	0.000332
A*11:01~C*05:01~B*44:02~DRB1*13:01~DQB1*06:03	0.000331
A*31:01~C*16:01~B*44:03~DRB1*07:01~DQB1*02:01	0.00033
A*02:01~C*07:01~B*49:01~DRB1*13:02~DQB1*06:04	0.00033
A*11:01~C*15:02~B*51:01~DRB1*01:01~DQB1*05:01	0.000327
A*01:01~C*05:01~B*44:02~DRB1*04:01~DQB1*03:02	0.000327
A*02:01~C*03:04~B*15:01~DRB1*04:01~DQB1*03:01	0.000326
A*32:01~C*06:02~B*57:01~DRB1*07:01~DQB1*03:03	0.000326
A*68:01~C*01:02~B*27:05~DRB1*01:01~DQB1*05:01	0.000326
A*02:01~C*06:02~B*37:01~DRB1*15:01~DQB1*06:02	0.000324
A*29:02~C*06:02~B*57:01~DRB1*07:01~DQB1*03:03	0.000323
A*03:01~C*04:01~B*35:01~DRB1*13:01~DQB1*06:03	0.000322
A*31:01~C*05:01~B*44:02~DRB1*04:01~DQB1*03:01	0.00032
A*01:01~C*03:03~B*55:01~DRB1*14:01~DQB1*05:03	0.00032
A*11:01~C*15:02~B*51:01~DRB1*14:01~DQB1*05:03	0.00032
A*02:01~C*07:04~B*44:02~DRB1*04:01~DQB1*03:01	0.00032
A*11:01~C*02:02~B*40:02~DRB1*13:01~DQB1*06:03	0.00032
A*11:01~C*05:01~B*44:02~DRB1*01:01~DQB1*05:01	0.000319
A*24:02~C*01:02~B*15:01~DRB1*09:01~DQB1*03:03	0.000319
A*24:02~C*04:01~B*44:03~DRB1*07:01~DQB1*02:01	0.000318
A*11:01~C*08:02~B*14:02~DRB1*13:02~DQB1*06:09	0.000318
A*01:01~C*07:02~B*07:02~DRB1*04:01~DQB1*03:01	0.000316
A*11:01~C*01:02~B*56:01~DRB1*01:01~DQB1*05:01	0.000316
A*02:01~C*02:02~B*27:05~DRB1*03:01~DQB1*02:01	0.000316
A*24:02~C*05:01~B*44:02~DRB1*12:01~DQB1*03:01	0.000314
A*02:01~C*05:01~B*44:02~DRB1*01:03~DQB1*05:01	0.000314
A*31:01~C*07:01~B*49:01~DRB1*01:01~DQB1*05:04	0.000312
A*11:01~C*03:04~B*40:01~DRB1*13:02~DQB1*06:04	0.000312
A*02:01~C*06:02~B*37:01~DRB1*07:01~DQB1*02:01	0.000312
A*25:01~C*03:04~B*40:01~DRB1*07:01~DQB1*02:01	0.000312
A*02:01~C*03:03~B*55:01~DRB1*04:01~DQB1*03:01	0.000311
A*31:01~C*15:02~B*51:01~DRB1*01:01~DQB1*05:01	0.00031
A*02:01~C*03:03~B*55:01~DRB1*04:08~DQB1*03:01	0.000309
A*01:01~C*06:02~B*37:01~DRB1*14:01~DQB1*05:03	0.000308
A*01:01~C*06:02~B*57:01~DRB1*04:01~DQB1*03:02	0.000307
A*26:01~C*07:01~B*08:01~DRB1*03:01~DQB1*02:01	0.000307
A*02:01~C*06:02~B*57:01~DRB1*15:01~DQB1*06:02	0.000306
A*68:01~C*02:02~B*27:05~DRB1*13:01~DQB1*06:03	0.000306
A*03:01~C*04:01~B*35:03~DRB1*04:03~DQB1*03:02	0.000305
A*02:01~C*15:02~B*51:01~DRB1*11:01~DQB1*03:01	0.000305
A*02:01~C*03:03~B*15:01~DRB1*07:01~DQB1*02:01	0.000304
A*24:02~C*03:03~B*15:01~DRB1*09:01~DQB1*03:03	0.000304
A*03:01~C*03:03~B*15:01~DRB1*01:01~DQB1*05:01	0.000303
A*30:02~C*16:01~B*51:01~DRB1*07:01~DQB1*02:01	0.000303
A*24:02~C*01:02~B*27:05~DRB1*01:01~DQB1*05:01	0.000302
A*03:01~C*03:03~B*15:01~DRB1*04:04~DQB1*03:02	0.0003
A*02:01~C*01:02~B*15:01~DRB1*09:01~DQB1*03:03	0.0003
A*02:01~C*04:01~B*35:03~DRB1*12:01~DQB1*03:01	0.000299
A*02:01~C*04:01~B*35:01~DRB1*15:01~DQB1*06:02	0.000299
A*24:02~C*07:01~B*15:17~DRB1*13:02~DQB1*06:04	0.000298
A*24:02~C*02:02~B*40:02~DRB1*11:01~DQB1*03:01	0.000297
A*01:01~C*07:01~B*08:01~DRB1*11:04~DQB1*03:01	0.000296
A*32:01~C*05:01~B*44:02~DRB1*09:01~DQB1*03:03	0.000296
A*24:02~C*03:04~B*15:01~DRB1*04:01~DQB1*03:02	0.000294
A*01:01~C*07:02~B*07:02~DRB1*04:01~DQB1*03:02	0.000293
A*24:02~C*03:03~B*15:01~DRB1*11:03~DQB1*03:01	0.000292
A*02:01~C*15:02~B*51:01~DRB1*01:01~DQB1*05:01	0.000292
A*01:01~C*07:02~B*07:02~DRB1*03:01~DQB1*02:01	0.000291
A*24:02~C*12:03~B*38:01~DRB1*13:01~DQB1*06:03	0.00029
A*01:01~C*07:02~B*07:02~DRB1*13:01~DQB1*06:03	0.00029
A*02:01~C*06:02~B*57:01~DRB1*03:01~DQB1*02:01	0.00029
A*02:01~C*12:03~B*18:01~DRB1*15:01~DQB1*06:02	0.00029
A*68:01~C*05:01~B*44:02~DRB1*13:01~DQB1*06:03	0.000289
A*26:01~C*06:02~B*37:01~DRB1*13:01~DQB1*06:03	0.000288
A*25:01~C*12:03~B*18:01~DRB1*07:01~DQB1*02:01	0.000288
A*01:01~C*07:02~B*07:02~DRB1*11:01~DQB1*03:01	0.000287
A*03:01~C*04:01~B*35:01~DRB1*07:01~DQB1*02:01	0.000287
A*24:02~C*02:02~B*27:05~DRB1*04:01~DQB1*03:01	0.000287
A*02:01~C*03:03~B*15:01~DRB1*12:01~DQB1*03:01	0.000287
A*11:01~C*07:01~B*18:01~DRB1*15:01~DQB1*06:02	0.000285
A*68:02~C*08:02~B*14:02~DRB1*01:02~DQB1*05:01	0.000284
A*02:01~C*03:03~B*15:01~DRB1*14:01~DQB1*05:03	0.000284
A*24:02~C*07:02~B*07:02~DRB1*14:01~DQB1*05:03	0.000284
A*32:01~C*03:04~B*40:01~DRB1*13:02~DQB1*06:04	0.000284
A*01:01~C*01:02~B*27:05~DRB1*01:01~DQB1*05:01	0.000283
A*02:01~C*07:01~B*08:01~DRB1*13:01~DQB1*06:03	0.000283
A*29:02~C*16:01~B*44:03~DRB1*07:01~DQB1*03:03	0.000282
A*11:01~C*07:02~B*07:02~DRB1*01:01~DQB1*05:01	0.000282
A*02:01~C*07:04~B*44:02~DRB1*04:07~DQB1*03:01	0.000282
A*24:02~C*07:02~B*07:02~DRB1*11:01~DQB1*03:01	0.00028
A*24:02~C*08:02~B*14:02~DRB1*01:02~DQB1*05:01	0.00028
A*32:01~C*05:01~B*44:02~DRB1*04:01~DQB1*03:02	0.00028
A*24:02~C*03:03~B*55:01~DRB1*13:01~DQB1*06:03	0.000279
A*23:01~C*04:01~B*44:03~DRB1*03:01~DQB1*02:01	0.000277
A*02:01~C*06:02~B*57:01~DRB1*01:01~DQB1*05:01	0.000275
A*01:01~C*06:02~B*57:01~DRB1*04:04~DQB1*03:02	0.000275
A*68:01~C*05:01~B*44:02~DRB1*15:01~DQB1*06:02	0.000275
A*01:01~C*07:01~B*08:01~DRB1*01:03~DQB1*05:01	0.000274
A*02:01~C*03:04~B*15:01~DRB1*04:04~DQB1*03:02	0.000273
A*11:01~C*04:01~B*35:01~DRB1*04:04~DQB1*03:02	0.000272
A*01:01~C*06:02~B*57:01~DRB1*04:02~DQB1*03:02	0.000272
A*24:02~C*03:03~B*15:01~DRB1*15:01~DQB1*06:02	0.000272
A*01:01~C*17:01~B*41:01~DRB1*07:01~DQB1*03:03	0.000272
A*03:02~C*07:01~B*49:01~DRB1*13:02~DQB1*06:04	0.000272
A*03:01~C*04:01~B*35:01~DRB1*04:04~DQB1*03:02	0.000271
A*24:02~C*07:02~B*07:02~DRB1*04:01~DQB1*03:02	0.000271
A*02:01~C*15:02~B*51:01~DRB1*15:01~DQB1*06:02	0.00027
A*03:01~C*01:02~B*56:01~DRB1*01:01~DQB1*05:01	0.00027
A*02:01~C*06:02~B*57:01~DRB1*13:01~DQB1*06:03	0.00027
A*02:01~C*07:01~B*57:01~DRB1*07:01~DQB1*03:03	0.000268
A*31:01~C*03:04~B*40:01~DRB1*04:01~DQB1*03:01	0.000267
A*68:01~C*03:04~B*40:01~DRB1*04:01~DQB1*03:02	0.000266
A*24:02~C*12:03~B*18:01~DRB1*11:04~DQB1*03:01	0.000265
A*03:01~C*05:01~B*44:02~DRB1*04:01~DQB1*03:02	0.000265
A*24:02~C*03:03~B*15:01~DRB1*01:03~DQB1*05:01	0.000264
A*23:01~C*05:01~B*18:01~DRB1*03:01~DQB1*02:01	0.000264
A*11:01~C*04:01~B*35:01~DRB1*04:01~DQB1*03:01	0.000264
A*29:02~C*08:02~B*14:02~DRB1*13:02~DQB1*06:09	0.000263
A*29:02~C*16:01~B*44:04~DRB1*11:01~DQB1*03:01	0.000263
A*02:01~C*02:02~B*44:05~DRB1*16:01~DQB1*05:02	0.000263
A*32:01~C*03:03~B*15:01~DRB1*04:01~DQB1*03:02	0.000262
A*01:01~C*06:02~B*37:01~DRB1*13:01~DQB1*06:03	0.000262
A*29:02~C*17:01~B*41:02~DRB1*13:03~DQB1*03:01	0.000262
A*02:01~C*06:02~B*45:01~DRB1*07:01~DQB1*02:01	0.000262
A*02:01~C*03:03~B*55:01~DRB1*04:07~DQB1*03:01	0.000261
A*03:01~C*03:03~B*55:01~DRB1*14:01~DQB1*05:03	0.000261
A*33:03~C*06:02~B*50:01~DRB1*03:01~DQB1*02:01	0.000261
A*03:01~C*04:01~B*35:03~DRB1*15:01~DQB1*06:02	0.00026
A*68:01~C*08:02~B*14:02~DRB1*13:02~DQB1*06:09	0.00026
A*24:02~C*07:02~B*07:02~DRB1*07:01~DQB1*03:03	0.00026
A*11:01~C*03:03~B*15:01~DRB1*04:01~DQB1*03:02	0.000259
A*25:01~C*12:03~B*18:01~DRB1*15:01~DQB1*06:16	0.000258
A*29:02~C*07:01~B*58:01~DRB1*08:04~DQB1*04:02	0.000258
A*01:01~C*07:01~B*58:01~DRB1*07:01~DQB1*02:01	0.000258
A*02:01~C*07:01~B*49:01~DRB1*11:01~DQB1*03:01	0.000258
A*11:01~C*04:01~B*15:01~DRB1*01:01~DQB1*05:01	0.000258
A*23:01~C*07:01~B*08:01~DRB1*03:01~DQB1*02:01	0.000258
A*02:01~C*12:03~B*39:01~DRB1*01:01~DQB1*05:01	0.000257
A*03:01~C*04:01~B*35:01~DRB1*04:07~DQB1*03:01	0.000257
A*03:01~C*04:01~B*35:01~DRB1*11:01~DQB1*03:01	0.000256
A*24:02~C*02:02~B*14:02~DRB1*01:02~DQB1*05:01	0.000256
A*11:01~C*04:01~B*35:41~DRB1*01:03~DQB1*05:01	0.000256
A*02:01~C*01:02~B*27:05~DRB1*15:01~DQB1*06:02	0.000255
A*02:05~C*07:01~B*58:01~DRB1*13:02~DQB1*06:09	0.000255
A*30:01~C*06:02~B*13:02~DRB1*11:01~DQB1*03:01	0.000255
A*02:01~C*06:02~B*57:01~DRB1*04:04~DQB1*03:02	0.000254
A*02:01~C*02:02~B*27:05~DRB1*08:01~DQB1*04:02	0.000254
A*66:01~C*17:01~B*41:02~DRB1*13:02~DQB1*06:04	0.000254
A*24:02~C*07:02~B*39:06~DRB1*13:01~DQB1*06:03	0.000253
A*03:01~C*06:02~B*37:01~DRB1*10:01~DQB1*05:01	0.000253
A*68:01~C*04:01~B*35:03~DRB1*04:01~DQB1*03:01	0.000253
A*03:01~C*02:02~B*27:05~DRB1*04:01~DQB1*03:02	0.000252
A*24:02~C*07:02~B*39:06~DRB1*04:01~DQB1*03:01	0.000252
A*24:02~C*05:01~B*44:02~DRB1*07:01~DQB1*02:01	0.000251
A*32:01~C*03:03~B*15:01~DRB1*01:01~DQB1*05:01	0.000251
A*11:01~C*06:02~B*13:02~DRB1*07:01~DQB1*02:01	0.00025
A*02:01~C*07:04~B*44:02~DRB1*01:01~DQB1*05:01	0.00025
A*02:01~C*03:04~B*15:01~DRB1*11:01~DQB1*03:01	0.00025
A*02:01~C*04:01~B*15:01~DRB1*13:01~DQB1*06:03	0.00025
A*11:01~C*15:02~B*51:01~DRB1*11:01~DQB1*03:01	0.000248
A*68:01~C*07:04~B*44:02~DRB1*03:01~DQB1*02:01	0.000248
A*02:01~C*03:04~B*40:01~DRB1*12:01~DQB1*03:01	0.000248
A*11:01~C*04:01~B*35:01~DRB1*04:01~DQB1*03:02	0.000248
A*01:01~C*01:02~B*15:01~DRB1*01:01~DQB1*05:01	0.000247
A*01:01~C*03:03~B*55:01~DRB1*04:01~DQB1*03:02	0.000246
A*03:01~C*05:01~B*44:02~DRB1*12:01~DQB1*03:01	0.000245
A*33:01~C*02:02~B*44:03~DRB1*01:02~DQB1*05:01	0.000245
A*02:01~C*07:01~B*18:01~DRB1*01:01~DQB1*05:01	0.000245
A*29:02~C*16:01~B*44:03~DRB1*13:02~DQB1*06:04	0.000245
A*68:01~C*06:02~B*57:01~DRB1*07:01~DQB1*03:03	0.000244
A*68:01~C*03:04~B*15:01~DRB1*04:01~DQB1*03:02	0.000243
A*32:01~C*02:02~B*27:05~DRB1*15:01~DQB1*06:02	0.000243
A*11:01~C*04:01~B*35:01~DRB1*03:01~DQB1*02:01	0.000241
A*02:01~C*14:02~B*51:01~DRB1*15:01~DQB1*06:02	0.000241
A*01:01~C*06:02~B*37:01~DRB1*04:01~DQB1*03:02	0.000241
A*03:01~C*04:01~B*35:01~DRB1*14:01~DQB1*05:03	0.000239
A*24:02~C*03:04~B*40:01~DRB1*15:01~DQB1*06:02	0.000238
A*02:01~C*04:01~B*15:01~DRB1*12:01~DQB1*03:01	0.000237
A*29:02~C*16:01~B*44:03~DRB1*11:01~DQB1*03:01	0.000237
A*24:02~C*07:02~B*39:06~DRB1*07:01~DQB1*03:03	0.000237
A*24:02~C*07:02~B*08:01~DRB1*03:01~DQB1*02:01	0.000237
A*02:05~C*07:01~B*49:01~DRB1*15:01~DQB1*06:02	0.000236
A*03:01~C*08:02~B*14:02~DRB1*03:01~DQB1*02:01	0.000236
A*31:01~C*03:03~B*15:01~DRB1*04:01~DQB1*03:02	0.000236
A*01:01~C*06:02~B*57:01~DRB1*04:01~DQB1*03:01	0.000234
A*30:02~C*04:01~B*50:01~DRB1*13:03~DQB1*03:01	0.000234
A*02:01~C*03:03~B*55:01~DRB1*15:01~DQB1*06:02	0.000232
A*02:01~C*04:01~B*35:01~DRB1*04:04~DQB1*03:02	0.000232
A*68:01~C*14:02~B*51:01~DRB1*13:01~DQB1*06:03	0.000232
A*29:02~C*16:01~B*44:03~DRB1*14:01~DQB1*05:03	0.000232
A*25:01~C*12:03~B*18:01~DRB1*03:01~DQB1*02:01	0.000229
A*03:01~C*04:01~B*35:01~DRB1*04:01~DQB1*03:01	0.000229
A*01:01~C*07:01~B*07:02~DRB1*15:01~DQB1*06:02	0.000228
A*11:01~C*03:03~B*55:01~DRB1*13:01~DQB1*06:03	0.000228
A*24:02~C*05:01~B*44:02~DRB1*11:01~DQB1*03:01	0.000228
A*01:01~C*03:04~B*40:01~DRB1*15:01~DQB1*06:02	0.000228
A*03:01~C*07:01~B*18:01~DRB1*11:01~DQB1*03:01	0.000228
A*24:02~C*03:04~B*40:01~DRB1*04:01~DQB1*03:01	0.000227
A*32:01~C*02:02~B*27:05~DRB1*09:01~DQB1*03:03	0.000226
A*01:01~C*03:03~B*15:01~DRB1*04:01~DQB1*03:01	0.000226
A*03:01~C*01:02~B*51:01~DRB1*11:01~DQB1*03:01	0.000225
A*01:01~C*04:01~B*35:02~DRB1*11:04~DQB1*06:03	0.000224
A*68:01~C*03:03~B*55:01~DRB1*04:01~DQB1*03:02	0.000224
A*24:02~C*07:01~B*08:01~DRB1*15:01~DQB1*06:02	0.000223
A*02:01~C*01:02~B*15:01~DRB1*15:01~DQB1*06:02	0.000223
A*01:01~C*03:04~B*40:01~DRB1*04:01~DQB1*03:01	0.000222
A*01:01~C*05:01~B*44:02~DRB1*12:01~DQB1*03:01	0.000222
A*03:01~C*06:02~B*45:01~DRB1*04:01~DQB1*03:01	0.000222
A*03:01~C*03:04~B*15:01~DRB1*15:01~DQB1*06:02	0.00022
A*24:02~C*06:02~B*37:01~DRB1*08:01~DQB1*04:02	0.00022
A*31:01~C*01:02~B*27:05~DRB1*01:01~DQB1*05:01	0.00022
A*31:01~C*03:04~B*40:01~DRB1*09:01~DQB1*03:03	0.000219
A*02:01~C*03:03~B*15:01~DRB1*09:01~DQB1*03:03	0.000219
A*02:01~C*01:02~B*27:05~DRB1*13:01~DQB1*06:03	0.000218
A*02:01~C*04:01~B*15:01~DRB1*04:01~DQB1*03:01	0.000218
A*02:01~C*12:03~B*39:01~DRB1*16:01~DQB1*05:02	0.000218
A*02:01~C*05:01~B*44:02~DRB1*11:03~DQB1*03:01	0.000218
A*01:01~C*08:02~B*14:02~DRB1*01:02~DQB1*05:01	0.000217
A*03:01~C*07:01~B*08:01~DRB1*15:01~DQB1*06:02	0.000217
A*01:01~C*07:02~B*07:02~DRB1*14:01~DQB1*05:03	0.000216
A*03:01~C*06:02~B*50:01~DRB1*07:01~DQB1*02:01	0.000213
A*02:01~C*02:02~B*27:05~DRB1*04:01~DQB1*03:01	0.000211
A*23:01~C*04:01~B*38:01~DRB1*03:01~DQB1*02:01	0.00021
A*03:01~C*07:02~B*07:02~DRB1*11:04~DQB1*03:01	0.00021
A*02:01~C*07:01~B*08:01~DRB1*07:01~DQB1*02:01	0.00021
A*03:01~C*03:03~B*15:01~DRB1*11:01~DQB1*03:01	0.00021
A*02:01~C*07:02~B*07:02~DRB1*15:01~DQB1*06:03	0.000209
A*32:01~C*06:02~B*13:02~DRB1*07:01~DQB1*02:01	0.000209
A*02:01~C*02:02~B*27:05~DRB1*04:03~DQB1*03:02	0.000209
A*02:01~C*06:02~B*57:01~DRB1*04:01~DQB1*03:02	0.000209
A*01:01~C*06:02~B*37:01~DRB1*03:01~DQB1*02:01	0.000209
A*02:01~C*15:02~B*51:01~DRB1*09:01~DQB1*03:03	0.000209
A*31:01~C*05:01~B*44:02~DRB1*13:01~DQB1*06:03	0.000209
A*29:02~C*06:02~B*13:02~DRB1*07:01~DQB1*02:01	0.000208
A*02:01~C*03:03~B*15:01~DRB1*11:03~DQB1*03:01	0.000208
A*30:02~C*05:01~B*18:01~DRB1*04:01~DQB1*03:01	0.000208
A*02:01~C*07:01~B*49:01~DRB1*01:01~DQB1*05:04	0.000208
A*11:01~C*03:03~B*55:01~DRB1*07:01~DQB1*02:01	0.000207
A*11:01~C*03:04~B*15:01~DRB1*04:01~DQB1*03:02	0.000207
A*01:01~C*03:04~B*40:01~DRB1*01:01~DQB1*05:01	0.000207
A*25:01~C*12:03~B*18:01~DRB1*04:01~DQB1*03:02	0.000207
A*02:01~C*07:01~B*15:17~DRB1*12:01~DQB1*03:01	0.000206
A*30:01~C*06:02~B*13:02~DRB1*15:01~DQB1*06:02	0.000204
A*11:01~C*07:02~B*07:02~DRB1*03:01~DQB1*02:01	0.000204
A*11:01~C*03:03~B*55:01~DRB1*04:01~DQB1*03:02	0.000204
A*11:01~C*02:02~B*27:05~DRB1*09:01~DQB1*03:03	0.000203
A*68:01~C*04:01~B*35:03~DRB1*08:01~DQB1*04:02	0.000203
A*11:01~C*07:02~B*07:02~DRB1*04:01~DQB1*03:02	0.000203
A*23:01~C*06:02~B*50:01~DRB1*03:01~DQB1*02:01	0.000203
A*02:01~C*12:03~B*39:01~DRB1*13:01~DQB1*06:03	0.000202
A*11:01~C*07:01~B*18:01~DRB1*04:03~DQB1*03:02	0.000202
A*01:01~C*07:02~B*07:02~DRB1*01:03~DQB1*03:01	0.000202
A*03:01~C*05:01~B*44:02~DRB1*07:01~DQB1*02:01	0.000202
A*02:05~C*06:02~B*50:01~DRB1*04:01~DQB1*03:01	0.000201
A*25:01~C*05:01~B*44:02~DRB1*01:01~DQB1*05:01	0.000201
A*02:01~C*04:01~B*35:03~DRB1*04:03~DQB1*03:02	0.0002
A*02:05~C*07:01~B*49:01~DRB1*04:01~DQB1*03:01	0.000199
A*24:02~C*07:02~B*39:06~DRB1*01:03~DQB1*05:01	0.000199
A*11:01~C*15:02~B*51:01~DRB1*04:01~DQB1*03:02	0.000199
A*26:01~C*12:03~B*38:01~DRB1*14:01~DQB1*05:03	0.000199
A*30:02~C*05:01~B*18:01~DRB1*15:01~DQB1*06:02	0.000199
A*32:01~C*05:01~B*44:02~DRB1*03:01~DQB1*02:01	0.000198
A*02:01~C*05:01~B*44:02~DRB1*04:02~DQB1*03:02	0.000198
A*68:01~C*03:03~B*15:01~DRB1*13:01~DQB1*06:03	0.000198
A*02:01~C*06:02~B*57:01~DRB1*04:01~DQB1*03:01	0.000198
A*02:01~C*05:01~B*44:02~DRB1*04:03~DQB1*03:04	0.000197
A*01:01~C*04:01~B*35:01~DRB1*14:01~DQB1*05:03	0.000197
A*01:01~C*07:02~B*07:02~DRB1*01:03~DQB1*05:01	0.000196
A*03:01~C*02:02~B*51:01~DRB1*01:01~DQB1*05:01	0.000196
A*01:01~C*07:01~B*15:17~DRB1*13:02~DQB1*06:04	0.000195
A*11:01~C*01:02~B*27:05~DRB1*01:03~DQB1*05:01	0.000195
A*02:01~C*06:02~B*50:01~DRB1*03:01~DQB1*02:01	0.000194
A*03:01~C*02:02~B*27:05~DRB1*13:01~DQB1*06:03	0.000194
A*32:01~C*08:02~B*14:01~DRB1*15:01~DQB1*06:02	0.000193
A*24:02~C*01:02~B*51:01~DRB1*11:01~DQB1*03:01	0.000193
A*02:01~C*07:04~B*44:02~DRB1*13:01~DQB1*06:03	0.000193
A*03:01~C*03:04~B*15:01~DRB1*13:02~DQB1*06:04	0.000193
A*24:02~C*01:02~B*27:05~DRB1*11:01~DQB1*03:01	0.000192
A*02:01~C*01:02~B*27:05~DRB1*04:01~DQB1*03:01	0.000192
A*01:01~C*05:01~B*44:02~DRB1*07:01~DQB1*02:01	0.000192
A*02:01~C*03:04~B*07:02~DRB1*15:01~DQB1*06:02	0.000191
A*30:02~C*07:01~B*08:01~DRB1*03:01~DQB1*02:01	0.000191
A*03:01~C*04:01~B*35:01~DRB1*13:02~DQB1*06:04	0.000191
A*02:01~C*04:01~B*35:01~DRB1*03:01~DQB1*02:01	0.000191
A*02:01~C*02:02~B*40:02~DRB1*04:08~DQB1*03:01	0.000191
A*31:01~C*03:04~B*40:01~DRB1*13:01~DQB1*06:03	0.00019
A*02:01~C*04:01~B*35:01~DRB1*11:01~DQB1*03:01	0.00019
A*11:01~C*12:03~B*38:01~DRB1*13:01~DQB1*06:03	0.00019
A*32:01~C*05:01~B*18:01~DRB1*03:01~DQB1*02:01	0.00019
A*31:01~C*03:04~B*40:01~DRB1*07:01~DQB1*02:01	0.000189
A*02:01~C*07:01~B*08:01~DRB1*04:04~DQB1*03:02	0.000189
A*24:02~C*04:01~B*35:03~DRB1*12:01~DQB1*03:01	0.000189
A*02:01~C*15:02~B*51:01~DRB1*13:01~DQB1*06:03	0.000189
A*03:01~C*07:02~B*07:02~DRB1*04:08~DQB1*03:01	0.000188
A*23:01~C*04:01~B*44:03~DRB1*04:04~DQB1*03:02	0.000187
A*02:01~C*07:04~B*15:18~DRB1*13:01~DQB1*06:03	0.000187
A*03:01~C*12:02~B*52:01~DRB1*15:02~DQB1*06:01	0.000186
A*03:01~C*04:01~B*35:01~DRB1*04:01~DQB1*03:02	0.000186
A*32:01~C*03:04~B*40:01~DRB1*04:01~DQB1*03:01	0.000186
A*30:01~C*06:02~B*13:02~DRB1*13:01~DQB1*06:03	0.000186
A*26:01~C*05:01~B*44:02~DRB1*15:01~DQB1*06:02	0.000185
A*24:03~C*12:03~B*38:01~DRB1*13:01~DQB1*06:03	0.000185
A*30:01~C*06:02~B*13:02~DRB1*01:01~DQB1*05:01	0.000185
A*03:01~C*07:02~B*07:02~DRB1*11:03~DQB1*03:01	0.000184
A*11:01~C*01:02~B*55:01~DRB1*13:01~DQB1*06:03	0.000184
A*30:02~C*07:02~B*07:02~DRB1*15:01~DQB1*06:02	0.000184
A*01:01~C*06:02~B*57:01~DRB1*11:01~DQB1*03:01	0.000184
A*02:01~C*04:01~B*15:01~DRB1*04:04~DQB1*03:02	0.000184
A*01:01~C*06:02~B*37:01~DRB1*11:03~DQB1*03:01	0.000183
A*25:01~C*12:03~B*18:01~DRB1*13:01~DQB1*06:03	0.000183
A*11:01~C*04:01~B*35:01~DRB1*07:01~DQB1*03:03	0.000183
A*66:01~C*17:01~B*41:02~DRB1*11:01~DQB1*03:01	0.000182
A*68:01~C*04:01~B*35:03~DRB1*15:01~DQB1*06:02	0.000182
A*26:01~C*06:02~B*13:02~DRB1*07:01~DQB1*02:01	0.000182
A*02:01~C*15:02~B*51:01~DRB1*08:01~DQB1*04:02	0.000182
A*68:01~C*03:04~B*40:01~DRB1*15:01~DQB1*06:02	0.000182
A*01:01~C*07:02~B*39:06~DRB1*08:01~DQB1*04:02	0.000182
A*01:01~C*06:02~B*57:01~DRB1*04:03~DQB1*03:02	0.000181
A*01:01~C*07:01~B*08:01~DRB1*04:07~DQB1*03:01	0.000181
A*24:02~C*02:02~B*27:05~DRB1*11:01~DQB1*03:01	0.000181
A*11:01~C*05:01~B*44:02~DRB1*12:01~DQB1*03:01	0.000181
A*11:01~C*02:02~B*27:05~DRB1*15:01~DQB1*06:02	0.00018
A*02:01~C*01:02~B*27:05~DRB1*03:01~DQB1*02:01	0.00018
A*02:01~C*04:01~B*35:02~DRB1*11:04~DQB1*03:01	0.00018
A*02:01~C*07:01~B*18:01~DRB1*04:03~DQB1*03:02	0.00018
A*03:01~C*15:02~B*51:01~DRB1*04:04~DQB1*03:02	0.00018
A*31:01~C*07:02~B*07:02~DRB1*04:04~DQB1*03:02	0.000179
A*23:01~C*04:01~B*44:03~DRB1*01:01~DQB1*05:01	0.000179
A*23:01~C*08:02~B*14:02~DRB1*03:01~DQB1*02:01	0.000179
A*26:01~C*12:03~B*38:01~DRB1*16:01~DQB1*05:02	0.000178
A*02:01~C*02:02~B*27:05~DRB1*09:01~DQB1*03:03	0.000178
A*02:24~C*07:02~B*07:02~DRB1*07:01~DQB1*02:01	0.000178
A*02:01~C*05:01~B*44:02~DRB1*04:08~DQB1*03:01	0.000178
A*68:01~C*04:01~B*44:03~DRB1*07:01~DQB1*02:01	0.000177
A*31:01~C*03:04~B*15:01~DRB1*04:01~DQB1*03:02	0.000177
A*03:01~C*08:02~B*14:02~DRB1*13:03~DQB1*03:01	0.000177
A*11:01~C*04:01~B*35:01~DRB1*11:01~DQB1*03:01	0.000177
A*03:01~C*03:03~B*55:01~DRB1*04:07~DQB1*03:01	0.000177
A*32:01~C*07:02~B*07:02~DRB1*01:01~DQB1*05:01	0.000176
A*11:01~C*03:03~B*51:01~DRB1*04:01~DQB1*03:02	0.000176
A*02:01~C*04:01~B*35:03~DRB1*15:01~DQB1*06:02	0.000176
A*31:01~C*02:02~B*27:05~DRB1*01:01~DQB1*05:01	0.000176
A*26:01~C*12:03~B*38:01~DRB1*01:01~DQB1*05:01	0.000175
A*24:02~C*07:02~B*07:02~DRB1*15:01~DQB1*06:03	0.000175
A*03:01~C*08:02~B*14:02~DRB1*04:04~DQB1*03:02	0.000174
A*31:01~C*15:02~B*51:01~DRB1*04:08~DQB1*03:01	0.000174
A*01:01~C*01:02~B*56:01~DRB1*01:01~DQB1*05:01	0.000174
A*23:01~C*04:01~B*44:03~DRB1*13:02~DQB1*06:09	0.000174
A*26:01~C*12:03~B*38:01~DRB1*13:02~DQB1*06:04	0.000174
A*02:01~C*07:04~B*44:02~DRB1*04:04~DQB1*03:02	0.000174
A*02:01~C*04:01~B*35:03~DRB1*14:01~DQB1*05:03	0.000174
A*02:01~C*17:01~B*41:02~DRB1*13:03~DQB1*03:01	0.000173
A*03:01~C*07:01~B*18:01~DRB1*08:01~DQB1*04:02	0.000173
A*30:04~C*17:01~B*41:01~DRB1*11:02~DQB1*03:01	0.000173
A*02:01~C*02:02~B*51:01~DRB1*15:01~DQB1*06:02	0.000173
A*02:01~C*07:04~B*44:02~DRB1*15:01~DQB1*06:02	0.000173
A*02:01~C*03:04~B*15:01~DRB1*13:02~DQB1*06:04	0.000173
A*03:01~C*03:04~B*40:01~DRB1*07:01~DQB1*02:01	0.000173
A*23:01~C*08:02~B*14:02~DRB1*01:02~DQB1*05:01	0.000172
A*68:01~C*02:02~B*27:05~DRB1*15:01~DQB1*06:02	0.000172
A*03:01~C*06:02~B*47:01~DRB1*13:01~DQB1*06:03	0.000172
A*31:01~C*03:04~B*40:01~DRB1*13:02~DQB1*06:04	0.000172
A*32:01~C*04:01~B*44:03~DRB1*07:01~DQB1*02:01	0.000172
A*03:01~C*02:02~B*27:05~DRB1*01:01~DQB1*05:01	0.000171
A*01:01~C*07:01~B*08:01~DRB1*13:02~DQB1*06:09	0.000171
A*01:01~C*07:02~B*07:02~DRB1*08:01~DQB1*04:02	0.000171
A*32:01~C*03:03~B*15:01~DRB1*14:01~DQB1*05:03	0.000171
A*01:01~C*06:02~B*57:01~DRB1*13:05~DQB1*03:01	0.00017
A*02:01~C*07:01~B*18:01~DRB1*14:01~DQB1*05:03	0.00017
A*01:01~C*04:01~B*35:01~DRB1*15:01~DQB1*06:02	0.00017
A*03:01~C*05:01~B*44:02~DRB1*11:01~DQB1*03:01	0.00017
A*23:01~C*04:01~B*44:03~DRB1*11:01~DQB1*03:01	0.000169
A*01:01~C*06:02~B*45:01~DRB1*07:01~DQB1*02:01	0.000169
A*03:01~C*01:02~B*27:05~DRB1*01:03~DQB1*03:01	0.000169
A*31:01~C*03:04~B*15:01~DRB1*04:04~DQB1*03:02	0.000168
A*68:01~C*07:04~B*15:18~DRB1*04:04~DQB1*03:02	0.000168
A*68:01~C*05:01~B*44:02~DRB1*01:01~DQB1*05:01	0.000168
A*03:01~C*02:02~B*27:05~DRB1*09:01~DQB1*03:03	0.000168
A*02:01~C*15:02~B*51:01~DRB1*07:01~DQB1*02:01	0.000167
A*03:01~C*05:01~B*44:02~DRB1*11:04~DQB1*03:01	0.000167
A*30:02~C*07:01~B*49:01~DRB1*07:01~DQB1*02:01	0.000167
A*03:01~C*06:02~B*37:01~DRB1*15:01~DQB1*06:02	0.000167
A*34:02~C*07:01~B*08:01~DRB1*03:01~DQB1*02:01	0.000166
A*02:01~C*01:02~B*15:01~DRB1*04:01~DQB1*03:02	0.000166
A*24:02~C*04:01~B*35:08~DRB1*15:01~DQB1*06:02	0.000166
A*26:01~C*07:01~B*13:02~DRB1*07:01~DQB1*02:01	0.000166
A*02:01~C*03:03~B*15:01~DRB1*07:01~DQB1*03:03	0.000166
A*03:01~C*17:01~B*41:02~DRB1*13:03~DQB1*03:01	0.000165
A*32:01~C*01:02~B*27:05~DRB1*15:01~DQB1*06:02	0.000165
A*02:01~C*03:03~B*44:02~DRB1*04:01~DQB1*03:01	0.000165
A*32:01~C*05:01~B*44:02~DRB1*07:01~DQB1*02:01	0.000165
A*30:01~C*06:02~B*13:02~DRB1*04:04~DQB1*03:02	0.000164
A*02:01~C*07:01~B*18:01~DRB1*09:01~DQB1*03:03	0.000164
A*29:02~C*08:02~B*14:01~DRB1*07:01~DQB1*02:01	0.000164
A*03:01~C*05:01~B*44:02~DRB1*14:01~DQB1*05:03	0.000163
A*02:01~C*07:04~B*15:18~DRB1*01:01~DQB1*05:01	0.000162
A*02:01~C*07:01~B*08:01~DRB1*04:01~DQB1*03:01	0.000162
A*29:02~C*16:01~B*44:03~DRB1*04:07~DQB1*03:01	0.000162
A*29:02~C*16:01~B*44:03~DRB1*01:03~DQB1*05:01	0.000161
A*02:01~C*02:02~B*40:02~DRB1*04:01~DQB1*03:02	0.000161
A*02:01~C*02:02~B*27:02~DRB1*16:01~DQB1*05:02	0.000161
A*31:01~C*06:02~B*13:02~DRB1*07:01~DQB1*02:01	0.000161
A*23:01~C*04:01~B*44:03~DRB1*04:01~DQB1*03:01	0.000161
A*01:01~C*12:03~B*18:01~DRB1*15:01~DQB1*06:02	0.000161
A*32:01~C*05:01~B*44:02~DRB1*11:04~DQB1*03:01	0.00016
A*25:01~C*05:01~B*44:02~DRB1*11:01~DQB1*03:01	0.00016
A*24:02~C*07:04~B*44:02~DRB1*11:01~DQB1*03:01	0.00016
A*02:01~C*04:01~B*35:01~DRB1*13:01~DQB1*06:03	0.00016
A*24:02~C*07:02~B*07:02~DRB1*13:02~DQB1*06:04	0.000159
A*11:01~C*01:02~B*15:01~DRB1*01:01~DQB1*05:01	0.000159
A*25:01~C*12:03~B*18:01~DRB1*08:01~DQB1*04:02	0.000159
A*03:01~C*03:04~B*40:01~DRB1*08:01~DQB1*04:02	0.000159
A*11:01~C*07:01~B*18:01~DRB1*11:01~DQB1*03:01	0.000159
A*25:01~C*12:03~B*18:01~DRB1*11:01~DQB1*03:01	0.000158
A*30:02~C*05:01~B*44:02~DRB1*04:01~DQB1*03:01	0.000158
A*01:01~C*02:02~B*40:02~DRB1*11:01~DQB1*03:01	0.000158
A*30:01~C*06:02~B*13:02~DRB1*11:04~DQB1*03:01	0.000157
A*02:01~C*07:01~B*49:01~DRB1*01:01~DQB1*05:01	0.000157
A*24:02~C*07:01~B*49:01~DRB1*01:01~DQB1*05:04	0.000157
A*02:05~C*07:01~B*49:01~DRB1*03:01~DQB1*02:01	0.000156
A*26:01~C*04:01~B*44:03~DRB1*07:01~DQB1*02:01	0.000156
A*68:01~C*07:04~B*44:02~DRB1*13:01~DQB1*06:03	0.000156
A*01:01~C*03:04~B*40:01~DRB1*04:01~DQB1*03:02	0.000156
A*30:01~C*06:02~B*13:02~DRB1*04:01~DQB1*03:02	0.000155
A*32:01~C*02:02~B*27:05~DRB1*12:01~DQB1*03:01	0.000155
A*29:02~C*04:01~B*35:01~DRB1*01:01~DQB1*05:01	0.000154
A*29:01~C*15:05~B*07:05~DRB1*11:01~DQB1*03:01	0.000154
A*01:01~C*07:02~B*07:02~DRB1*04:07~DQB1*03:01	0.000154
A*01:01~C*03:03~B*55:01~DRB1*13:01~DQB1*06:03	0.000154
A*68:01~C*04:01~B*35:03~DRB1*04:03~DQB1*03:02	0.000154
A*01:01~C*03:04~B*40:01~DRB1*07:01~DQB1*02:01	0.000154
A*30:02~C*05:01~B*18:01~DRB1*14:01~DQB1*05:03	0.000153
A*02:01~C*02:02~B*40:02~DRB1*07:01~DQB1*02:01	0.000153
A*03:01~C*08:02~B*14:02~DRB1*04:01~DQB1*03:01	0.000153
A*01:01~C*03:03~B*15:01~DRB1*07:01~DQB1*02:01	0.000153
A*24:02~C*03:03~B*15:01~DRB1*03:01~DQB1*02:01	0.000153
A*31:01~C*07:01~B*18:01~DRB1*04:04~DQB1*03:02	0.000153
A*03:01~C*07:04~B*44:02~DRB1*13:01~DQB1*06:03	0.000153
A*02:01~C*16:02~B*51:08~DRB1*13:02~DQB1*06:04	0.000152
A*02:01~C*07:04~B*44:02~DRB1*04:01~DQB1*03:02	0.000152
A*29:02~C*03:04~B*40:01~DRB1*04:04~DQB1*03:02	0.000152
A*02:01~C*07:01~B*49:01~DRB1*15:01~DQB1*06:02	0.000151
A*02:01~C*07:04~B*44:02~DRB1*16:01~DQB1*05:02	0.000151
A*26:01~C*12:03~B*38:01~DRB1*11:01~DQB1*03:01	0.000151
A*24:02~C*07:01~B*18:01~DRB1*11:01~DQB1*03:01	0.000151
A*32:01~C*03:04~B*40:01~DRB1*04:01~DQB1*03:02	0.000151
A*23:01~C*04:01~B*44:03~DRB1*13:01~DQB1*06:03	0.00015
A*24:02~C*07:02~B*07:02~DRB1*01:03~DQB1*05:01	0.00015
A*11:01~C*04:01~B*35:01~DRB1*12:01~DQB1*03:01	0.000149
A*03:01~C*08:02~B*14:02~DRB1*13:01~DQB1*06:03	0.000149
A*01:01~C*06:02~B*37:01~DRB1*13:02~DQB1*06:04	0.000149
A*24:02~C*03:03~B*55:01~DRB1*12:01~DQB1*03:01	0.000149
A*23:01~C*06:02~B*50:02~DRB1*04:06~DQB1*04:02	0.000148
A*34:02~C*07:01~B*08:01~DRB1*13:02~DQB1*06:04	0.000148
A*31:01~C*15:02~B*51:01~DRB1*04:04~DQB1*03:02	0.000148
A*25:01~C*03:04~B*15:01~DRB1*04:01~DQB1*03:02	0.000148
A*23:01~C*07:01~B*49:01~DRB1*11:04~DQB1*03:01	0.000147
A*11:01~C*03:04~B*40:01~DRB1*13:01~DQB1*06:03	0.000147
A*11:01~C*03:04~B*40:01~DRB1*01:01~DQB1*05:01	0.000147
A*68:01~C*07:04~B*15:18~DRB1*13:01~DQB1*06:03	0.000147
A*68:01~C*07:04~B*15:18~DRB1*04:01~DQB1*03:02	0.000147
A*24:02~C*03:03~B*15:01~DRB1*07:01~DQB1*02:01	0.000147
A*01:01~C*02:02~B*27:05~DRB1*01:01~DQB1*05:01	0.000146
A*25:01~C*12:03~B*18:01~DRB1*04:01~DQB1*03:01	0.000146
A*02:01~C*01:02~B*56:01~DRB1*08:01~DQB1*04:02	0.000146
A*02:01~C*07:04~B*44:02~DRB1*13:02~DQB1*06:04	0.000146
A*30:01~C*07:02~B*07:02~DRB1*15:01~DQB1*06:02	0.000146
A*01:01~C*07:02~B*07:02~DRB1*07:01~DQB1*03:03	0.000146
A*02:01~C*12:03~B*27:05~DRB1*01:01~DQB1*05:01	0.000146
A*32:01~C*02:02~B*40:02~DRB1*15:01~DQB1*06:02	0.000145
A*03:01~C*15:02~B*51:01~DRB1*03:01~DQB1*02:01	0.000145
A*02:01~C*12:03~B*18:01~DRB1*11:04~DQB1*03:01	0.000145
A*30:02~C*03:04~B*40:01~DRB1*04:04~DQB1*03:02	0.000145
A*24:02~C*03:03~B*15:01~DRB1*04:01~DQB1*03:01	0.000145
A*30:01~C*06:02~B*13:02~DRB1*03:01~DQB1*02:01	0.000145
A*68:01~C*07:04~B*44:02~DRB1*14:01~DQB1*05:03	0.000144
A*02:01~C*03:03~B*15:01~DRB1*08:01~DQB1*04:02	0.000144
A*11:01~C*04:01~B*35:01~DRB1*08:01~DQB1*04:02	0.000144
A*24:02~C*04:01~B*35:01~DRB1*14:01~DQB1*05:03	0.000144
A*01:01~C*15:02~B*40:06~DRB1*14:04~DQB1*05:03	0.000144
A*02:01~C*04:01~B*35:01~DRB1*07:01~DQB1*02:01	0.000144
A*01:01~C*04:01~B*35:02~DRB1*11:04~DQB1*03:01	0.000144
A*11:01~C*07:02~B*07:02~DRB1*07:01~DQB1*02:01	0.000144
A*02:05~C*07:01~B*58:01~DRB1*03:01~DQB1*02:01	0.000144
A*24:02~C*02:02~B*27:05~DRB1*04:04~DQB1*03:02	0.000144
A*32:01~C*07:04~B*15:18~DRB1*11:01~DQB1*03:01	0.000144
A*03:01~C*03:03~B*15:01~DRB1*15:01~DQB1*06:02	0.000144
A*03:01~C*07:01~B*18:01~DRB1*01:01~DQB1*05:01	0.000143
A*24:02~C*07:02~B*07:02~DRB1*09:01~DQB1*03:03	0.000143
A*32:01~C*01:02~B*27:05~DRB1*08:01~DQB1*04:02	0.000143
A*24:02~C*07:02~B*07:02~DRB1*12:01~DQB1*03:01	0.000143
A*31:01~C*08:02~B*14:01~DRB1*07:01~DQB1*02:01	0.000143
A*24:02~C*04:01~B*35:03~DRB1*11:01~DQB1*03:01	0.000143
A*01:01~C*02:02~B*27:05~DRB1*15:01~DQB1*06:02	0.000142
A*34:02~C*08:02~B*14:01~DRB1*04:05~DQB1*03:02	0.000142
A*02:01~C*07:02~B*07:02~DRB1*10:01~DQB1*05:01	0.000142
A*68:01~C*06:02~B*13:02~DRB1*07:01~DQB1*02:01	0.000142
A*03:01~C*07:01~B*49:01~DRB1*01:01~DQB1*05:01	0.000141
A*03:01~C*07:01~B*18:01~DRB1*04:01~DQB1*03:02	0.000141
A*01:01~C*05:01~B*44:02~DRB1*11:01~DQB1*03:01	0.000141
A*02:01~C*07:02~B*39:06~DRB1*15:01~DQB1*06:02	0.000141
A*02:13~C*05:01~B*44:02~DRB1*01:01~DQB1*05:01	0.000141
A*03:01~C*04:01~B*35:03~DRB1*11:01~DQB1*03:01	0.000141
A*24:02~C*07:02~B*07:02~DRB1*08:01~DQB1*04:02	0.00014
A*68:02~C*08:02~B*14:02~DRB1*04:01~DQB1*03:01	0.00014
A*68:02~C*03:03~B*15:01~DRB1*15:01~DQB1*06:02	0.00014
A*02:01~C*03:03~B*27:05~DRB1*04:01~DQB1*03:02	0.00014
A*02:01~C*05:01~B*44:02~DRB1*01:03~DQB1*03:01	0.00014
A*03:01~C*02:02~B*27:05~DRB1*08:01~DQB1*04:02	0.00014
A*02:01~C*04:01~B*35:03~DRB1*08:01~DQB1*04:02	0.000139
A*02:01~C*05:01~B*44:02~DRB1*13:03~DQB1*03:01	0.000139
A*02:01~C*01:02~B*51:01~DRB1*13:01~DQB1*03:03	0.000139
A*01:01~C*03:03~B*55:01~DRB1*01:01~DQB1*05:01	0.000138
A*02:01~C*06:02~B*37:01~DRB1*11:01~DQB1*03:01	0.000138
A*11:01~C*04:01~B*51:01~DRB1*04:07~DQB1*03:01	0.000138
A*02:01~C*01:02~B*56:01~DRB1*13:02~DQB1*06:04	0.000137
A*25:01~C*06:02~B*57:01~DRB1*07:01~DQB1*03:03	0.000137
A*24:02~C*01:02~B*27:05~DRB1*03:01~DQB1*02:01	0.000137
A*31:01~C*15:02~B*51:01~DRB1*11:01~DQB1*03:01	0.000137
A*02:01~C*08:02~B*14:02~DRB1*03:01~DQB1*02:01	0.000136
A*32:01~C*02:02~B*44:02~DRB1*13:01~DQB1*06:03	0.000136
A*02:01~C*14:02~B*51:01~DRB1*12:01~DQB1*03:01	0.000136
A*03:01~C*15:02~B*51:01~DRB1*04:08~DQB1*03:01	0.000136
A*02:01~C*07:04~B*44:02~DRB1*03:01~DQB1*02:01	0.000136
A*02:01~C*01:02~B*51:01~DRB1*11:01~DQB1*03:01	0.000136
A*33:03~C*03:02~B*58:01~DRB1*03:01~DQB1*02:01	0.000136
A*32:01~C*04:01~B*35:01~DRB1*15:01~DQB1*06:02	0.000136
A*01:01~C*07:01~B*49:01~DRB1*01:01~DQB1*05:04	0.000136
A*03:01~C*03:03~B*15:01~DRB1*11:03~DQB1*03:01	0.000135
A*29:01~C*15:05~B*07:05~DRB1*10:01~DQB1*05:01	0.000135
A*02:01~C*15:02~B*51:01~DRB1*04:01~DQB1*03:02	0.000135
A*02:01~C*03:03~B*15:01~DRB1*13:02~DQB1*06:04	0.000135
A*02:01~C*03:02~B*58:01~DRB1*13:02~DQB1*06:09	0.000135
A*02:01~C*07:01~B*49:01~DRB1*04:05~DQB1*03:01	0.000135
A*02:01~C*03:03~B*35:01~DRB1*08:01~DQB1*04:02	0.000135
A*01:01~C*04:01~B*35:03~DRB1*13:02~DQB1*06:04	0.000134
A*02:01~C*07:01~B*18:01~DRB1*07:01~DQB1*02:01	0.000134
A*02:01~C*07:01~B*08:01~DRB1*11:01~DQB1*03:01	0.000134
A*30:02~C*05:01~B*18:01~DRB1*01:01~DQB1*05:01	0.000134
A*03:01~C*06:02~B*47:01~DRB1*15:01~DQB1*06:02	0.000133
A*01:01~C*02:02~B*27:05~DRB1*04:01~DQB1*03:02	0.000133
A*02:01~C*06:02~B*37:01~DRB1*13:02~DQB1*06:04	0.000133
A*02:02~C*17:01~B*41:01~DRB1*04:05~DQB1*02:01	0.000133
A*02:01~C*04:01~B*35:01~DRB1*04:07~DQB1*03:01	0.000133
A*24:02~C*12:03~B*38:01~DRB1*14:01~DQB1*05:03	0.000133
A*11:01~C*03:03~B*55:01~DRB1*03:01~DQB1*02:01	0.000133
A*03:01~C*15:02~B*51:01~DRB1*01:01~DQB1*05:01	0.000133
A*25:01~C*16:01~B*44:03~DRB1*07:01~DQB1*02:01	0.000133
A*03:01~C*07:02~B*35:01~DRB1*14:01~DQB1*05:03	0.000133
A*02:01~C*03:03~B*55:01~DRB1*13:01~DQB1*06:03	0.000133
A*03:01~C*08:02~B*14:02~DRB1*04:08~DQB1*03:01	0.000132
A*02:01~C*06:02~B*47:01~DRB1*07:01~DQB1*02:01	0.000132
A*68:01~C*07:02~B*07:02~DRB1*01:01~DQB1*05:01	0.000132
A*31:01~C*06:02~B*57:01~DRB1*07:01~DQB1*03:03	0.000132
A*68:01~C*04:01~B*35:01~DRB1*01:03~DQB1*05:01	0.000132
A*03:01~C*02:02~B*40:02~DRB1*11:01~DQB1*03:01	0.000132
A*02:01~C*05:01~B*44:02~DRB1*04:03~DQB1*03:02	0.000131
A*02:01~C*05:01~B*44:03~DRB1*07:01~DQB1*02:01	0.000131
A*02:01~C*06:02~B*13:02~DRB1*07:01~DQB1*03:03	0.000131
A*32:01~C*02:02~B*27:05~DRB1*14:01~DQB1*05:03	0.000131
A*26:01~C*03:04~B*40:01~DRB1*04:04~DQB1*03:02	0.000131
A*02:01~C*06:02~B*37:01~DRB1*04:01~DQB1*03:01	0.000131
A*68:01~C*07:04~B*44:02~DRB1*07:01~DQB1*03:03	0.00013
A*29:02~C*06:02~B*45:01~DRB1*11:01~DQB1*03:01	0.00013
A*01:01~C*03:03~B*15:01~DRB1*11:01~DQB1*03:01	0.00013
A*02:02~C*14:02~B*15:16~DRB1*01:02~DQB1*05:01	0.00013
A*03:01~C*03:04~B*15:01~DRB1*01:01~DQB1*05:01	0.00013
A*31:01~C*03:03~B*15:01~DRB1*13:01~DQB1*06:03	0.00013
A*24:02~C*03:04~B*40:01~DRB1*13:01~DQB1*06:03	0.00013
A*24:02~C*02:02~B*44:05~DRB1*01:01~DQB1*05:01	0.00013
A*31:01~C*03:04~B*40:01~DRB1*03:01~DQB1*02:01	0.000129
A*29:02~C*12:03~B*38:01~DRB1*13:01~DQB1*06:03	0.000129
A*02:01~C*03:04~B*40:01~DRB1*11:03~DQB1*03:01	0.000129
A*02:01~C*05:01~B*07:02~DRB1*15:01~DQB1*06:02	0.000129
A*02:01~C*05:01~B*44:02~DRB1*16:01~DQB1*05:02	0.000129
A*24:02~C*07:02~B*07:02~DRB1*04:07~DQB1*03:01	0.000129
A*32:01~C*15:02~B*40:02~DRB1*04:01~DQB1*03:01	0.000129
A*29:02~C*08:02~B*14:02~DRB1*07:01~DQB1*02:01	0.000129
A*01:01~C*06:02~B*57:01~DRB1*14:01~DQB1*05:03	0.000129
A*02:01~C*16:01~B*44:03~DRB1*15:01~DQB1*06:02	0.000128
A*01:01~C*06:02~B*37:01~DRB1*08:01~DQB1*04:02	0.000128
A*02:01~C*07:01~B*15:17~DRB1*13:02~DQB1*06:04	0.000127
A*11:01~C*01:02~B*15:01~DRB1*08:01~DQB1*04:02	0.000127
A*24:02~C*03:03~B*44:03~DRB1*07:01~DQB1*02:01	0.000127
A*23:01~C*04:01~B*44:03~DRB1*04:01~DQB1*03:02	0.000127
A*26:01~C*12:03~B*38:01~DRB1*07:01~DQB1*02:01	0.000127
A*26:01~C*12:03~B*38:01~DRB1*11:04~DQB1*03:01	0.000126
A*31:01~C*03:04~B*40:01~DRB1*04:07~DQB1*03:01	0.000126
A*02:01~C*06:02~B*57:01~DRB1*14:01~DQB1*05:03	0.000126
A*11:01~C*15:02~B*51:01~DRB1*13:01~DQB1*06:03	0.000126
A*33:03~C*04:01~B*35:08~DRB1*13:03~DQB1*03:01	0.000126
A*02:01~C*04:01~B*15:01~DRB1*08:01~DQB1*04:02	0.000126
A*01:01~C*08:02~B*14:02~DRB1*01:01~DQB1*05:01	0.000126
A*11:01~C*02:02~B*27:05~DRB1*04:01~DQB1*03:02	0.000125
A*01:01~C*06:02~B*57:01~DRB1*13:02~DQB1*06:04	0.000125
A*11:01~C*03:03~B*55:01~DRB1*04:04~DQB1*03:02	0.000125
A*03:01~C*06:02~B*57:01~DRB1*15:01~DQB1*06:02	0.000125
A*02:01~C*04:01~B*51:01~DRB1*08:01~DQB1*04:02	0.000125
A*31:01~C*03:04~B*40:01~DRB1*04:01~DQB1*03:02	0.000125
A*01:01~C*15:02~B*51:01~DRB1*04:08~DQB1*03:01	0.000125
A*03:01~C*12:03~B*35:03~DRB1*04:04~DQB1*03:02	0.000125
A*68:01~C*04:01~B*35:03~DRB1*01:01~DQB1*05:01	0.000125
A*02:01~C*15:02~B*51:01~DRB1*04:01~DQB1*03:01	0.000125
A*03:01~C*12:03~B*39:01~DRB1*16:01~DQB1*05:02	0.000124
A*02:01~C*07:02~B*39:06~DRB1*01:01~DQB1*05:01	0.000124
A*03:01~C*02:02~B*40:02~DRB1*13:01~DQB1*06:03	0.000124
A*24:02~C*02:02~B*27:05~DRB1*15:01~DQB1*06:02	0.000124
A*03:01~C*12:03~B*18:01~DRB1*15:01~DQB1*06:02	0.000124
A*25:01~C*12:03~B*39:01~DRB1*16:01~DQB1*05:02	0.000124
A*02:01~C*01:02~B*15:01~DRB1*01:01~DQB1*05:01	0.000124
A*31:01~C*12:02~B*52:01~DRB1*15:02~DQB1*06:01	0.000124
A*02:01~C*07:01~B*08:01~DRB1*07:01~DQB1*03:03	0.000124
A*23:01~C*06:02~B*45:01~DRB1*07:01~DQB1*02:01	0.000123
A*24:02~C*06:02~B*50:01~DRB1*07:01~DQB1*02:01	0.000123
A*11:01~C*02:02~B*40:02~DRB1*11:01~DQB1*03:01	0.000123
A*03:02~C*07:02~B*08:01~DRB1*03:01~DQB1*02:01	0.000122
A*24:02~C*01:02~B*44:02~DRB1*01:03~DQB1*05:01	0.000122
A*02:01~C*12:03~B*39:01~DRB1*15:01~DQB1*06:02	0.000122
A*68:01~C*02:02~B*27:05~DRB1*04:04~DQB1*03:02	0.000122
A*01:01~C*06:02~B*57:01~DRB1*08:01~DQB1*04:02	0.000122
A*31:01~C*07:02~B*07:02~DRB1*04:01~DQB1*03:01	0.000122
A*29:02~C*06:02~B*45:01~DRB1*03:01~DQB1*02:01	0.000122
A*24:02~C*07:01~B*49:01~DRB1*11:01~DQB1*03:01	0.000122
A*02:01~C*02:02~B*27:05~DRB1*07:01~DQB1*02:01	0.000121
A*02:01~C*03:04~B*15:01~DRB1*04:07~DQB1*03:01	0.000121
A*24:02~C*03:03~B*15:01~DRB1*14:01~DQB1*05:03	0.000121
A*01:01~C*08:02~B*14:02~DRB1*07:01~DQB1*02:01	0.000121
A*02:01~C*03:03~B*55:01~DRB1*16:01~DQB1*05:02	0.000121
A*01:01~C*03:03~B*15:01~DRB1*15:01~DQB1*06:03	0.000121
A*11:01~C*04:01~B*51:01~DRB1*04:02~DQB1*03:02	0.000121
A*30:02~C*08:02~B*14:02~DRB1*08:06~DQB1*06:02	0.000121
A*32:01~C*08:02~B*14:02~DRB1*01:02~DQB1*05:01	0.000121
A*24:02~C*07:01~B*18:01~DRB1*01:01~DQB1*05:01	0.000121
A*02:05~C*07:02~B*07:02~DRB1*15:01~DQB1*06:02	0.000121
A*02:01~C*03:04~B*15:01~DRB1*09:01~DQB1*03:03	0.000121
A*32:01~C*02:02~B*40:02~DRB1*01:01~DQB1*05:01	0.000121
A*33:03~C*02:02~B*27:02~DRB1*11:01~DQB1*03:01	0.000121
A*24:02~C*02:02~B*27:05~DRB1*01:01~DQB1*05:01	0.00012
A*32:01~C*12:02~B*52:01~DRB1*15:02~DQB1*06:01	0.00012
A*26:01~C*12:03~B*38:01~DRB1*15:01~DQB1*06:02	0.00012
A*02:01~C*03:03~B*55:01~DRB1*11:01~DQB1*03:01	0.00012
A*68:01~C*08:02~B*14:01~DRB1*07:01~DQB1*02:01	0.00012
A*11:01~C*06:02~B*37:01~DRB1*10:01~DQB1*05:01	0.00012
A*01:01~C*07:01~B*08:01~DRB1*11:02~DQB1*03:01	0.00012
A*02:01~C*07:01~B*18:01~DRB1*03:01~DQB1*02:01	0.00012
A*32:01~C*08:02~B*14:01~DRB1*04:01~DQB1*03:02	0.00012
A*02:01~C*14:02~B*51:01~DRB1*04:01~DQB1*03:02	0.00012
A*03:01~C*07:02~B*56:01~DRB1*01:01~DQB1*05:01	0.00012
A*02:01~C*12:03~B*35:03~DRB1*14:01~DQB1*05:03	0.000119
A*31:01~C*05:01~B*44:02~DRB1*10:01~DQB1*05:01	0.000119
A*68:01~C*07:04~B*44:02~DRB1*04:04~DQB1*03:02	0.000119
A*02:01~C*05:01~B*44:02~DRB1*08:03~DQB1*03:01	0.000119
A*01:01~C*03:03~B*15:01~DRB1*15:01~DQB1*06:02	0.000119
A*02:01~C*05:01~B*44:02~DRB1*10:01~DQB1*05:01	0.000119
A*68:01~C*03:03~B*15:01~DRB1*04:01~DQB1*03:02	0.000119
A*02:01~C*12:03~B*39:01~DRB1*12:01~DQB1*03:01	0.000118
A*02:01~C*02:02~B*40:02~DRB1*08:01~DQB1*04:02	0.000118
A*02:01~C*15:02~B*35:01~DRB1*01:03~DQB1*05:01	0.000118
A*25:01~C*05:01~B*18:01~DRB1*03:01~DQB1*02:01	0.000118
A*74:03~C*04:01~B*44:03~DRB1*07:01~DQB1*02:01	0.000118
A*03:01~C*07:01~B*18:01~DRB1*14:01~DQB1*05:03	0.000117
A*31:01~C*12:03~B*39:01~DRB1*04:04~DQB1*03:02	0.000117
A*03:01~C*03:04~B*40:01~DRB1*03:01~DQB1*02:01	0.000117
A*03:01~C*01:02~B*56:01~DRB1*04:08~DQB1*03:01	0.000117
A*01:01~C*06:02~B*37:01~DRB1*12:01~DQB1*03:01	0.000117
A*03:01~C*15:02~B*51:01~DRB1*04:02~DQB1*03:02	0.000117
A*03:01~C*07:02~B*07:02~DRB1*16:01~DQB1*05:02	0.000117
A*03:01~C*03:03~B*15:01~DRB1*09:01~DQB1*03:03	0.000117
A*68:01~C*07:04~B*44:02~DRB1*07:01~DQB1*02:01	0.000116
A*02:01~C*03:03~B*55:01~DRB1*04:01~DQB1*03:02	0.000116
A*02:01~C*07:01~B*39:24~DRB1*13:03~DQB1*03:01	0.000116
A*03:01~C*07:04~B*15:18~DRB1*04:01~DQB1*03:02	0.000115
A*02:05~C*08:02~B*14:02~DRB1*01:02~DQB1*05:01	0.000115
A*32:01~C*02:02~B*27:02~DRB1*11:01~DQB1*03:01	0.000115
A*01:01~C*06:02~B*37:01~DRB1*07:01~DQB1*02:01	0.000115
A*29:02~C*16:01~B*44:03~DRB1*04:05~DQB1*03:02	0.000115
A*02:01~C*03:04~B*40:01~DRB1*04:08~DQB1*03:01	0.000115
A*02:01~C*12:03~B*39:01~DRB1*04:04~DQB1*03:02	0.000115
A*11:01~C*03:04~B*40:01~DRB1*04:01~DQB1*03:01	0.000114
A*03:01~C*07:01~B*08:01~DRB1*08:01~DQB1*04:02	0.000114
A*25:01~C*12:03~B*18:01~DRB1*13:02~DQB1*06:04	0.000114
A*24:02~C*04:01~B*35:01~DRB1*07:01~DQB1*02:01	0.000114
A*01:01~C*06:02~B*37:01~DRB1*04:07~DQB1*03:01	0.000114
A*30:02~C*04:01~B*35:01~DRB1*01:01~DQB1*05:01	0.000114
A*02:01~C*03:03~B*15:01~DRB1*04:07~DQB1*03:01	0.000114
A*32:01~C*08:02~B*14:01~DRB1*03:01~DQB1*02:01	0.000113
A*03:01~C*07:01~B*08:01~DRB1*01:01~DQB1*05:01	0.000113
A*68:01~C*03:04~B*40:01~DRB1*01:01~DQB1*05:01	0.000113
A*02:01~C*02:02~B*27:05~DRB1*04:07~DQB1*03:01	0.000113
A*11:01~C*05:01~B*44:02~DRB1*11:01~DQB1*03:01	0.000113
A*03:01~C*07:02~B*07:02~DRB1*15:01~DQB1*05:02	0.000113
A*32:01~C*05:01~B*44:02~DRB1*04:07~DQB1*03:01	0.000113
A*02:01~C*14:02~B*51:01~DRB1*04:04~DQB1*03:02	0.000112
A*66:01~C*17:01~B*41:02~DRB1*07:01~DQB1*02:01	0.000112
A*01:01~C*04:01~B*53:01~DRB1*13:02~DQB1*06:04	0.000112
A*31:01~C*03:04~B*40:01~DRB1*11:01~DQB1*03:01	0.000112
A*32:01~C*07:01~B*08:01~DRB1*15:01~DQB1*06:02	0.000112
A*11:01~C*03:03~B*15:01~DRB1*04:01~DQB1*03:01	0.000112
A*26:01~C*04:01~B*35:01~DRB1*04:02~DQB1*03:02	0.000112
A*24:02~C*06:02~B*37:01~DRB1*15:01~DQB1*06:02	0.000112
A*02:01~C*15:02~B*51:01~DRB1*04:07~DQB1*03:01	0.000112
A*02:01~C*06:02~B*57:01~DRB1*11:01~DQB1*03:01	0.000112
A*11:01~C*01:02~B*51:01~DRB1*01:01~DQB1*05:01	0.000111
A*01:01~C*07:01~B*08:01~DRB1*13:03~DQB1*03:01	0.000111
A*03:01~C*02:02~B*27:05~DRB1*11:01~DQB1*03:01	0.000111
A*01:01~C*07:01~B*49:01~DRB1*13:02~DQB1*06:04	0.000111
A*02:01~C*16:01~B*44:03~DRB1*03:01~DQB1*02:01	0.000111
A*02:01~C*03:04~B*40:01~DRB1*10:01~DQB1*05:01	0.00011
A*32:01~C*07:02~B*07:02~DRB1*07:01~DQB1*02:01	0.00011
A*02:01~C*07:01~B*08:01~DRB1*08:01~DQB1*04:02	0.00011
A*68:01~C*03:04~B*40:01~DRB1*03:01~DQB1*02:01	0.00011
A*02:01~C*05:01~B*51:01~DRB1*13:01~DQB1*06:03	0.00011
A*01:01~C*01:02~B*51:01~DRB1*01:01~DQB1*05:01	0.00011
A*68:01~C*07:04~B*44:02~DRB1*09:01~DQB1*03:03	0.00011
A*01:01~C*04:01~B*35:01~DRB1*07:01~DQB1*02:01	0.00011
A*02:01~C*06:02~B*13:02~DRB1*04:04~DQB1*03:02	0.00011
A*11:01~C*05:01~B*44:02~DRB1*07:01~DQB1*02:01	0.000109
A*29:02~C*06:02~B*45:01~DRB1*09:01~DQB1*02:01	0.000109
A*03:01~C*07:01~B*18:01~DRB1*11:04~DQB1*03:01	0.000109
A*66:01~C*17:01~B*41:02~DRB1*03:01~DQB1*02:01	0.000109
A*02:01~C*04:01~B*15:01~DRB1*04:01~DQB1*03:02	0.000109
A*02:01~C*15:02~B*40:02~DRB1*04:01~DQB1*03:01	0.000109
A*03:01~C*12:03~B*38:01~DRB1*04:02~DQB1*03:02	0.000108
A*24:02~C*15:02~B*51:01~DRB1*09:01~DQB1*03:03	0.000108
A*24:02~C*04:01~B*35:01~DRB1*15:01~DQB1*06:02	0.000108
A*31:01~C*04:01~B*35:01~DRB1*04:07~DQB1*03:01	0.000108
A*03:01~C*07:02~B*07:02~DRB1*13:02~DQB1*06:09	0.000108
A*68:01~C*07:04~B*44:02~DRB1*04:07~DQB1*03:01	0.000108
A*03:01~C*07:02~B*39:06~DRB1*08:01~DQB1*04:02	0.000108
A*25:01~C*12:03~B*18:01~DRB1*14:01~DQB1*05:03	0.000108
A*02:01~C*03:03~B*55:01~DRB1*01:03~DQB1*05:01	0.000108
A*24:02~C*07:01~B*18:01~DRB1*13:01~DQB1*06:03	0.000107
A*32:01~C*02:02~B*27:05~DRB1*01:01~DQB1*05:01	0.000107
A*30:01~C*06:02~B*13:02~DRB1*07:01~DQB1*03:03	0.000107
A*02:01~C*01:02~B*15:01~DRB1*08:01~DQB1*04:02	0.000107
A*03:01~C*05:01~B*44:02~DRB1*03:01~DQB1*02:01	0.000107
A*33:01~C*08:02~B*14:02~DRB1*13:01~DQB1*06:03	0.000106
A*03:01~C*07:02~B*07:02~DRB1*10:01~DQB1*05:01	0.000106
A*02:01~C*08:02~B*14:02~DRB1*15:01~DQB1*06:02	0.000106
A*02:01~C*03:04~B*40:01~DRB1*04:07~DQB1*03:01	0.000106
A*32:01~C*02:02~B*27:05~DRB1*04:01~DQB1*03:02	0.000106
A*31:01~C*07:02~B*07:02~DRB1*01:01~DQB1*05:01	0.000106
A*02:01~C*14:02~B*51:01~DRB1*09:01~DQB1*03:03	0.000106
A*31:01~C*04:01~B*44:03~DRB1*07:01~DQB1*02:01	0.000106
A*31:01~C*04:01~B*44:03~DRB1*09:01~DQB1*03:03	0.000105
A*11:01~C*05:01~B*44:02~DRB1*04:01~DQB1*03:02	0.000105
A*02:01~C*05:01~B*44:02~DRB1*13:02~DQB1*06:09	0.000105
A*24:02~C*07:01~B*18:01~DRB1*15:01~DQB1*06:02	0.000105
A*24:02~C*05:01~B*44:02~DRB1*04:04~DQB1*03:02	0.000105
A*03:01~C*03:04~B*40:01~DRB1*07:01~DQB1*03:03	0.000105
A*03:01~C*15:02~B*51:01~DRB1*15:01~DQB1*06:02	0.000105
A*25:01~C*05:01~B*44:02~DRB1*15:01~DQB1*06:02	0.000105
A*03:01~C*06:02~B*37:01~DRB1*13:01~DQB1*06:03	0.000105
A*11:01~C*12:03~B*18:01~DRB1*15:01~DQB1*06:02	0.000105
A*01:01~C*07:01~B*08:01~DRB1*10:01~DQB1*05:01	0.000105
A*31:01~C*05:01~B*44:02~DRB1*15:01~DQB1*06:02	0.000105
A*29:02~C*08:02~B*14:02~DRB1*01:02~DQB1*05:01	0.000105
A*32:01~C*07:01~B*15:17~DRB1*13:02~DQB1*06:04	0.000104
A*11:01~C*15:02~B*51:01~DRB1*07:01~DQB1*02:01	0.000104
A*02:01~C*03:03~B*55:01~DRB1*01:01~DQB1*05:01	0.000104
A*32:01~C*03:03~B*15:01~DRB1*15:01~DQB1*06:02	0.000104
A*11:01~C*06:02~B*37:01~DRB1*15:01~DQB1*06:02	0.000104
A*01:01~C*07:01~B*08:01~DRB1*04:03~DQB1*03:02	0.000104
A*02:01~C*07:01~B*58:01~DRB1*07:01~DQB1*02:01	0.000104
A*68:01~C*07:04~B*44:02~DRB1*04:01~DQB1*03:02	0.000104
A*26:01~C*04:01~B*35:01~DRB1*01:01~DQB1*05:01	0.000104
A*32:01~C*01:02~B*27:05~DRB1*07:01~DQB1*02:01	0.000103
A*68:01~C*15:02~B*51:01~DRB1*04:04~DQB1*03:02	0.000103
A*01:01~C*12:03~B*38:01~DRB1*14:01~DQB1*05:03	0.000103
A*23:01~C*16:01~B*44:03~DRB1*07:01~DQB1*02:01	0.000103
A*02:05~C*07:01~B*49:01~DRB1*11:02~DQB1*03:01	0.000103
A*31:01~C*07:02~B*07:02~DRB1*04:07~DQB1*03:01	0.000103
A*01:01~C*07:01~B*49:01~DRB1*11:02~DQB1*03:01	0.000103
A*24:02~C*03:04~B*40:01~DRB1*03:01~DQB1*02:01	0.000103
A*24:02~C*15:02~B*51:01~DRB1*01:01~DQB1*05:01	0.000102
A*01:01~C*07:01~B*18:01~DRB1*04:04~DQB1*03:02	0.000102
A*24:02~C*04:01~B*35:01~DRB1*11:01~DQB1*03:01	0.000102
A*02:01~C*01:02~B*27:05~DRB1*04:04~DQB1*03:02	0.000102
A*01:01~C*03:03~B*55:01~DRB1*15:01~DQB1*06:02	0.000102
A*02:01~C*07:01~B*49:01~DRB1*03:01~DQB1*02:01	0.000102
A*24:02~C*02:02~B*51:01~DRB1*07:01~DQB1*02:01	0.000102
A*02:01~C*02:02~B*27:02~DRB1*11:01~DQB1*03:01	0.000102
A*01:01~C*06:02~B*13:02~DRB1*04:01~DQB1*03:01	0.000102
A*02:05~C*06:02~B*50:01~DRB1*04:08~DQB1*03:01	0.000101
A*24:02~C*03:04~B*40:01~DRB1*04:01~DQB1*03:02	0.000101
A*01:01~C*05:01~B*44:02~DRB1*04:04~DQB1*03:02	0.000101
A*26:01~C*12:03~B*38:01~DRB1*13:02~DQB1*06:09	0.000101
A*03:01~C*03:04~B*40:01~DRB1*11:01~DQB1*03:01	0.000101
A*24:02~C*16:04~B*44:02~DRB1*11:04~DQB1*03:01	0.000101
A*01:01~C*06:02~B*57:01~DRB1*01:03~DQB1*05:01	0.000101
A*24:02~C*07:01~B*18:01~DRB1*14:01~DQB1*05:03	0.000101
A*01:01~C*03:04~B*15:01~DRB1*15:01~DQB1*06:02	0.000101
A*02:01~C*02:02~B*44:05~DRB1*01:01~DQB1*05:01	0.000101
A*31:01~C*02:02~B*27:05~DRB1*13:01~DQB1*06:03	0.000101
A*01:01~C*07:01~B*58:01~DRB1*13:02~DQB1*06:04	0.000101
A*32:01~C*08:02~B*14:01~DRB1*01:01~DQB1*05:01	0.000101
A*30:02~C*05:01~B*18:01~DRB1*07:01~DQB1*02:01	0.0001
A*02:01~C*03:03~B*55:01~DRB1*13:02~DQB1*06:04	0.0001
A*33:03~C*07:01~B*44:03~DRB1*07:01~DQB1*02:01	0.0001
A*02:01~C*15:02~B*51:01~DRB1*14:01~DQB1*05:03	0.0001

## Sheet: Phenotype frequencies
Phenotype	Frequency
A*01:01+A*01:01^C*07:01+C*07:01^B*08:01+B*08:01^DRB1*03:01+DRB1*03:01^DQB1*02:01+DQB1*02:01	0.007042
A*01:01+A*03:01^C*07:01+C*07:02^B*07:02+B*08:01^DRB1*03:01+DRB1*15:01^DQB1*02:01+DQB1*06:02	0.005724
A*01:01+A*02:01^C*05:01+C*07:01^B*08:01+B*44:02^DRB1*03:01+DRB1*04:01^DQB1*02:01+DQB1*03:01	0.005194
A*01:01+A*02:01^C*07:01+C*07:02^B*07:02+B*08:01^DRB1*03:01+DRB1*15:01^DQB1*02:01+DQB1*06:02	0.003653
A*01:01+A*29:02^C*07:01+C*16:01^B*08:01+B*44:03^DRB1*03:01+DRB1*07:01^DQB1*02:01+DQB1*02:01	0.003453
A*01:01+A*01:01^C*06:02+C*07:01^B*08:01+B*57:01^DRB1*03:01+DRB1*07:01^DQB1*02:01+DQB1*03:03	0.002265
A*02:01+A*03:01^C*05:01+C*07:02^B*07:02+B*44:02^DRB1*04:01+DRB1*15:01^DQB1*03:01+DQB1*06:02	0.00213
A*01:01+A*02:01^C*07:01+C*07:01^B*08:01+B*08:01^DRB1*03:01+DRB1*03:01^DQB1*02:01+DQB1*02:01	0.001663
A*01:01+A*03:01^C*04:01+C*07:01^B*08:01+B*35:01^DRB1*01:01+DRB1*03:01^DQB1*02:01+DQB1*05:01	0.001656
A*01:01+A*24:02^C*07:01+C*07:02^B*07:02+B*08:01^DRB1*03:01+DRB1*15:01^DQB1*02:01+DQB1*06:02	0.001458
A*01:01+A*02:01^C*06:02+C*07:01^B*08:01+B*57:01^DRB1*03:01+DRB1*07:01^DQB1*02:01+DQB1*03:03	0.001435
A*02:01+A*03:01^C*07:02+C*07:02^B*07:02+B*07:02^DRB1*15:01+DRB1*15:01^DQB1*06:02+DQB1*06:02	0.001415
A*01:01+A*02:01^C*03:04+C*07:01^B*08:01+B*15:01^DRB1*03:01+DRB1*04:01^DQB1*02:01+DQB1*03:02	0.001306
A*03:01+A*29:02^C*07:02+C*16:01^B*07:02+B*44:03^DRB1*07:01+DRB1*15:01^DQB1*02:01+DQB1*06:02	0.001297
A*02:01+A*02:01^C*05:01+C*07:02^B*07:02+B*44:02^DRB1*04:01+DRB1*15:01^DQB1*03:01+DQB1*06:02	0.001239
A*02:01+A*29:02^C*05:01+C*16:01^B*44:02+B*44:03^DRB1*04:01+DRB1*07:01^DQB1*02:01+DQB1*03:01	0.001194
A*03:01+A*03:01^C*07:02+C*07:02^B*07:02+B*07:02^DRB1*15:01+DRB1*15:01^DQB1*06:02+DQB1*06:02	0.001131
A*01:01+A*02:01^C*03:04+C*07:01^B*08:01+B*40:01^DRB1*03:01+DRB1*13:02^DQB1*02:01+DQB1*06:04	0.001051
A*01:01+A*01:01^C*07:01+C*07:02^B*07:02+B*08:01^DRB1*03:01+DRB1*15:01^DQB1*02:01+DQB1*06:02	0.001006
A*01:01+A*02:01^C*05:01+C*07:01^B*08:01+B*44:02^DRB1*03:01+DRB1*15:01^DQB1*02:01+DQB1*06:02	0.000997
A*01:01+A*31:01^C*03:04+C*07:01^B*08:01+B*40:01^DRB1*03:01+DRB1*04:04^DQB1*02:01+DQB1*03:02	0.000981
A*01:01+A*23:01^C*04:01+C*07:01^B*08:01+B*44:03^DRB1*03:01+DRB1*07:01^DQB1*02:01+DQB1*02:01	0.00096
A*02:01+A*02:01^C*05:01+C*05:01^B*44:02+B*44:02^DRB1*04:01+DRB1*04:01^DQB1*03:01+DQB1*03:01	0.000915
A*01:01+A*03:01^C*06:02+C*07:02^B*07:02+B*57:01^DRB1*07:01+DRB1*15:01^DQB1*03:03+DQB1*06:02	0.00089
A*01:01+A*30:01^C*06:02+C*07:01^B*08:01+B*13:02^DRB1*03:01+DRB1*07:01^DQB1*02:01+DQB1*02:01	0.00089
A*01:01+A*02:01^C*05:01+C*07:01^B*08:01+B*44:02^DRB1*01:01+DRB1*03:01^DQB1*02:01+DQB1*05:01	0.000878
A*01:01+A*02:01^C*05:01+C*06:02^B*44:02+B*57:01^DRB1*04:01+DRB1*07:01^DQB1*03:01+DQB1*03:03	0.000864
A*02:01+A*29:02^C*07:02+C*16:01^B*07:02+B*44:03^DRB1*07:01+DRB1*15:01^DQB1*02:01+DQB1*06:02	0.000859
A*01:01+A*03:01^C*07:01+C*08:02^B*08:01+B*14:02^DRB1*03:01+DRB1*13:02^DQB1*02:01+DQB1*06:09	0.000837
A*01:01+A*11:01^C*04:01+C*07:01^B*08:01+B*35:01^DRB1*01:01+DRB1*03:01^DQB1*02:01+DQB1*05:01	0.000831
A*01:01+A*01:01^C*07:01+C*07:01^B*08:01+B*08:01^DRB1*03:01+DRB1*15:01^DQB1*02:01+DQB1*06:02	0.000825
A*02:01+A*03:01^C*07:01+C*07:02^B*07:02+B*08:01^DRB1*03:01+DRB1*15:01^DQB1*02:01+DQB1*06:02	0.000798
A*01:01+A*02:01^C*05:01+C*07:01^B*08:01+B*44:02^DRB1*03:01+DRB1*13:01^DQB1*02:01+DQB1*06:03	0.000758
A*01:01+A*02:01^C*06:02+C*07:01^B*08:01+B*13:02^DRB1*03:01+DRB1*07:01^DQB1*02:01+DQB1*02:01	0.000738
A*01:01+A*02:01^C*07:01+C*16:01^B*08:01+B*44:03^DRB1*03:01+DRB1*07:01^DQB1*02:01+DQB1*02:01	0.00072
A*01:01+A*32:01^C*07:01+C*08:02^B*08:01+B*14:01^DRB1*03:01+DRB1*07:01^DQB1*02:01+DQB1*02:01	0.000715
A*01:01+A*25:01^C*07:01+C*12:03^B*08:01+B*18:01^DRB1*03:01+DRB1*15:01^DQB1*02:01+DQB1*06:02	0.000705
A*01:01+A*03:01^C*07:01+C*07:02^B*07:02+B*08:01^DRB1*01:01+DRB1*03:01^DQB1*02:01+DQB1*05:01	0.000683
A*01:01+A*01:01^C*07:01+C*07:01^B*08:01+B*08:01^DRB1*01:01+DRB1*03:01^DQB1*02:01+DQB1*05:01	0.000638
A*01:01+A*30:02^C*05:01+C*07:01^B*08:01+B*18:01^DRB1*03:01+DRB1*03:01^DQB1*02:01+DQB1*02:01	0.000636
A*01:01+A*11:01^C*07:01+C*07:02^B*07:02+B*08:01^DRB1*03:01+DRB1*15:01^DQB1*02:01+DQB1*06:02	0.000635
A*01:01+A*02:01^C*06:02+C*07:02^B*07:02+B*57:01^DRB1*07:01+DRB1*15:01^DQB1*03:03+DQB1*06:02	0.000634
A*02:01+A*03:01^C*04:01+C*05:01^B*35:01+B*44:02^DRB1*01:01+DRB1*04:01^DQB1*03:01+DQB1*05:01	0.000611
A*01:01+A*02:01^C*01:02+C*07:01^B*08:01+B*27:05^DRB1*01:01+DRB1*03:01^DQB1*02:01+DQB1*05:01	0.000606
A*03:01+A*03:01^C*04:01+C*07:02^B*07:02+B*35:01^DRB1*01:01+DRB1*15:01^DQB1*05:01+DQB1*06:02	0.000595
A*02:01+A*02:01^C*05:01+C*07:01^B*08:01+B*44:02^DRB1*03:01+DRB1*04:01^DQB1*02:01+DQB1*03:01	0.000593
A*02:01+A*03:01^C*03:04+C*07:02^B*07:02+B*15:01^DRB1*04:01+DRB1*15:01^DQB1*03:02+DQB1*06:02	0.000571
A*01:01+A*02:01^C*03:03+C*07:01^B*08:01+B*15:01^DRB1*03:01+DRB1*13:01^DQB1*02:01+DQB1*06:03	0.00057
A*02:01+A*03:01^C*04:01+C*07:02^B*07:02+B*35:01^DRB1*01:01+DRB1*15:01^DQB1*05:01+DQB1*06:02	0.000563
A*02:01+A*03:01^C*06:02+C*07:02^B*07:02+B*57:01^DRB1*07:01+DRB1*15:01^DQB1*03:03+DQB1*06:02	0.000541
A*01:01+A*29:02^C*06:02+C*16:01^B*44:03+B*57:01^DRB1*07:01+DRB1*07:01^DQB1*02:01+DQB1*03:03	0.000531
A*03:01+A*24:02^C*07:02+C*07:02^B*07:02+B*07:02^DRB1*15:01+DRB1*15:01^DQB1*06:02+DQB1*06:02	0.000527
A*01:01+A*11:01^C*04:01+C*07:01^B*08:01+B*35:01^DRB1*01:03+DRB1*03:01^DQB1*02:01+DQB1*05:01	0.000526
A*01:01+A*02:01^C*07:01+C*07:02^B*07:02+B*08:01^DRB1*01:01+DRB1*03:01^DQB1*02:01+DQB1*05:01	0.000518
A*01:01+A*02:01^C*03:03+C*07:01^B*08:01+B*15:01^DRB1*03:01+DRB1*04:01^DQB1*02:01+DQB1*03:02	0.000508
A*01:01+A*03:01^C*07:01+C*07:01^B*08:01+B*08:01^DRB1*03:01+DRB1*03:01^DQB1*02:01+DQB1*02:01	0.000503
A*02:01+A*24:02^C*05:01+C*07:02^B*07:02+B*44:02^DRB1*04:01+DRB1*15:01^DQB1*03:01+DQB1*06:02	0.000483
A*01:01+A*02:01^C*04:01+C*07:01^B*08:01+B*35:01^DRB1*01:01+DRB1*03:01^DQB1*02:01+DQB1*05:01	0.000468
A*01:01+A*02:01^C*07:01+C*08:02^B*08:01+B*14:01^DRB1*03:01+DRB1*07:01^DQB1*02:01+DQB1*02:01	0.000457
A*01:01+A*02:05^C*06:02+C*07:01^B*08:01+B*50:01^DRB1*03:01+DRB1*07:01^DQB1*02:01+DQB1*02:01	0.000452
A*02:01+A*02:01^C*03:04+C*05:01^B*15:01+B*44:02^DRB1*04:01+DRB1*04:01^DQB1*03:01+DQB1*03:02	0.000449
A*02:01+A*03:01^C*03:04+C*07:02^B*07:02+B*40:01^DRB1*13:02+DRB1*15:01^DQB1*06:02+DQB1*06:04	0.000438
A*02:01+A*02:01^C*05:01+C*06:02^B*44:02+B*57:01^DRB1*04:01+DRB1*07:01^DQB1*03:01+DQB1*03:03	0.000437
A*02:01+A*02:01^C*07:01+C*07:02^B*07:02+B*08:01^DRB1*03:01+DRB1*15:01^DQB1*02:01+DQB1*06:02	0.000434
A*01:01+A*03:01^C*06:02+C*07:01^B*08:01+B*57:01^DRB1*03:01+DRB1*07:01^DQB1*02:01+DQB1*03:03	0.000433
A*01:01+A*02:01^C*05:01+C*07:01^B*08:01+B*44:02^DRB1*03:01+DRB1*12:01^DQB1*02:01+DQB1*03:01	0.000426
A*01:01+A*02:01^C*05:01+C*07:02^B*07:02+B*44:02^DRB1*04:01+DRB1*15:01^DQB1*03:01+DQB1*06:02	0.000425
A*02:01+A*02:01^C*07:02+C*07:02^B*07:02+B*07:02^DRB1*15:01+DRB1*15:01^DQB1*06:02+DQB1*06:02	0.000423
A*03:01+A*11:01^C*04:01+C*07:02^B*07:02+B*35:01^DRB1*01:01+DRB1*15:01^DQB1*05:01+DQB1*06:02	0.000417
A*29:02+A*29:02^C*16:01+C*16:01^B*44:03+B*44:03^DRB1*07:01+DRB1*07:01^DQB1*02:01+DQB1*02:01	0.000412
A*01:01+A*03:01^C*07:02+C*07:02^B*07:02+B*07:02^DRB1*15:01+DRB1*15:01^DQB1*06:02+DQB1*06:02	0.000411
A*03:01+A*31:01^C*03:04+C*07:02^B*07:02+B*40:01^DRB1*04:04+DRB1*15:01^DQB1*03:02+DQB1*06:02	0.000404
A*02:01+A*03:01^C*05:01+C*07:02^B*07:02+B*44:02^DRB1*15:01+DRB1*15:01^DQB1*06:02+DQB1*06:02	0.00039
A*01:01+A*02:01^C*03:04+C*07:01^B*08:01+B*40:01^DRB1*03:01+DRB1*04:04^DQB1*02:01+DQB1*03:02	0.000388
A*03:01+A*23:01^C*04:01+C*07:02^B*07:02+B*44:03^DRB1*07:01+DRB1*15:01^DQB1*02:01+DQB1*06:02	0.000387
A*02:01+A*03:01^C*05:01+C*07:02^B*07:02+B*44:02^DRB1*01:01+DRB1*15:01^DQB1*05:01+DQB1*06:02	0.000386
A*03:01+A*29:02^C*04:01+C*16:01^B*35:01+B*44:03^DRB1*01:01+DRB1*07:01^DQB1*02:01+DQB1*05:01	0.000385
A*01:01+A*68:02^C*07:01+C*08:02^B*08:01+B*14:02^DRB1*03:01+DRB1*13:03^DQB1*02:01+DQB1*03:01	0.000381
A*02:01+A*02:01^C*05:01+C*05:01^B*44:02+B*44:02^DRB1*04:01+DRB1*15:01^DQB1*03:01+DQB1*06:02	0.000379
A*01:01+A*02:01^C*03:04+C*07:01^B*08:01+B*40:01^DRB1*03:01+DRB1*15:01^DQB1*02:01+DQB1*06:02	0.000374
A*02:01+A*03:01^C*07:02+C*07:02^B*07:02+B*07:02^DRB1*01:01+DRB1*15:01^DQB1*05:01+DQB1*06:02	0.00037
A*01:01+A*03:01^C*07:01+C*07:02^B*07:02+B*08:01^DRB1*03:01+DRB1*07:01^DQB1*02:01+DQB1*02:01	0.000368
A*01:01+A*02:01^C*05:01+C*07:01^B*08:01+B*44:02^DRB1*03:01+DRB1*07:01^DQB1*02:01+DQB1*02:01	0.000366
A*02:01+A*31:01^C*03:04+C*05:01^B*40:01+B*44:02^DRB1*04:01+DRB1*04:04^DQB1*03:01+DQB1*03:02	0.00036
A*24:02+A*29:02^C*07:02+C*16:01^B*07:02+B*44:03^DRB1*07:01+DRB1*15:01^DQB1*02:01+DQB1*06:02	0.000358
A*01:01+A*01:01^C*07:01+C*07:01^B*08:01+B*08:01^DRB1*03:01+DRB1*04:04^DQB1*02:01+DQB1*03:02	0.000357
A*02:01+A*23:01^C*04:01+C*05:01^B*44:02+B*44:03^DRB1*04:01+DRB1*07:01^DQB1*02:01+DQB1*03:01	0.000357
A*01:01+A*02:01^C*05:01+C*07:01^B*08:01+B*44:02^DRB1*03:01+DRB1*04:01^DQB1*02:01+DQB1*03:02	0.000352
A*01:01+A*33:01^C*07:01+C*08:02^B*08:01+B*14:02^DRB1*01:02+DRB1*03:01^DQB1*02:01+DQB1*05:01	0.000349
A*03:01+A*30:01^C*06:02+C*07:02^B*07:02+B*13:02^DRB1*07:01+DRB1*15:01^DQB1*02:01+DQB1*06:02	0.000348
A*02:01+A*29:02^C*03:04+C*16:01^B*15:01+B*44:03^DRB1*04:01+DRB1*07:01^DQB1*02:01+DQB1*03:02	0.000348
A*02:01+A*29:02^C*07:01+C*16:01^B*08:01+B*44:03^DRB1*03:01+DRB1*07:01^DQB1*02:01+DQB1*02:01	0.000348
A*02:01+A*02:01^C*03:04+C*07:02^B*07:02+B*15:01^DRB1*04:01+DRB1*15:01^DQB1*03:02+DQB1*06:02	0.000346
A*03:01+A*03:01^C*07:02+C*08:02^B*07:02+B*14:02^DRB1*13:02+DRB1*15:01^DQB1*06:02+DQB1*06:09	0.000345
A*01:01+A*03:01^C*07:01+C*07:02^B*07:02+B*08:01^DRB1*03:01+DRB1*04:01^DQB1*02:01+DQB1*03:01	0.000345
A*01:01+A*24:02^C*07:01+C*07:01^B*08:01+B*08:01^DRB1*03:01+DRB1*03:01^DQB1*02:01+DQB1*02:01	0.000345
A*01:01+A*01:01^C*07:01+C*07:01^B*08:01+B*08:01^DRB1*03:01+DRB1*04:01^DQB1*02:01+DQB1*03:01	0.000345
A*01:01+A*01:01^C*07:01+C*12:02^B*08:01+B*52:01^DRB1*03:01+DRB1*15:02^DQB1*02:01+DQB1*06:01	0.000341
A*01:01+A*03:01^C*07:01+C*07:02^B*07:02+B*08:01^DRB1*03:01+DRB1*04:04^DQB1*02:01+DQB1*03:02	0.000341
A*01:01+A*02:01^C*01:02+C*07:01^B*08:01+B*27:05^DRB1*01:03+DRB1*03:01^DQB1*02:01+DQB1*03:01	0.000341
A*01:01+A*02:01^C*05:01+C*07:01^B*08:01+B*44:02^DRB1*04:01+DRB1*15:01^DQB1*03:01+DQB1*06:02	0.000338
A*02:01+A*02:01^C*03:04+C*05:01^B*40:01+B*44:02^DRB1*04:01+DRB1*13:02^DQB1*03:01+DQB1*06:04	0.000337
A*03:01+A*32:01^C*07:02+C*08:02^B*07:02+B*14:01^DRB1*07:01+DRB1*15:01^DQB1*02:01+DQB1*06:02	0.000337
A*02:01+A*03:01^C*05:01+C*07:02^B*07:02+B*44:02^DRB1*13:01+DRB1*15:01^DQB1*06:02+DQB1*06:03	0.000335
A*01:01+A*29:02^C*07:01+C*16:01^B*08:01+B*44:03^DRB1*03:01+DRB1*15:01^DQB1*02:01+DQB1*06:02	0.000334
A*01:01+A*24:02^C*06:02+C*07:01^B*08:01+B*57:01^DRB1*03:01+DRB1*07:01^DQB1*02:01+DQB1*03:03	0.000333
A*02:01+A*02:01^C*06:02+C*07:02^B*07:02+B*57:01^DRB1*07:01+DRB1*15:01^DQB1*03:03+DQB1*06:02	0.000324
A*01:01+A*01:01^C*06:02+C*07:01^B*08:01+B*37:01^DRB1*03:01+DRB1*15:01^DQB1*02:01+DQB1*06:02	0.000321
A*02:01+A*11:01^C*04:01+C*05:01^B*35:01+B*44:02^DRB1*01:01+DRB1*04:01^DQB1*03:01+DQB1*05:01	0.00032
A*02:01+A*29:02^C*06:02+C*16:01^B*44:03+B*57:01^DRB1*07:01+DRB1*07:01^DQB1*02:01+DQB1*03:03	0.00032
A*02:01+A*24:02^C*07:02+C*07:02^B*07:02+B*07:02^DRB1*15:01+DRB1*15:01^DQB1*06:02+DQB1*06:02	0.000318
A*01:01+A*11:01^C*03:03+C*07:01^B*08:01+B*55:01^DRB1*03:01+DRB1*14:01^DQB1*02:01+DQB1*05:03	0.000314
A*02:01+A*30:01^C*05:01+C*06:02^B*13:02+B*44:02^DRB1*04:01+DRB1*07:01^DQB1*02:01+DQB1*03:01	0.000308
A*01:01+A*02:01^C*03:04+C*07:01^B*08:01+B*40:01^DRB1*03:01+DRB1*04:01^DQB1*02:01+DQB1*03:02	0.000307
A*01:01+A*01:01^C*07:01+C*07:01^B*08:01+B*08:01^DRB1*03:01+DRB1*07:01^DQB1*02:01+DQB1*02:01	0.000306
A*01:01+A*03:01^C*07:01+C*07:02^B*07:02+B*08:01^DRB1*15:01+DRB1*15:01^DQB1*06:02+DQB1*06:02	0.000303
A*02:01+A*03:01^C*07:02+C*16:01^B*07:02+B*44:03^DRB1*07:01+DRB1*15:01^DQB1*02:01+DQB1*06:02	0.000301
A*01:01+A*11:01^C*07:01+C*07:01^B*08:01+B*08:01^DRB1*03:01+DRB1*03:01^DQB1*02:01+DQB1*02:01	0.0003
A*01:01+A*02:01^C*05:01+C*07:01^B*08:01+B*44:02^DRB1*03:01+DRB1*03:01^DQB1*02:01+DQB1*02:01	0.0003
A*01:01+A*02:01^C*05:01+C*07:01^B*08:01+B*44:02^DRB1*03:01+DRB1*11:01^DQB1*02:01+DQB1*03:01	0.000297
A*02:01+A*03:01^C*06:02+C*07:02^B*07:02+B*13:02^DRB1*07:01+DRB1*15:01^DQB1*02:01+DQB1*06:02	0.000297
A*02:01+A*03:01^C*05:01+C*08:02^B*14:02+B*44:02^DRB1*04:01+DRB1*13:02^DQB1*03:01+DQB1*06:09	0.000294
A*01:01+A*68:01^C*07:01+C*07:04^B*08:01+B*44:02^DRB1*03:01+DRB1*11:01^DQB1*02:01+DQB1*03:01	0.000294
A*01:01+A*03:01^C*05:01+C*07:01^B*08:01+B*44:02^DRB1*03:01+DRB1*04:01^DQB1*02:01+DQB1*03:01	0.000293
A*01:01+A*03:01^C*07:01+C*07:02^B*07:02+B*08:01^DRB1*03:01+DRB1*03:01^DQB1*02:01+DQB1*02:01	0.000292
A*01:01+A*24:02^C*03:03+C*07:01^B*08:01+B*15:01^DRB1*03:01+DRB1*13:01^DQB1*02:01+DQB1*06:03	0.000292
A*01:01+A*02:01^C*05:01+C*07:01^B*08:01+B*44:02^DRB1*03:01+DRB1*04:04^DQB1*02:01+DQB1*03:02	0.00029
A*02:01+A*03:01^C*01:02+C*07:02^B*07:02+B*27:05^DRB1*01:01+DRB1*15:01^DQB1*05:01+DQB1*06:02	0.000288
A*03:01+A*30:02^C*05:01+C*07:02^B*07:02+B*18:01^DRB1*03:01+DRB1*15:01^DQB1*02:01+DQB1*06:02	0.000288
A*02:01+A*02:01^C*05:01+C*05:01^B*44:02+B*44:02^DRB1*01:01+DRB1*04:01^DQB1*03:01+DQB1*05:01	0.000284
A*01:01+A*03:01^C*03:04+C*07:01^B*08:01+B*15:01^DRB1*03:01+DRB1*04:01^DQB1*02:01+DQB1*03:02	0.000283
A*01:01+A*11:01^C*04:01+C*07:01^B*08:01+B*35:01^DRB1*03:01+DRB1*04:07^DQB1*02:01+DQB1*03:01	0.000283
A*03:01+A*25:01^C*07:02+C*12:03^B*07:02+B*18:01^DRB1*15:01+DRB1*15:01^DQB1*06:02+DQB1*06:02	0.000282
A*29:02+A*31:01^C*03:04+C*16:01^B*40:01+B*44:03^DRB1*04:04+DRB1*07:01^DQB1*02:01+DQB1*03:02	0.000281
A*01:01+A*26:01^C*01:02+C*07:01^B*08:01+B*27:05^DRB1*01:01+DRB1*03:01^DQB1*02:01+DQB1*05:01	0.000281
A*01:01+A*02:01^C*05:01+C*07:01^B*08:01+B*18:01^DRB1*03:01+DRB1*03:01^DQB1*02:01+DQB1*02:01	0.000279
A*01:01+A*03:01^C*07:01+C*07:02^B*07:02+B*08:01^DRB1*03:01+DRB1*13:01^DQB1*02:01+DQB1*06:03	0.000277
A*01:01+A*02:01^C*07:01+C*07:02^B*07:02+B*08:01^DRB1*01:03+DRB1*03:01^DQB1*02:01+DQB1*05:01	0.000274
A*02:01+A*25:01^C*05:01+C*12:03^B*18:01+B*44:02^DRB1*04:01+DRB1*15:01^DQB1*03:01+DQB1*06:02	0.00027
A*01:01+A*01:01^C*07:01+C*07:01^B*08:01+B*08:01^DRB1*03:01+DRB1*13:01^DQB1*02:01+DQB1*06:03	0.000267
A*01:01+A*03:01^C*07:01+C*07:02^B*07:02+B*08:01^DRB1*01:01+DRB1*15:01^DQB1*05:01+DQB1*06:02	0.000266
A*03:01+A*03:01^C*07:02+C*07:02^B*07:02+B*07:02^DRB1*01:01+DRB1*15:01^DQB1*05:01+DQB1*06:02	0.000266
A*02:01+A*02:01^C*05:01+C*05:01^B*44:02+B*44:02^DRB1*04:01+DRB1*13:01^DQB1*03:01+DQB1*06:03	0.000265
A*01:01+A*02:01^C*03:04+C*07:01^B*08:01+B*40:01^DRB1*03:01+DRB1*08:01^DQB1*02:01+DQB1*04:02	0.000265
A*01:01+A*24:02^C*04:01+C*07:01^B*08:01+B*35:01^DRB1*01:03+DRB1*03:01^DQB1*02:01+DQB1*05:01	0.000263
A*02:01+A*02:01^C*05:01+C*06:02^B*13:02+B*44:02^DRB1*04:01+DRB1*07:01^DQB1*02:01+DQB1*03:01	0.000255
A*23:01+A*29:02^C*04:01+C*16:01^B*44:03+B*44:03^DRB1*07:01+DRB1*07:01^DQB1*02:01+DQB1*02:01	0.000254
A*01:01+A*03:01^C*07:01+C*08:02^B*08:01+B*14:02^DRB1*03:01+DRB1*15:01^DQB1*02:01+DQB1*06:02	0.000254
A*02:01+A*03:01^C*03:04+C*07:02^B*07:02+B*40:01^DRB1*04:04+DRB1*15:01^DQB1*03:02+DQB1*06:02	0.000253
A*02:01+A*23:01^C*04:01+C*07:02^B*07:02+B*44:03^DRB1*07:01+DRB1*15:01^DQB1*02:01+DQB1*06:02	0.000252
A*02:01+A*30:02^C*05:01+C*05:01^B*18:01+B*44:02^DRB1*03:01+DRB1*04:01^DQB1*02:01+DQB1*03:01	0.000252
A*01:01+A*24:02^C*03:04+C*07:01^B*08:01+B*40:01^DRB1*03:01+DRB1*04:04^DQB1*02:01+DQB1*03:02	0.000251
A*01:01+A*02:01^C*04:01+C*07:01^B*08:01+B*44:03^DRB1*03:01+DRB1*07:01^DQB1*02:01+DQB1*02:01	0.00025
A*02:01+A*31:01^C*03:04+C*07:02^B*07:02+B*40:01^DRB1*04:04+DRB1*15:01^DQB1*03:02+DQB1*06:02	0.000245
A*03:01+A*11:01^C*07:02+C*07:02^B*07:02+B*07:02^DRB1*15:01+DRB1*15:01^DQB1*06:02+DQB1*06:02	0.000245
A*02:01+A*24:02^C*07:01+C*07:02^B*07:02+B*08:01^DRB1*03:01+DRB1*15:01^DQB1*02:01+DQB1*06:02	0.000244
A*02:01+A*02:01^C*05:01+C*16:01^B*44:02+B*44:03^DRB1*04:01+DRB1*07:01^DQB1*02:01+DQB1*03:01	0.000244
A*02:01+A*02:01^C*03:04+C*07:02^B*07:02+B*40:01^DRB1*13:02+DRB1*15:01^DQB1*06:02+DQB1*06:04	0.000244
A*01:01+A*03:01^C*04:01+C*06:02^B*35:01+B*57:01^DRB1*01:01+DRB1*07:01^DQB1*03:03+DQB1*05:01	0.000243
A*01:01+A*02:01^C*07:01+C*07:02^B*07:02+B*08:01^DRB1*03:01+DRB1*04:04^DQB1*02:01+DQB1*03:02	0.000242
A*01:01+A*11:01^C*03:03+C*07:01^B*08:01+B*55:01^DRB1*03:01+DRB1*04:07^DQB1*02:01+DQB1*03:01	0.000242
A*02:01+A*11:01^C*05:01+C*07:02^B*07:02+B*44:02^DRB1*04:01+DRB1*15:01^DQB1*03:01+DQB1*06:02	0.000241
A*02:01+A*03:01^C*03:03+C*07:02^B*07:02+B*15:01^DRB1*13:01+DRB1*15:01^DQB1*06:02+DQB1*06:03	0.000241
A*01:01+A*02:01^C*07:02+C*07:02^B*07:02+B*07:02^DRB1*15:01+DRB1*15:01^DQB1*06:02+DQB1*06:02	0.00024
A*01:01+A*29:02^C*07:02+C*16:01^B*07:02+B*44:03^DRB1*07:01+DRB1*15:01^DQB1*02:01+DQB1*06:02	0.00024
A*02:01+A*03:01^C*05:01+C*07:01^B*08:01+B*44:02^DRB1*03:01+DRB1*04:01^DQB1*02:01+DQB1*03:01	0.000239
A*02:01+A*02:01^C*05:01+C*07:02^B*07:02+B*44:02^DRB1*01:01+DRB1*15:01^DQB1*05:01+DQB1*06:02	0.000238
A*01:01+A*02:01^C*03:04+C*07:01^B*08:01+B*15:01^DRB1*01:01+DRB1*03:01^DQB1*02:01+DQB1*05:01	0.000238
A*01:01+A*01:01^C*06:02+C*07:01^B*08:01+B*37:01^DRB1*03:01+DRB1*10:01^DQB1*02:01+DQB1*05:01	0.000237
A*02:01+A*32:01^C*05:01+C*08:02^B*14:01+B*44:02^DRB1*04:01+DRB1*07:01^DQB1*02:01+DQB1*03:01	0.000237
A*02:01+A*03:01^C*05:01+C*07:02^B*07:02+B*44:02^DRB1*01:01+DRB1*04:01^DQB1*03:01+DQB1*05:01	0.000236
A*01:01+A*03:01^C*07:01+C*07:02^B*07:02+B*08:01^DRB1*03:01+DRB1*04:07^DQB1*02:01+DQB1*03:01	0.000235
A*01:01+A*02:01^C*03:04+C*07:01^B*08:01+B*40:01^DRB1*03:01+DRB1*04:01^DQB1*02:01+DQB1*03:01	0.000234
A*01:01+A*02:01^C*07:01+C*07:01^B*08:01+B*18:01^DRB1*03:01+DRB1*11:04^DQB1*02:01+DQB1*03:01	0.000233
A*01:01+A*24:02^C*06:02+C*07:02^B*07:02+B*57:01^DRB1*07:01+DRB1*15:01^DQB1*03:03+DQB1*06:02	0.000231
A*01:01+A*01:01^C*05:01+C*07:01^B*08:01+B*44:02^DRB1*03:01+DRB1*04:01^DQB1*02:01+DQB1*03:01	0.000231
A*01:01+A*03:01^C*01:02+C*07:01^B*08:01+B*27:05^DRB1*01:01+DRB1*03:01^DQB1*02:01+DQB1*05:01	0.000231
A*02:01+A*02:01^C*05:01+C*07:02^B*07:02+B*44:02^DRB1*15:01+DRB1*15:01^DQB1*06:02+DQB1*06:02	0.000229
A*01:01+A*03:01^C*07:01+C*16:01^B*08:01+B*44:03^DRB1*03:01+DRB1*07:01^DQB1*02:01+DQB1*02:01	0.000228
A*02:01+A*29:02^C*05:01+C*16:01^B*44:02+B*44:03^DRB1*07:01+DRB1*15:01^DQB1*02:01+DQB1*06:02	0.000227
A*01:01+A*29:02^C*06:02+C*07:01^B*08:01+B*45:01^DRB1*03:01+DRB1*04:01^DQB1*02:01+DQB1*03:01	0.000227
A*02:01+A*29:02^C*03:04+C*16:01^B*40:01+B*44:03^DRB1*07:01+DRB1*13:02^DQB1*02:01+DQB1*06:04	0.000227
A*01:01+A*32:01^C*07:01+C*07:01^B*08:01+B*08:01^DRB1*03:01+DRB1*03:01^DQB1*02:01+DQB1*02:01	0.000226
A*02:01+A*03:01^C*07:02+C*08:02^B*07:02+B*14:01^DRB1*07:01+DRB1*15:01^DQB1*02:01+DQB1*06:02	0.000225
A*11:01+A*29:02^C*04:01+C*16:01^B*35:01+B*44:03^DRB1*01:01+DRB1*07:01^DQB1*02:01+DQB1*05:01	0.000224
A*01:01+A*02:01^C*03:04+C*06:02^B*15:01+B*57:01^DRB1*04:01+DRB1*07:01^DQB1*03:02+DQB1*03:03	0.000223
A*03:01+A*11:01^C*04:01+C*07:02^B*07:02+B*35:01^DRB1*01:03+DRB1*15:01^DQB1*05:01+DQB1*06:02	0.000223
A*02:01+A*03:01^C*07:02+C*08:02^B*07:02+B*14:02^DRB1*13:02+DRB1*15:01^DQB1*06:02+DQB1*06:09	0.000223
A*02:01+A*03:01^C*04:01+C*07:01^B*08:01+B*35:01^DRB1*01:01+DRB1*03:01^DQB1*02:01+DQB1*05:01	0.00022
A*02:01+A*11:01^C*04:01+C*07:02^B*07:02+B*35:01^DRB1*01:01+DRB1*15:01^DQB1*05:01+DQB1*06:02	0.000218
A*02:01+A*30:01^C*06:02+C*07:02^B*07:02+B*13:02^DRB1*07:01+DRB1*15:01^DQB1*02:01+DQB1*06:02	0.000218
A*01:01+A*32:01^C*05:01+C*07:01^B*08:01+B*44:02^DRB1*03:01+DRB1*12:01^DQB1*02:01+DQB1*03:01	0.000216
A*01:01+A*02:01^C*07:01+C*07:02^B*07:02+B*08:01^DRB1*03:01+DRB1*13:01^DQB1*02:01+DQB1*06:03	0.000215
A*02:01+A*02:01^C*03:03+C*05:01^B*15:01+B*44:02^DRB1*04:01+DRB1*13:01^DQB1*03:01+DQB1*06:03	0.000211
A*01:01+A*29:02^C*07:01+C*16:01^B*08:01+B*44:03^DRB1*07:01+DRB1*15:01^DQB1*02:01+DQB1*06:02	0.000211
A*02:01+A*11:01^C*04:01+C*05:01^B*35:01+B*44:02^DRB1*01:03+DRB1*04:01^DQB1*03:01+DQB1*05:01	0.000211
A*03:01+A*24:02^C*07:01+C*07:02^B*07:02+B*08:01^DRB1*03:01+DRB1*15:01^DQB1*02:01+DQB1*06:02	0.000211
A*01:01+A*01:01^C*07:01+C*07:01^B*08:01+B*08:01^DRB1*03:01+DRB1*11:01^DQB1*02:01+DQB1*03:01	0.00021
A*02:01+A*02:01^C*01:02+C*05:01^B*27:05+B*44:02^DRB1*01:01+DRB1*04:01^DQB1*03:01+DQB1*05:01	0.00021
A*01:01+A*02:01^C*07:01+C*07:04^B*08:01+B*44:02^DRB1*03:01+DRB1*11:01^DQB1*02:01+DQB1*03:01	0.000209
A*01:01+A*31:01^C*07:01+C*07:02^B*07:02+B*08:01^DRB1*03:01+DRB1*15:01^DQB1*02:01+DQB1*06:02	0.000209
A*01:01+A*02:01^C*05:01+C*07:01^B*08:01+B*44:02^DRB1*03:01+DRB1*08:01^DQB1*02:01+DQB1*04:02	0.000209
A*02:05+A*03:01^C*06:02+C*07:02^B*07:02+B*50:01^DRB1*07:01+DRB1*15:01^DQB1*02:01+DQB1*06:02	0.000209
A*01:01+A*03:01^C*03:04+C*07:01^B*08:01+B*40:01^DRB1*03:01+DRB1*04:04^DQB1*02:01+DQB1*03:02	0.000208
A*01:01+A*01:01^C*07:01+C*07:01^B*08:01+B*08:01^DRB1*03:01+DRB1*07:01^DQB1*02:01+DQB1*03:03	0.000208
A*29:02+A*30:01^C*06:02+C*16:01^B*13:02+B*44:03^DRB1*07:01+DRB1*07:01^DQB1*02:01+DQB1*02:01	0.000206
A*01:01+A*02:01^C*07:01+C*08:02^B*08:01+B*14:02^DRB1*03:01+DRB1*13:02^DQB1*02:01+DQB1*06:09	0.000205
A*01:01+A*01:01^C*07:01+C*16:01^B*08:01+B*44:03^DRB1*03:01+DRB1*07:01^DQB1*02:01+DQB1*02:01	0.000204
A*01:01+A*24:02^C*05:01+C*07:01^B*08:01+B*44:02^DRB1*03:01+DRB1*04:01^DQB1*02:01+DQB1*03:01	0.000203
A*01:01+A*02:01^C*07:01+C*07:02^B*07:02+B*08:01^DRB1*03:01+DRB1*04:01^DQB1*02:01+DQB1*03:02	0.000203
A*01:01+A*02:01^C*07:01+C*07:02^B*07:02+B*08:01^DRB1*03:01+DRB1*03:01^DQB1*02:01+DQB1*02:01	0.000202
A*03:01+A*03:01^C*07:01+C*07:02^B*07:02+B*08:01^DRB1*03:01+DRB1*15:01^DQB1*02:01+DQB1*06:02	0.000202
A*02:01+A*02:01^C*05:01+C*07:02^B*07:02+B*44:02^DRB1*13:01+DRB1*15:01^DQB1*06:02+DQB1*06:03	0.000202
A*01:01+A*25:01^C*07:01+C*07:01^B*08:01+B*08:01^DRB1*03:01+DRB1*03:01^DQB1*02:01+DQB1*02:01	0.000202
A*01:01+A*32:01^C*03:04+C*07:01^B*08:01+B*40:01^DRB1*03:01+DRB1*04:04^DQB1*02:01+DQB1*03:02	0.000201
A*01:01+A*68:01^C*03:04+C*07:01^B*08:01+B*40:01^DRB1*03:01+DRB1*04:01^DQB1*02:01+DQB1*03:01	0.000199
A*02:01+A*03:01^C*03:03+C*07:02^B*07:02+B*15:01^DRB1*04:01+DRB1*15:01^DQB1*03:02+DQB1*06:02	0.000199
A*03:01+A*29:02^C*08:02+C*16:01^B*14:02+B*44:03^DRB1*07:01+DRB1*13:02^DQB1*02:01+DQB1*06:09	0.000197
A*01:01+A*02:01^C*07:01+C*07:02^B*07:02+B*08:01^DRB1*15:01+DRB1*15:01^DQB1*06:02+DQB1*06:02	0.000197
A*01:01+A*02:05^C*07:01+C*07:01^B*08:01+B*49:01^DRB1*03:01+DRB1*04:05^DQB1*02:01+DQB1*03:02	0.000196
A*03:01+A*24:02^C*04:01+C*07:02^B*07:02+B*35:01^DRB1*01:01+DRB1*15:01^DQB1*05:01+DQB1*06:02	0.000196
A*01:01+A*24:02^C*04:01+C*07:01^B*08:01+B*35:02^DRB1*03:01+DRB1*11:04^DQB1*02:01+DQB1*03:01	0.000196
A*02:01+A*02:01^C*06:02+C*07:02^B*07:02+B*13:02^DRB1*07:01+DRB1*15:01^DQB1*02:01+DQB1*06:02	0.000195
A*01:01+A*02:01^C*05:01+C*07:01^B*08:01+B*44:02^DRB1*03:01+DRB1*11:04^DQB1*02:01+DQB1*03:01	0.000195
A*02:01+A*03:01^C*07:02+C*07:02^B*07:02+B*07:02^DRB1*07:01+DRB1*15:01^DQB1*02:01+DQB1*06:02	0.000193
A*01:01+A*02:01^C*07:01+C*07:02^B*07:02+B*08:01^DRB1*03:01+DRB1*07:01^DQB1*02:01+DQB1*02:01	0.000192
A*01:01+A*03:01^C*07:01+C*07:02^B*07:02+B*08:01^DRB1*03:01+DRB1*07:01^DQB1*02:01+DQB1*03:03	0.000192
A*01:01+A*01:01^C*07:01+C*07:01^B*08:01+B*08:01^DRB1*03:01+DRB1*04:01^DQB1*02:01+DQB1*03:02	0.000191
A*01:01+A*02:01^C*06:02+C*07:01^B*08:01+B*50:01^DRB1*03:01+DRB1*07:01^DQB1*02:01+DQB1*02:01	0.000191
A*01:01+A*02:01^C*07:01+C*07:02^B*07:02+B*08:01^DRB1*03:01+DRB1*04:01^DQB1*02:01+DQB1*03:01	0.00019
A*01:01+A*32:01^C*07:01+C*07:02^B*07:02+B*08:01^DRB1*03:01+DRB1*15:01^DQB1*02:01+DQB1*06:02	0.000188
A*02:01+A*03:01^C*05:01+C*07:02^B*07:02+B*44:02^DRB1*04:01+DRB1*15:01^DQB1*03:02+DQB1*06:02	0.000188
A*02:01+A*24:02^C*06:02+C*07:02^B*07:02+B*57:01^DRB1*07:01+DRB1*15:01^DQB1*03:03+DQB1*06:02	0.000187
A*02:01+A*03:01^C*05:01+C*07:02^B*07:02+B*44:02^DRB1*12:01+DRB1*15:01^DQB1*03:01+DQB1*06:02	0.000186
A*01:01+A*11:01^C*01:02+C*07:01^B*08:01+B*27:05^DRB1*01:01+DRB1*03:01^DQB1*02:01+DQB1*05:01	0.000186
A*25:01+A*29:02^C*12:03+C*16:01^B*18:01+B*44:03^DRB1*07:01+DRB1*15:01^DQB1*02:01+DQB1*06:02	0.000185
A*02:01+A*25:01^C*07:02+C*12:03^B*07:02+B*18:01^DRB1*15:01+DRB1*15:01^DQB1*06:02+DQB1*06:02	0.000184
A*02:01+A*02:01^C*03:03+C*05:01^B*15:01+B*44:02^DRB1*04:01+DRB1*04:01^DQB1*03:01+DQB1*03:02	0.000184
A*01:01+A*68:01^C*07:01+C*07:02^B*07:02+B*08:01^DRB1*03:01+DRB1*15:01^DQB1*02:01+DQB1*06:02	0.000182
A*01:01+A*29:02^C*07:01+C*07:02^B*07:02+B*08:01^DRB1*03:01+DRB1*15:01^DQB1*02:01+DQB1*06:02	0.000182
A*02:01+A*30:02^C*05:01+C*07:02^B*07:02+B*18:01^DRB1*03:01+DRB1*15:01^DQB1*02:01+DQB1*06:02	0.000182
A*02:01+A*03:01^C*03:04+C*04:01^B*15:01+B*35:01^DRB1*01:01+DRB1*04:01^DQB1*03:02+DQB1*05:01	0.000181
A*01:01+A*02:01^C*03:04+C*07:01^B*08:01+B*40:01^DRB1*01:01+DRB1*03:01^DQB1*02:01+DQB1*05:01	0.000179
A*01:01+A*01:01^C*06:02+C*06:02^B*57:01+B*57:01^DRB1*07:01+DRB1*07:01^DQB1*03:03+DQB1*03:03	0.000179
A*01:01+A*11:01^C*07:01+C*16:01^B*08:01+B*44:03^DRB1*03:01+DRB1*07:01^DQB1*02:01+DQB1*02:01	0.000177
A*01:01+A*01:01^C*06:02+C*07:01^B*08:01+B*13:02^DRB1*03:01+DRB1*07:01^DQB1*02:01+DQB1*02:01	0.000177
A*01:01+A*03:01^C*04:01+C*07:02^B*07:02+B*35:01^DRB1*01:01+DRB1*15:01^DQB1*05:01+DQB1*06:02	0.000176
A*01:01+A*02:01^C*03:03+C*07:01^B*08:01+B*15:01^DRB1*03:01+DRB1*15:01^DQB1*02:01+DQB1*06:02	0.000176
A*02:01+A*29:02^C*05:01+C*16:01^B*44:02+B*44:03^DRB1*01:01+DRB1*07:01^DQB1*02:01+DQB1*05:01	0.000175
A*02:01+A*32:01^C*07:02+C*08:02^B*07:02+B*14:01^DRB1*07:01+DRB1*15:01^DQB1*02:01+DQB1*06:02	0.000174
A*01:01+A*01:01^C*04:01+C*07:01^B*08:01+B*35:01^DRB1*01:01+DRB1*03:01^DQB1*02:01+DQB1*05:01	0.000174
A*01:01+A*02:01^C*05:01+C*07:01^B*08:01+B*44:02^DRB1*03:01+DRB1*07:01^DQB1*02:01+DQB1*03:03	0.000173
A*01:01+A*68:01^C*07:01+C*07:01^B*08:01+B*08:01^DRB1*03:01+DRB1*03:01^DQB1*02:01+DQB1*02:01	0.000172
A*01:01+A*03:01^C*07:01+C*07:02^B*07:02+B*08:01^DRB1*04:04+DRB1*15:01^DQB1*03:02+DQB1*06:02	0.000172
A*29:02+A*32:01^C*08:02+C*16:01^B*14:01+B*44:03^DRB1*07:01+DRB1*07:01^DQB1*02:01+DQB1*02:01	0.000172
A*01:01+A*02:01^C*03:04+C*07:01^B*08:01+B*40:01^DRB1*03:01+DRB1*07:01^DQB1*02:01+DQB1*02:01	0.000171
A*01:01+A*26:01^C*07:01+C*12:03^B*08:01+B*38:01^DRB1*03:01+DRB1*13:01^DQB1*02:01+DQB1*06:03	0.000171
A*02:01+A*29:02^C*16:01+C*16:01^B*44:03+B*44:03^DRB1*07:01+DRB1*07:01^DQB1*02:01+DQB1*02:01	0.000169
A*01:01+A*11:01^C*05:01+C*07:01^B*08:01+B*18:01^DRB1*03:01+DRB1*03:01^DQB1*02:01+DQB1*02:01	0.000169
A*01:01+A*26:01^C*07:01+C*08:02^B*08:01+B*14:01^DRB1*03:01+DRB1*07:01^DQB1*02:01+DQB1*02:01	0.000169
A*02:01+A*02:01^C*05:01+C*07:02^B*07:02+B*44:02^DRB1*01:01+DRB1*04:01^DQB1*03:01+DQB1*05:01	0.000169
A*02:01+A*29:02^C*01:02+C*16:01^B*27:05+B*44:03^DRB1*01:01+DRB1*07:01^DQB1*02:01+DQB1*05:01	0.000167
A*01:01+A*03:01^C*07:01+C*07:02^B*07:02+B*08:01^DRB1*03:01+DRB1*04:01^DQB1*02:01+DQB1*03:02	0.000167
A*02:01+A*29:02^C*05:01+C*16:01^B*44:02+B*44:03^DRB1*07:01+DRB1*13:01^DQB1*02:01+DQB1*06:03	0.000167
A*01:01+A*24:02^C*07:01+C*07:02^B*08:01+B*39:06^DRB1*03:01+DRB1*08:01^DQB1*02:01+DQB1*04:02	0.000166
A*01:01+A*03:01^C*03:03+C*07:01^B*08:01+B*15:01^DRB1*03:01+DRB1*13:01^DQB1*02:01+DQB1*06:03	0.000164
A*03:01+A*29:02^C*07:02+C*16:01^B*07:02+B*44:03^DRB1*01:01+DRB1*07:01^DQB1*02:01+DQB1*05:01	0.000164
A*01:01+A*02:01^C*02:02+C*07:01^B*08:01+B*27:05^DRB1*01:01+DRB1*03:01^DQB1*02:01+DQB1*05:01	0.000163
A*01:01+A*02:01^C*03:03+C*07:01^B*08:01+B*15:01^DRB1*03:01+DRB1*04:01^DQB1*02:01+DQB1*03:01	0.000163
A*02:01+A*03:01^C*05:01+C*07:02^B*07:02+B*44:02^DRB1*07:01+DRB1*15:01^DQB1*02:01+DQB1*06:02	0.000163
A*01:01+A*24:02^C*03:03+C*07:01^B*08:01+B*15:01^DRB1*03:01+DRB1*04:04^DQB1*02:01+DQB1*03:02	0.000163
A*02:01+A*02:01^C*05:01+C*08:02^B*14:01+B*44:02^DRB1*04:01+DRB1*07:01^DQB1*02:01+DQB1*03:01	0.000163
A*01:01+A*02:01^C*02:02+C*07:01^B*08:01+B*51:01^DRB1*03:01+DRB1*11:01^DQB1*02:01+DQB1*03:01	0.000163
A*01:01+A*02:01^C*03:04+C*06:02^B*40:01+B*57:01^DRB1*07:01+DRB1*13:02^DQB1*03:03+DQB1*06:04	0.000163
A*01:01+A*03:01^C*07:01+C*08:02^B*08:01+B*14:02^DRB1*03:01+DRB1*07:01^DQB1*02:01+DQB1*02:01	0.000162
A*02:01+A*03:01^C*04:01+C*06:02^B*35:01+B*57:01^DRB1*01:01+DRB1*07:01^DQB1*03:03+DQB1*05:01	0.000162
A*01:01+A*23:01^C*04:01+C*06:02^B*44:03+B*57:01^DRB1*07:01+DRB1*07:01^DQB1*02:01+DQB1*03:03	0.000162
A*01:01+A*30:01^C*06:02+C*06:02^B*13:02+B*57:01^DRB1*07:01+DRB1*07:01^DQB1*02:01+DQB1*03:03	0.000162
A*01:01+A*68:01^C*07:01+C*07:04^B*08:01+B*44:02^DRB1*01:01+DRB1*03:01^DQB1*02:01+DQB1*05:01	0.000161
A*02:01+A*02:01^C*03:03+C*07:02^B*07:02+B*15:01^DRB1*13:01+DRB1*15:01^DQB1*06:02+DQB1*06:03	0.000161
A*01:01+A*68:01^C*07:01+C*07:04^B*08:01+B*44:02^DRB1*03:01+DRB1*13:02^DQB1*02:01+DQB1*06:04	0.000161
A*01:01+A*03:01^C*06:02+C*07:01^B*08:01+B*47:01^DRB1*03:01+DRB1*07:01^DQB1*02:01+DQB1*02:01	0.000161
A*11:01+A*29:02^C*07:02+C*16:01^B*07:02+B*44:03^DRB1*07:01+DRB1*15:01^DQB1*02:01+DQB1*06:02	0.00016
A*02:01+A*02:05^C*05:01+C*06:02^B*44:02+B*50:01^DRB1*04:01+DRB1*07:01^DQB1*02:01+DQB1*03:01	0.00016
A*01:01+A*03:01^C*07:01+C*07:02^B*07:02+B*08:01^DRB1*07:01+DRB1*15:01^DQB1*02:01+DQB1*06:02	0.00016
A*01:01+A*24:02^C*03:03+C*07:01^B*08:01+B*55:01^DRB1*03:01+DRB1*14:01^DQB1*02:01+DQB1*05:03	0.00016
A*02:01+A*02:01^C*03:04+C*05:01^B*40:01+B*44:02^DRB1*04:01+DRB1*04:04^DQB1*03:01+DQB1*03:02	0.000159
A*01:01+A*01:01^C*07:01+C*07:02^B*07:02+B*08:01^DRB1*01:01+DRB1*03:01^DQB1*02:01+DQB1*05:01	0.000159
A*01:01+A*66:01^C*07:01+C*17:01^B*08:01+B*41:02^DRB1*03:01+DRB1*13:03^DQB1*02:01+DQB1*03:01	0.000158
A*01:01+A*02:01^C*05:01+C*07:01^B*08:01+B*44:02^DRB1*01:01+DRB1*04:01^DQB1*03:01+DQB1*05:01	0.000158
A*01:01+A*03:01^C*01:02+C*07:01^B*08:01+B*51:01^DRB1*01:01+DRB1*03:01^DQB1*02:01+DQB1*05:01	0.000157
A*02:01+A*03:01^C*07:02+C*07:02^B*07:02+B*07:02^DRB1*13:01+DRB1*15:01^DQB1*06:02+DQB1*06:03	0.000157
A*01:01+A*02:01^C*07:01+C*14:02^B*08:01+B*51:01^DRB1*03:01+DRB1*13:01^DQB1*02:01+DQB1*06:03	0.000157
A*02:01+A*29:02^C*06:02+C*16:01^B*13:02+B*44:03^DRB1*07:01+DRB1*07:01^DQB1*02:01+DQB1*02:01	0.000157
A*02:01+A*03:01^C*07:02+C*07:02^B*07:02+B*07:02^DRB1*04:01+DRB1*15:01^DQB1*03:01+DQB1*06:02	0.000155
A*01:01+A*02:01^C*05:01+C*06:02^B*44:02+B*57:01^DRB1*07:01+DRB1*15:01^DQB1*03:03+DQB1*06:02	0.000154
A*01:01+A*24:02^C*07:01+C*16:01^B*08:01+B*44:03^DRB1*03:01+DRB1*07:01^DQB1*02:01+DQB1*02:01	0.000153
A*01:01+A*03:01^C*07:01+C*07:02^B*07:02+B*08:01^DRB1*03:01+DRB1*13:02^DQB1*02:01+DQB1*06:04	0.000152
A*03:01+A*33:01^C*07:02+C*08:02^B*07:02+B*14:02^DRB1*01:02+DRB1*15:01^DQB1*05:01+DQB1*06:02	0.000152
A*02:01+A*03:01^C*07:02+C*07:02^B*07:02+B*07:02^DRB1*03:01+DRB1*15:01^DQB1*02:01+DQB1*06:02	0.000152
A*29:02+A*30:02^C*05:01+C*16:01^B*18:01+B*44:03^DRB1*03:01+DRB1*07:01^DQB1*02:01+DQB1*02:01	0.000152
A*01:01+A*01:01^C*06:02+C*07:02^B*07:02+B*57:01^DRB1*07:01+DRB1*15:01^DQB1*03:03+DQB1*06:02	0.000151
A*01:01+A*31:01^C*02:02+C*07:01^B*08:01+B*27:05^DRB1*03:01+DRB1*04:01^DQB1*02:01+DQB1*03:02	0.000151
A*03:01+A*24:02^C*03:04+C*07:02^B*07:02+B*40:01^DRB1*04:04+DRB1*15:01^DQB1*03:02+DQB1*06:02	0.000151
A*02:01+A*02:01^C*07:02+C*16:01^B*07:02+B*44:03^DRB1*07:01+DRB1*15:01^DQB1*02:01+DQB1*06:02	0.000149
A*01:01+A*23:01^C*07:01+C*07:01^B*08:01+B*49:01^DRB1*03:01+DRB1*11:01^DQB1*02:01+DQB1*03:01	0.000149
A*02:01+A*11:01^C*07:02+C*07:02^B*07:02+B*07:02^DRB1*15:01+DRB1*15:01^DQB1*06:02+DQB1*06:02	0.000149
A*01:01+A*11:01^C*05:01+C*07:01^B*08:01+B*44:02^DRB1*03:01+DRB1*04:01^DQB1*02:01+DQB1*03:01	0.000149
A*01:01+A*01:01^C*06:02+C*07:01^B*08:01+B*57:01^DRB1*03:01+DRB1*15:01^DQB1*02:01+DQB1*06:02	0.000148
A*01:01+A*32:01^C*05:01+C*07:01^B*08:01+B*44:02^DRB1*01:01+DRB1*03:01^DQB1*02:01+DQB1*05:01	0.000147
A*01:01+A*11:01^C*04:01+C*07:01^B*08:01+B*35:01^DRB1*03:01+DRB1*14:01^DQB1*02:01+DQB1*05:03	0.000147
A*01:01+A*29:02^C*07:01+C*16:01^B*08:01+B*44:03^DRB1*01:01+DRB1*07:01^DQB1*02:01+DQB1*05:01	0.000147
A*01:01+A*31:01^C*03:04+C*06:02^B*40:01+B*57:01^DRB1*04:04+DRB1*07:01^DQB1*03:02+DQB1*03:03	0.000147
A*01:01+A*03:01^C*07:01+C*07:02^B*07:02+B*08:01^DRB1*03:01+DRB1*14:01^DQB1*02:01+DQB1*05:03	0.000146
A*02:01+A*02:01^C*06:02+C*07:01^B*08:01+B*57:01^DRB1*03:01+DRB1*07:01^DQB1*02:01+DQB1*03:03	0.000146
A*02:01+A*03:01^C*05:01+C*07:02^B*07:02+B*44:02^DRB1*11:01+DRB1*15:01^DQB1*03:01+DQB1*06:02	0.000145
A*01:01+A*02:01^C*03:03+C*07:01^B*08:01+B*15:01^DRB1*03:01+DRB1*11:01^DQB1*02:01+DQB1*03:01	0.000145
A*02:01+A*03:01^C*05:01+C*07:02^B*07:02+B*44:02^DRB1*03:01+DRB1*15:01^DQB1*02:01+DQB1*06:02	0.000145
A*01:01+A*02:01^C*07:01+C*07:02^B*07:02+B*08:01^DRB1*01:01+DRB1*15:01^DQB1*05:01+DQB1*06:02	0.000145
A*01:01+A*02:01^C*02:02+C*07:01^B*08:01+B*27:05^DRB1*03:01+DRB1*04:04^DQB1*02:01+DQB1*03:02	0.000145
A*02:01+A*02:01^C*03:03+C*07:02^B*07:02+B*15:01^DRB1*04:01+DRB1*15:01^DQB1*03:02+DQB1*06:02	0.000145
A*01:01+A*02:01^C*05:01+C*07:01^B*08:01+B*44:02^DRB1*04:01+DRB1*04:04^DQB1*03:01+DQB1*03:02	0.000145
A*01:01+A*02:01^C*07:01+C*07:02^B*07:02+B*08:01^DRB1*03:01+DRB1*12:01^DQB1*02:01+DQB1*03:01	0.000145
A*02:01+A*02:01^C*04:01+C*05:01^B*35:01+B*44:02^DRB1*01:01+DRB1*04:01^DQB1*03:01+DQB1*05:01	0.000144
A*01:01+A*02:01^C*06:02+C*06:02^B*57:01+B*57:01^DRB1*07:01+DRB1*07:01^DQB1*03:03+DQB1*03:03	0.000144
A*02:01+A*03:01^C*05:01+C*07:02^B*07:02+B*44:02^DRB1*04:01+DRB1*04:01^DQB1*03:01+DQB1*03:01	0.000144
A*02:01+A*68:02^C*05:01+C*08:02^B*14:02+B*44:02^DRB1*04:01+DRB1*13:03^DQB1*03:01+DQB1*03:01	0.000143
A*02:01+A*03:01^C*07:02+C*07:02^B*07:02+B*07:02^DRB1*04:01+DRB1*15:01^DQB1*03:02+DQB1*06:02	0.000143
A*01:01+A*24:02^C*07:01+C*07:02^B*07:02+B*08:01^DRB1*01:01+DRB1*03:01^DQB1*02:01+DQB1*05:01	0.000142
A*02:01+A*02:01^C*05:01+C*07:01^B*08:01+B*44:02^DRB1*03:01+DRB1*15:01^DQB1*02:01+DQB1*06:02	0.000142
A*02:01+A*03:01^C*03:04+C*07:02^B*07:02+B*40:01^DRB1*15:01+DRB1*15:01^DQB1*06:02+DQB1*06:02	0.000142
A*01:01+A*02:01^C*05:01+C*07:01^B*08:01+B*44:02^DRB1*03:01+DRB1*14:01^DQB1*02:01+DQB1*05:03	0.000142
A*01:01+A*25:01^C*07:01+C*07:02^B*07:02+B*08:01^DRB1*03:01+DRB1*15:01^DQB1*02:01+DQB1*06:02	0.000142
A*01:01+A*24:02^C*03:03+C*07:01^B*08:01+B*55:01^DRB1*03:01+DRB1*13:02^DQB1*02:01+DQB1*06:04	0.000141
A*02:01+A*03:01^C*07:02+C*07:02^B*07:02+B*07:02^DRB1*04:04+DRB1*15:01^DQB1*03:02+DQB1*06:02	0.000141
A*03:01+A*03:01^C*05:01+C*07:02^B*07:02+B*44:02^DRB1*04:01+DRB1*15:01^DQB1*03:01+DQB1*06:02	0.000141
A*01:01+A*29:02^C*07:01+C*16:01^B*08:01+B*44:03^DRB1*03:01+DRB1*04:01^DQB1*02:01+DQB1*03:01	0.000141
A*02:01+A*11:01^C*05:01+C*07:01^B*08:01+B*44:02^DRB1*03:01+DRB1*04:01^DQB1*02:01+DQB1*03:01	0.00014
A*02:01+A*03:01^C*01:02+C*07:02^B*07:02+B*27:05^DRB1*01:03+DRB1*15:01^DQB1*03:01+DQB1*06:02	0.00014
A*01:01+A*02:01^C*06:02+C*07:01^B*08:01+B*13:02^DRB1*03:01+DRB1*15:01^DQB1*02:01+DQB1*06:02	0.00014
A*03:01+A*03:01^C*07:02+C*07:02^B*07:02+B*07:02^DRB1*07:01+DRB1*15:01^DQB1*02:01+DQB1*06:02	0.000139
A*02:01+A*11:01^C*07:01+C*07:02^B*07:02+B*08:01^DRB1*03:01+DRB1*15:01^DQB1*02:01+DQB1*06:02	0.000139
A*02:01+A*03:01^C*05:01+C*07:02^B*07:02+B*44:02^DRB1*03:01+DRB1*04:01^DQB1*02:01+DQB1*03:01	0.000139
A*03:01+A*03:01^C*06:02+C*07:02^B*07:02+B*57:01^DRB1*07:01+DRB1*15:01^DQB1*03:03+DQB1*06:02	0.000139
A*01:01+A*33:01^C*07:01+C*08:02^B*08:01+B*14:02^DRB1*03:01+DRB1*03:01^DQB1*02:01+DQB1*02:01	0.000138
A*02:01+A*02:01^C*05:01+C*05:01^B*44:02+B*44:02^DRB1*04:01+DRB1*07:01^DQB1*02:01+DQB1*03:01	0.000138
A*02:01+A*03:01^C*03:04+C*07:02^B*07:02+B*40:01^DRB1*04:01+DRB1*15:01^DQB1*03:02+DQB1*06:02	0.000138
A*01:01+A*02:01^C*05:01+C*06:02^B*37:01+B*44:02^DRB1*04:01+DRB1*15:01^DQB1*03:01+DQB1*06:02	0.000137
A*01:01+A*03:01^C*07:01+C*07:02^B*07:02+B*08:01^DRB1*03:01+DRB1*11:01^DQB1*02:01+DQB1*03:01	0.000137
A*03:01+A*31:01^C*03:04+C*04:01^B*35:01+B*40:01^DRB1*01:01+DRB1*04:04^DQB1*03:02+DQB1*05:01	0.000137
A*01:01+A*03:01^C*07:01+C*07:02^B*07:02+B*08:01^DRB1*04:01+DRB1*15:01^DQB1*03:01+DQB1*06:02	0.000137
A*01:01+A*11:01^C*06:02+C*07:01^B*08:01+B*57:01^DRB1*03:01+DRB1*07:01^DQB1*02:01+DQB1*03:03	0.000137
A*02:01+A*03:01^C*05:01+C*07:02^B*07:02+B*18:01^DRB1*03:01+DRB1*15:01^DQB1*02:01+DQB1*06:02	0.000137
A*01:01+A*03:01^C*06:02+C*07:02^B*07:02+B*37:01^DRB1*15:01+DRB1*15:01^DQB1*06:02+DQB1*06:02	0.000137
A*02:01+A*11:01^C*04:01+C*07:02^B*07:02+B*35:01^DRB1*01:03+DRB1*15:01^DQB1*05:01+DQB1*06:02	0.000136
A*01:01+A*24:02^C*07:01+C*07:02^B*07:02+B*08:01^DRB1*03:01+DRB1*04:01^DQB1*02:01+DQB1*03:01	0.000136
A*01:01+A*02:01^C*05:01+C*06:02^B*44:02+B*57:01^DRB1*01:01+DRB1*07:01^DQB1*03:03+DQB1*05:01	0.000136
A*02:01+A*24:02^C*03:04+C*07:02^B*07:02+B*40:01^DRB1*13:02+DRB1*15:01^DQB1*06:02+DQB1*06:04	0.000135
A*03:01+A*23:01^C*04:01+C*04:01^B*35:01+B*44:03^DRB1*01:01+DRB1*07:01^DQB1*02:01+DQB1*05:01	0.000135
A*01:01+A*02:01^C*06:02+C*07:01^B*08:01+B*37:01^DRB1*03:01+DRB1*10:01^DQB1*02:01+DQB1*05:01	0.000134
A*11:01+A*29:02^C*04:01+C*16:01^B*35:01+B*44:03^DRB1*01:03+DRB1*07:01^DQB1*02:01+DQB1*05:01	0.000134
A*03:01+A*24:02^C*06:02+C*07:02^B*07:02+B*57:01^DRB1*07:01+DRB1*15:01^DQB1*03:03+DQB1*06:02	0.000133
A*01:01+A*03:01^C*05:01+C*07:01^B*08:01+B*18:01^DRB1*03:01+DRB1*03:01^DQB1*02:01+DQB1*02:01	0.000133
A*02:01+A*02:05^C*06:02+C*07:02^B*07:02+B*50:01^DRB1*07:01+DRB1*15:01^DQB1*02:01+DQB1*06:02	0.000133
A*01:01+A*68:02^C*04:01+C*07:01^B*08:01+B*53:01^DRB1*03:01+DRB1*13:02^DQB1*02:01+DQB1*06:04	0.000133
A*02:01+A*03:01^C*07:02+C*07:02^B*07:02+B*07:02^DRB1*01:03+DRB1*15:01^DQB1*05:01+DQB1*06:02	0.000133
A*02:01+A*11:01^C*03:03+C*05:01^B*44:02+B*55:01^DRB1*04:01+DRB1*14:01^DQB1*03:01+DQB1*05:03	0.000132
A*01:01+A*01:01^C*06:02+C*07:01^B*08:01+B*57:01^DRB1*03:01+DRB1*03:01^DQB1*02:01+DQB1*02:01	0.000132
A*02:01+A*02:01^C*03:04+C*05:01^B*40:01+B*44:02^DRB1*04:01+DRB1*15:01^DQB1*03:01+DQB1*06:02	0.000132
A*03:01+A*03:01^C*07:02+C*07:02^B*07:02+B*07:02^DRB1*04:01+DRB1*15:01^DQB1*03:01+DQB1*06:02	0.000132
A*01:01+A*11:01^C*04:01+C*07:01^B*08:01+B*35:01^DRB1*03:01+DRB1*07:01^DQB1*02:01+DQB1*02:01	0.000132
A*02:01+A*23:01^C*04:01+C*07:01^B*08:01+B*44:03^DRB1*03:01+DRB1*07:01^DQB1*02:01+DQB1*02:01	0.000131
A*01:01+A*02:01^C*05:01+C*06:02^B*44:02+B*57:01^DRB1*07:01+DRB1*13:01^DQB1*03:03+DQB1*06:03	0.000131
A*02:01+A*02:01^C*05:01+C*05:01^B*44:02+B*44:02^DRB1*04:01+DRB1*11:01^DQB1*03:01+DQB1*03:01	0.000131
A*01:01+A*02:01^C*07:01+C*07:02^B*07:02+B*08:01^DRB1*03:01+DRB1*14:01^DQB1*02:01+DQB1*05:03	0.00013
A*02:01+A*24:02^C*03:04+C*07:02^B*07:02+B*15:01^DRB1*04:01+DRB1*15:01^DQB1*03:02+DQB1*06:02	0.00013
A*03:01+A*03:01^C*07:02+C*07:02^B*07:02+B*07:02^DRB1*04:04+DRB1*15:01^DQB1*03:02+DQB1*06:02	0.00013
A*01:01+A*02:01^C*07:01+C*07:01^B*08:01+B*08:01^DRB1*01:01+DRB1*03:01^DQB1*02:01+DQB1*05:01	0.00013
A*03:01+A*11:01^C*04:01+C*07:02^B*07:02+B*35:01^DRB1*04:07+DRB1*15:01^DQB1*03:01+DQB1*06:02	0.000129
A*02:01+A*02:01^C*05:01+C*05:01^B*44:02+B*44:02^DRB1*04:01+DRB1*12:01^DQB1*03:01+DQB1*03:01	0.000129
A*01:01+A*02:01^C*07:01+C*07:01^B*08:01+B*08:01^DRB1*03:01+DRB1*15:01^DQB1*02:01+DQB1*06:02	0.000128
A*01:01+A*25:01^C*07:01+C*07:01^B*08:01+B*58:01^DRB1*03:01+DRB1*13:03^DQB1*02:01+DQB1*03:01	0.000128
A*01:01+A*11:01^C*06:02+C*07:02^B*07:02+B*57:01^DRB1*07:01+DRB1*15:01^DQB1*03:03+DQB1*06:02	0.000127
A*02:01+A*02:01^C*01:02+C*07:02^B*07:02+B*27:05^DRB1*01:01+DRB1*15:01^DQB1*05:01+DQB1*06:02	0.000127
A*03:01+A*68:02^C*07:02+C*08:02^B*07:02+B*14:02^DRB1*13:03+DRB1*15:01^DQB1*03:01+DQB1*06:02	0.000127
A*01:01+A*03:01^C*06:02+C*08:02^B*14:02+B*57:01^DRB1*07:01+DRB1*13:02^DQB1*03:03+DQB1*06:09	0.000127
A*03:01+A*29:02^C*07:01+C*16:01^B*08:01+B*44:03^DRB1*03:01+DRB1*07:01^DQB1*02:01+DQB1*02:01	0.000126
A*03:01+A*24:02^C*07:02+C*07:02^B*07:02+B*07:02^DRB1*01:01+DRB1*15:01^DQB1*05:01+DQB1*06:02	0.000126
A*01:01+A*02:01^C*06:02+C*06:02^B*13:02+B*57:01^DRB1*07:01+DRB1*07:01^DQB1*02:01+DQB1*03:03	0.000126
A*02:01+A*29:02^C*03:03+C*16:01^B*15:01+B*44:03^DRB1*04:01+DRB1*07:01^DQB1*02:01+DQB1*03:02	0.000126
A*02:01+A*02:01^C*03:04+C*07:01^B*08:01+B*15:01^DRB1*03:01+DRB1*04:01^DQB1*02:01+DQB1*03:02	0.000125
A*01:01+A*68:01^C*03:04+C*07:01^B*08:01+B*40:01^DRB1*03:01+DRB1*13:02^DQB1*02:01+DQB1*06:04	0.000125
A*03:01+A*03:01^C*07:02+C*07:02^B*07:02+B*07:02^DRB1*13:01+DRB1*15:01^DQB1*06:02+DQB1*06:03	0.000125
A*01:01+A*02:01^C*03:03+C*07:01^B*08:01+B*15:01^DRB1*01:01+DRB1*03:01^DQB1*02:01+DQB1*05:01	0.000125
A*01:01+A*24:02^C*07:01+C*07:02^B*07:02+B*08:01^DRB1*03:01+DRB1*04:04^DQB1*02:01+DQB1*03:02	0.000125
A*02:01+A*24:02^C*05:01+C*06:02^B*44:02+B*57:01^DRB1*04:01+DRB1*07:01^DQB1*03:01+DQB1*03:03	0.000125
A*02:05+A*29:02^C*06:02+C*16:01^B*44:03+B*50:01^DRB1*07:01+DRB1*07:01^DQB1*02:01+DQB1*02:01	0.000125
A*01:01+A*26:01^C*06:02+C*07:01^B*08:01+B*45:01^DRB1*03:01+DRB1*07:01^DQB1*02:01+DQB1*02:01	0.000124
A*01:01+A*03:01^C*07:01+C*08:02^B*08:01+B*14:02^DRB1*01:01+DRB1*03:01^DQB1*02:01+DQB1*05:01	0.000124
A*03:01+A*24:02^C*04:01+C*07:02^B*07:02+B*35:01^DRB1*01:03+DRB1*15:01^DQB1*05:01+DQB1*06:02	0.000124
A*01:01+A*01:01^C*03:04+C*07:01^B*08:01+B*15:01^DRB1*03:01+DRB1*04:01^DQB1*02:01+DQB1*03:02	0.000124
A*01:01+A*11:01^C*03:04+C*07:01^B*08:01+B*40:01^DRB1*03:01+DRB1*04:04^DQB1*02:01+DQB1*03:02	0.000123
A*01:01+A*11:01^C*04:01+C*06:02^B*35:01+B*57:01^DRB1*01:01+DRB1*07:01^DQB1*03:03+DQB1*05:01	0.000123
A*01:01+A*24:02^C*07:02+C*07:02^B*07:02+B*07:02^DRB1*15:01+DRB1*15:01^DQB1*06:02+DQB1*06:02	0.000123
A*01:01+A*01:01^C*06:02+C*07:01^B*08:01+B*57:01^DRB1*01:01+DRB1*03:01^DQB1*02:01+DQB1*05:01	0.000123
A*02:01+A*03:01^C*03:04+C*07:02^B*07:02+B*40:01^DRB1*01:01+DRB1*15:01^DQB1*05:01+DQB1*06:02	0.000123
A*02:01+A*24:02^C*03:03+C*07:02^B*07:02+B*15:01^DRB1*13:01+DRB1*15:01^DQB1*06:02+DQB1*06:03	0.000123
A*02:01+A*02:01^C*03:04+C*07:01^B*08:01+B*40:01^DRB1*03:01+DRB1*13:02^DQB1*02:01+DQB1*06:04	0.000122
A*01:01+A*03:01^C*07:01+C*07:02^B*07:02+B*08:01^DRB1*01:03+DRB1*03:01^DQB1*02:01+DQB1*05:01	0.000122
A*02:01+A*29:02^C*07:02+C*16:01^B*07:02+B*44:03^DRB1*01:01+DRB1*07:01^DQB1*02:01+DQB1*05:01	0.000122
A*02:01+A*03:01^C*05:01+C*06:02^B*44:02+B*57:01^DRB1*04:01+DRB1*07:01^DQB1*03:01+DQB1*03:03	0.000121
A*02:01+A*29:02^C*05:01+C*16:01^B*44:02+B*44:03^DRB1*04:01+DRB1*15:01^DQB1*03:01+DQB1*06:02	0.000121
A*01:01+A*01:01^C*07:01+C*07:01^B*08:01+B*08:01^DRB1*03:01+DRB1*03:01^DQB1*02:01+DQB1*06:02	0.00012
A*02:01+A*03:01^C*07:01+C*08:02^B*08:01+B*14:02^DRB1*03:01+DRB1*13:02^DQB1*02:01+DQB1*06:09	0.00012
A*03:01+A*11:01^C*03:03+C*07:02^B*07:02+B*55:01^DRB1*14:01+DRB1*15:01^DQB1*05:03+DQB1*06:02	0.00012
A*01:01+A*03:01^C*07:02+C*12:02^B*07:02+B*52:01^DRB1*15:01+DRB1*15:02^DQB1*06:01+DQB1*06:02	0.000119
A*02:01+A*03:01^C*03:04+C*07:02^B*07:02+B*15:01^DRB1*01:01+DRB1*15:01^DQB1*05:01+DQB1*06:02	0.000119
A*02:01+A*02:01^C*05:01+C*07:02^B*07:02+B*44:02^DRB1*12:01+DRB1*15:01^DQB1*03:01+DQB1*06:02	0.000119
A*02:01+A*03:01^C*04:01+C*05:01^B*35:01+B*44:02^DRB1*01:01+DRB1*15:01^DQB1*05:01+DQB1*06:02	0.000119
A*02:01+A*24:02^C*05:01+C*07:01^B*08:01+B*44:02^DRB1*03:01+DRB1*04:01^DQB1*02:01+DQB1*03:01	0.000119
A*01:01+A*26:01^C*07:01+C*07:02^B*07:02+B*08:01^DRB1*03:01+DRB1*15:01^DQB1*02:01+DQB1*06:02	0.000119
A*02:01+A*02:01^C*03:04+C*03:04^B*15:01+B*40:01^DRB1*04:01+DRB1*13:02^DQB1*03:02+DQB1*06:04	0.000118
A*02:01+A*03:01^C*05:01+C*07:02^B*07:02+B*44:02^DRB1*04:01+DRB1*07:01^DQB1*02:01+DQB1*03:01	0.000118
A*01:01+A*24:02^C*03:04+C*07:01^B*08:01+B*40:01^DRB1*03:01+DRB1*13:02^DQB1*02:01+DQB1*06:04	0.000118
A*01:01+A*03:01^C*06:02+C*07:02^B*07:02+B*57:01^DRB1*01:01+DRB1*07:01^DQB1*03:03+DQB1*05:01	0.000118
A*01:01+A*03:01^C*07:01+C*07:04^B*08:01+B*44:02^DRB1*03:01+DRB1*11:01^DQB1*02:01+DQB1*03:01	0.000118
A*01:01+A*01:01^C*03:03+C*07:01^B*08:01+B*15:01^DRB1*03:01+DRB1*13:01^DQB1*02:01+DQB1*06:03	0.000118
A*02:01+A*03:01^C*03:04+C*07:02^B*07:02+B*40:01^DRB1*04:01+DRB1*15:01^DQB1*03:01+DQB1*06:02	0.000117
A*01:01+A*03:01^C*07:01+C*07:02^B*07:02+B*08:01^DRB1*03:01+DRB1*08:01^DQB1*02:01+DQB1*04:02	0.000117
A*01:01+A*02:01^C*07:01+C*15:02^B*08:01+B*51:01^DRB1*03:01+DRB1*04:04^DQB1*02:01+DQB1*03:02	0.000117
A*02:01+A*03:01^C*05:01+C*07:02^B*07:02+B*44:02^DRB1*04:04+DRB1*15:01^DQB1*03:02+DQB1*06:02	0.000116
A*01:01+A*03:01^C*05:01+C*07:01^B*08:01+B*44:02^DRB1*03:01+DRB1*15:01^DQB1*02:01+DQB1*06:02	0.000116
A*03:01+A*03:01^C*07:02+C*07:02^B*07:02+B*07:02^DRB1*03:01+DRB1*15:01^DQB1*02:01+DQB1*06:02	0.000116
A*02:01+A*03:01^C*03:04+C*04:01^B*35:01+B*40:01^DRB1*01:01+DRB1*13:02^DQB1*05:01+DQB1*06:04	0.000116
A*02:01+A*02:01^C*01:02+C*05:01^B*27:05+B*44:02^DRB1*01:03+DRB1*04:01^DQB1*03:01+DQB1*03:01	0.000116
A*02:01+A*03:01^C*03:04+C*05:01^B*15:01+B*44:02^DRB1*04:01+DRB1*04:01^DQB1*03:01+DQB1*03:02	0.000116
A*02:01+A*29:02^C*08:02+C*16:01^B*14:01+B*44:03^DRB1*07:01+DRB1*07:01^DQB1*02:01+DQB1*02:01	0.000116
A*01:01+A*02:01^C*07:01+C*07:02^B*07:02+B*08:01^DRB1*03:01+DRB1*11:01^DQB1*02:01+DQB1*03:01	0.000116
A*01:01+A*01:01^C*06:02+C*07:01^B*08:01+B*57:01^DRB1*07:01+DRB1*15:01^DQB1*03:03+DQB1*06:02	0.000116
A*03:01+A*11:01^C*07:01+C*07:02^B*07:02+B*08:01^DRB1*03:01+DRB1*15:01^DQB1*02:01+DQB1*06:02	0.000115
A*01:01+A*02:01^C*05:01+C*07:02^B*07:02+B*44:02^DRB1*15:01+DRB1*15:01^DQB1*06:02+DQB1*06:02	0.000115
A*01:01+A*29:02^C*07:01+C*07:01^B*08:01+B*08:01^DRB1*03:01+DRB1*03:01^DQB1*02:01+DQB1*02:01	0.000115
A*03:01+A*32:01^C*07:01+C*07:02^B*07:02+B*08:01^DRB1*03:01+DRB1*15:01^DQB1*02:01+DQB1*06:02	0.000115
A*01:01+A*02:01^C*05:01+C*07:01^B*08:01+B*44:02^DRB1*04:01+DRB1*07:01^DQB1*02:01+DQB1*03:01	0.000115
A*02:01+A*03:01^C*05:01+C*07:02^B*07:02+B*44:02^DRB1*04:01+DRB1*13:01^DQB1*03:01+DQB1*06:03	0.000114
A*01:01+A*11:01^C*03:03+C*07:01^B*08:01+B*55:01^DRB1*03:01+DRB1*15:01^DQB1*02:01+DQB1*06:02	0.000114
A*01:01+A*03:01^C*03:04+C*07:01^B*08:01+B*40:01^DRB1*03:01+DRB1*13:02^DQB1*02:01+DQB1*06:04	0.000114
A*01:01+A*01:01^C*07:01+C*07:02^B*07:02+B*08:01^DRB1*03:01+DRB1*13:02^DQB1*02:01+DQB1*06:04	0.000114
A*01:01+A*01:01^C*07:01+C*07:01^B*08:01+B*08:01^DRB1*03:01+DRB1*13:02^DQB1*02:01+DQB1*06:04	0.000114
A*03:01+A*03:01^C*04:01+C*04:01^B*35:01+B*35:01^DRB1*01:01+DRB1*01:01^DQB1*05:01+DQB1*05:01	0.000114
A*01:01+A*02:01^C*03:04+C*07:01^B*08:01+B*40:01^DRB1*03:01+DRB1*03:01^DQB1*02:01+DQB1*02:01	0.000114
A*01:01+A*01:01^C*03:04+C*07:01^B*08:01+B*40:01^DRB1*03:01+DRB1*13:02^DQB1*02:01+DQB1*06:04	0.000113
A*03:01+A*68:01^C*07:02+C*07:04^B*07:02+B*44:02^DRB1*11:01+DRB1*15:01^DQB1*03:01+DQB1*06:02	0.000113
A*01:01+A*02:01^C*05:01+C*07:01^B*08:01+B*44:02^DRB1*04:01+DRB1*13:01^DQB1*03:01+DQB1*06:03	0.000113
A*02:01+A*02:01^C*05:01+C*05:01^B*44:02+B*44:02^DRB1*04:01+DRB1*04:01^DQB1*03:01+DQB1*03:02	0.000113
A*01:01+A*11:01^C*07:01+C*07:02^B*07:02+B*08:01^DRB1*03:01+DRB1*04:04^DQB1*02:01+DQB1*03:02	0.000112
A*01:01+A*31:01^C*07:01+C*15:02^B*08:01+B*51:01^DRB1*03:01+DRB1*15:01^DQB1*02:01+DQB1*06:02	0.000112
A*02:01+A*29:02^C*03:03+C*16:01^B*15:01+B*44:03^DRB1*07:01+DRB1*13:01^DQB1*02:01+DQB1*06:03	0.000112
A*02:01+A*33:01^C*05:01+C*08:02^B*14:02+B*44:02^DRB1*01:02+DRB1*04:01^DQB1*03:01+DQB1*05:01	0.000112
A*02:01+A*02:01^C*07:02+C*07:02^B*07:02+B*07:02^DRB1*01:01+DRB1*15:01^DQB1*05:01+DQB1*06:02	0.000112
A*01:01+A*02:01^C*05:01+C*07:01^B*08:01+B*44:02^DRB1*04:01+DRB1*04:01^DQB1*03:01+DQB1*03:01	0.000112
A*02:01+A*11:01^C*04:01+C*07:01^B*08:01+B*35:01^DRB1*01:01+DRB1*03:01^DQB1*02:01+DQB1*05:01	0.000112
A*01:01+A*25:01^C*06:02+C*12:03^B*18:01+B*57:01^DRB1*07:01+DRB1*15:01^DQB1*03:03+DQB1*06:02	0.000112
A*01:01+A*03:01^C*04:01+C*07:01^B*08:01+B*35:01^DRB1*03:01+DRB1*15:01^DQB1*02:01+DQB1*06:02	0.000111
A*01:01+A*29:02^C*07:01+C*16:01^B*08:01+B*44:03^DRB1*04:04+DRB1*07:01^DQB1*02:01+DQB1*03:02	0.000111
A*01:01+A*03:01^C*06:02+C*07:01^B*08:01+B*13:02^DRB1*03:01+DRB1*07:01^DQB1*02:01+DQB1*02:01	0.000111
A*01:01+A*01:01^C*07:01+C*08:02^B*08:01+B*14:01^DRB1*03:01+DRB1*07:01^DQB1*02:01+DQB1*02:01	0.000111
A*01:01+A*11:01^C*02:02+C*07:01^B*08:01+B*27:05^DRB1*03:01+DRB1*04:04^DQB1*02:01+DQB1*03:02	0.000111
A*01:01+A*24:02^C*05:01+C*07:01^B*08:01+B*18:01^DRB1*03:01+DRB1*03:01^DQB1*02:01+DQB1*02:01	0.000111
A*02:01+A*02:01^C*03:04+C*06:02^B*15:01+B*57:01^DRB1*04:01+DRB1*07:01^DQB1*03:02+DQB1*03:03	0.00011
A*01:01+A*02:01^C*07:01+C*07:02^B*07:02+B*08:01^DRB1*04:04+DRB1*15:01^DQB1*03:02+DQB1*06:02	0.00011
A*01:01+A*32:01^C*04:01+C*07:01^B*08:01+B*35:01^DRB1*01:01+DRB1*03:01^DQB1*02:01+DQB1*05:01	0.00011
A*01:01+A*02:01^C*03:04+C*07:01^B*08:01+B*40:01^DRB1*03:01+DRB1*13:01^DQB1*02:01+DQB1*06:03	0.00011
A*02:01+A*02:01^C*07:02+C*08:02^B*07:02+B*14:01^DRB1*07:01+DRB1*15:01^DQB1*02:01+DQB1*06:02	0.00011
A*01:01+A*03:01^C*07:01+C*07:02^B*07:02+B*08:01^DRB1*03:01+DRB1*15:01^DQB1*02:01+DQB1*06:03	0.00011
A*01:01+A*01:01^C*07:01+C*07:01^B*08:01+B*08:01^DRB1*03:01+DRB1*08:01^DQB1*02:01+DQB1*04:02	0.00011
A*02:01+A*02:01^C*05:01+C*07:02^B*07:02+B*44:02^DRB1*04:01+DRB1*15:01^DQB1*03:02+DQB1*06:02	0.00011
A*01:01+A*01:01^C*07:01+C*07:01^B*08:01+B*08:01^DRB1*03:01+DRB1*14:01^DQB1*02:01+DQB1*05:03	0.000109
A*03:01+A*30:01^C*04:01+C*06:02^B*13:02+B*35:01^DRB1*01:01+DRB1*07:01^DQB1*02:01+DQB1*05:01	0.000109
A*01:01+A*02:01^C*07:01+C*12:03^B*08:01+B*38:01^DRB1*03:01+DRB1*13:01^DQB1*02:01+DQB1*06:03	0.000109
A*02:01+A*31:01^C*03:04+C*07:01^B*08:01+B*40:01^DRB1*03:01+DRB1*04:04^DQB1*02:01+DQB1*03:02	0.000109
A*01:01+A*03:01^C*07:01+C*07:02^B*07:02+B*08:01^DRB1*13:01+DRB1*15:01^DQB1*06:02+DQB1*06:03	0.000108
A*01:01+A*03:01^C*06:02+C*07:02^B*07:02+B*37:01^DRB1*10:01+DRB1*15:01^DQB1*05:01+DQB1*06:02	0.000108
A*01:01+A*02:01^C*03:04+C*07:01^B*08:01+B*15:01^DRB1*03:01+DRB1*15:01^DQB1*02:01+DQB1*06:02	0.000108
A*02:01+A*03:01^C*05:01+C*07:02^B*07:02+B*44:02^DRB1*04:01+DRB1*04:04^DQB1*03:01+DQB1*03:02	0.000108
A*02:01+A*03:01^C*04:01+C*07:02^B*07:02+B*44:03^DRB1*07:01+DRB1*15:01^DQB1*02:01+DQB1*06:02	0.000108
A*02:01+A*03:01^C*07:01+C*07:02^B*07:02+B*08:01^DRB1*01:01+DRB1*03:01^DQB1*02:01+DQB1*05:01	0.000107
A*03:01+A*26:01^C*01:02+C*07:02^B*07:02+B*27:05^DRB1*01:01+DRB1*15:01^DQB1*05:01+DQB1*06:02	0.000107
A*01:01+A*03:01^C*05:01+C*07:02^B*07:02+B*44:02^DRB1*04:01+DRB1*15:01^DQB1*03:01+DQB1*06:02	0.000107
A*02:01+A*02:01^C*05:01+C*07:01^B*08:01+B*44:02^DRB1*03:01+DRB1*13:01^DQB1*02:01+DQB1*06:03	0.000107
A*23:01+A*24:02^C*04:01+C*07:02^B*07:02+B*44:03^DRB1*07:01+DRB1*15:01^DQB1*02:01+DQB1*06:02	0.000107
A*01:01+A*11:01^C*04:01+C*07:01^B*08:01+B*35:01^DRB1*03:01+DRB1*15:01^DQB1*02:01+DQB1*06:02	0.000107
A*02:01+A*24:02^C*03:04+C*07:02^B*07:02+B*40:01^DRB1*04:04+DRB1*15:01^DQB1*03:02+DQB1*06:02	0.000107
A*02:01+A*02:01^C*04:01+C*07:02^B*07:02+B*35:01^DRB1*01:01+DRB1*15:01^DQB1*05:01+DQB1*06:02	0.000107
A*01:01+A*24:02^C*04:01+C*07:01^B*08:01+B*35:01^DRB1*01:01+DRB1*03:01^DQB1*02:01+DQB1*05:01	0.000107
A*01:01+A*03:01^C*07:02+C*07:02^B*07:02+B*07:02^DRB1*01:01+DRB1*15:01^DQB1*05:01+DQB1*06:02	0.000107
A*01:01+A*01:01^C*03:04+C*07:01^B*08:01+B*40:01^DRB1*03:01+DRB1*04:04^DQB1*02:01+DQB1*03:02	0.000106
A*01:01+A*24:02^C*05:01+C*07:01^B*08:01+B*44:02^DRB1*03:01+DRB1*13:01^DQB1*02:01+DQB1*06:03	0.000106
A*02:01+A*02:01^C*03:04+C*07:02^B*07:02+B*40:01^DRB1*04:04+DRB1*15:01^DQB1*03:02+DQB1*06:02	0.000106
A*01:01+A*02:01^C*05:01+C*07:02^B*07:02+B*44:02^DRB1*01:01+DRB1*15:01^DQB1*05:01+DQB1*06:02	0.000106
A*01:01+A*02:01^C*05:01+C*07:01^B*08:01+B*44:02^DRB1*03:01+DRB1*04:07^DQB1*02:01+DQB1*03:01	0.000106
A*02:01+A*03:01^C*05:01+C*05:01^B*44:02+B*44:02^DRB1*04:01+DRB1*04:01^DQB1*03:01+DQB1*03:01	0.000105
A*01:01+A*31:01^C*07:01+C*07:01^B*08:01+B*08:01^DRB1*03:01+DRB1*03:01^DQB1*02:01+DQB1*02:01	0.000105
A*02:01+A*24:02^C*03:03+C*05:01^B*15:01+B*44:02^DRB1*04:01+DRB1*13:01^DQB1*03:01+DQB1*06:03	0.000105
A*02:01+A*02:01^C*05:01+C*07:01^B*08:01+B*44:02^DRB1*01:01+DRB1*03:01^DQB1*02:01+DQB1*05:01	0.000105
A*01:01+A*02:01^C*07:01+C*07:01^B*08:01+B*18:01^DRB1*03:01+DRB1*15:01^DQB1*02:01+DQB1*06:02	0.000105
A*01:01+A*02:01^C*01:02+C*06:02^B*27:05+B*57:01^DRB1*01:01+DRB1*07:01^DQB1*03:03+DQB1*05:01	0.000105
A*01:01+A*11:01^C*07:01+C*07:02^B*07:02+B*08:01^DRB1*03:01+DRB1*04:01^DQB1*02:01+DQB1*03:01	0.000104
A*02:01+A*02:01^C*04:01+C*05:01^B*44:02+B*44:03^DRB1*04:01+DRB1*07:01^DQB1*02:01+DQB1*03:01	0.000104
A*02:01+A*03:01^C*04:01+C*05:01^B*35:01+B*44:02^DRB1*01:01+DRB1*13:01^DQB1*05:01+DQB1*06:03	0.000104
A*01:01+A*03:01^C*07:01+C*07:02^B*07:02+B*08:01^DRB1*04:01+DRB1*15:01^DQB1*03:02+DQB1*06:02	0.000103
A*01:01+A*01:01^C*03:03+C*07:01^B*08:01+B*15:01^DRB1*01:01+DRB1*03:01^DQB1*02:01+DQB1*05:01	0.000103
A*03:01+A*29:02^C*07:02+C*16:01^B*07:02+B*44:03^DRB1*15:01+DRB1*15:01^DQB1*06:02+DQB1*06:02	0.000103
A*01:01+A*03:01^C*07:02+C*16:01^B*07:02+B*44:03^DRB1*07:01+DRB1*15:01^DQB1*02:01+DQB1*06:02	0.000103
A*02:01+A*02:01^C*05:01+C*05:01^B*44:02+B*44:02^DRB1*03:01+DRB1*04:01^DQB1*02:01+DQB1*03:01	0.000103
A*01:01+A*02:01^C*03:04+C*07:01^B*08:01+B*40:01^DRB1*03:01+DRB1*09:01^DQB1*02:01+DQB1*03:03	0.000103
A*02:01+A*02:01^C*07:01+C*07:01^B*08:01+B*08:01^DRB1*03:01+DRB1*03:01^DQB1*02:01+DQB1*02:01	0.000103
A*01:01+A*02:01^C*07:01+C*12:02^B*08:01+B*52:01^DRB1*03:01+DRB1*15:02^DQB1*02:01+DQB1*06:01	0.000103
A*01:01+A*02:01^C*01:02+C*07:01^B*08:01+B*56:01^DRB1*01:01+DRB1*03:01^DQB1*02:01+DQB1*05:01	0.000102
A*01:01+A*29:02^C*07:01+C*16:01^B*08:01+B*44:03^DRB1*03:01+DRB1*03:01^DQB1*02:01+DQB1*02:01	0.000102
A*01:01+A*25:01^C*07:01+C*12:03^B*08:01+B*39:01^DRB1*03:01+DRB1*11:01^DQB1*02:01+DQB1*03:01	0.000102
A*01:01+A*25:01^C*05:01+C*07:01^B*08:01+B*44:02^DRB1*03:01+DRB1*04:01^DQB1*02:01+DQB1*03:02	0.000101
A*02:01+A*24:02^C*03:04+C*05:01^B*40:01+B*44:02^DRB1*04:01+DRB1*04:04^DQB1*03:01+DQB1*03:02	0.000101
A*02:01+A*02:01^C*05:01+C*05:01^B*18:01+B*44:02^DRB1*03:01+DRB1*04:01^DQB1*02:01+DQB1*03:01	0.000101
A*03:01+A*11:01^C*03:03+C*07:02^B*07:02+B*55:01^DRB1*04:07+DRB1*15:01^DQB1*03:01+DQB1*06:02	0.000101
A*01:01+A*02:01^C*03:03+C*06:02^B*15:01+B*57:01^DRB1*04:01+DRB1*07:01^DQB1*03:02+DQB1*03:03	0.000101
A*02:01+A*02:01^C*03:04+C*05:01^B*40:01+B*44:02^DRB1*04:01+DRB1*04:01^DQB1*03:01+DQB1*03:02	0.000101
A*03:01+A*25:01^C*07:01+C*07:02^B*07:02+B*08:01^DRB1*03:01+DRB1*15:01^DQB1*02:01+DQB1*06:02	0.0001
A*01:01+A*11:01^C*07:01+C*12:02^B*08:01+B*52:01^DRB1*03:01+DRB1*15:02^DQB1*02:01+DQB1*06:01	0.0001
