# Supplementary material for: The HLA diversity of the Anthony Nolan register
Source: HLA. 2020 Nov 16;97(1):15–29. doi: 10.1111/tan.14127 (PMC7756289; doi:10.1111/tan.14127)
Supplement: Supplementary file 4 — Supporting Information [file TAN-97-15-s004.zip › freqs_caribbean_results.xlsx]

## Sheet: Allele frequencies (HLA-A)
Allele	Frequency
A*02:01	0.106255
A*23:01	0.106208
A*03:01	0.080249
A*30:01	0.072775
A*30:02	0.065138
A*68:02	0.064677
A*74:01	0.058365
A*33:03	0.055161
A*02:02	0.04372
A*36:01	0.040554
A*01:01	0.038533
A*34:02	0.036989
A*68:01	0.035875
A*29:02	0.027158
A*02:05	0.018953
A*24:02	0.018032
A*66:01	0.017815
A*33:01	0.016251
A*32:01	0.012905
A*66:02	0.011811
A*11:01	0.011263
A*26:01	0.0084
A*01:03	0.008333
A*31:01	0.008266
A*80:01	0.008067
A*01:02	0.003823
A*30:04	0.003195
A*25:01	0.002293
A*29:01	0.001742
A*66:03	0.001621
A*02:11	0.001252
A*31:04	0.000999
A*02:60	0.00086
A*02:14	0.000791
A*74:03	0.000695
A*02:06	0.000681
A*24:03	0.000679
A*68:10	0.000511
A*02:22	0.000475
A*26:12	0.000468
A*68:15	0.000443
A*30:10	0.000415
A*03:02	0.000362
A*02:03	0.000357
A*30:09	0.00035
A*24:07	0.000329
A*43:01	0.000286
A*30:07	0.000269
A*24:15	0.000254
A*03:04	0.000243
A*23:15	0.000235
A*29:11	0.000235
A*02:07	0.00023
A*11:03	0.000214
A*02:17	0.000212
A*68:03	0.000202
A*74:09	0.000198
A*74:11	0.00019
A*69:01	0.000185
A*02:24	0.000177
A*02:20	0.000158
A*26:17	0.000158
A*01:09	0.000151
A*02:04	0.00015
A*02:102	0.000131
A*26:08	0.000123
A*36:03	0.000119
A*03:05	9.2e-05
A*01:23	9.2e-05
A*68:27	9e-05
A*34:01	8.5e-05
A*23:06	7.9e-05
A*26:30	7.3e-05
A*33:05	6.9e-05
A*74:06	6.6e-05
A*29:13	6.5e-05
A*74:05	6e-05
A*03:08	5.9e-05
A*24:24	5.9e-05
A*02:85	5.8e-05
A*36:04	5.4e-05
A*23:05	5.2e-05
A*74:16	3.9e-05
A*01:12	3.9e-05
A*74:10	3.4e-05
A*03:51	3.4e-05
A*01:69	3.2e-05
A*02:16	3.2e-05
A*02:47	3.1e-05
A*02:50	3.1e-05
A*02:122	3.1e-05
A*33:07	3e-05
A*34:03	3e-05
A*02:531	3e-05
A*01:25	2.9e-05
A*23:14	2.9e-05
A*68:54	2.9e-05
A*02:13	2.9e-05
A*32:17	2.9e-05
A*33:88	2.9e-05
A*02:35	2.9e-05
A*68:81	2.8e-05
A*30:34	2.8e-05
A*34:07	2.7e-05
A*32:03	2.6e-05

## Sheet: Allele frequencies (HLA-C)
Allele	Frequency
C*04:01	0.215781
C*07:01	0.123892
C*16:01	0.088478
C*02:02	0.079631
C*06:02	0.073608
C*17:01	0.072929
C*07:02	0.070255
C*03:04	0.046322
C*18:01	0.03675
C*08:02	0.033823
C*03:02	0.022321
C*05:01	0.020506
C*12:03	0.0201
C*14:02	0.018941
C*15:05	0.017537
C*08:04	0.013038
C*03:03	0.009348
C*07:04	0.006932
C*15:02	0.005633
C*01:02	0.005385
C*16:02	0.00355
C*12:02	0.003254
C*14:03	0.002657
C*04:07	0.001432
C*16:04	0.000976
C*08:01	0.000793
C*04:03	0.000621
C*04:13	0.000541
C*07:05	0.000419
C*03:05	0.000411
C*05:07N	0.000387
C*04:04	0.000368
C*02:14	0.00029
C*07:35	0.000238
C*07:13	0.000207
C*07:19	0.000197
C*03:07	0.000185
C*12:04	0.000165
C*12:19	0.000137
C*04:180	0.000124
C*04:10	0.000122
C*15:22	0.000121
C*08:43	0.00012
C*07:28	0.00012
C*03:368	9.2e-05
C*07:26	9e-05
C*15:25	8.8e-05
C*16:45	8.6e-05
C*02:05	8e-05
C*14:06	7.7e-05
C*15:04	7.2e-05
C*16:46	7e-05
C*08:03	6.5e-05
C*16:06	6.4e-05
C*06:08	6.4e-05
C*07:65	6.2e-05
C*04:36	5.2e-05
C*06:150	5.1e-05
C*18:04	4.7e-05
C*16:22	4.3e-05
C*16:13	4e-05
C*16:35	3.9e-05
C*08:13	3.9e-05
C*04:08	3.5e-05
C*07:257	3.4e-05
C*06:09	3.3e-05
C*14:10	3.3e-05

## Sheet: Allele frequencies (HLA-B)
Allele	Frequency
B*53:01	0.135649
B*07:02	0.077368
B*35:01	0.064402
B*15:03	0.060695
B*44:03	0.056784
B*42:01	0.05277
B*58:01	0.046104
B*45:01	0.041385
B*57:03	0.040256
B*15:10	0.039128
B*58:02	0.032792
B*18:01	0.028448
B*49:01	0.026952
B*08:01	0.026357
B*51:01	0.023013
B*15:16	0.022512
B*52:01	0.020221
B*14:02	0.017548
B*81:01	0.017417
B*39:10	0.014413
B*44:02	0.012003
B*13:02	0.009496
B*40:01	0.008026
B*42:02	0.007847
B*50:01	0.007326
B*07:05	0.00727
B*15:01	0.006687
B*57:02	0.006275
B*15:17	0.006087
B*57:01	0.005862
B*14:01	0.005748
B*78:01	0.005144
B*37:01	0.005023
B*41:01	0.005014
B*27:03	0.004414
B*27:05	0.004065
B*41:02	0.004063
B*55:01	0.003279
B*35:03	0.002965
B*14:03	0.00286
B*57:04	0.00273
B*82:01	0.002334
B*40:02	0.002111
B*40:06	0.001851
B*38:01	0.001686
B*15:18	0.001677
B*39:01	0.001417
B*35:02	0.001392
B*56:01	0.001316
B*47:01	0.001197
B*35:08	0.001107
B*73:01	0.001067
B*39:06	0.001013
B*40:16	0.000826
B*44:10	0.000801
B*15:37	0.000702
B*40:12	0.00064
B*13:01	0.000534
B*51:09	0.000515
B*51:02	0.000485
B*15:02	0.000484
B*47:03	0.000416
B*51:08	0.00039
B*08:12	0.000364
B*39:24	0.000342
B*15:31	0.000318
B*67:01	0.000312
B*35:43	0.000304
B*46:01	0.000301
B*41:03	0.000292
B*48:01	0.00029
B*15:54	0.000278
B*35:05	0.000264
B*15:25	0.000254
B*18:02	0.000246
B*18:03	0.00024
B*14:05	0.000232
B*15:47	0.000229
B*35:12	0.000229
B*48:02	0.000218
B*44:15	0.000213
B*27:08	0.000208
B*07:09	0.0002
B*53:02	0.000193
B*38:02	0.000187
B*82:02	0.000164
B*44:07	0.000147
B*35:04	0.000142
B*50:02	0.000123
B*40:04	0.000118
B*51:06	0.000111
B*39:05	0.000107
B*15:83	0.000105
B*27:12	0.000103
B*15:05	9.2e-05
B*39:02	8.8e-05
B*27:07	8.2e-05
B*48:05	8e-05
B*27:02	7.9e-05
B*15:29	7.8e-05
B*44:09	7.7e-05
B*39:16	7.3e-05
B*07:103	6.9e-05
B*44:08	6.5e-05
B*53:17	6.5e-05
B*35:09	6.3e-05
B*56:02	6.3e-05
B*27:06	6.1e-05
B*35:34	6.1e-05
B*07:03	6.1e-05
B*07:07	6e-05
B*15:08	5.9e-05
B*07:13	5.7e-05
B*35:11	5.5e-05
B*15:52	5.4e-05
B*54:01	5.2e-05
B*13:03	5e-05
B*81:05	4.5e-05
B*15:32	4.5e-05
B*15:34	4.4e-05
B*44:05	4.2e-05
B*46:02	3.7e-05
B*50:04	3.6e-05
B*44:14	3.6e-05
B*39:08	3.5e-05
B*44:18	3.5e-05
B*44:32	3.5e-05
B*78:02	3.4e-05
B*53:46	3.4e-05
B*42:10	3.4e-05
B*35:253	3.2e-05
B*15:12	3.2e-05
B*53:05	3.2e-05
B*07:216	3.1e-05
B*18:39	3.1e-05
B*08:20	3.1e-05
B*58:26	3.1e-05
B*42:08	3e-05
B*35:06	3e-05
B*42:16	3e-05
B*42:13	2.9e-05
B*53:43	2.9e-05
B*27:04	2.9e-05
B*40:10	2.9e-05
B*45:09	2.8e-05
B*51:07	2.7e-05
B*08:03	2.7e-05
B*44:04	2.7e-05
B*45:04	2.7e-05
B*15:222	2.7e-05
B*51:148	2.6e-05
B*15:62	2.6e-05
B*15:13	2.6e-05
B*41:04	2.6e-05
B*47:05	2.6e-05

## Sheet: Allele frequencies (HLA-DRB1)
Allele	Frequency
DRB1*15:03	0.126538
DRB1*07:01	0.08776
DRB1*11:01	0.081227
DRB1*13:02	0.072796
DRB1*03:01	0.071157
DRB1*08:04	0.0677
DRB1*03:02	0.062142
DRB1*13:01	0.059165
DRB1*01:02	0.051628
DRB1*13:03	0.038467
DRB1*12:01	0.035445
DRB1*11:02	0.033732
DRB1*15:01	0.030982
DRB1*09:01	0.030278
DRB1*14:01	0.020809
DRB1*10:01	0.020504
DRB1*01:01	0.019096
DRB1*16:02	0.014915
DRB1*04:05	0.014026
DRB1*04:01	0.012185
DRB1*11:04	0.009202
DRB1*04:04	0.005824
DRB1*08:06	0.00467
DRB1*13:04	0.003889
DRB1*15:02	0.003517
DRB1*04:03	0.003204
DRB1*08:01	0.002586
DRB1*12:02	0.002227
DRB1*14:04	0.001423
DRB1*04:07	0.001361
DRB1*01:03	0.001307
DRB1*11:10	0.001101
DRB1*04:02	0.001036
DRB1*16:01	0.000847
DRB1*04:08	0.000812
DRB1*08:02	0.00068
DRB1*08:03	0.000502
DRB1*11:03	0.000447
DRB1*13:05	0.000427
DRB1*13:31	0.000408
DRB1*11:17	0.000353
DRB1*04:11	0.000343
DRB1*04:06	0.000291
DRB1*15:06	0.000227
DRB1*13:16	0.000215
DRB1*14:06	0.000195
DRB1*04:10	0.000167
DRB1*11:06	0.000166
DRB1*08:08	0.000156
DRB1*03:06	0.000135
DRB1*13:69	0.000112
DRB1*14:07	0.000105
DRB1*03:03	9.9e-05
DRB1*11:05	9.7e-05
DRB1*04:09	8.1e-05
DRB1*11:23	7.8e-05
DRB1*11:14	6.8e-05
DRB1*14:47	6.4e-05
DRB1*14:02	6.3e-05
DRB1*08:07	6.2e-05
DRB1*15:78	5.4e-05
DRB1*14:15	5.4e-05
DRB1*08:20	5.2e-05
DRB1*11:07	5.2e-05
DRB1*15:04	4.9e-05
DRB1*11:11	4e-05
DRB1*13:27	3.7e-05
DRB1*14:41	3.7e-05
DRB1*12:04	3.6e-05
DRB1*12:03	3.3e-05
DRB1*14:13	3.1e-05
DRB1*14:10	2.9e-05
DRB1*13:24	2.8e-05
DRB1*11:16	2.7e-05
DRB1*11:18	2.7e-05
DRB1*13:19	2.7e-05
DRB1*14:35	2.6e-05
DRB1*15:94	2.6e-05
DRB1*13:49	2.6e-05
DRB1*03:90	2.6e-05
DRB1*04:215	2.6e-05
DRB1*12:25	2.6e-05
DRB1*14:29	2.6e-05
DRB1*09:02	2.6e-05

## Sheet: Allele frequencies (HLA-DQB1)
Allele	Frequency
DQB1*02:01	0.199352
DQB1*06:02	0.186022
DQB1*03:01	0.155176
DQB1*05:01	0.142895
DQB1*04:02	0.071149
DQB1*06:09	0.041392
DQB1*05:02	0.039657
DQB1*06:03	0.03325
DQB1*03:02	0.03276
DQB1*06:04	0.029355
DQB1*05:03	0.020293
DQB1*03:03	0.014329
DQB1*06:01	0.007276
DQB1*02:03	0.007179
DQB1*06:08	0.005294
DQB1*06:11	0.002658
DQB1*06:19	0.002127
DQB1*06:49	0.001976
DQB1*03:05	0.001654
DQB1*04:01	0.001186
DQB1*05:04	0.000998
DQB1*06:07	0.000971
DQB1*05:58	0.000785
DQB1*06:10	0.000676
DQB1*02:19	0.000636
DQB1*06:112N	0.000628
DQB1*03:04	0.000301
DQB1*03:112	2.8e-05

## Sheet: Haplotype frequencies
Haplotype	Frequency
A*30:01~C*17:01~B*42:01~DRB1*03:02~DQB1*04:02	0.014529
A*36:01~C*04:01~B*53:01~DRB1*11:01~DQB1*06:02	0.010184
A*33:03~C*04:01~B*53:01~DRB1*08:04~DQB1*03:01	0.008604
A*34:02~C*04:01~B*44:03~DRB1*15:03~DQB1*06:02	0.007143
A*01:01~C*07:01~B*08:01~DRB1*03:01~DQB1*02:01	0.00714
A*68:01~C*06:02~B*58:02~DRB1*12:01~DQB1*05:01	0.006666
A*68:02~C*03:04~B*15:10~DRB1*03:01~DQB1*02:01	0.004387
A*66:02~C*07:01~B*58:01~DRB1*15:03~DQB1*06:02	0.004369
A*23:01~C*07:02~B*07:02~DRB1*09:01~DQB1*02:01	0.004031
A*30:01~C*17:01~B*42:01~DRB1*08:04~DQB1*03:01	0.003689
A*74:01~C*02:02~B*15:03~DRB1*15:03~DQB1*06:02	0.003643
A*03:01~C*07:02~B*07:02~DRB1*15:01~DQB1*06:02	0.003639
A*68:02~C*04:01~B*53:01~DRB1*15:03~DQB1*06:02	0.003542
A*23:01~C*02:02~B*15:03~DRB1*07:01~DQB1*02:01	0.003539
A*74:01~C*02:02~B*15:03~DRB1*13:02~DQB1*06:09	0.003037
A*74:01~C*02:02~B*15:03~DRB1*11:01~DQB1*03:01	0.002818
A*01:03~C*07:02~B*07:02~DRB1*03:01~DQB1*02:01	0.002571
A*23:01~C*04:01~B*44:03~DRB1*15:03~DQB1*06:02	0.002561
A*30:02~C*18:01~B*57:03~DRB1*13:01~DQB1*05:01	0.002443
A*02:01~C*07:02~B*07:02~DRB1*15:01~DQB1*06:02	0.002369
A*30:01~C*17:01~B*42:01~DRB1*11:02~DQB1*03:01	0.002311
A*02:01~C*05:01~B*44:02~DRB1*04:01~DQB1*03:01	0.002277
A*33:03~C*14:02~B*15:16~DRB1*01:02~DQB1*05:01	0.002274
A*68:02~C*07:02~B*07:02~DRB1*15:03~DQB1*06:02	0.002214
A*23:01~C*07:02~B*07:02~DRB1*11:02~DQB1*03:01	0.002151
A*68:02~C*04:01~B*53:01~DRB1*13:03~DQB1*02:01	0.002122
A*29:02~C*16:01~B*44:03~DRB1*07:01~DQB1*02:01	0.002113
A*02:02~C*04:01~B*53:01~DRB1*15:03~DQB1*06:02	0.002093
A*36:01~C*04:01~B*53:01~DRB1*15:03~DQB1*06:02	0.001889
A*36:01~C*04:01~B*35:01~DRB1*01:01~DQB1*05:01	0.001889
A*80:01~C*02:02~B*18:01~DRB1*07:01~DQB1*02:01	0.001838
A*30:01~C*17:01~B*42:02~DRB1*08:04~DQB1*03:01	0.001825
A*68:02~C*04:01~B*53:01~DRB1*08:04~DQB1*03:01	0.001791
A*23:01~C*07:02~B*07:02~DRB1*15:03~DQB1*06:02	0.001755
A*30:02~C*08:02~B*14:02~DRB1*15:03~DQB1*06:02	0.00175
A*30:01~C*17:01~B*42:01~DRB1*15:03~DQB1*06:02	0.001749
A*30:02~C*03:04~B*15:10~DRB1*03:01~DQB1*02:01	0.001745
A*02:01~C*16:01~B*45:01~DRB1*13:01~DQB1*06:03	0.001694
A*29:02~C*07:01~B*49:01~DRB1*15:03~DQB1*06:02	0.001656
A*01:01~C*06:02~B*57:01~DRB1*07:01~DQB1*03:03	0.001628
A*02:01~C*02:02~B*15:03~DRB1*11:01~DQB1*03:01	0.001625
A*34:02~C*04:01~B*53:01~DRB1*15:03~DQB1*06:02	0.001607
A*36:01~C*04:01~B*53:01~DRB1*08:04~DQB1*03:01	0.001593
A*03:01~C*04:01~B*35:01~DRB1*07:01~DQB1*02:01	0.001588
A*68:02~C*03:04~B*15:10~DRB1*01:02~DQB1*05:01	0.001538
A*03:01~C*04:01~B*44:03~DRB1*15:03~DQB1*06:02	0.001495
A*30:02~C*16:01~B*45:01~DRB1*01:02~DQB1*05:01	0.001495
A*33:03~C*04:01~B*53:01~DRB1*15:03~DQB1*06:02	0.001462
A*02:01~C*04:01~B*44:03~DRB1*15:03~DQB1*06:02	0.001459
A*02:02~C*04:01~B*53:01~DRB1*03:02~DQB1*04:02	0.001454
A*68:02~C*17:01~B*42:01~DRB1*03:02~DQB1*04:02	0.001441
A*74:01~C*04:01~B*53:01~DRB1*08:04~DQB1*03:01	0.001436
A*02:01~C*16:01~B*45:01~DRB1*11:01~DQB1*05:02	0.001424
A*02:01~C*16:01~B*52:01~DRB1*13:01~DQB1*06:03	0.001412
A*30:02~C*04:01~B*53:01~DRB1*08:04~DQB1*03:01	0.0014
A*23:01~C*17:01~B*42:01~DRB1*03:02~DQB1*04:02	0.001396
A*02:01~C*04:01~B*53:01~DRB1*08:04~DQB1*03:01	0.001371
A*74:01~C*07:01~B*57:03~DRB1*13:03~DQB1*02:01	0.001361
A*23:01~C*07:02~B*07:02~DRB1*14:01~DQB1*05:03	0.001338
A*03:01~C*06:02~B*58:02~DRB1*07:01~DQB1*02:01	0.00133
A*02:01~C*16:01~B*45:01~DRB1*01:02~DQB1*05:01	0.001316
A*03:01~C*08:04~B*15:10~DRB1*11:04~DQB1*05:02	0.001309
A*30:02~C*07:01~B*08:01~DRB1*03:01~DQB1*02:01	0.001308
A*02:01~C*16:01~B*35:01~DRB1*01:02~DQB1*05:01	0.001293
A*03:01~C*07:01~B*07:02~DRB1*11:01~DQB1*02:01	0.001284
A*23:01~C*14:02~B*15:16~DRB1*03:02~DQB1*02:03	0.001273
A*02:02~C*17:01~B*42:01~DRB1*03:02~DQB1*04:02	0.001255
A*33:03~C*03:02~B*58:01~DRB1*13:02~DQB1*06:09	0.001251
A*66:01~C*06:02~B*58:02~DRB1*13:01~DQB1*03:03	0.001233
A*74:01~C*04:01~B*35:01~DRB1*15:03~DQB1*06:02	0.001226
A*30:01~C*17:01~B*42:01~DRB1*03:01~DQB1*02:01	0.00122
A*02:02~C*04:01~B*53:01~DRB1*03:01~DQB1*02:01	0.001217
A*30:02~C*07:02~B*07:02~DRB1*09:01~DQB1*02:01	0.001196
A*02:01~C*16:01~B*15:16~DRB1*01:02~DQB1*05:01	0.001189
A*03:01~C*17:01~B*42:01~DRB1*03:02~DQB1*04:02	0.001189
A*02:01~C*16:01~B*45:01~DRB1*13:02~DQB1*05:01	0.001185
A*23:01~C*04:01~B*53:01~DRB1*15:03~DQB1*06:02	0.001181
A*66:01~C*06:02~B*58:02~DRB1*13:01~DQB1*06:02	0.001168
A*68:02~C*04:01~B*53:01~DRB1*03:01~DQB1*02:01	0.001161
A*68:01~C*16:01~B*52:01~DRB1*03:02~DQB1*04:02	0.001159
A*03:01~C*08:02~B*14:02~DRB1*13:02~DQB1*06:09	0.001153
A*36:01~C*04:01~B*53:01~DRB1*13:02~DQB1*06:04	0.001139
A*74:01~C*02:02~B*15:03~DRB1*07:01~DQB1*02:01	0.001131
A*31:01~C*03:04~B*40:01~DRB1*04:04~DQB1*03:02	0.00113
A*03:01~C*04:01~B*35:01~DRB1*01:01~DQB1*05:01	0.001127
A*02:01~C*12:03~B*39:10~DRB1*03:01~DQB1*02:01	0.001126
A*02:02~C*04:01~B*53:01~DRB1*07:01~DQB1*02:01	0.001125
A*02:01~C*07:01~B*49:01~DRB1*04:05~DQB1*03:02	0.001123
A*33:03~C*02:02~B*37:01~DRB1*15:03~DQB1*06:02	0.001117
A*02:01~C*04:01~B*53:01~DRB1*15:03~DQB1*06:02	0.001101
A*74:01~C*04:01~B*53:01~DRB1*15:03~DQB1*06:02	0.001086
A*23:01~C*15:05~B*07:02~DRB1*15:03~DQB1*06:02	0.001078
A*23:01~C*08:02~B*53:01~DRB1*13:02~DQB1*05:01	0.001074
A*03:01~C*04:01~B*35:01~DRB1*13:02~DQB1*05:02	0.001072
A*30:02~C*17:01~B*42:01~DRB1*03:02~DQB1*04:02	0.001069
A*30:02~C*07:01~B*57:03~DRB1*15:03~DQB1*06:02	0.001066
A*23:01~C*04:01~B*53:01~DRB1*08:04~DQB1*03:01	0.001061
A*02:01~C*04:01~B*35:01~DRB1*15:03~DQB1*06:02	0.00106
A*23:01~C*02:02~B*15:03~DRB1*11:01~DQB1*03:01	0.001056
A*34:02~C*06:02~B*35:01~DRB1*13:01~DQB1*06:02	0.001034
A*02:02~C*14:02~B*15:16~DRB1*07:01~DQB1*02:01	0.001003
A*01:02~C*07:01~B*49:01~DRB1*15:03~DQB1*06:02	0.000992
A*33:03~C*07:01~B*44:03~DRB1*07:01~DQB1*02:01	0.000985
A*33:03~C*04:01~B*35:01~DRB1*15:03~DQB1*06:02	0.000976
A*74:01~C*02:02~B*15:03~DRB1*08:04~DQB1*03:01	0.000973
A*23:01~C*04:01~B*44:03~DRB1*07:01~DQB1*02:01	0.000965
A*68:02~C*03:04~B*15:10~DRB1*08:04~DQB1*03:01	0.000952
A*30:02~C*04:01~B*53:01~DRB1*15:03~DQB1*06:02	0.000949
A*02:01~C*03:04~B*15:01~DRB1*04:01~DQB1*03:02	0.000947
A*29:02~C*18:01~B*81:01~DRB1*08:04~DQB1*04:02	0.000943
A*36:01~C*04:01~B*53:01~DRB1*07:01~DQB1*02:01	0.000938
A*02:01~C*16:01~B*45:01~DRB1*15:03~DQB1*06:02	0.000931
A*33:03~C*17:01~B*42:01~DRB1*03:02~DQB1*04:02	0.000923
A*30:01~C*06:02~B*13:02~DRB1*07:01~DQB1*02:01	0.000922
A*30:01~C*04:01~B*44:03~DRB1*15:03~DQB1*06:02	0.00092
A*03:01~C*04:01~B*53:01~DRB1*08:04~DQB1*03:01	0.000916
A*02:02~C*04:01~B*53:01~DRB1*13:02~DQB1*06:09	0.000909
A*30:01~C*04:01~B*35:01~DRB1*04:05~DQB1*03:02	0.000905
A*23:01~C*07:02~B*07:02~DRB1*13:02~DQB1*06:09	0.000898
A*30:02~C*05:01~B*18:01~DRB1*03:01~DQB1*02:01	0.000897
A*03:01~C*03:04~B*15:10~DRB1*10:01~DQB1*05:01	0.000897
A*03:01~C*04:01~B*35:01~DRB1*12:01~DQB1*05:01	0.000882
A*03:01~C*02:02~B*15:03~DRB1*11:01~DQB1*03:01	0.000876
A*23:01~C*02:02~B*15:03~DRB1*15:03~DQB1*06:02	0.000872
A*23:01~C*08:02~B*14:02~DRB1*07:01~DQB1*02:01	0.000871
A*02:01~C*04:01~B*53:01~DRB1*13:03~DQB1*02:01	0.000866
A*03:01~C*07:01~B*49:01~DRB1*07:01~DQB1*02:01	0.000866
A*29:02~C*17:01~B*42:01~DRB1*03:02~DQB1*04:02	0.000864
A*03:01~C*07:01~B*57:03~DRB1*15:03~DQB1*06:02	0.000858
A*30:02~C*02:02~B*15:03~DRB1*07:01~DQB1*02:01	0.000856
A*02:01~C*07:01~B*08:01~DRB1*03:01~DQB1*02:01	0.000847
A*03:01~C*18:01~B*57:04~DRB1*16:02~DQB1*05:02	0.000839
A*01:01~C*18:01~B*81:01~DRB1*11:01~DQB1*03:01	0.000839
A*30:02~C*07:01~B*08:01~DRB1*11:01~DQB1*03:01	0.000837
A*23:01~C*07:02~B*07:02~DRB1*03:01~DQB1*02:01	0.000833
A*68:02~C*03:04~B*15:10~DRB1*07:01~DQB1*02:01	0.000829
A*29:02~C*06:02~B*13:02~DRB1*01:01~DQB1*05:01	0.000828
A*02:01~C*02:02~B*15:03~DRB1*07:01~DQB1*02:01	0.000825
A*02:05~C*07:01~B*58:01~DRB1*13:02~DQB1*06:04	0.000823
A*02:05~C*07:01~B*58:01~DRB1*11:02~DQB1*03:01	0.000822
A*02:02~C*04:01~B*53:01~DRB1*10:01~DQB1*05:01	0.000816
A*30:01~C*17:01~B*42:01~DRB1*07:01~DQB1*02:01	0.000815
A*02:01~C*17:01~B*42:01~DRB1*03:02~DQB1*04:02	0.000812
A*02:02~C*07:02~B*07:02~DRB1*15:03~DQB1*06:02	0.000812
A*68:02~C*03:04~B*15:10~DRB1*11:01~DQB1*06:02	0.000807
A*01:01~C*15:05~B*07:02~DRB1*15:03~DQB1*06:02	0.000804
A*68:02~C*04:01~B*53:01~DRB1*07:01~DQB1*02:01	0.000802
A*74:01~C*04:01~B*53:01~DRB1*11:01~DQB1*06:02	0.000801
A*02:01~C*16:01~B*45:01~DRB1*12:01~DQB1*03:01	0.0008
A*33:01~C*08:02~B*14:02~DRB1*01:02~DQB1*05:01	0.000796
A*02:01~C*16:01~B*35:01~DRB1*08:04~DQB1*03:01	0.000786
A*23:01~C*06:02~B*53:01~DRB1*09:01~DQB1*02:01	0.000782
A*02:01~C*12:03~B*39:10~DRB1*07:01~DQB1*02:01	0.000765
A*68:02~C*04:01~B*53:01~DRB1*13:02~DQB1*06:04	0.000762
A*02:02~C*04:01~B*53:01~DRB1*08:04~DQB1*03:01	0.000762
A*33:03~C*04:01~B*53:01~DRB1*03:02~DQB1*04:02	0.00076
A*01:01~C*07:01~B*57:03~DRB1*15:03~DQB1*06:02	0.000749
A*03:01~C*07:01~B*49:01~DRB1*15:03~DQB1*06:02	0.000737
A*36:01~C*04:01~B*53:01~DRB1*03:01~DQB1*02:01	0.000735
A*36:01~C*04:01~B*53:01~DRB1*01:02~DQB1*05:01	0.000732
A*30:02~C*07:04~B*18:01~DRB1*11:01~DQB1*06:02	0.00073
A*36:01~C*04:01~B*35:01~DRB1*15:03~DQB1*06:02	0.000728
A*01:01~C*06:02~B*37:01~DRB1*10:01~DQB1*05:01	0.000728
A*23:01~C*06:02~B*58:02~DRB1*12:01~DQB1*05:01	0.000725
A*33:03~C*04:01~B*53:01~DRB1*07:01~DQB1*02:01	0.000721
A*23:01~C*04:01~B*53:01~DRB1*11:01~DQB1*03:01	0.000721
A*33:03~C*14:02~B*15:16~DRB1*15:03~DQB1*06:02	0.00072
A*02:01~C*16:01~B*51:01~DRB1*13:01~DQB1*06:03	0.000719
A*23:01~C*06:02~B*45:01~DRB1*11:01~DQB1*06:02	0.000715
A*02:02~C*06:02~B*58:02~DRB1*11:02~DQB1*03:01	0.000715
A*24:02~C*07:02~B*07:02~DRB1*15:01~DQB1*06:02	0.000706
A*33:03~C*03:02~B*58:01~DRB1*03:01~DQB1*02:01	0.000706
A*02:01~C*03:04~B*15:10~DRB1*03:01~DQB1*02:01	0.000704
A*68:02~C*03:02~B*15:10~DRB1*03:01~DQB1*02:01	0.000704
A*25:01~C*12:03~B*18:01~DRB1*15:01~DQB1*06:02	0.000699
A*34:02~C*04:01~B*44:03~DRB1*13:01~DQB1*06:03	0.000696
A*34:02~C*04:01~B*44:03~DRB1*15:01~DQB1*06:02	0.000687
A*33:03~C*03:04~B*15:10~DRB1*03:01~DQB1*02:01	0.000686
A*33:03~C*03:02~B*58:01~DRB1*07:01~DQB1*02:01	0.000685
A*68:02~C*03:04~B*15:10~DRB1*15:03~DQB1*06:02	0.000682
A*30:01~C*07:02~B*07:02~DRB1*09:01~DQB1*02:01	0.000682
A*34:02~C*08:04~B*13:02~DRB1*08:04~DQB1*04:02	0.000677
A*03:01~C*07:02~B*07:02~DRB1*09:01~DQB1*02:01	0.000676
A*30:01~C*17:01~B*42:02~DRB1*12:01~DQB1*05:01	0.000675
A*34:02~C*16:01~B*51:01~DRB1*13:03~DQB1*03:01	0.000675
A*30:01~C*16:01~B*52:01~DRB1*03:02~DQB1*04:02	0.000675
A*02:02~C*07:01~B*57:03~DRB1*15:03~DQB1*06:02	0.000672
A*02:02~C*05:01~B*18:01~DRB1*14:01~DQB1*05:03	0.000672
A*36:01~C*04:01~B*53:01~DRB1*09:01~DQB1*02:01	0.000659
A*66:01~C*12:03~B*39:10~DRB1*10:01~DQB1*05:01	0.000649
A*34:02~C*04:01~B*35:01~DRB1*13:01~DQB1*05:01	0.000648
A*11:01~C*03:03~B*55:01~DRB1*15:01~DQB1*06:02	0.000648
A*68:02~C*02:02~B*18:01~DRB1*07:01~DQB1*02:01	0.00064
A*03:01~C*04:01~B*53:01~DRB1*15:03~DQB1*06:02	0.000638
A*36:01~C*04:01~B*53:01~DRB1*03:02~DQB1*04:02	0.000637
A*30:01~C*07:01~B*49:01~DRB1*10:01~DQB1*05:01	0.000632
A*02:01~C*16:01~B*45:01~DRB1*03:02~DQB1*04:02	0.000626
A*02:01~C*16:01~B*52:01~DRB1*13:01~DQB1*05:01	0.000623
A*23:01~C*06:02~B*58:02~DRB1*11:02~DQB1*03:01	0.00062
A*23:01~C*07:01~B*58:01~DRB1*15:03~DQB1*06:02	0.00062
A*03:01~C*03:04~B*15:10~DRB1*03:01~DQB1*02:01	0.000617
A*33:03~C*04:01~B*53:01~DRB1*03:01~DQB1*02:01	0.000609
A*36:01~C*07:01~B*58:01~DRB1*15:03~DQB1*06:02	0.000606
A*23:01~C*02:02~B*15:03~DRB1*03:01~DQB1*02:01	0.000604
A*02:01~C*04:01~B*53:01~DRB1*07:01~DQB1*02:01	0.000604
A*01:01~C*07:01~B*08:01~DRB1*15:01~DQB1*06:02	0.000601
A*33:01~C*04:01~B*53:01~DRB1*01:02~DQB1*05:01	0.0006
A*33:03~C*04:01~B*35:01~DRB1*10:01~DQB1*05:01	0.0006
A*68:02~C*07:01~B*58:01~DRB1*15:03~DQB1*06:02	0.000596
A*30:02~C*04:01~B*53:01~DRB1*01:02~DQB1*05:01	0.000593
A*03:01~C*06:02~B*58:02~DRB1*11:02~DQB1*03:01	0.000588
A*33:03~C*14:02~B*15:16~DRB1*03:01~DQB1*02:01	0.000588
A*30:01~C*04:01~B*53:01~DRB1*08:04~DQB1*03:01	0.000586
A*34:02~C*07:01~B*49:01~DRB1*15:03~DQB1*06:02	0.000585
A*02:01~C*04:01~B*53:01~DRB1*11:01~DQB1*06:02	0.000583
A*02:01~C*16:01~B*45:01~DRB1*07:01~DQB1*02:01	0.000581
A*68:01~C*07:02~B*07:02~DRB1*09:01~DQB1*02:01	0.00058
A*30:01~C*04:01~B*53:01~DRB1*15:03~DQB1*06:02	0.000578
A*33:03~C*14:02~B*15:16~DRB1*07:01~DQB1*02:01	0.000578
A*03:01~C*07:01~B*49:01~DRB1*04:05~DQB1*03:02	0.000575
A*03:01~C*04:01~B*15:10~DRB1*03:01~DQB1*02:01	0.000574
A*32:01~C*08:04~B*81:01~DRB1*12:01~DQB1*05:01	0.000571
A*23:01~C*02:02~B*15:03~DRB1*13:03~DQB1*03:01	0.000568
A*03:01~C*07:01~B*57:03~DRB1*01:02~DQB1*05:01	0.000565
A*30:01~C*17:01~B*42:01~DRB1*11:01~DQB1*06:02	0.000563
A*24:02~C*18:01~B*81:01~DRB1*12:01~DQB1*05:01	0.000559
A*33:01~C*16:01~B*52:01~DRB1*13:03~DQB1*03:01	0.000559
A*74:01~C*04:01~B*44:03~DRB1*15:03~DQB1*06:02	0.000556
A*02:05~C*07:01~B*58:01~DRB1*15:03~DQB1*06:02	0.000555
A*02:01~C*04:01~B*35:01~DRB1*01:01~DQB1*05:01	0.000553
A*23:01~C*04:01~B*53:01~DRB1*16:02~DQB1*05:02	0.000552
A*30:02~C*07:01~B*58:01~DRB1*15:03~DQB1*06:09	0.000551
A*30:01~C*04:01~B*35:01~DRB1*15:03~DQB1*06:02	0.000551
A*02:01~C*07:02~B*07:02~DRB1*15:03~DQB1*06:02	0.00055
A*23:01~C*16:01~B*52:01~DRB1*13:01~DQB1*06:03	0.000549
A*03:01~C*04:01~B*35:01~DRB1*15:03~DQB1*06:02	0.000549
A*11:01~C*04:01~B*35:01~DRB1*01:01~DQB1*05:01	0.000545
A*66:01~C*04:01~B*53:01~DRB1*08:04~DQB1*03:01	0.000544
A*74:01~C*04:01~B*53:01~DRB1*13:03~DQB1*02:01	0.00054
A*03:01~C*04:01~B*44:03~DRB1*01:02~DQB1*05:01	0.000539
A*66:01~C*16:01~B*45:01~DRB1*12:01~DQB1*03:01	0.000537
A*33:01~C*17:01~B*41:02~DRB1*13:02~DQB1*06:09	0.000532
A*74:01~C*06:02~B*58:02~DRB1*11:02~DQB1*03:01	0.000531
A*66:01~C*12:03~B*39:10~DRB1*15:03~DQB1*06:02	0.00053
A*33:03~C*03:02~B*58:01~DRB1*13:02~DQB1*06:04	0.00053
A*23:01~C*06:02~B*45:01~DRB1*15:03~DQB1*06:02	0.000529
A*68:01~C*06:02~B*58:02~DRB1*11:02~DQB1*03:01	0.000528
A*02:02~C*04:01~B*53:01~DRB1*13:02~DQB1*06:04	0.000526
A*30:02~C*07:02~B*07:02~DRB1*03:01~DQB1*02:01	0.000523
A*23:01~C*17:01~B*42:01~DRB1*11:02~DQB1*03:01	0.000522
A*30:01~C*04:01~B*53:01~DRB1*11:01~DQB1*06:02	0.000521
A*34:02~C*07:02~B*07:02~DRB1*09:01~DQB1*02:01	0.00052
A*33:03~C*04:01~B*53:01~DRB1*11:01~DQB1*06:02	0.00052
A*02:02~C*04:01~B*53:01~DRB1*01:02~DQB1*05:01	0.000517
A*66:01~C*06:02~B*58:02~DRB1*07:01~DQB1*02:01	0.000515
A*30:01~C*07:01~B*49:01~DRB1*08:04~DQB1*03:01	0.000513
A*74:01~C*03:04~B*15:10~DRB1*03:01~DQB1*02:01	0.000509
A*23:01~C*18:01~B*81:01~DRB1*12:01~DQB1*05:01	0.000506
A*02:01~C*16:01~B*45:01~DRB1*13:02~DQB1*06:09	0.000506
A*02:02~C*04:01~B*53:01~DRB1*09:01~DQB1*02:01	0.000506
A*68:02~C*04:01~B*44:03~DRB1*15:03~DQB1*06:02	0.000504
A*02:01~C*07:01~B*58:01~DRB1*13:02~DQB1*06:04	0.000503
A*36:01~C*04:01~B*53:01~DRB1*10:01~DQB1*05:01	0.000502
A*74:01~C*02:02~B*18:01~DRB1*07:01~DQB1*02:01	0.0005
A*31:01~C*07:01~B*57:03~DRB1*15:03~DQB1*06:02	0.0005
A*30:01~C*17:01~B*42:01~DRB1*11:01~DQB1*03:01	0.000499
A*02:01~C*16:01~B*51:01~DRB1*13:03~DQB1*03:01	0.000498
A*03:01~C*04:01~B*35:01~DRB1*03:01~DQB1*02:01	0.000495
A*23:01~C*17:01~B*42:01~DRB1*08:04~DQB1*03:01	0.000495
A*30:02~C*04:01~B*53:01~DRB1*11:01~DQB1*06:02	0.000494
A*34:02~C*05:01~B*15:17~DRB1*11:01~DQB1*06:02	0.000493
A*30:01~C*18:01~B*57:03~DRB1*13:01~DQB1*05:01	0.000492
A*30:02~C*15:05~B*07:02~DRB1*13:02~DQB1*05:02	0.000491
A*33:03~C*14:02~B*15:16~DRB1*09:01~DQB1*02:01	0.000491
A*03:01~C*07:01~B*49:01~DRB1*03:02~DQB1*04:02	0.00049
A*30:01~C*17:01~B*42:01~DRB1*01:02~DQB1*05:01	0.000489
A*01:03~C*07:02~B*07:02~DRB1*08:04~DQB1*03:01	0.000484
A*30:01~C*03:04~B*15:10~DRB1*03:01~DQB1*02:01	0.000484
A*74:01~C*02:02~B*15:03~DRB1*13:01~DQB1*06:03	0.000484
A*30:04~C*06:02~B*58:02~DRB1*15:03~DQB1*06:02	0.000481
A*30:02~C*15:05~B*07:05~DRB1*01:02~DQB1*05:01	0.000481
A*02:05~C*18:01~B*57:03~DRB1*16:02~DQB1*05:02	0.000478
A*34:02~C*04:01~B*44:03~DRB1*03:01~DQB1*02:01	0.000474
A*74:01~C*02:02~B*15:03~DRB1*03:01~DQB1*02:01	0.000473
A*03:01~C*04:01~B*35:01~DRB1*11:02~DQB1*03:01	0.000473
A*36:01~C*04:01~B*44:03~DRB1*15:03~DQB1*06:02	0.000473
A*23:01~C*06:02~B*50:01~DRB1*07:01~DQB1*02:01	0.000473
A*74:01~C*07:01~B*53:01~DRB1*13:03~DQB1*03:02	0.000471
A*02:02~C*17:01~B*58:01~DRB1*13:03~DQB1*03:01	0.000469
A*02:02~C*04:01~B*53:01~DRB1*11:02~DQB1*03:01	0.000468
A*02:01~C*03:04~B*40:01~DRB1*13:02~DQB1*06:04	0.000468
A*68:01~C*06:02~B*58:02~DRB1*15:03~DQB1*06:02	0.000466
A*03:01~C*07:02~B*07:02~DRB1*03:01~DQB1*02:01	0.000466
A*23:01~C*18:01~B*81:01~DRB1*11:01~DQB1*06:02	0.000466
A*66:01~C*18:01~B*51:01~DRB1*12:01~DQB1*03:01	0.000464
A*23:01~C*07:01~B*08:01~DRB1*11:01~DQB1*06:02	0.000463
A*30:01~C*17:01~B*42:02~DRB1*04:03~DQB1*03:02	0.000462
A*03:01~C*04:01~B*35:01~DRB1*03:02~DQB1*04:02	0.00046
A*23:01~C*04:01~B*53:01~DRB1*11:01~DQB1*06:02	0.000459
A*01:01~C*07:01~B*57:03~DRB1*09:01~DQB1*02:01	0.000458
A*02:01~C*07:01~B*49:01~DRB1*09:01~DQB1*02:01	0.000458
A*29:02~C*07:01~B*44:03~DRB1*11:01~DQB1*06:02	0.000456
A*23:01~C*03:02~B*58:01~DRB1*03:02~DQB1*04:02	0.000452
A*02:01~C*16:01~B*45:01~DRB1*11:02~DQB1*03:01	0.00045
A*23:01~C*06:02~B*45:01~DRB1*03:01~DQB1*02:01	0.000446
A*68:02~C*03:04~B*15:10~DRB1*09:01~DQB1*02:01	0.000445
A*23:01~C*04:01~B*35:01~DRB1*13:03~DQB1*03:01	0.000441
A*02:01~C*05:01~B*44:02~DRB1*01:01~DQB1*05:01	0.000441
A*36:01~C*17:01~B*42:01~DRB1*03:02~DQB1*04:02	0.00044
A*68:02~C*04:01~B*53:01~DRB1*13:02~DQB1*06:09	0.000439
A*23:01~C*07:01~B*57:03~DRB1*11:02~DQB1*03:01	0.000437
A*68:01~C*02:02~B*27:03~DRB1*08:04~DQB1*04:02	0.000437
A*68:02~C*12:03~B*39:10~DRB1*08:04~DQB1*03:01	0.000437
A*02:02~C*14:02~B*15:16~DRB1*13:03~DQB1*03:01	0.000434
A*23:01~C*02:02~B*15:03~DRB1*09:01~DQB1*02:01	0.000433
A*23:01~C*07:01~B*58:01~DRB1*03:01~DQB1*02:01	0.000431
A*02:01~C*16:01~B*51:01~DRB1*07:01~DQB1*02:01	0.00043
A*23:01~C*04:01~B*53:01~DRB1*01:02~DQB1*05:01	0.00043
A*03:01~C*07:02~B*07:02~DRB1*08:04~DQB1*03:01	0.000429
A*02:01~C*18:01~B*57:03~DRB1*13:01~DQB1*05:01	0.000426
A*34:02~C*07:01~B*44:03~DRB1*13:02~DQB1*06:09	0.000426
A*02:01~C*06:02~B*50:01~DRB1*07:01~DQB1*02:01	0.000426
A*02:01~C*16:01~B*51:01~DRB1*13:02~DQB1*06:09	0.000426
A*03:01~C*04:01~B*44:03~DRB1*07:01~DQB1*02:01	0.000425
A*36:01~C*04:01~B*53:01~DRB1*13:02~DQB1*06:09	0.000424
A*23:01~C*07:01~B*58:01~DRB1*07:01~DQB1*02:01	0.000424
A*02:01~C*05:01~B*44:02~DRB1*12:01~DQB1*03:01	0.000421
A*68:02~C*04:01~B*53:01~DRB1*11:01~DQB1*06:02	0.000421
A*30:02~C*08:04~B*13:02~DRB1*03:02~DQB1*04:02	0.000421
A*23:01~C*05:01~B*15:17~DRB1*15:03~DQB1*06:02	0.00042
A*74:01~C*04:01~B*53:01~DRB1*03:02~DQB1*04:02	0.00042
A*74:01~C*02:02~B*15:03~DRB1*14:01~DQB1*05:03	0.000418
A*30:02~C*06:02~B*58:02~DRB1*12:01~DQB1*05:01	0.000416
A*23:01~C*04:01~B*35:01~DRB1*10:01~DQB1*05:01	0.000415
A*11:01~C*12:02~B*52:01~DRB1*15:02~DQB1*06:01	0.000413
A*02:01~C*16:01~B*35:01~DRB1*13:02~DQB1*06:04	0.000412
A*02:05~C*04:01~B*53:01~DRB1*07:01~DQB1*02:01	0.00041
A*23:01~C*07:02~B*07:02~DRB1*15:01~DQB1*06:02	0.00041
A*26:01~C*03:04~B*08:01~DRB1*13:04~DQB1*03:01	0.000409
A*26:01~C*07:01~B*53:01~DRB1*08:04~DQB1*03:01	0.000407
A*02:02~C*02:02~B*15:03~DRB1*11:01~DQB1*03:01	0.000405
A*33:03~C*04:01~B*53:01~DRB1*13:03~DQB1*02:01	0.000405
A*68:02~C*07:01~B*57:03~DRB1*13:03~DQB1*02:01	0.000405
A*23:01~C*02:02~B*15:03~DRB1*13:01~DQB1*06:03	0.000405
A*03:01~C*18:01~B*57:02~DRB1*07:01~DQB1*02:01	0.000404
A*02:01~C*04:01~B*53:01~DRB1*16:02~DQB1*05:02	0.000403
A*34:02~C*04:01~B*53:01~DRB1*08:04~DQB1*03:01	0.000401
A*02:01~C*16:01~B*35:01~DRB1*03:02~DQB1*04:02	0.000399
A*23:01~C*08:02~B*14:03~DRB1*03:02~DQB1*04:02	0.000399
A*66:02~C*07:01~B*15:16~DRB1*01:02~DQB1*05:01	0.000396
A*23:01~C*02:02~B*15:03~DRB1*03:02~DQB1*04:02	0.000396
A*23:01~C*03:04~B*08:01~DRB1*07:01~DQB1*02:01	0.000396
A*30:01~C*17:01~B*42:01~DRB1*12:01~DQB1*05:01	0.000394
A*68:02~C*16:02~B*51:01~DRB1*08:04~DQB1*03:01	0.000392
A*02:02~C*07:01~B*58:01~DRB1*15:03~DQB1*06:02	0.00039
A*03:01~C*14:03~B*44:03~DRB1*15:03~DQB1*06:02	0.00039
A*03:01~C*02:02~B*18:01~DRB1*07:01~DQB1*02:01	0.000389
A*03:01~C*05:01~B*18:01~DRB1*03:01~DQB1*02:01	0.000388
A*02:02~C*07:01~B*49:01~DRB1*15:03~DQB1*06:02	0.000387
A*68:01~C*07:02~B*07:02~DRB1*01:02~DQB1*05:01	0.000387
A*33:03~C*03:02~B*58:01~DRB1*13:04~DQB1*03:01	0.000386
A*68:02~C*02:02~B*15:03~DRB1*15:03~DQB1*06:02	0.000385
A*23:01~C*06:02~B*53:01~DRB1*11:01~DQB1*06:02	0.000384
A*23:01~C*08:04~B*81:01~DRB1*14:01~DQB1*05:02	0.000383
A*68:01~C*03:04~B*15:10~DRB1*03:01~DQB1*02:01	0.000382
A*74:01~C*02:02~B*15:03~DRB1*11:02~DQB1*03:01	0.000382
A*02:01~C*04:01~B*44:03~DRB1*03:02~DQB1*04:02	0.000382
A*30:01~C*17:01~B*42:02~DRB1*13:02~DQB1*05:01	0.000381
A*02:01~C*05:01~B*44:02~DRB1*15:01~DQB1*06:03	0.00038
A*23:01~C*02:02~B*15:03~DRB1*01:02~DQB1*05:01	0.00038
A*29:02~C*04:01~B*35:01~DRB1*13:01~DQB1*06:08	0.00038
A*34:02~C*14:03~B*44:03~DRB1*15:03~DQB1*06:02	0.00038
A*02:01~C*16:01~B*35:01~DRB1*03:01~DQB1*02:01	0.00038
A*74:01~C*02:02~B*15:03~DRB1*01:02~DQB1*05:01	0.000379
A*02:01~C*16:01~B*52:01~DRB1*03:02~DQB1*04:02	0.000378
A*03:01~C*16:01~B*52:01~DRB1*13:03~DQB1*03:01	0.000377
A*74:01~C*15:05~B*07:05~DRB1*15:03~DQB1*06:02	0.000376
A*66:01~C*17:01~B*42:01~DRB1*03:02~DQB1*04:02	0.000375
A*02:02~C*08:04~B*13:02~DRB1*09:01~DQB1*02:01	0.000375
A*30:02~C*18:01~B*57:03~DRB1*15:03~DQB1*06:02	0.000374
A*03:01~C*04:01~B*35:01~DRB1*11:01~DQB1*03:01	0.000374
A*02:01~C*16:01~B*45:01~DRB1*11:01~DQB1*06:02	0.000373
A*02:05~C*04:01~B*53:01~DRB1*03:02~DQB1*04:02	0.000373
A*30:02~C*07:01~B*58:01~DRB1*03:01~DQB1*02:01	0.000373
A*68:02~C*02:02~B*15:03~DRB1*08:04~DQB1*03:01	0.000373
A*02:01~C*04:01~B*35:01~DRB1*11:02~DQB1*03:01	0.00037
A*11:01~C*07:02~B*07:02~DRB1*15:01~DQB1*06:02	0.00037
A*11:01~C*04:01~B*35:01~DRB1*01:03~DQB1*05:01	0.000369
A*74:01~C*16:01~B*45:01~DRB1*01:02~DQB1*05:01	0.000368
A*03:01~C*06:02~B*58:02~DRB1*13:01~DQB1*06:04	0.000367
A*02:01~C*03:03~B*15:01~DRB1*04:01~DQB1*03:02	0.000367
A*23:01~C*16:01~B*45:01~DRB1*01:02~DQB1*05:01	0.000366
A*68:02~C*02:02~B*15:03~DRB1*09:01~DQB1*02:01	0.000366
A*01:01~C*12:02~B*52:01~DRB1*15:02~DQB1*06:01	0.000366
A*29:02~C*04:01~B*35:01~DRB1*13:02~DQB1*06:09	0.000365
A*36:01~C*04:01~B*53:01~DRB1*13:03~DQB1*02:01	0.000365
A*03:01~C*06:02~B*58:02~DRB1*15:03~DQB1*06:02	0.000364
A*74:01~C*07:01~B*53:01~DRB1*01:02~DQB1*05:01	0.000364
A*23:01~C*07:01~B*49:01~DRB1*10:01~DQB1*05:01	0.000363
A*23:01~C*02:02~B*15:03~DRB1*11:01~DQB1*06:02	0.000363
A*02:01~C*03:03~B*15:01~DRB1*13:01~DQB1*06:03	0.000363
A*30:02~C*04:01~B*53:01~DRB1*13:02~DQB1*06:04	0.000363
A*66:01~C*06:02~B*58:02~DRB1*15:03~DQB1*06:02	0.000362
A*23:01~C*16:01~B*45:01~DRB1*12:01~DQB1*03:01	0.000362
A*23:01~C*08:02~B*14:03~DRB1*10:01~DQB1*05:01	0.00036
A*03:01~C*07:02~B*07:02~DRB1*13:02~DQB1*06:04	0.00036
A*30:01~C*04:01~B*35:01~DRB1*13:02~DQB1*05:01	0.000359
A*74:01~C*07:02~B*07:02~DRB1*07:01~DQB1*02:01	0.000359
A*30:02~C*07:02~B*08:01~DRB1*11:02~DQB1*03:01	0.000358
A*02:01~C*16:01~B*45:01~DRB1*08:04~DQB1*03:01	0.000358
A*29:02~C*06:02~B*45:01~DRB1*11:02~DQB1*03:01	0.000355
A*02:01~C*04:01~B*35:01~DRB1*07:01~DQB1*02:01	0.000355
A*36:01~C*16:01~B*45:01~DRB1*03:02~DQB1*04:02	0.000354
A*02:01~C*02:02~B*15:03~DRB1*15:03~DQB1*06:02	0.000354
A*34:02~C*04:01~B*53:01~DRB1*11:01~DQB1*06:02	0.000352
A*23:01~C*03:02~B*58:01~DRB1*13:01~DQB1*06:03	0.000351
A*01:03~C*07:02~B*07:02~DRB1*13:02~DQB1*06:04	0.000351
A*33:03~C*16:01~B*15:16~DRB1*01:02~DQB1*05:01	0.00035
A*34:02~C*04:01~B*53:01~DRB1*01:02~DQB1*05:01	0.000349
A*30:01~C*16:01~B*45:01~DRB1*01:02~DQB1*05:01	0.000349
A*03:01~C*16:01~B*52:01~DRB1*13:01~DQB1*06:03	0.000348
A*02:01~C*07:02~B*07:02~DRB1*03:01~DQB1*02:01	0.000348
A*30:02~C*12:03~B*39:10~DRB1*15:03~DQB1*06:02	0.000348
A*68:02~C*05:01~B*18:01~DRB1*07:01~DQB1*02:01	0.000347
A*74:01~C*02:02~B*15:03~DRB1*11:01~DQB1*06:02	0.000347
A*68:02~C*02:02~B*15:03~DRB1*03:01~DQB1*02:01	0.000347
A*02:01~C*03:02~B*58:01~DRB1*13:02~DQB1*06:09	0.000346
A*02:01~C*02:02~B*15:03~DRB1*13:02~DQB1*06:09	0.000346
A*33:01~C*04:01~B*53:01~DRB1*08:04~DQB1*03:01	0.000346
A*30:02~C*07:01~B*18:01~DRB1*15:03~DQB1*06:02	0.000346
A*30:02~C*07:01~B*49:01~DRB1*15:03~DQB1*06:02	0.000345
A*68:02~C*07:02~B*07:02~DRB1*09:01~DQB1*02:01	0.000345
A*23:01~C*14:02~B*15:16~DRB1*01:02~DQB1*05:01	0.000345
A*34:02~C*04:01~B*35:01~DRB1*12:01~DQB1*05:01	0.000345
A*68:10~C*18:01~B*57:02~DRB1*09:01~DQB1*02:01	0.000345
A*24:02~C*02:02~B*27:05~DRB1*04:05~DQB1*02:01	0.000345
A*30:01~C*17:01~B*42:01~DRB1*13:02~DQB1*06:09	0.000344
A*02:01~C*07:01~B*49:01~DRB1*15:03~DQB1*06:02	0.000344
A*23:01~C*06:02~B*45:01~DRB1*07:01~DQB1*02:01	0.000344
A*74:01~C*17:01~B*42:01~DRB1*08:04~DQB1*03:01	0.000344
A*23:01~C*03:04~B*08:01~DRB1*01:02~DQB1*05:01	0.000343
A*02:01~C*04:01~B*35:01~DRB1*11:01~DQB1*03:01	0.000343
A*02:01~C*16:01~B*45:01~DRB1*11:01~DQB1*03:01	0.000342
A*34:02~C*04:01~B*53:01~DRB1*07:01~DQB1*02:01	0.00034
A*74:01~C*06:02~B*50:01~DRB1*07:01~DQB1*02:01	0.000339
A*68:02~C*08:02~B*57:03~DRB1*13:03~DQB1*02:01	0.000339
A*02:02~C*17:01~B*41:01~DRB1*01:02~DQB1*05:01	0.000339
A*02:02~C*04:01~B*53:01~DRB1*13:01~DQB1*06:03	0.000337
A*30:02~C*03:04~B*15:10~DRB1*15:03~DQB1*06:02	0.000335
A*01:03~C*12:03~B*39:10~DRB1*07:01~DQB1*02:01	0.000335
A*68:02~C*04:01~B*53:01~DRB1*01:02~DQB1*05:01	0.000334
A*01:01~C*16:01~B*52:01~DRB1*03:02~DQB1*04:02	0.000334
A*68:01~C*06:02~B*58:02~DRB1*11:01~DQB1*02:01	0.000333
A*02:02~C*06:02~B*58:02~DRB1*12:01~DQB1*05:01	0.000333
A*68:01~C*07:01~B*58:01~DRB1*13:02~DQB1*06:04	0.000333
A*03:01~C*07:02~B*07:02~DRB1*01:01~DQB1*05:01	0.000333
A*23:01~C*16:01~B*52:01~DRB1*13:03~DQB1*03:01	0.000332
A*23:01~C*02:02~B*15:03~DRB1*15:03~DQB1*05:01	0.000332
A*29:02~C*04:01~B*35:01~DRB1*09:01~DQB1*02:01	0.000332
A*02:02~C*04:01~B*44:03~DRB1*15:03~DQB1*06:02	0.000331
A*02:01~C*16:01~B*35:01~DRB1*13:03~DQB1*02:01	0.000331
A*30:02~C*07:01~B*57:03~DRB1*13:02~DQB1*06:09	0.000331
A*74:01~C*07:01~B*49:01~DRB1*07:01~DQB1*02:01	0.00033
A*02:01~C*08:02~B*53:01~DRB1*13:02~DQB1*05:01	0.000329
A*02:01~C*16:01~B*52:01~DRB1*08:04~DQB1*03:01	0.000329
A*30:01~C*18:01~B*57:03~DRB1*16:02~DQB1*05:02	0.000329
A*23:01~C*16:01~B*45:01~DRB1*03:02~DQB1*04:02	0.000329
A*02:02~C*16:01~B*51:01~DRB1*13:03~DQB1*03:01	0.000327
A*30:01~C*02:02~B*18:01~DRB1*07:01~DQB1*02:01	0.000327
A*30:02~C*04:01~B*53:01~DRB1*03:01~DQB1*02:01	0.000327
A*68:02~C*07:02~B*07:02~DRB1*03:01~DQB1*02:01	0.000325
A*23:01~C*07:02~B*07:02~DRB1*01:02~DQB1*05:01	0.000325
A*23:01~C*07:02~B*08:01~DRB1*14:01~DQB1*05:03	0.000324
A*03:01~C*15:05~B*45:01~DRB1*07:01~DQB1*02:01	0.000324
A*23:01~C*07:02~B*07:02~DRB1*13:01~DQB1*06:03	0.000324
A*23:01~C*04:01~B*44:03~DRB1*11:01~DQB1*06:02	0.000323
A*02:01~C*02:02~B*15:03~DRB1*03:01~DQB1*02:01	0.000323
A*33:03~C*07:01~B*58:01~DRB1*15:03~DQB1*06:02	0.000323
A*03:01~C*07:01~B*49:01~DRB1*11:02~DQB1*03:01	0.000322
A*23:01~C*07:01~B*08:01~DRB1*03:01~DQB1*02:01	0.000322
A*68:01~C*02:02~B*15:03~DRB1*07:01~DQB1*02:01	0.000322
A*02:01~C*16:01~B*51:01~DRB1*07:01~DQB1*03:02	0.000322
A*33:01~C*16:01~B*78:01~DRB1*11:01~DQB1*06:02	0.000322
A*68:01~C*04:01~B*44:03~DRB1*15:03~DQB1*06:02	0.000322
A*03:01~C*04:01~B*35:01~DRB1*13:01~DQB1*06:03	0.000321
A*66:01~C*07:01~B*57:03~DRB1*15:03~DQB1*06:02	0.000321
A*33:03~C*03:02~B*58:01~DRB1*08:04~DQB1*03:01	0.00032
A*02:01~C*05:01~B*44:02~DRB1*07:01~DQB1*02:01	0.00032
A*33:03~C*14:02~B*15:16~DRB1*13:01~DQB1*06:03	0.00032
A*23:01~C*06:02~B*45:01~DRB1*12:01~DQB1*05:01	0.000319
A*02:01~C*16:01~B*35:01~DRB1*13:02~DQB1*06:09	0.000319
A*26:01~C*18:01~B*57:03~DRB1*16:02~DQB1*05:02	0.000319
A*03:01~C*07:01~B*15:17~DRB1*13:02~DQB1*06:04	0.000318
A*30:01~C*07:02~B*07:02~DRB1*15:03~DQB1*06:02	0.000318
A*34:02~C*16:01~B*35:01~DRB1*03:02~DQB1*04:02	0.000317
A*23:01~C*04:01~B*35:01~DRB1*01:01~DQB1*05:01	0.000317
A*03:01~C*04:01~B*35:01~DRB1*13:02~DQB1*05:01	0.000316
A*68:01~C*07:02~B*07:02~DRB1*15:03~DQB1*06:02	0.000316
A*30:02~C*07:01~B*08:01~DRB1*01:02~DQB1*05:01	0.000316
A*33:03~C*04:01~B*35:01~DRB1*11:02~DQB1*03:01	0.000315
A*02:01~C*16:01~B*52:01~DRB1*15:03~DQB1*06:02	0.000313
A*02:05~C*04:01~B*53:01~DRB1*13:02~DQB1*06:04	0.000312
A*24:02~C*06:02~B*45:01~DRB1*15:03~DQB1*06:02	0.000312
A*33:03~C*04:01~B*35:01~DRB1*08:04~DQB1*03:01	0.000312
A*30:02~C*15:05~B*07:02~DRB1*15:03~DQB1*06:02	0.000311
A*02:02~C*18:01~B*57:03~DRB1*13:01~DQB1*05:01	0.000311
A*29:02~C*07:02~B*07:02~DRB1*03:01~DQB1*02:01	0.000311
A*23:01~C*03:03~B*44:03~DRB1*09:01~DQB1*02:01	0.000311
A*68:02~C*04:01~B*53:01~DRB1*10:01~DQB1*05:01	0.000311
A*02:01~C*16:01~B*44:03~DRB1*07:01~DQB1*02:01	0.000308
A*66:02~C*04:01~B*35:01~DRB1*15:03~DQB1*06:02	0.000308
A*34:02~C*08:04~B*81:01~DRB1*15:03~DQB1*06:02	0.000308
A*02:01~C*16:01~B*35:01~DRB1*11:02~DQB1*03:01	0.000308
A*01:03~C*07:02~B*07:02~DRB1*01:02~DQB1*05:01	0.000307
A*02:01~C*07:01~B*44:03~DRB1*13:01~DQB1*03:03	0.000307
A*30:01~C*04:01~B*35:01~DRB1*07:01~DQB1*02:01	0.000307
A*02:01~C*12:03~B*39:10~DRB1*15:03~DQB1*06:02	0.000306
A*03:01~C*07:02~B*07:02~DRB1*15:03~DQB1*06:02	0.000305
A*02:02~C*06:02~B*53:01~DRB1*09:01~DQB1*02:01	0.000304
A*02:01~C*05:01~B*44:02~DRB1*15:01~DQB1*06:02	0.000304
A*33:01~C*17:01~B*42:01~DRB1*03:02~DQB1*04:02	0.000304
A*01:01~C*06:02~B*57:01~DRB1*13:01~DQB1*06:03	0.000303
A*23:01~C*04:01~B*44:03~DRB1*15:01~DQB1*06:02	0.000302
A*23:01~C*16:01~B*52:01~DRB1*13:01~DQB1*05:01	0.000302
A*01:03~C*16:01~B*44:02~DRB1*13:01~DQB1*06:03	0.000302
A*32:01~C*15:05~B*07:02~DRB1*15:03~DQB1*06:02	0.000302
A*23:01~C*02:02~B*18:01~DRB1*15:03~DQB1*06:02	0.000302
A*68:02~C*17:01~B*42:01~DRB1*15:03~DQB1*06:02	0.000302
A*30:02~C*18:01~B*57:02~DRB1*10:01~DQB1*05:01	0.000301
A*33:01~C*16:01~B*78:01~DRB1*13:01~DQB1*06:03	0.000301
A*02:05~C*17:01~B*42:01~DRB1*03:02~DQB1*04:02	0.0003
A*74:01~C*06:02~B*58:02~DRB1*11:01~DQB1*06:02	0.000299
A*33:03~C*18:01~B*57:03~DRB1*16:02~DQB1*05:02	0.000298
A*30:02~C*02:02~B*15:03~DRB1*15:03~DQB1*06:02	0.000298
A*02:01~C*07:04~B*44:02~DRB1*15:01~DQB1*06:02	0.000298
A*02:02~C*04:01~B*53:01~DRB1*13:03~DQB1*03:01	0.000298
A*29:02~C*15:05~B*07:02~DRB1*07:01~DQB1*02:01	0.000297
A*03:01~C*08:02~B*14:02~DRB1*01:02~DQB1*05:01	0.000296
A*30:02~C*03:04~B*15:10~DRB1*08:04~DQB1*03:01	0.000296
A*02:01~C*16:01~B*45:01~DRB1*13:03~DQB1*03:01	0.000296
A*23:01~C*08:02~B*53:01~DRB1*15:03~DQB1*06:02	0.000296
A*23:01~C*07:01~B*57:03~DRB1*14:01~DQB1*05:03	0.000295
A*02:01~C*16:01~B*35:01~DRB1*13:03~DQB1*03:01	0.000295
A*30:02~C*07:02~B*07:02~DRB1*15:03~DQB1*06:02	0.000295
A*02:01~C*08:02~B*14:01~DRB1*07:01~DQB1*02:01	0.000294
A*23:01~C*02:02~B*15:03~DRB1*13:01~DQB1*06:04	0.000294
A*02:01~C*07:02~B*07:02~DRB1*08:02~DQB1*04:02	0.000293
A*02:01~C*16:01~B*45:01~DRB1*09:01~DQB1*02:01	0.000293
A*29:02~C*07:01~B*08:01~DRB1*08:04~DQB1*04:02	0.000292
A*33:03~C*04:01~B*35:01~DRB1*07:01~DQB1*02:01	0.000292
A*33:03~C*04:01~B*53:01~DRB1*13:01~DQB1*05:01	0.000292
A*30:02~C*07:01~B*27:03~DRB1*04:05~DQB1*03:02	0.000291
A*68:02~C*08:02~B*14:01~DRB1*07:01~DQB1*02:01	0.000291
A*30:02~C*03:03~B*44:03~DRB1*08:06~DQB1*03:01	0.00029
A*02:02~C*04:01~B*53:01~DRB1*13:01~DQB1*05:01	0.00029
A*02:01~C*12:03~B*39:10~DRB1*13:02~DQB1*06:04	0.000289
A*02:02~C*04:01~B*53:01~DRB1*12:01~DQB1*05:01	0.000289
A*30:01~C*17:01~B*42:01~DRB1*13:03~DQB1*03:01	0.000289
A*30:02~C*04:01~B*35:01~DRB1*11:01~DQB1*06:02	0.000289
A*23:01~C*08:02~B*14:02~DRB1*03:02~DQB1*04:02	0.000288
A*03:01~C*07:01~B*57:03~DRB1*07:01~DQB1*02:01	0.000288
A*02:02~C*07:01~B*08:01~DRB1*03:01~DQB1*02:01	0.000287
A*33:03~C*04:01~B*53:01~DRB1*16:02~DQB1*05:02	0.000287
A*02:01~C*06:02~B*57:01~DRB1*07:01~DQB1*03:03	0.000287
A*68:01~C*08:02~B*35:01~DRB1*13:01~DQB1*03:03	0.000287
A*23:01~C*03:04~B*15:10~DRB1*03:01~DQB1*02:01	0.000286
A*03:01~C*04:01~B*35:01~DRB1*13:02~DQB1*06:09	0.000286
A*02:01~C*12:03~B*39:10~DRB1*08:04~DQB1*03:01	0.000286
A*30:02~C*04:01~B*53:01~DRB1*08:06~DQB1*06:02	0.000285
A*34:02~C*02:02~B*18:01~DRB1*07:01~DQB1*02:01	0.000285
A*02:02~C*14:02~B*15:16~DRB1*11:01~DQB1*05:02	0.000285
A*33:03~C*04:01~B*53:01~DRB1*09:01~DQB1*02:01	0.000284
A*01:01~C*18:01~B*81:01~DRB1*13:01~DQB1*06:08	0.000284
A*74:01~C*07:01~B*57:03~DRB1*15:03~DQB1*06:02	0.000284
A*30:02~C*08:04~B*81:01~DRB1*12:01~DQB1*05:01	0.000283
A*02:02~C*16:01~B*45:01~DRB1*07:01~DQB1*02:01	0.000281
A*03:01~C*06:02~B*58:02~DRB1*11:01~DQB1*06:02	0.000281
A*02:05~C*07:01~B*13:02~DRB1*01:02~DQB1*05:01	0.000281
A*68:02~C*04:01~B*53:01~DRB1*03:02~DQB1*04:02	0.000281
A*02:01~C*16:01~B*51:01~DRB1*15:03~DQB1*06:02	0.000281
A*68:02~C*18:01~B*81:01~DRB1*11:02~DQB1*03:01	0.000281
A*23:01~C*16:01~B*45:01~DRB1*09:01~DQB1*02:01	0.00028
A*23:01~C*07:01~B*57:03~DRB1*11:01~DQB1*06:02	0.00028
A*30:02~C*04:01~B*53:01~DRB1*10:01~DQB1*05:01	0.00028
A*74:01~C*16:01~B*52:01~DRB1*13:02~DQB1*06:09	0.00028
A*02:02~C*04:01~B*53:01~DRB1*11:01~DQB1*06:02	0.00028
A*02:01~C*07:01~B*49:01~DRB1*11:01~DQB1*05:02	0.00028
A*24:02~C*04:01~B*35:02~DRB1*11:04~DQB1*03:01	0.00028
A*34:02~C*02:02~B*15:03~DRB1*15:03~DQB1*06:02	0.000279
A*02:01~C*04:01~B*35:01~DRB1*14:01~DQB1*05:03	0.000279
A*36:01~C*16:01~B*45:01~DRB1*01:02~DQB1*05:01	0.000279
A*29:02~C*07:01~B*44:03~DRB1*11:01~DQB1*03:01	0.000279
A*74:01~C*02:02~B*15:03~DRB1*13:03~DQB1*02:01	0.000278
A*68:02~C*02:02~B*15:03~DRB1*13:02~DQB1*06:09	0.000278
A*34:02~C*16:01~B*51:01~DRB1*01:02~DQB1*05:01	0.000277
A*29:02~C*04:01~B*44:03~DRB1*07:01~DQB1*02:01	0.000277
A*01:01~C*06:02~B*37:01~DRB1*01:02~DQB1*05:01	0.000277
A*01:03~C*18:01~B*57:02~DRB1*01:02~DQB1*05:01	0.000276
A*23:01~C*07:01~B*57:03~DRB1*03:01~DQB1*02:01	0.000276
A*02:01~C*16:01~B*45:01~DRB1*03:01~DQB1*02:01	0.000275
A*68:01~C*16:04~B*13:02~DRB1*15:01~DQB1*06:02	0.000275
A*74:01~C*14:02~B*15:16~DRB1*01:02~DQB1*05:01	0.000275
A*02:01~C*05:01~B*44:02~DRB1*13:01~DQB1*06:03	0.000274
A*23:01~C*17:01~B*41:02~DRB1*07:01~DQB1*02:01	0.000273
A*68:02~C*08:02~B*14:02~DRB1*13:03~DQB1*03:01	0.000273
A*30:01~C*04:01~B*53:01~DRB1*11:01~DQB1*03:01	0.000273
A*34:02~C*16:01~B*52:01~DRB1*13:01~DQB1*05:01	0.000273
A*66:01~C*04:01~B*35:01~DRB1*13:01~DQB1*06:08	0.000272
A*23:01~C*04:01~B*35:01~DRB1*03:01~DQB1*02:01	0.000271
A*30:01~C*02:02~B*15:03~DRB1*09:01~DQB1*02:01	0.000271
A*23:01~C*02:02~B*15:03~DRB1*13:02~DQB1*06:09	0.000271
A*30:02~C*02:02~B*18:01~DRB1*07:01~DQB1*02:01	0.000271
A*36:01~C*16:01~B*45:01~DRB1*15:03~DQB1*06:02	0.000271
A*23:01~C*04:01~B*44:03~DRB1*03:02~DQB1*04:02	0.00027
A*68:01~C*03:02~B*82:01~DRB1*09:01~DQB1*02:01	0.00027
A*68:01~C*16:01~B*35:01~DRB1*01:02~DQB1*05:01	0.000269
A*30:02~C*07:04~B*18:01~DRB1*15:03~DQB1*06:02	0.000269
A*68:02~C*04:01~B*53:01~DRB1*13:02~DQB1*05:01	0.000269
A*33:03~C*03:04~B*15:10~DRB1*08:04~DQB1*05:02	0.000268
A*03:01~C*18:01~B*57:03~DRB1*07:01~DQB1*02:01	0.000268
A*68:02~C*02:02~B*15:03~DRB1*07:01~DQB1*02:01	0.000268
A*68:02~C*06:02~B*58:02~DRB1*12:01~DQB1*05:01	0.000267
A*23:01~C*04:07~B*45:01~DRB1*13:01~DQB1*03:03	0.000267
A*02:01~C*18:01~B*57:03~DRB1*16:02~DQB1*05:02	0.000266
A*36:01~C*02:02~B*15:03~DRB1*11:01~DQB1*03:01	0.000266
A*33:03~C*04:01~B*44:03~DRB1*01:02~DQB1*05:01	0.000266
A*01:03~C*15:05~B*73:01~DRB1*01:02~DQB1*05:01	0.000265
A*02:01~C*07:04~B*18:01~DRB1*11:01~DQB1*06:02	0.000265
A*29:02~C*12:03~B*39:10~DRB1*08:04~DQB1*03:01	0.000265
A*30:02~C*18:01~B*57:03~DRB1*07:01~DQB1*02:01	0.000265
A*33:03~C*14:02~B*15:16~DRB1*03:02~DQB1*04:02	0.000265
A*02:02~C*16:01~B*51:01~DRB1*13:02~DQB1*05:01	0.000265
A*34:02~C*16:01~B*51:01~DRB1*09:01~DQB1*02:01	0.000264
A*03:01~C*04:01~B*53:01~DRB1*13:02~DQB1*06:04	0.000264
A*23:01~C*06:02~B*53:01~DRB1*15:03~DQB1*06:02	0.000264
A*03:01~C*01:02~B*27:03~DRB1*01:01~DQB1*02:01	0.000264
A*30:01~C*17:01~B*42:02~DRB1*15:03~DQB1*06:02	0.000264
A*23:01~C*16:01~B*45:01~DRB1*13:02~DQB1*05:01	0.000264
A*03:01~C*07:01~B*58:01~DRB1*15:03~DQB1*06:02	0.000263
A*03:01~C*18:01~B*57:02~DRB1*15:03~DQB1*06:02	0.000262
A*03:01~C*04:01~B*35:01~DRB1*08:04~DQB1*03:01	0.000262
A*23:01~C*08:02~B*14:02~DRB1*15:03~DQB1*06:02	0.000262
A*68:02~C*04:01~B*53:01~DRB1*15:01~DQB1*06:02	0.000262
A*33:03~C*16:01~B*45:01~DRB1*01:02~DQB1*05:01	0.000262
A*02:01~C*12:02~B*52:01~DRB1*15:02~DQB1*06:01	0.000261
A*30:01~C*17:01~B*42:01~DRB1*10:01~DQB1*05:01	0.000261
A*23:01~C*04:01~B*35:01~DRB1*11:02~DQB1*03:01	0.000261
A*33:03~C*04:01~B*53:01~DRB1*11:02~DQB1*03:01	0.000261
A*26:01~C*04:01~B*81:01~DRB1*08:04~DQB1*04:02	0.00026
A*03:01~C*07:01~B*49:01~DRB1*13:03~DQB1*03:01	0.00026
A*36:01~C*04:01~B*53:01~DRB1*11:01~DQB1*05:02	0.000259
A*03:01~C*04:01~B*53:01~DRB1*07:01~DQB1*02:01	0.000259
A*23:01~C*18:01~B*57:03~DRB1*07:01~DQB1*02:01	0.000259
A*23:01~C*07:02~B*07:02~DRB1*03:02~DQB1*04:02	0.000259
A*80:01~C*16:01~B*52:01~DRB1*13:01~DQB1*06:03	0.000259
A*34:02~C*18:01~B*81:01~DRB1*13:01~DQB1*06:08	0.000258
A*30:02~C*08:02~B*53:01~DRB1*11:01~DQB1*06:02	0.000258
A*66:02~C*04:01~B*44:10~DRB1*07:01~DQB1*02:01	0.000257
A*03:01~C*03:04~B*15:10~DRB1*07:01~DQB1*02:01	0.000257
A*02:02~C*02:02~B*15:03~DRB1*07:01~DQB1*02:01	0.000257
A*33:03~C*03:02~B*58:01~DRB1*03:02~DQB1*04:02	0.000257
A*01:01~C*18:01~B*81:01~DRB1*03:01~DQB1*02:01	0.000257
A*33:03~C*16:01~B*45:01~DRB1*09:01~DQB1*02:01	0.000257
A*02:01~C*04:01~B*15:01~DRB1*01:01~DQB1*05:01	0.000257
A*23:01~C*06:02~B*45:01~DRB1*01:02~DQB1*05:01	0.000256
A*02:05~C*04:01~B*44:03~DRB1*15:03~DQB1*06:02	0.000256
A*02:01~C*08:02~B*14:02~DRB1*15:03~DQB1*06:02	0.000255
A*02:05~C*07:01~B*58:01~DRB1*13:02~DQB1*06:09	0.000255
A*30:02~C*04:01~B*53:01~DRB1*16:02~DQB1*05:02	0.000255
A*02:02~C*16:01~B*45:01~DRB1*01:02~DQB1*05:01	0.000254
A*68:01~C*07:02~B*07:02~DRB1*13:01~DQB1*06:03	0.000254
A*30:01~C*17:01~B*42:02~DRB1*03:01~DQB1*02:01	0.000254
A*02:01~C*04:01~B*53:01~DRB1*14:01~DQB1*05:03	0.000254
A*03:01~C*08:02~B*14:02~DRB1*13:01~DQB1*06:03	0.000253
A*68:02~C*06:02~B*58:02~DRB1*13:01~DQB1*03:03	0.000253
A*74:01~C*08:02~B*14:02~DRB1*01:02~DQB1*05:01	0.000253
A*66:02~C*18:01~B*44:03~DRB1*07:01~DQB1*02:01	0.000252
A*30:02~C*04:01~B*35:01~DRB1*07:01~DQB1*02:01	0.000252
A*29:02~C*04:01~B*57:03~DRB1*07:01~DQB1*03:03	0.000252
A*30:02~C*07:02~B*07:02~DRB1*03:02~DQB1*04:02	0.000252
A*02:01~C*14:02~B*15:16~DRB1*01:02~DQB1*05:01	0.000252
A*03:01~C*07:02~B*07:02~DRB1*11:01~DQB1*06:02	0.000251
A*33:03~C*03:02~B*58:01~DRB1*11:02~DQB1*03:01	0.000251
A*30:02~C*07:01~B*07:02~DRB1*13:02~DQB1*06:04	0.000251
A*68:02~C*03:04~B*15:10~DRB1*03:02~DQB1*04:02	0.000251
A*02:01~C*05:01~B*44:02~DRB1*08:01~DQB1*04:02	0.000251
A*23:01~C*18:01~B*81:01~DRB1*07:01~DQB1*02:01	0.00025
A*01:01~C*04:01~B*53:01~DRB1*03:02~DQB1*04:02	0.00025
A*02:01~C*07:02~B*07:02~DRB1*03:02~DQB1*04:02	0.00025
A*74:01~C*07:01~B*08:01~DRB1*01:02~DQB1*05:01	0.00025
A*23:01~C*04:01~B*35:01~DRB1*01:02~DQB1*05:01	0.00025
A*33:01~C*16:01~B*78:01~DRB1*11:01~DQB1*03:01	0.00025
A*68:02~C*03:02~B*15:10~DRB1*15:03~DQB1*06:02	0.00025
A*30:01~C*17:01~B*42:02~DRB1*09:01~DQB1*02:01	0.00025
A*30:01~C*17:01~B*42:01~DRB1*13:03~DQB1*02:01	0.00025
A*02:11~C*15:02~B*40:06~DRB1*15:01~DQB1*06:01	0.00025
A*36:01~C*04:01~B*35:01~DRB1*07:01~DQB1*02:01	0.000249
A*74:01~C*04:01~B*53:01~DRB1*03:01~DQB1*02:01	0.000249
A*02:02~C*04:01~B*35:01~DRB1*13:02~DQB1*05:01	0.000248
A*23:01~C*04:01~B*53:01~DRB1*04:05~DQB1*03:02	0.000248
A*33:03~C*06:02~B*58:01~DRB1*12:01~DQB1*05:01	0.000248
A*23:01~C*16:02~B*51:01~DRB1*08:04~DQB1*04:02	0.000248
A*02:05~C*07:02~B*07:05~DRB1*01:01~DQB1*05:01	0.000248
A*33:01~C*16:01~B*78:01~DRB1*13:02~DQB1*06:09	0.000247
A*02:01~C*03:04~B*40:01~DRB1*15:01~DQB1*06:02	0.000246
A*74:01~C*07:02~B*07:02~DRB1*09:01~DQB1*02:01	0.000246
A*34:02~C*02:02~B*15:03~DRB1*11:01~DQB1*03:01	0.000246
A*02:01~C*07:01~B*18:01~DRB1*15:01~DQB1*06:02	0.000246
A*30:02~C*07:01~B*57:03~DRB1*01:02~DQB1*05:01	0.000245
A*30:02~C*17:01~B*42:01~DRB1*09:01~DQB1*02:01	0.000244
A*68:02~C*06:02~B*53:01~DRB1*03:02~DQB1*04:02	0.000244
A*34:02~C*03:02~B*82:01~DRB1*11:01~DQB1*06:02	0.000244
A*74:01~C*02:02~B*15:03~DRB1*04:05~DQB1*03:02	0.000243
A*25:01~C*07:01~B*58:01~DRB1*13:03~DQB1*03:01	0.000243
A*29:01~C*03:04~B*08:01~DRB1*04:05~DQB1*02:01	0.000243
A*36:01~C*04:01~B*35:01~DRB1*08:04~DQB1*03:01	0.000243
A*02:01~C*14:02~B*15:16~DRB1*07:01~DQB1*02:01	0.000242
A*23:01~C*16:01~B*52:01~DRB1*07:01~DQB1*02:01	0.000242
A*80:01~C*04:01~B*53:01~DRB1*08:04~DQB1*03:01	0.000242
A*30:01~C*17:01~B*42:02~DRB1*03:02~DQB1*04:02	0.000242
A*68:01~C*02:02~B*15:03~DRB1*09:01~DQB1*02:01	0.000242
A*30:01~C*17:01~B*41:02~DRB1*11:01~DQB1*06:09	0.000241
A*30:02~C*07:01~B*57:03~DRB1*13:03~DQB1*02:01	0.000241
A*29:02~C*07:01~B*08:01~DRB1*03:01~DQB1*02:01	0.000241
A*23:01~C*06:02~B*58:02~DRB1*15:03~DQB1*06:02	0.000241
A*68:02~C*04:01~B*35:01~DRB1*13:02~DQB1*05:01	0.000241
A*23:01~C*08:04~B*81:01~DRB1*12:01~DQB1*05:01	0.000241
A*23:01~C*16:01~B*15:10~DRB1*11:01~DQB1*03:01	0.00024
A*01:01~C*07:02~B*07:02~DRB1*15:01~DQB1*06:02	0.00024
A*30:02~C*15:05~B*07:02~DRB1*13:01~DQB1*06:04	0.00024
A*74:01~C*07:01~B*57:03~DRB1*14:01~DQB1*05:03	0.00024
A*30:02~C*17:01~B*07:02~DRB1*03:02~DQB1*02:03	0.000239
A*74:01~C*02:02~B*15:03~DRB1*03:02~DQB1*04:02	0.000239
A*23:01~C*16:01~B*45:01~DRB1*11:02~DQB1*03:01	0.000238
A*02:02~C*05:01~B*18:01~DRB1*07:01~DQB1*02:01	0.000238
A*03:01~C*04:01~B*53:01~DRB1*13:03~DQB1*02:01	0.000238
A*23:01~C*04:01~B*44:03~DRB1*15:03~DQB1*02:01	0.000238
A*02:01~C*07:01~B*49:01~DRB1*11:01~DQB1*03:01	0.000238
A*01:03~C*17:01~B*15:17~DRB1*01:02~DQB1*05:01	0.000237
A*68:02~C*04:01~B*35:01~DRB1*03:02~DQB1*04:02	0.000236
A*30:01~C*02:02~B*15:03~DRB1*13:02~DQB1*06:09	0.000236
A*68:01~C*06:02~B*58:02~DRB1*11:01~DQB1*06:02	0.000236
A*74:01~C*07:01~B*49:01~DRB1*15:03~DQB1*06:02	0.000235
A*34:02~C*06:02~B*58:02~DRB1*12:01~DQB1*05:01	0.000235
A*23:01~C*07:01~B*49:01~DRB1*11:02~DQB1*03:01	0.000235
A*30:02~C*03:04~B*15:10~DRB1*11:02~DQB1*03:01	0.000235
A*36:01~C*12:03~B*39:10~DRB1*13:01~DQB1*06:09	0.000235
A*24:02~C*03:03~B*15:01~DRB1*01:01~DQB1*05:01	0.000234
A*02:01~C*07:01~B*58:01~DRB1*15:03~DQB1*06:02	0.000234
A*74:01~C*08:04~B*15:10~DRB1*13:01~DQB1*06:09	0.000234
A*02:05~C*07:02~B*07:02~DRB1*15:03~DQB1*06:02	0.000234
A*33:03~C*16:01~B*35:01~DRB1*13:02~DQB1*06:09	0.000234
A*23:01~C*03:02~B*58:01~DRB1*08:04~DQB1*03:01	0.000234
A*32:01~C*07:02~B*07:02~DRB1*15:01~DQB1*06:02	0.000233
A*23:01~C*08:02~B*14:02~DRB1*03:01~DQB1*02:01	0.000233
A*23:01~C*04:01~B*53:01~DRB1*13:02~DQB1*06:04	0.000233
A*33:03~C*04:01~B*35:01~DRB1*15:03~DQB1*06:03	0.000232
A*02:01~C*03:03~B*44:03~DRB1*16:02~DQB1*05:02	0.000232
A*02:01~C*07:01~B*49:01~DRB1*03:02~DQB1*04:02	0.000232
A*23:01~C*04:01~B*53:01~DRB1*03:01~DQB1*02:01	0.000231
A*30:02~C*07:01~B*58:01~DRB1*04:05~DQB1*03:02	0.000231
A*30:02~C*15:05~B*07:02~DRB1*11:02~DQB1*03:01	0.000231
A*74:01~C*16:01~B*35:01~DRB1*08:04~DQB1*03:01	0.00023
A*02:05~C*07:01~B*58:01~DRB1*01:02~DQB1*05:01	0.00023
A*33:03~C*07:02~B*07:02~DRB1*13:03~DQB1*03:01	0.00023
A*30:01~C*03:04~B*15:10~DRB1*12:01~DQB1*05:01	0.00023
A*02:02~C*02:02~B*15:03~DRB1*10:01~DQB1*05:01	0.00023
A*02:02~C*05:01~B*18:01~DRB1*01:02~DQB1*05:01	0.000229
A*03:01~C*06:02~B*58:02~DRB1*12:01~DQB1*05:01	0.000229
A*33:03~C*03:02~B*58:01~DRB1*13:01~DQB1*06:03	0.000229
A*03:01~C*17:01~B*42:01~DRB1*08:04~DQB1*03:01	0.000228
A*74:01~C*02:02~B*18:01~DRB1*11:01~DQB1*05:02	0.000228
A*02:05~C*16:01~B*45:01~DRB1*03:02~DQB1*04:02	0.000228
A*23:01~C*07:02~B*07:05~DRB1*07:01~DQB1*02:01	0.000228
A*02:01~C*02:02~B*27:03~DRB1*08:04~DQB1*04:02	0.000228
A*33:03~C*02:02~B*15:03~DRB1*07:01~DQB1*02:01	0.000228
A*02:02~C*16:01~B*45:01~DRB1*11:02~DQB1*03:01	0.000227
A*01:01~C*07:01~B*44:03~DRB1*14:01~DQB1*06:02	0.000227
A*02:14~C*12:03~B*39:10~DRB1*08:04~DQB1*03:01	0.000227
A*68:02~C*18:01~B*57:03~DRB1*13:01~DQB1*05:01	0.000227
A*23:01~C*07:01~B*49:01~DRB1*04:05~DQB1*03:02	0.000227
A*02:01~C*05:01~B*44:02~DRB1*04:01~DQB1*03:02	0.000227
A*34:02~C*16:01~B*45:01~DRB1*01:02~DQB1*05:01	0.000227
A*80:01~C*16:01~B*52:01~DRB1*07:01~DQB1*02:01	0.000226
A*02:02~C*02:02~B*15:03~DRB1*16:02~DQB1*05:02	0.000226
A*03:01~C*07:02~B*07:02~DRB1*16:02~DQB1*06:03	0.000226
A*03:01~C*06:02~B*58:02~DRB1*03:01~DQB1*02:01	0.000226
A*03:01~C*02:02~B*15:03~DRB1*15:03~DQB1*06:02	0.000226
A*68:01~C*07:02~B*07:02~DRB1*03:01~DQB1*02:01	0.000226
A*03:01~C*07:01~B*49:01~DRB1*11:01~DQB1*06:02	0.000225
A*68:01~C*06:02~B*58:02~DRB1*07:01~DQB1*02:01	0.000225
A*68:01~C*16:02~B*51:01~DRB1*13:01~DQB1*06:03	0.000225
A*30:01~C*18:01~B*57:02~DRB1*07:01~DQB1*02:01	0.000225
A*02:01~C*02:02~B*15:03~DRB1*01:02~DQB1*05:01	0.000224
A*02:02~C*14:02~B*15:16~DRB1*15:03~DQB1*06:02	0.000224
A*68:02~C*17:01~B*42:01~DRB1*08:04~DQB1*03:01	0.000224
A*30:02~C*02:02~B*15:03~DRB1*11:01~DQB1*03:01	0.000224
A*68:02~C*03:04~B*15:37~DRB1*03:01~DQB1*02:01	0.000224
A*26:01~C*07:01~B*58:01~DRB1*15:03~DQB1*06:02	0.000223
A*36:01~C*04:01~B*53:01~DRB1*13:01~DQB1*05:01	0.000223
A*24:02~C*04:01~B*44:03~DRB1*15:03~DQB1*06:02	0.000223
A*03:01~C*04:01~B*35:01~DRB1*10:01~DQB1*05:01	0.000223
A*33:03~C*16:01~B*35:01~DRB1*08:04~DQB1*03:01	0.000222
A*02:02~C*02:02~B*15:03~DRB1*15:03~DQB1*06:02	0.000222
A*23:01~C*07:01~B*49:01~DRB1*13:02~DQB1*05:01	0.000222
A*30:02~C*07:02~B*08:12~DRB1*11:02~DQB1*03:01	0.000221
A*23:01~C*07:01~B*07:02~DRB1*13:01~DQB1*06:03	0.000221
A*03:01~C*07:02~B*07:02~DRB1*01:02~DQB1*05:01	0.00022
A*03:01~C*18:01~B*57:04~DRB1*03:02~DQB1*03:01	0.00022
A*02:05~C*04:01~B*53:01~DRB1*08:04~DQB1*03:01	0.00022
A*30:02~C*07:01~B*08:01~DRB1*15:03~DQB1*06:02	0.00022
A*34:02~C*07:01~B*57:03~DRB1*01:01~DQB1*05:01	0.00022
A*30:01~C*17:01~B*42:01~DRB1*09:01~DQB1*02:01	0.00022
A*23:01~C*04:01~B*35:01~DRB1*15:03~DQB1*06:02	0.000219
A*29:02~C*08:02~B*35:01~DRB1*13:01~DQB1*03:03	0.000219
A*74:01~C*07:01~B*58:01~DRB1*15:03~DQB1*06:02	0.000218
A*74:01~C*07:02~B*07:05~DRB1*11:01~DQB1*06:11	0.000218
A*01:01~C*18:01~B*81:01~DRB1*13:01~DQB1*06:03	0.000217
A*23:01~C*06:02~B*53:01~DRB1*03:01~DQB1*02:01	0.000217
A*36:01~C*07:01~B*58:01~DRB1*03:01~DQB1*02:01	0.000217
A*02:01~C*17:01~B*42:01~DRB1*13:01~DQB1*06:08	0.000216
A*68:02~C*17:01~B*42:01~DRB1*11:02~DQB1*03:01	0.000216
A*68:02~C*03:02~B*58:01~DRB1*11:02~DQB1*03:01	0.000216
A*30:02~C*05:01~B*15:17~DRB1*15:03~DQB1*06:02	0.000216
A*24:02~C*04:01~B*53:01~DRB1*15:03~DQB1*06:02	0.000215
A*02:02~C*07:02~B*07:02~DRB1*03:02~DQB1*04:02	0.000215
A*32:01~C*02:02~B*15:03~DRB1*15:03~DQB1*06:02	0.000215
A*26:01~C*06:02~B*45:01~DRB1*07:01~DQB1*05:01	0.000215
A*32:01~C*08:02~B*14:01~DRB1*07:01~DQB1*02:01	0.000214
A*02:01~C*06:02~B*45:01~DRB1*12:01~DQB1*05:01	0.000214
A*30:02~C*05:01~B*15:17~DRB1*11:01~DQB1*05:02	0.000213
A*23:01~C*02:02~B*15:03~DRB1*11:02~DQB1*03:01	0.000213
A*68:01~C*12:03~B*39:10~DRB1*08:04~DQB1*03:01	0.000213
A*03:01~C*16:01~B*52:01~DRB1*07:01~DQB1*02:01	0.000213
A*33:03~C*08:02~B*14:02~DRB1*13:03~DQB1*03:01	0.000212
A*68:02~C*12:03~B*15:03~DRB1*13:01~DQB1*06:04	0.000212
A*23:01~C*04:01~B*58:02~DRB1*11:02~DQB1*03:01	0.000212
A*30:02~C*07:01~B*49:01~DRB1*03:01~DQB1*02:01	0.000212
A*02:01~C*15:05~B*07:02~DRB1*13:02~DQB1*05:01	0.000212
A*03:01~C*08:04~B*81:01~DRB1*12:01~DQB1*05:01	0.000211
A*68:01~C*02:02~B*14:01~DRB1*15:03~DQB1*06:02	0.00021
A*25:01~C*07:01~B*08:01~DRB1*03:01~DQB1*02:01	0.000209
A*30:01~C*07:01~B*49:01~DRB1*07:01~DQB1*02:01	0.000209
A*23:01~C*07:01~B*57:03~DRB1*01:01~DQB1*05:01	0.000209
A*80:01~C*04:01~B*44:03~DRB1*15:03~DQB1*06:02	0.000209
A*29:02~C*08:04~B*81:01~DRB1*12:01~DQB1*05:01	0.000209
A*03:01~C*06:02~B*37:01~DRB1*10:01~DQB1*05:01	0.000208
A*23:01~C*07:01~B*57:03~DRB1*15:03~DQB1*06:02	0.000208
A*33:03~C*08:02~B*14:02~DRB1*08:04~DQB1*04:02	0.000208
A*74:01~C*04:01~B*53:01~DRB1*13:02~DQB1*06:09	0.000208
A*23:01~C*07:02~B*07:02~DRB1*12:01~DQB1*03:01	0.000207
A*03:01~C*07:02~B*07:02~DRB1*15:01~DQB1*06:03	0.000206
A*30:01~C*17:01~B*42:01~DRB1*11:01~DQB1*05:01	0.000206
A*02:01~C*17:01~B*41:02~DRB1*03:01~DQB1*02:01	0.000206
A*23:01~C*14:02~B*15:16~DRB1*03:02~DQB1*04:02	0.000206
A*74:01~C*02:02~B*15:03~DRB1*09:01~DQB1*02:01	0.000206
A*01:01~C*04:01~B*53:01~DRB1*15:03~DQB1*06:02	0.000205
A*02:02~C*04:01~B*53:01~DRB1*13:03~DQB1*02:01	0.000205
A*01:01~C*05:01~B*44:02~DRB1*04:01~DQB1*03:01	0.000205
A*30:01~C*17:01~B*14:03~DRB1*11:04~DQB1*05:02	0.000204
A*02:02~C*03:04~B*15:10~DRB1*03:01~DQB1*02:01	0.000204
A*30:01~C*07:01~B*58:01~DRB1*15:03~DQB1*06:02	0.000204
A*32:01~C*03:04~B*40:01~DRB1*04:04~DQB1*03:02	0.000204
A*74:01~C*04:01~B*53:01~DRB1*11:02~DQB1*03:01	0.000204
A*68:01~C*17:01~B*42:01~DRB1*03:02~DQB1*04:02	0.000204
A*68:02~C*03:04~B*15:10~DRB1*12:01~DQB1*05:01	0.000204
A*02:01~C*04:01~B*44:03~DRB1*13:02~DQB1*06:09	0.000203
A*33:03~C*04:01~B*53:01~DRB1*13:02~DQB1*06:09	0.000203
A*33:03~C*04:01~B*44:03~DRB1*13:02~DQB1*05:02	0.000203
A*11:01~C*01:02~B*27:05~DRB1*01:01~DQB1*05:01	0.000202
A*23:01~C*07:02~B*07:02~DRB1*08:04~DQB1*03:01	0.000202
A*02:05~C*03:04~B*15:10~DRB1*03:01~DQB1*02:01	0.000202
A*02:01~C*04:01~B*35:01~DRB1*13:02~DQB1*05:01	0.000202
A*33:01~C*04:01~B*44:03~DRB1*15:03~DQB1*06:02	0.000202
A*30:01~C*04:01~B*53:01~DRB1*03:01~DQB1*02:01	0.000202
A*31:01~C*07:01~B*57:03~DRB1*11:02~DQB1*03:01	0.000201
A*02:01~C*04:01~B*35:02~DRB1*11:04~DQB1*03:01	0.000201
A*02:01~C*17:01~B*42:01~DRB1*15:03~DQB1*06:02	0.000201
A*02:02~C*06:02~B*58:02~DRB1*07:01~DQB1*02:01	0.000201
A*30:01~C*04:01~B*53:01~DRB1*13:03~DQB1*02:01	0.000201
A*03:01~C*03:04~B*15:10~DRB1*03:02~DQB1*04:02	0.000201
A*23:01~C*03:02~B*58:01~DRB1*15:03~DQB1*06:02	0.0002
A*03:01~C*07:01~B*49:01~DRB1*13:03~DQB1*02:01	0.0002
A*29:02~C*02:02~B*15:03~DRB1*13:02~DQB1*06:09	0.0002
A*33:03~C*12:03~B*39:10~DRB1*13:01~DQB1*06:09	0.0002
A*02:02~C*14:02~B*15:16~DRB1*01:02~DQB1*05:01	0.0002
A*66:01~C*17:01~B*41:02~DRB1*13:03~DQB1*03:01	0.0002
A*68:01~C*08:02~B*14:02~DRB1*01:02~DQB1*05:01	0.0002
A*23:01~C*04:01~B*53:01~DRB1*13:03~DQB1*02:01	0.0002
A*02:02~C*16:01~B*52:01~DRB1*13:01~DQB1*05:01	0.0002
A*74:03~C*06:02~B*53:01~DRB1*13:02~DQB1*06:04	0.000199
A*23:01~C*14:02~B*15:16~DRB1*15:03~DQB1*06:02	0.000199
A*02:01~C*07:01~B*49:01~DRB1*14:01~DQB1*05:03	0.000199
A*74:01~C*06:02~B*58:02~DRB1*13:01~DQB1*03:01	0.000199
A*30:02~C*04:01~B*44:03~DRB1*15:03~DQB1*06:02	0.000198
A*30:01~C*04:01~B*53:01~DRB1*13:02~DQB1*06:09	0.000198
A*23:01~C*16:01~B*45:01~DRB1*11:01~DQB1*06:02	0.000198
A*03:01~C*12:03~B*39:10~DRB1*07:01~DQB1*02:01	0.000197
A*03:01~C*16:01~B*52:01~DRB1*03:02~DQB1*04:02	0.000197
A*33:03~C*07:01~B*44:03~DRB1*15:01~DQB1*06:02	0.000197
A*23:01~C*04:01~B*44:03~DRB1*03:01~DQB1*02:01	0.000197
A*68:02~C*06:02~B*58:02~DRB1*11:02~DQB1*03:01	0.000197
A*03:01~C*06:02~B*45:01~DRB1*07:01~DQB1*02:01	0.000197
A*33:01~C*07:01~B*07:02~DRB1*13:03~DQB1*02:01	0.000197
A*74:01~C*15:05~B*07:02~DRB1*01:01~DQB1*05:01	0.000197
A*34:02~C*06:02~B*58:02~DRB1*03:01~DQB1*02:01	0.000196
A*23:01~C*04:01~B*44:03~DRB1*13:02~DQB1*06:09	0.000196
A*23:01~C*04:01~B*35:01~DRB1*09:01~DQB1*02:01	0.000196
A*68:01~C*02:02~B*15:03~DRB1*01:02~DQB1*05:01	0.000196
A*02:05~C*18:01~B*57:03~DRB1*13:01~DQB1*05:01	0.000196
A*68:02~C*16:01~B*35:01~DRB1*01:02~DQB1*05:01	0.000195
A*24:02~C*04:01~B*44:03~DRB1*15:01~DQB1*06:02	0.000195
A*36:01~C*07:02~B*07:02~DRB1*15:03~DQB1*06:02	0.000195
A*36:01~C*04:01~B*53:01~DRB1*13:02~DQB1*05:02	0.000195
A*30:02~C*18:01~B*57:02~DRB1*11:01~DQB1*03:01	0.000195
A*33:01~C*04:01~B*53:01~DRB1*13:03~DQB1*02:01	0.000195
A*11:01~C*04:01~B*35:03~DRB1*11:01~DQB1*03:01	0.000195
A*02:01~C*07:01~B*57:03~DRB1*15:03~DQB1*06:02	0.000195
A*33:03~C*04:01~B*35:01~DRB1*03:01~DQB1*02:01	0.000195
A*03:01~C*18:01~B*57:04~DRB1*15:03~DQB1*02:01	0.000194
A*01:01~C*03:02~B*58:01~DRB1*07:01~DQB1*02:01	0.000194
A*74:01~C*07:02~B*07:02~DRB1*14:01~DQB1*05:03	0.000194
A*02:01~C*07:02~B*07:05~DRB1*14:01~DQB1*05:03	0.000194
A*30:01~C*16:01~B*51:01~DRB1*11:01~DQB1*02:01	0.000194
A*03:01~C*16:01~B*45:01~DRB1*11:01~DQB1*03:01	0.000193
A*74:01~C*08:04~B*81:01~DRB1*12:01~DQB1*05:01	0.000193
A*02:01~C*07:01~B*49:01~DRB1*13:02~DQB1*06:04	0.000193
A*34:02~C*18:01~B*13:02~DRB1*15:03~DQB1*06:02	0.000193
A*33:03~C*03:02~B*58:01~DRB1*14:01~DQB1*05:03	0.000193
A*23:01~C*07:01~B*58:01~DRB1*03:02~DQB1*04:02	0.000193
A*03:01~C*18:01~B*57:04~DRB1*07:01~DQB1*02:01	0.000193
A*34:02~C*16:01~B*52:01~DRB1*13:01~DQB1*06:03	0.000193
A*68:02~C*16:01~B*51:01~DRB1*15:03~DQB1*06:02	0.000193
A*01:01~C*02:02~B*18:01~DRB1*07:01~DQB1*02:01	0.000193
A*23:01~C*15:05~B*07:02~DRB1*13:02~DQB1*06:09	0.000192
A*30:02~C*18:01~B*57:03~DRB1*03:01~DQB1*02:01	0.000192
A*30:02~C*03:04~B*15:10~DRB1*03:02~DQB1*04:02	0.000192
A*01:03~C*18:01~B*57:02~DRB1*15:03~DQB1*06:02	0.000191
A*74:01~C*16:01~B*45:01~DRB1*13:02~DQB1*06:09	0.000191
A*03:01~C*04:01~B*53:01~DRB1*03:01~DQB1*02:01	0.000191
A*23:01~C*08:02~B*14:03~DRB1*15:03~DQB1*06:02	0.00019
A*01:01~C*07:01~B*08:01~DRB1*04:04~DQB1*03:01	0.00019
A*74:01~C*06:02~B*58:02~DRB1*12:01~DQB1*05:01	0.00019
A*30:02~C*07:01~B*08:01~DRB1*08:04~DQB1*03:01	0.000189
A*02:05~C*04:01~B*44:03~DRB1*03:02~DQB1*04:02	0.000189
A*30:02~C*16:01~B*45:01~DRB1*03:01~DQB1*02:01	0.000189
A*30:01~C*02:02~B*15:03~DRB1*11:01~DQB1*06:02	0.000189
A*74:01~C*07:02~B*07:02~DRB1*03:02~DQB1*04:02	0.000189
A*02:01~C*03:04~B*15:10~DRB1*08:04~DQB1*03:01	0.000189
A*74:01~C*07:01~B*49:01~DRB1*13:02~DQB1*06:04	0.000189
A*33:01~C*16:01~B*78:01~DRB1*10:01~DQB1*05:01	0.000189
A*68:01~C*04:01~B*35:01~DRB1*11:02~DQB1*03:01	0.000188
A*68:01~C*04:01~B*53:01~DRB1*01:02~DQB1*05:01	0.000188
A*03:01~C*05:01~B*18:01~DRB1*07:01~DQB1*02:01	0.000188
A*02:02~C*16:01~B*45:01~DRB1*12:01~DQB1*03:01	0.000188
A*33:03~C*16:01~B*45:01~DRB1*15:03~DQB1*06:02	0.000188
A*30:01~C*16:01~B*52:01~DRB1*13:01~DQB1*06:03	0.000187
A*74:01~C*16:01~B*45:01~DRB1*13:02~DQB1*05:01	0.000187
A*68:01~C*07:02~B*07:02~DRB1*15:01~DQB1*06:02	0.000187
A*30:01~C*02:02~B*18:01~DRB1*15:03~DQB1*06:02	0.000187
A*03:01~C*08:02~B*14:02~DRB1*11:01~DQB1*03:01	0.000187
A*74:01~C*04:01~B*35:01~DRB1*13:03~DQB1*03:01	0.000187
A*74:01~C*16:01~B*35:01~DRB1*13:03~DQB1*03:01	0.000187
A*68:02~C*07:01~B*58:01~DRB1*13:02~DQB1*05:01	0.000187
A*24:02~C*08:04~B*81:01~DRB1*12:01~DQB1*05:01	0.000187
A*11:01~C*03:04~B*40:01~DRB1*13:02~DQB1*06:04	0.000187
A*02:01~C*04:01~B*35:01~DRB1*03:02~DQB1*04:02	0.000187
A*33:03~C*06:02~B*58:02~DRB1*15:03~DQB1*06:02	0.000187
A*33:01~C*08:02~B*14:02~DRB1*03:01~DQB1*02:01	0.000186
A*33:01~C*04:01~B*44:03~DRB1*07:01~DQB1*02:01	0.000186
A*02:01~C*07:02~B*07:02~DRB1*11:02~DQB1*03:01	0.000186
A*30:01~C*04:01~B*44:03~DRB1*03:02~DQB1*04:02	0.000186
A*74:01~C*17:01~B*42:01~DRB1*03:02~DQB1*04:02	0.000186
A*68:02~C*04:01~B*15:10~DRB1*03:01~DQB1*02:01	0.000186
A*23:01~C*04:01~B*35:01~DRB1*15:01~DQB1*06:02	0.000186
A*03:01~C*04:01~B*35:01~DRB1*11:01~DQB1*05:02	0.000185
A*68:02~C*07:01~B*57:03~DRB1*07:01~DQB1*02:01	0.000185
A*02:01~C*05:01~B*18:01~DRB1*03:01~DQB1*02:01	0.000185
A*68:02~C*04:01~B*35:01~DRB1*11:02~DQB1*03:01	0.000185
A*23:01~C*08:02~B*14:02~DRB1*01:01~DQB1*05:01	0.000185
A*26:01~C*07:02~B*07:02~DRB1*03:01~DQB1*02:01	0.000185
A*66:02~C*18:01~B*57:03~DRB1*16:02~DQB1*05:02	0.000184
A*74:01~C*16:01~B*35:01~DRB1*13:02~DQB1*06:09	0.000184
A*03:01~C*18:01~B*57:04~DRB1*15:03~DQB1*06:02	0.000184
A*36:01~C*02:02~B*15:03~DRB1*13:02~DQB1*06:09	0.000184
A*03:01~C*07:01~B*49:01~DRB1*08:06~DQB1*03:01	0.000183
A*30:02~C*07:01~B*42:01~DRB1*11:17~DQB1*05:03	0.000183
A*03:01~C*02:02~B*15:03~DRB1*01:02~DQB1*05:01	0.000183
A*74:01~C*07:01~B*57:03~DRB1*03:02~DQB1*04:02	0.000183
A*02:01~C*04:01~B*53:01~DRB1*01:02~DQB1*05:01	0.000183
A*24:02~C*05:01~B*44:02~DRB1*07:01~DQB1*02:01	0.000183
A*32:01~C*02:02~B*40:02~DRB1*13:01~DQB1*06:03	0.000182
A*74:01~C*03:04~B*15:10~DRB1*01:02~DQB1*05:01	0.000182
A*30:01~C*08:04~B*15:10~DRB1*11:04~DQB1*05:02	0.000182
A*68:01~C*06:02~B*50:01~DRB1*07:01~DQB1*02:01	0.000182
A*74:01~C*02:02~B*58:01~DRB1*15:03~DQB1*06:02	0.000182
A*74:01~C*17:01~B*42:01~DRB1*11:01~DQB1*05:02	0.000181
A*02:01~C*03:04~B*40:01~DRB1*04:04~DQB1*03:02	0.000181
A*23:01~C*15:05~B*07:02~DRB1*11:01~DQB1*02:01	0.000181
A*68:01~C*06:02~B*58:02~DRB1*13:03~DQB1*02:01	0.000181
A*02:01~C*07:01~B*49:01~DRB1*13:02~DQB1*06:09	0.000181
A*01:01~C*07:01~B*08:01~DRB1*07:01~DQB1*02:01	0.000181
A*68:02~C*08:02~B*14:02~DRB1*03:01~DQB1*02:01	0.000181
A*68:02~C*08:02~B*14:02~DRB1*15:03~DQB1*06:02	0.000181
A*03:01~C*07:02~B*07:02~DRB1*04:04~DQB1*03:02	0.000181
A*68:01~C*04:01~B*53:01~DRB1*03:02~DQB1*04:02	0.000181
A*03:01~C*18:01~B*57:03~DRB1*16:02~DQB1*05:03	0.000181
A*03:01~C*03:04~B*15:10~DRB1*01:02~DQB1*05:01	0.000181
A*24:02~C*07:02~B*07:02~DRB1*07:01~DQB1*02:01	0.00018
A*02:01~C*16:01~B*35:01~DRB1*13:02~DQB1*05:01	0.00018
A*32:01~C*05:01~B*44:02~DRB1*13:01~DQB1*06:03	0.000179
A*30:02~C*04:01~B*35:01~DRB1*13:02~DQB1*05:01	0.000179
A*36:01~C*08:02~B*14:02~DRB1*15:03~DQB1*06:02	0.000179
A*23:01~C*02:02~B*15:03~DRB1*08:04~DQB1*03:01	0.000179
A*23:01~C*07:01~B*58:01~DRB1*13:02~DQB1*06:09	0.000178
A*74:01~C*06:02~B*50:01~DRB1*15:03~DQB1*06:02	0.000178
A*29:02~C*06:02~B*58:02~DRB1*12:01~DQB1*05:01	0.000178
A*02:01~C*02:02~B*27:03~DRB1*13:03~DQB1*03:01	0.000178
A*68:01~C*18:01~B*57:02~DRB1*15:03~DQB1*06:02	0.000178
A*24:02~C*06:02~B*45:01~DRB1*13:02~DQB1*06:09	0.000178
A*33:01~C*02:02~B*15:03~DRB1*15:03~DQB1*06:02	0.000178
A*74:01~C*04:01~B*53:01~DRB1*13:01~DQB1*06:03	0.000178
A*30:02~C*18:01~B*57:02~DRB1*01:02~DQB1*05:01	0.000178
A*02:01~C*06:02~B*58:02~DRB1*15:03~DQB1*06:02	0.000177
A*23:01~C*02:02~B*15:03~DRB1*13:02~DQB1*05:01	0.000177
A*34:02~C*05:01~B*15:17~DRB1*03:01~DQB1*02:01	0.000177
A*36:01~C*04:01~B*35:01~DRB1*03:01~DQB1*02:01	0.000176
A*30:01~C*17:01~B*42:01~DRB1*08:04~DQB1*04:02	0.000176
A*02:05~C*04:01~B*53:01~DRB1*15:01~DQB1*06:02	0.000176
A*29:02~C*02:02~B*15:03~DRB1*01:02~DQB1*05:01	0.000175
A*30:02~C*04:01~B*35:01~DRB1*11:02~DQB1*03:01	0.000175
A*68:02~C*14:02~B*15:16~DRB1*01:02~DQB1*05:01	0.000175
A*02:05~C*16:01~B*52:01~DRB1*03:02~DQB1*04:02	0.000175
A*29:02~C*04:01~B*35:01~DRB1*11:02~DQB1*03:01	0.000175
A*68:02~C*18:01~B*57:02~DRB1*15:03~DQB1*06:02	0.000174
A*36:01~C*03:04~B*15:10~DRB1*13:03~DQB1*02:01	0.000174
A*30:02~C*04:01~B*53:01~DRB1*13:03~DQB1*02:01	0.000174
A*03:01~C*05:01~B*18:01~DRB1*09:01~DQB1*02:01	0.000174
A*33:03~C*07:01~B*57:03~DRB1*11:02~DQB1*03:01	0.000174
A*36:01~C*07:04~B*18:01~DRB1*11:01~DQB1*06:02	0.000174
A*36:01~C*12:03~B*39:10~DRB1*07:01~DQB1*02:01	0.000174
A*33:03~C*03:02~B*58:01~DRB1*15:03~DQB1*06:02	0.000174
A*02:02~C*08:04~B*15:10~DRB1*11:04~DQB1*05:02	0.000174
A*30:02~C*02:02~B*18:01~DRB1*15:03~DQB1*06:02	0.000173
A*23:01~C*06:02~B*53:01~DRB1*11:02~DQB1*03:01	0.000173
A*02:01~C*12:03~B*39:10~DRB1*01:02~DQB1*05:01	0.000173
A*26:01~C*12:03~B*38:01~DRB1*04:02~DQB1*02:01	0.000173
A*30:02~C*07:01~B*58:01~DRB1*11:02~DQB1*03:01	0.000173
A*23:01~C*08:02~B*14:03~DRB1*11:04~DQB1*05:02	0.000173
A*26:01~C*08:02~B*14:01~DRB1*07:01~DQB1*02:01	0.000173
A*24:02~C*03:03~B*55:01~DRB1*14:01~DQB1*05:03	0.000172
A*23:01~C*08:02~B*14:03~DRB1*16:02~DQB1*05:02	0.000172
A*23:01~C*08:02~B*14:03~DRB1*03:01~DQB1*02:01	0.000172
A*03:01~C*15:05~B*07:02~DRB1*07:01~DQB1*02:01	0.000172
A*74:01~C*02:02~B*15:03~DRB1*13:02~DQB1*06:04	0.000172
A*03:01~C*03:04~B*15:10~DRB1*08:04~DQB1*03:01	0.000172
A*01:01~C*02:02~B*15:03~DRB1*11:01~DQB1*03:01	0.000172
A*29:11~C*06:02~B*13:02~DRB1*12:01~DQB1*05:01	0.000172
A*23:01~C*05:01~B*15:17~DRB1*12:01~DQB1*05:01	0.000172
A*30:02~C*07:02~B*07:02~DRB1*15:01~DQB1*06:02	0.000172
A*03:01~C*05:01~B*18:01~DRB1*15:03~DQB1*06:02	0.000172
A*02:02~C*08:02~B*14:02~DRB1*07:01~DQB1*02:01	0.000172
A*30:02~C*07:01~B*49:01~DRB1*07:01~DQB1*02:01	0.000171
A*02:01~C*03:04~B*40:01~DRB1*01:01~DQB1*05:01	0.000171
A*30:02~C*02:02~B*15:03~DRB1*13:02~DQB1*06:04	0.000171
A*03:01~C*14:03~B*44:03~DRB1*13:01~DQB1*03:03	0.000171
A*23:01~C*06:02~B*53:01~DRB1*13:02~DQB1*06:04	0.000171
A*23:01~C*02:02~B*15:03~DRB1*10:01~DQB1*05:01	0.000171
A*30:02~C*12:03~B*39:10~DRB1*13:01~DQB1*06:09	0.000171
A*32:01~C*02:02~B*15:03~DRB1*07:01~DQB1*02:01	0.000171
A*02:05~C*06:02~B*50:01~DRB1*07:01~DQB1*02:01	0.000171
A*68:02~C*07:01~B*58:01~DRB1*11:04~DQB1*05:02	0.00017
A*74:01~C*16:01~B*45:01~DRB1*14:01~DQB1*05:03	0.00017
A*30:01~C*17:01~B*42:02~DRB1*01:02~DQB1*05:01	0.00017
A*01:01~C*03:04~B*15:10~DRB1*03:01~DQB1*02:01	0.00017
A*02:05~C*16:01~B*45:01~DRB1*15:03~DQB1*06:02	0.00017
A*03:01~C*04:01~B*15:10~DRB1*15:03~DQB1*06:02	0.00017
A*01:01~C*05:01~B*44:02~DRB1*13:01~DQB1*06:03	0.00017
A*01:01~C*06:02~B*45:01~DRB1*03:01~DQB1*02:01	0.000169
A*30:02~C*07:01~B*58:01~DRB1*13:02~DQB1*06:04	0.000169
A*02:02~C*07:02~B*07:02~DRB1*07:01~DQB1*02:01	0.000169
A*23:01~C*07:01~B*08:01~DRB1*11:01~DQB1*03:01	0.000169
A*02:01~C*07:02~B*07:02~DRB1*13:02~DQB1*06:04	0.000169
A*30:01~C*06:02~B*58:02~DRB1*12:01~DQB1*05:01	0.000169
A*03:01~C*03:03~B*15:01~DRB1*01:01~DQB1*05:01	0.000169
A*02:01~C*07:01~B*49:01~DRB1*03:01~DQB1*02:01	0.000168
A*68:02~C*04:01~B*53:01~DRB1*09:01~DQB1*02:01	0.000168
A*23:01~C*16:01~B*78:01~DRB1*13:02~DQB1*06:09	0.000168
A*23:01~C*07:02~B*07:02~DRB1*08:06~DQB1*06:02	0.000168
A*24:02~C*04:01~B*35:01~DRB1*01:03~DQB1*05:01	0.000168
A*68:01~C*07:01~B*58:01~DRB1*15:03~DQB1*06:02	0.000168
A*33:03~C*03:02~B*15:10~DRB1*03:01~DQB1*02:01	0.000168
A*30:02~C*08:02~B*57:03~DRB1*13:03~DQB1*02:01	0.000168
A*30:01~C*04:01~B*53:01~DRB1*13:03~DQB1*03:01	0.000168
A*23:01~C*12:03~B*39:10~DRB1*13:01~DQB1*06:09	0.000168
A*02:01~C*16:01~B*51:01~DRB1*08:04~DQB1*03:01	0.000167
A*24:02~C*15:02~B*51:01~DRB1*13:02~DQB1*06:04	0.000167
A*30:02~C*18:01~B*57:03~DRB1*11:01~DQB1*06:02	0.000167
A*30:01~C*03:04~B*15:10~DRB1*07:01~DQB1*02:01	0.000167
A*02:01~C*07:02~B*07:02~DRB1*08:04~DQB1*03:01	0.000167
A*30:02~C*16:01~B*45:01~DRB1*11:01~DQB1*06:02	0.000167
A*74:01~C*16:01~B*35:01~DRB1*01:02~DQB1*05:01	0.000167
A*03:01~C*08:02~B*14:02~DRB1*03:01~DQB1*02:01	0.000167
A*02:01~C*16:01~B*45:01~DRB1*11:01~DQB1*02:01	0.000167
A*34:02~C*04:01~B*53:01~DRB1*13:03~DQB1*02:01	0.000167
A*23:01~C*17:01~B*42:01~DRB1*07:01~DQB1*02:01	0.000167
A*68:02~C*16:01~B*51:01~DRB1*08:04~DQB1*03:01	0.000167
A*30:01~C*04:01~B*35:01~DRB1*13:03~DQB1*03:01	0.000166
A*03:01~C*08:02~B*14:02~DRB1*15:01~DQB1*06:02	0.000166
A*33:03~C*04:01~B*35:01~DRB1*03:02~DQB1*04:02	0.000166
A*33:03~C*14:02~B*15:16~DRB1*13:03~DQB1*02:01	0.000166
A*30:02~C*04:01~B*35:01~DRB1*11:01~DQB1*05:01	0.000166
A*02:01~C*15:05~B*73:01~DRB1*01:02~DQB1*05:01	0.000166
A*30:01~C*02:02~B*18:01~DRB1*01:02~DQB1*05:01	0.000166
A*34:02~C*04:01~B*44:03~DRB1*08:04~DQB1*03:01	0.000166
A*03:01~C*04:01~B*35:01~DRB1*15:01~DQB1*06:01	0.000166
A*02:01~C*03:04~B*15:01~DRB1*07:01~DQB1*02:01	0.000165
A*29:02~C*18:01~B*81:01~DRB1*13:03~DQB1*02:01	0.000165
A*23:01~C*03:03~B*44:03~DRB1*16:02~DQB1*05:02	0.000165
A*33:01~C*16:01~B*45:01~DRB1*11:01~DQB1*06:02	0.000165
A*24:02~C*06:02~B*50:01~DRB1*07:01~DQB1*02:01	0.000165
A*68:02~C*03:02~B*58:01~DRB1*13:01~DQB1*06:03	0.000165
A*30:02~C*15:05~B*07:02~DRB1*11:01~DQB1*06:02	0.000164
A*68:01~C*08:02~B*40:16~DRB1*16:02~DQB1*05:02	0.000164
A*68:02~C*03:04~B*53:01~DRB1*08:04~DQB1*03:01	0.000164
A*30:02~C*14:02~B*15:16~DRB1*03:02~DQB1*02:03	0.000164
A*68:02~C*16:01~B*35:01~DRB1*13:02~DQB1*06:04	0.000164
A*74:01~C*04:01~B*35:01~DRB1*13:02~DQB1*05:01	0.000164
A*02:01~C*07:01~B*57:03~DRB1*07:01~DQB1*02:01	0.000164
A*24:02~C*07:01~B*15:17~DRB1*13:02~DQB1*06:04	0.000164
A*74:01~C*04:01~B*15:03~DRB1*13:02~DQB1*05:01	0.000164
A*23:01~C*08:02~B*57:03~DRB1*08:04~DQB1*06:02	0.000163
A*24:02~C*04:01~B*35:12~DRB1*08:04~DQB1*04:02	0.000163
A*34:02~C*08:04~B*81:01~DRB1*12:01~DQB1*05:01	0.000163
A*68:02~C*16:01~B*45:01~DRB1*03:02~DQB1*04:02	0.000163
A*30:01~C*07:01~B*58:01~DRB1*03:01~DQB1*02:01	0.000163
A*02:01~C*16:01~B*45:01~DRB1*13:02~DQB1*05:02	0.000163
A*03:01~C*04:01~B*35:01~DRB1*11:01~DQB1*02:01	0.000163
A*68:01~C*02:02~B*15:03~DRB1*10:01~DQB1*05:01	0.000163
A*23:01~C*03:02~B*58:01~DRB1*16:02~DQB1*05:02	0.000163
A*74:01~C*07:02~B*07:02~DRB1*11:02~DQB1*03:01	0.000163
A*23:01~C*04:01~B*58:02~DRB1*11:01~DQB1*06:03	0.000163
A*23:01~C*02:02~B*18:01~DRB1*13:01~DQB1*05:02	0.000163
A*31:01~C*06:02~B*58:02~DRB1*12:01~DQB1*05:01	0.000163
A*02:05~C*04:01~B*44:03~DRB1*01:02~DQB1*05:01	0.000163
A*03:01~C*04:01~B*35:01~DRB1*11:01~DQB1*06:02	0.000163
A*23:01~C*08:02~B*41:01~DRB1*11:01~DQB1*06:02	0.000163
A*29:02~C*12:03~B*39:10~DRB1*03:01~DQB1*02:01	0.000162
A*02:01~C*17:01~B*41:01~DRB1*07:01~DQB1*02:01	0.000162
A*23:01~C*04:01~B*53:01~DRB1*12:01~DQB1*05:01	0.000162
A*30:01~C*07:01~B*57:03~DRB1*01:02~DQB1*05:01	0.000162
A*01:01~C*07:01~B*08:01~DRB1*12:01~DQB1*05:01	0.000162
A*32:01~C*02:02~B*15:03~DRB1*03:01~DQB1*02:01	0.000162
A*30:02~C*08:02~B*14:02~DRB1*03:01~DQB1*02:01	0.000162
A*02:02~C*03:04~B*15:10~DRB1*08:04~DQB1*03:01	0.000162
A*33:01~C*03:02~B*58:01~DRB1*13:01~DQB1*06:03	0.000162
A*23:01~C*16:01~B*45:01~DRB1*13:01~DQB1*06:03	0.000162
A*30:02~C*04:01~B*53:01~DRB1*07:01~DQB1*02:01	0.000162
A*30:02~C*07:01~B*08:01~DRB1*07:01~DQB1*02:01	0.000161
A*66:01~C*04:01~B*53:01~DRB1*13:02~DQB1*06:09	0.000161
A*30:01~C*07:02~B*07:02~DRB1*07:01~DQB1*02:01	0.000161
A*30:01~C*16:01~B*15:16~DRB1*01:02~DQB1*05:01	0.000161
A*23:01~C*04:01~B*53:01~DRB1*15:03~DQB1*02:01	0.000161
A*68:02~C*07:01~B*49:01~DRB1*03:01~DQB1*02:01	0.000161
A*36:01~C*04:01~B*44:03~DRB1*13:01~DQB1*06:09	0.00016
A*68:01~C*07:04~B*44:02~DRB1*13:02~DQB1*06:04	0.00016
A*03:01~C*16:01~B*45:01~DRB1*03:02~DQB1*04:02	0.00016
A*68:01~C*07:01~B*49:01~DRB1*15:03~DQB1*06:02	0.00016
A*03:01~C*02:02~B*15:03~DRB1*13:02~DQB1*06:09	0.00016
A*02:01~C*16:01~B*52:01~DRB1*13:03~DQB1*02:01	0.00016
A*29:02~C*04:01~B*35:01~DRB1*13:01~DQB1*06:03	0.00016
A*01:01~C*02:02~B*15:03~DRB1*14:01~DQB1*06:02	0.000159
A*02:02~C*04:01~B*35:01~DRB1*15:03~DQB1*06:02	0.000159
A*11:01~C*15:02~B*40:06~DRB1*15:01~DQB1*06:02	0.000159
A*01:01~C*03:04~B*15:10~DRB1*15:03~DQB1*06:02	0.000159
A*30:02~C*08:02~B*14:01~DRB1*07:01~DQB1*02:01	0.000159
A*23:01~C*07:02~B*07:02~DRB1*16:02~DQB1*05:02	0.000159
A*66:01~C*04:01~B*53:01~DRB1*07:01~DQB1*02:01	0.000159
A*02:01~C*01:02~B*27:05~DRB1*01:01~DQB1*05:01	0.000159
A*74:01~C*08:04~B*15:10~DRB1*11:04~DQB1*05:02	0.000158
A*02:01~C*03:04~B*15:10~DRB1*13:03~DQB1*03:01	0.000158
A*02:02~C*04:01~B*53:01~DRB1*16:02~DQB1*05:02	0.000158
A*03:01~C*06:02~B*58:02~DRB1*13:01~DQB1*03:03	0.000158
A*23:01~C*12:03~B*39:10~DRB1*07:01~DQB1*02:01	0.000158
A*23:01~C*04:01~B*44:03~DRB1*11:01~DQB1*06:03	0.000158
A*02:02~C*04:01~B*44:03~DRB1*07:01~DQB1*02:01	0.000157
A*33:03~C*04:01~B*35:01~DRB1*09:01~DQB1*02:01	0.000157
A*68:02~C*12:03~B*39:10~DRB1*07:01~DQB1*02:01	0.000157
A*33:03~C*16:01~B*78:01~DRB1*07:01~DQB1*02:01	0.000157
A*29:02~C*07:02~B*07:02~DRB1*08:04~DQB1*03:01	0.000157
A*29:02~C*16:01~B*44:03~DRB1*13:01~DQB1*06:03	0.000157
A*31:01~C*03:04~B*15:01~DRB1*04:04~DQB1*03:02	0.000157
A*66:01~C*17:01~B*42:02~DRB1*08:04~DQB1*03:01	0.000157
A*30:02~C*04:01~B*53:01~DRB1*13:02~DQB1*06:09	0.000157
A*24:02~C*17:01~B*41:01~DRB1*13:02~DQB1*06:04	0.000157
A*33:03~C*16:01~B*52:01~DRB1*13:01~DQB1*06:03	0.000156
A*02:01~C*16:02~B*51:01~DRB1*08:04~DQB1*03:01	0.000156
A*66:01~C*04:01~B*44:03~DRB1*15:03~DQB1*06:02	0.000156
A*02:01~C*07:02~B*07:02~DRB1*11:01~DQB1*03:01	0.000156
A*30:02~C*04:01~B*53:01~DRB1*14:01~DQB1*05:03	0.000156
A*68:01~C*03:04~B*15:10~DRB1*01:02~DQB1*05:01	0.000156
A*36:01~C*04:01~B*35:01~DRB1*03:02~DQB1*04:02	0.000156
A*24:02~C*06:02~B*50:01~DRB1*14:01~DQB1*05:01	0.000156
A*03:01~C*16:01~B*15:16~DRB1*01:02~DQB1*05:01	0.000156
A*02:01~C*16:02~B*51:01~DRB1*11:01~DQB1*03:01	0.000156
A*68:01~C*06:02~B*58:02~DRB1*13:02~DQB1*06:09	0.000156
A*30:02~C*02:02~B*15:03~DRB1*13:02~DQB1*06:09	0.000156
A*03:01~C*03:04~B*40:01~DRB1*04:04~DQB1*03:02	0.000155
A*36:01~C*04:01~B*53:01~DRB1*11:01~DQB1*03:01	0.000155
A*02:02~C*02:02~B*18:01~DRB1*07:01~DQB1*02:01	0.000155
A*01:02~C*15:05~B*07:02~DRB1*14:01~DQB1*05:03	0.000155
A*02:05~C*04:01~B*53:01~DRB1*11:01~DQB1*06:02	0.000155
A*02:01~C*04:01~B*35:01~DRB1*13:02~DQB1*05:02	0.000154
A*30:01~C*03:04~B*08:01~DRB1*13:04~DQB1*03:01	0.000154
A*68:02~C*06:02~B*58:02~DRB1*07:01~DQB1*02:01	0.000154
A*01:02~C*07:01~B*49:01~DRB1*13:02~DQB1*06:09	0.000154
A*33:03~C*14:02~B*15:16~DRB1*11:01~DQB1*03:01	0.000154
A*30:02~C*03:02~B*58:01~DRB1*07:01~DQB1*02:01	0.000153
A*23:01~C*07:01~B*49:01~DRB1*01:01~DQB1*05:04	0.000153
A*30:02~C*17:01~B*42:01~DRB1*11:02~DQB1*03:01	0.000153
A*68:02~C*03:04~B*15:10~DRB1*10:01~DQB1*05:01	0.000153
A*11:01~C*07:02~B*07:02~DRB1*04:01~DQB1*03:01	0.000153
A*36:01~C*04:01~B*35:01~DRB1*11:04~DQB1*05:02	0.000153
A*23:01~C*16:01~B*15:16~DRB1*11:01~DQB1*06:02	0.000153
A*23:01~C*18:01~B*57:03~DRB1*13:01~DQB1*05:01	0.000153
A*01:01~C*04:01~B*53:01~DRB1*13:03~DQB1*02:01	0.000153
A*68:01~C*06:02~B*58:02~DRB1*13:01~DQB1*06:08	0.000152
A*23:01~C*07:01~B*49:01~DRB1*13:03~DQB1*03:01	0.000152
A*02:01~C*07:02~B*07:02~DRB1*13:03~DQB1*03:01	0.000152
A*30:01~C*08:02~B*14:02~DRB1*09:01~DQB1*02:01	0.000152
A*23:01~C*07:02~B*07:02~DRB1*13:02~DQB1*06:04	0.000152
A*30:02~C*03:02~B*58:01~DRB1*13:02~DQB1*06:04	0.000152
A*23:01~C*04:01~B*35:01~DRB1*13:02~DQB1*06:09	0.000152
A*30:01~C*17:01~B*42:01~DRB1*13:02~DQB1*05:01	0.000152
A*30:01~C*14:02~B*15:16~DRB1*01:02~DQB1*05:01	0.000152
A*30:01~C*02:02~B*15:03~DRB1*15:03~DQB1*06:02	0.000152
A*74:01~C*04:01~B*35:01~DRB1*03:02~DQB1*04:02	0.000152
A*23:01~C*02:02~B*27:03~DRB1*01:02~DQB1*05:01	0.000152
A*74:01~C*03:02~B*82:01~DRB1*13:03~DQB1*02:01	0.000152
A*02:01~C*03:02~B*58:01~DRB1*07:01~DQB1*02:01	0.000152
A*33:03~C*02:02~B*18:01~DRB1*07:01~DQB1*03:01	0.000152
A*33:03~C*02:02~B*18:01~DRB1*07:01~DQB1*06:02	0.000152
A*01:01~C*08:02~B*14:02~DRB1*01:02~DQB1*05:01	0.000151
A*29:02~C*04:01~B*53:01~DRB1*13:02~DQB1*06:04	0.000151
A*34:02~C*04:01~B*44:03~DRB1*07:01~DQB1*02:01	0.000151
A*03:01~C*07:01~B*49:01~DRB1*11:01~DQB1*03:01	0.000151
A*29:02~C*07:01~B*08:01~DRB1*03:01~DQB1*06:04	0.000151
A*68:02~C*03:02~B*15:10~DRB1*07:01~DQB1*02:01	0.000151
A*02:02~C*16:01~B*52:01~DRB1*13:03~DQB1*03:01	0.000151
A*26:01~C*04:01~B*44:03~DRB1*07:01~DQB1*02:01	0.000151
A*30:07~C*07:01~B*58:01~DRB1*15:03~DQB1*06:09	0.000151
A*11:01~C*03:03~B*55:01~DRB1*04:07~DQB1*03:01	0.000151
A*23:01~C*03:02~B*58:01~DRB1*07:01~DQB1*02:01	0.000151
A*30:01~C*06:02~B*58:02~DRB1*15:01~DQB1*06:02	0.00015
A*02:01~C*03:04~B*15:10~DRB1*01:02~DQB1*05:01	0.00015
A*74:01~C*02:02~B*15:03~DRB1*11:01~DQB1*02:01	0.00015
A*29:02~C*02:02~B*15:03~DRB1*07:01~DQB1*02:01	0.00015
A*30:01~C*17:01~B*57:03~DRB1*13:03~DQB1*02:01	0.00015
A*02:01~C*07:02~B*07:02~DRB1*14:01~DQB1*05:03	0.00015
A*29:02~C*02:02~B*15:03~DRB1*08:04~DQB1*03:01	0.00015
A*33:01~C*16:01~B*15:16~DRB1*15:01~DQB1*03:02	0.00015
A*68:02~C*03:04~B*15:10~DRB1*11:01~DQB1*03:01	0.00015
A*30:02~C*02:02~B*15:03~DRB1*12:01~DQB1*03:01	0.000149
A*33:01~C*04:01~B*53:01~DRB1*08:04~DQB1*02:03	0.000149
A*74:01~C*04:01~B*53:01~DRB1*10:01~DQB1*05:01	0.000149
A*30:01~C*18:01~B*57:03~DRB1*15:03~DQB1*06:02	0.000149
A*02:01~C*07:01~B*08:01~DRB1*15:01~DQB1*05:01	0.000149
A*34:02~C*07:02~B*07:02~DRB1*11:01~DQB1*06:02	0.000149
A*68:01~C*06:02~B*53:01~DRB1*11:01~DQB1*06:02	0.000149
A*01:01~C*07:01~B*08:01~DRB1*13:01~DQB1*06:03	0.000149
A*33:03~C*18:01~B*57:03~DRB1*13:01~DQB1*05:01	0.000148
A*01:01~C*07:01~B*08:01~DRB1*08:01~DQB1*04:02	0.000148
A*23:01~C*14:02~B*15:16~DRB1*15:01~DQB1*06:02	0.000148
A*01:01~C*07:01~B*44:03~DRB1*07:01~DQB1*02:01	0.000148
A*30:01~C*17:01~B*42:02~DRB1*13:02~DQB1*06:04	0.000148
A*66:01~C*06:02~B*44:03~DRB1*15:03~DQB1*06:02	0.000148
A*03:01~C*16:01~B*45:01~DRB1*12:01~DQB1*05:01	0.000148
A*66:01~C*04:01~B*53:01~DRB1*15:03~DQB1*06:02	0.000148
A*24:02~C*03:03~B*15:01~DRB1*13:01~DQB1*06:03	0.000148
A*03:01~C*06:02~B*58:02~DRB1*15:03~DQB1*05:01	0.000148
A*23:01~C*07:01~B*49:01~DRB1*13:02~DQB1*06:04	0.000148
A*30:02~C*04:01~B*53:01~DRB1*11:01~DQB1*03:01	0.000147
A*74:01~C*07:01~B*58:01~DRB1*03:01~DQB1*02:01	0.000147
A*01:01~C*07:01~B*08:01~DRB1*01:01~DQB1*05:01	0.000147
A*30:02~C*04:01~B*44:03~DRB1*12:01~DQB1*03:01	0.000147
A*74:01~C*07:01~B*53:01~DRB1*03:01~DQB1*02:01	0.000147
A*01:01~C*04:01~B*53:01~DRB1*08:04~DQB1*03:01	0.000147
A*03:01~C*07:01~B*49:01~DRB1*10:01~DQB1*05:01	0.000146
A*11:01~C*07:01~B*08:01~DRB1*03:01~DQB1*02:01	0.000146
A*34:02~C*04:01~B*44:03~DRB1*13:01~DQB1*05:01	0.000146
A*01:01~C*07:01~B*15:17~DRB1*13:02~DQB1*06:09	0.000146
A*34:02~C*06:02~B*58:02~DRB1*11:02~DQB1*02:01	0.000146
A*02:01~C*07:02~B*07:02~DRB1*07:01~DQB1*02:01	0.000146
A*23:01~C*16:01~B*51:01~DRB1*15:03~DQB1*06:02	0.000145
A*74:01~C*07:01~B*58:01~DRB1*07:01~DQB1*02:01	0.000145
A*02:01~C*04:01~B*07:02~DRB1*11:01~DQB1*06:11	0.000145
A*03:01~C*15:05~B*07:02~DRB1*01:02~DQB1*05:01	0.000145
A*74:01~C*04:01~B*53:01~DRB1*13:03~DQB1*03:01	0.000145
A*02:01~C*16:01~B*53:01~DRB1*13:02~DQB1*06:04	0.000145
A*66:01~C*18:01~B*57:03~DRB1*13:01~DQB1*05:01	0.000145
A*23:01~C*07:01~B*49:01~DRB1*03:01~DQB1*02:01	0.000145
A*03:01~C*07:01~B*49:01~DRB1*11:01~DQB1*06:11	0.000145
A*01:01~C*07:02~B*08:01~DRB1*03:01~DQB1*02:01	0.000145
A*23:01~C*05:01~B*44:02~DRB1*15:01~DQB1*05:01	0.000144
A*74:01~C*16:01~B*52:01~DRB1*13:01~DQB1*06:03	0.000144
A*03:01~C*04:01~B*35:01~DRB1*04:05~DQB1*03:02	0.000144
A*30:01~C*07:02~B*07:02~DRB1*11:02~DQB1*03:01	0.000144
A*23:01~C*07:01~B*58:01~DRB1*11:02~DQB1*03:01	0.000144
A*30:02~C*06:02~B*13:02~DRB1*07:01~DQB1*02:01	0.000144
A*02:02~C*16:01~B*51:01~DRB1*07:01~DQB1*02:01	0.000144
A*23:01~C*04:01~B*35:01~DRB1*11:01~DQB1*03:01	0.000143
A*02:02~C*07:01~B*57:03~DRB1*01:02~DQB1*05:01	0.000143
A*74:01~C*03:02~B*58:01~DRB1*13:01~DQB1*06:03	0.000143
A*23:01~C*03:04~B*15:10~DRB1*08:04~DQB1*03:01	0.000143
A*33:01~C*04:01~B*35:01~DRB1*15:03~DQB1*06:02	0.000143
A*74:01~C*03:04~B*15:16~DRB1*12:01~DQB1*05:01	0.000143
A*30:01~C*02:02~B*15:47~DRB1*11:01~DQB1*06:02	0.000142
A*32:01~C*16:01~B*44:03~DRB1*04:01~DQB1*03:01	0.000142
A*33:01~C*04:01~B*53:01~DRB1*16:02~DQB1*02:01	0.000142
A*23:01~C*04:01~B*44:03~DRB1*13:02~DQB1*05:01	0.000142
A*23:01~C*06:02~B*58:02~DRB1*07:01~DQB1*02:01	0.000142
A*30:02~C*03:04~B*08:01~DRB1*13:04~DQB1*03:01	0.000142
A*02:01~C*07:04~B*18:01~DRB1*03:01~DQB1*02:01	0.000142
A*36:01~C*03:04~B*15:10~DRB1*15:03~DQB1*06:02	0.000142
A*74:01~C*06:02~B*50:01~DRB1*16:02~DQB1*05:02	0.000142
A*33:03~C*17:01~B*58:01~DRB1*13:03~DQB1*03:01	0.000142
A*24:02~C*03:04~B*40:01~DRB1*13:01~DQB1*06:09	0.000141
A*24:02~C*03:04~B*40:01~DRB1*13:02~DQB1*06:04	0.000141
A*68:01~C*02:02~B*15:03~DRB1*15:03~DQB1*06:02	0.000141
A*02:01~C*15:02~B*51:01~DRB1*04:04~DQB1*03:02	0.000141
A*23:01~C*06:02~B*58:02~DRB1*13:01~DQB1*03:03	0.000141
A*66:02~C*17:01~B*42:01~DRB1*03:02~DQB1*04:02	0.000141
A*66:01~C*17:01~B*41:02~DRB1*07:01~DQB1*02:01	0.000141
A*03:01~C*06:02~B*58:02~DRB1*13:01~DQB1*05:01	0.000141
A*68:02~C*07:01~B*49:01~DRB1*10:01~DQB1*05:01	0.00014
A*30:01~C*17:01~B*42:01~DRB1*14:01~DQB1*05:03	0.00014
A*03:01~C*03:03~B*44:03~DRB1*16:02~DQB1*05:02	0.00014
A*11:01~C*05:01~B*18:01~DRB1*03:01~DQB1*02:01	0.00014
A*02:05~C*14:03~B*44:03~DRB1*10:01~DQB1*05:01	0.00014
A*33:01~C*08:02~B*53:01~DRB1*13:02~DQB1*05:01	0.00014
A*02:01~C*18:01~B*57:03~DRB1*03:01~DQB1*02:01	0.00014
A*68:01~C*07:02~B*07:02~DRB1*10:01~DQB1*05:01	0.00014
A*03:01~C*07:02~B*07:02~DRB1*04:05~DQB1*03:02	0.00014
A*03:01~C*16:01~B*35:01~DRB1*01:02~DQB1*05:01	0.00014
A*11:01~C*04:01~B*35:01~DRB1*15:01~DQB1*06:02	0.00014
A*74:01~C*18:01~B*57:03~DRB1*15:03~DQB1*06:02	0.00014
A*36:01~C*04:01~B*53:01~DRB1*11:04~DQB1*05:02	0.00014
A*01:03~C*17:01~B*41:01~DRB1*03:01~DQB1*02:01	0.00014
A*68:01~C*07:01~B*15:17~DRB1*13:02~DQB1*06:04	0.00014
A*02:01~C*16:01~B*45:01~DRB1*01:01~DQB1*05:01	0.00014
A*36:01~C*18:01~B*81:01~DRB1*08:04~DQB1*04:02	0.000139
A*23:01~C*08:04~B*81:01~DRB1*13:02~DQB1*05:02	0.000139
A*02:11~C*04:01~B*48:02~DRB1*08:04~DQB1*04:02	0.000139
A*68:02~C*07:02~B*07:02~DRB1*03:02~DQB1*04:02	0.000139
A*30:01~C*07:01~B*49:01~DRB1*15:03~DQB1*06:02	0.000139
A*36:01~C*17:01~B*42:01~DRB1*13:02~DQB1*06:09	0.000139
A*30:02~C*07:01~B*57:03~DRB1*11:01~DQB1*05:02	0.000139
A*68:01~C*18:01~B*57:03~DRB1*07:01~DQB1*02:01	0.000139
A*03:01~C*05:01~B*44:02~DRB1*07:01~DQB1*02:01	0.000139
A*30:04~C*08:04~B*45:01~DRB1*03:02~DQB1*04:02	0.000138
A*33:01~C*04:01~B*35:01~DRB1*12:01~DQB1*05:01	0.000138
A*30:01~C*07:01~B*07:02~DRB1*11:01~DQB1*02:01	0.000138
A*02:01~C*07:02~B*07:02~DRB1*11:04~DQB1*05:02	0.000138
A*34:02~C*04:01~B*35:01~DRB1*13:01~DQB1*06:09	0.000138
A*68:15~C*03:04~B*15:10~DRB1*03:01~DQB1*02:01	0.000138
A*03:01~C*07:02~B*07:02~DRB1*13:02~DQB1*06:09	0.000138
A*23:01~C*02:02~B*15:03~DRB1*11:01~DQB1*05:02	0.000138
A*33:03~C*14:02~B*15:16~DRB1*13:03~DQB1*03:01	0.000138
A*02:01~C*03:04~B*40:01~DRB1*03:01~DQB1*02:01	0.000138
A*03:01~C*02:02~B*15:03~DRB1*11:02~DQB1*03:01	0.000138
A*23:01~C*18:01~B*14:02~DRB1*07:01~DQB1*02:01	0.000138
A*68:01~C*04:01~B*53:01~DRB1*07:01~DQB1*02:01	0.000138
A*02:05~C*07:02~B*07:05~DRB1*16:02~DQB1*05:02	0.000138
A*03:01~C*07:01~B*07:02~DRB1*11:01~DQB1*04:02	0.000138
A*26:01~C*07:02~B*08:01~DRB1*03:01~DQB1*02:01	0.000138
A*02:05~C*07:01~B*58:01~DRB1*13:01~DQB1*06:03	0.000137
A*68:01~C*01:02~B*56:01~DRB1*01:01~DQB1*05:01	0.000137
A*68:02~C*16:01~B*51:01~DRB1*13:03~DQB1*03:01	0.000137
A*03:01~C*07:02~B*07:02~DRB1*15:01~DQB1*06:01	0.000137
A*03:01~C*15:05~B*07:02~DRB1*09:01~DQB1*02:01	0.000137
A*01:01~C*07:01~B*15:18~DRB1*16:02~DQB1*05:02	0.000137
A*74:01~C*02:02~B*15:03~DRB1*13:02~DQB1*05:01	0.000137
A*03:01~C*07:02~B*07:02~DRB1*14:01~DQB1*05:03	0.000137
A*33:03~C*08:02~B*14:02~DRB1*13:02~DQB1*06:09	0.000137
A*02:01~C*04:01~B*15:03~DRB1*01:02~DQB1*05:01	0.000137
A*23:01~C*14:02~B*15:16~DRB1*13:03~DQB1*03:01	0.000137
A*02:01~C*07:01~B*57:03~DRB1*03:02~DQB1*04:02	0.000137
A*30:01~C*17:01~B*45:01~DRB1*01:02~DQB1*05:01	0.000137
A*74:01~C*16:01~B*45:01~DRB1*08:04~DQB1*03:01	0.000137
A*02:05~C*04:01~B*53:01~DRB1*13:03~DQB1*03:01	0.000137
A*01:01~C*02:02~B*15:03~DRB1*11:10~DQB1*05:01	0.000136
A*03:01~C*07:01~B*57:01~DRB1*13:02~DQB1*05:01	0.000136
A*30:01~C*16:01~B*45:01~DRB1*13:02~DQB1*05:01	0.000136
A*01:01~C*02:02~B*15:03~DRB1*11:10~DQB1*06:19	0.000136
A*30:02~C*07:02~B*07:05~DRB1*11:01~DQB1*06:11	0.000136
A*01:01~C*06:02~B*37:01~DRB1*07:01~DQB1*02:01	0.000136
A*23:01~C*07:04~B*18:01~DRB1*03:01~DQB1*02:01	0.000136
A*68:02~C*07:02~B*07:02~DRB1*14:01~DQB1*05:03	0.000136
A*30:04~C*17:01~B*41:01~DRB1*11:02~DQB1*03:01	0.000136
A*30:02~C*18:01~B*57:03~DRB1*13:02~DQB1*05:01	0.000136
A*33:03~C*17:01~B*42:01~DRB1*08:04~DQB1*03:01	0.000136
A*01:03~C*15:05~B*73:01~DRB1*08:04~DQB1*03:01	0.000136
A*24:02~C*07:01~B*08:01~DRB1*03:01~DQB1*02:01	0.000136
A*02:01~C*16:01~B*53:01~DRB1*08:04~DQB1*03:01	0.000135
A*30:01~C*02:02~B*15:03~DRB1*12:01~DQB1*05:01	0.000135
A*02:01~C*07:02~B*07:02~DRB1*04:01~DQB1*03:02	0.000135
A*03:01~C*07:04~B*18:01~DRB1*13:02~DQB1*06:04	0.000135
A*02:01~C*04:01~B*15:03~DRB1*08:06~DQB1*03:01	0.000135
A*30:02~C*04:01~B*35:01~DRB1*13:04~DQB1*03:01	0.000135
A*03:01~C*03:04~B*40:01~DRB1*13:01~DQB1*06:03	0.000135
A*02:02~C*04:01~B*53:01~DRB1*11:04~DQB1*05:02	0.000135
A*33:01~C*17:01~B*42:01~DRB1*08:04~DQB1*03:01	0.000135
A*36:01~C*07:01~B*58:01~DRB1*15:01~DQB1*06:02	0.000134
A*68:02~C*16:01~B*52:01~DRB1*13:01~DQB1*06:03	0.000134
A*03:01~C*01:02~B*51:01~DRB1*01:01~DQB1*05:01	0.000134
A*02:02~C*08:04~B*13:02~DRB1*08:04~DQB1*04:02	0.000134
A*36:01~C*07:01~B*35:01~DRB1*10:01~DQB1*02:01	0.000134
A*30:01~C*04:01~B*53:01~DRB1*13:01~DQB1*05:01	0.000134
A*23:01~C*07:02~B*07:02~DRB1*13:02~DQB1*05:01	0.000134
A*11:01~C*12:03~B*35:03~DRB1*13:01~DQB1*06:03	0.000134
A*66:02~C*07:01~B*58:01~DRB1*07:01~DQB1*02:01	0.000134
A*02:01~C*07:01~B*58:01~DRB1*01:02~DQB1*05:01	0.000134
A*23:01~C*07:04~B*18:01~DRB1*15:03~DQB1*06:02	0.000133
A*03:01~C*02:02~B*18:01~DRB1*15:03~DQB1*06:02	0.000133
A*30:02~C*07:01~B*57:03~DRB1*03:02~DQB1*04:02	0.000133
A*02:05~C*02:02~B*15:03~DRB1*01:02~DQB1*05:01	0.000133
A*66:01~C*18:01~B*57:03~DRB1*15:03~DQB1*06:02	0.000133
A*23:01~C*15:05~B*35:01~DRB1*08:04~DQB1*03:01	0.000133
A*74:03~C*06:02~B*53:01~DRB1*13:01~DQB1*06:03	0.000133
A*11:01~C*05:01~B*44:02~DRB1*04:01~DQB1*03:01	0.000133
A*02:01~C*07:01~B*49:01~DRB1*07:01~DQB1*02:01	0.000133
A*29:02~C*15:05~B*07:02~DRB1*03:01~DQB1*02:01	0.000132
A*33:01~C*07:02~B*07:05~DRB1*15:03~DQB1*06:02	0.000132
A*03:01~C*08:02~B*53:01~DRB1*11:02~DQB1*03:01	0.000132
A*80:01~C*07:01~B*57:03~DRB1*13:01~DQB1*06:09	0.000132
A*30:01~C*16:01~B*45:01~DRB1*13:01~DQB1*06:03	0.000132
A*26:01~C*04:01~B*44:03~DRB1*15:03~DQB1*06:02	0.000132
A*30:02~C*06:02~B*53:01~DRB1*03:01~DQB1*02:01	0.000132
A*66:02~C*18:01~B*57:03~DRB1*11:01~DQB1*02:01	0.000132
A*02:02~C*17:01~B*42:01~DRB1*08:04~DQB1*03:01	0.000132
A*02:02~C*18:01~B*81:01~DRB1*12:01~DQB1*05:01	0.000132
A*02:01~C*03:03~B*15:01~DRB1*03:01~DQB1*02:01	0.000132
A*02:02~C*08:02~B*14:02~DRB1*09:01~DQB1*02:01	0.000132
A*30:02~C*15:05~B*07:05~DRB1*03:01~DQB1*02:01	0.000132
A*02:01~C*02:02~B*15:03~DRB1*13:02~DQB1*06:04	0.000131
A*30:02~C*04:01~B*44:03~DRB1*12:01~DQB1*05:01	0.000131
A*32:01~C*06:02~B*53:01~DRB1*13:03~DQB1*02:01	0.000131
A*68:02~C*04:01~B*35:01~DRB1*07:01~DQB1*02:01	0.000131
A*29:02~C*03:04~B*15:10~DRB1*03:01~DQB1*02:01	0.000131
A*02:01~C*16:01~B*45:01~DRB1*14:01~DQB1*03:01	0.000131
A*02:11~C*12:02~B*52:01~DRB1*15:02~DQB1*06:01	0.000131
A*34:02~C*17:01~B*42:01~DRB1*03:02~DQB1*04:02	0.000131
A*02:02~C*07:01~B*57:03~DRB1*13:02~DQB1*06:04	0.000131
A*30:01~C*16:01~B*52:01~DRB1*13:03~DQB1*03:01	0.000131
A*26:01~C*07:01~B*49:01~DRB1*15:03~DQB1*06:02	0.000131
A*02:05~C*04:01~B*53:01~DRB1*13:03~DQB1*02:01	0.000131
A*03:01~C*04:01~B*53:01~DRB1*13:02~DQB1*06:09	0.000131
A*29:02~C*17:01~B*42:01~DRB1*08:04~DQB1*03:01	0.00013
A*02:02~C*17:01~B*41:01~DRB1*07:01~DQB1*02:01	0.00013
A*32:01~C*15:05~B*07:02~DRB1*13:02~DQB1*05:01	0.00013
A*01:01~C*06:02~B*50:01~DRB1*08:06~DQB1*06:02	0.00013
A*01:01~C*07:01~B*08:01~DRB1*13:02~DQB1*06:04	0.00013
A*02:05~C*07:01~B*41:01~DRB1*13:05~DQB1*03:02	0.00013
A*68:01~C*12:03~B*39:10~DRB1*01:02~DQB1*05:01	0.00013
A*66:02~C*07:01~B*58:01~DRB1*03:01~DQB1*02:01	0.00013
A*03:01~C*04:01~B*53:01~DRB1*11:01~DQB1*03:01	0.00013
A*68:02~C*04:01~B*35:01~DRB1*08:04~DQB1*03:01	0.00013
A*74:01~C*04:01~B*44:03~DRB1*11:01~DQB1*03:01	0.00013
A*33:01~C*04:01~B*53:01~DRB1*15:03~DQB1*06:02	0.00013
A*36:01~C*16:01~B*52:01~DRB1*13:01~DQB1*05:01	0.00013
A*02:01~C*15:05~B*07:02~DRB1*07:01~DQB1*02:01	0.00013
A*01:01~C*06:02~B*37:01~DRB1*15:01~DQB1*06:02	0.00013
A*11:01~C*03:03~B*55:01~DRB1*15:01~DQB1*04:02	0.00013
A*30:01~C*08:02~B*14:02~DRB1*10:01~DQB1*05:01	0.000129
A*68:02~C*04:01~B*44:03~DRB1*11:01~DQB1*06:02	0.000129
A*33:01~C*16:01~B*52:01~DRB1*11:02~DQB1*05:01	0.000129
A*02:01~C*03:04~B*15:01~DRB1*01:01~DQB1*05:01	0.000129
A*33:03~C*04:13~B*53:01~DRB1*13:03~DQB1*03:01	0.000129
A*74:01~C*04:01~B*53:01~DRB1*11:04~DQB1*05:02	0.000129
A*03:01~C*07:01~B*57:03~DRB1*14:01~DQB1*06:02	0.000129
A*03:01~C*02:02~B*15:03~DRB1*09:01~DQB1*02:01	0.000129
A*23:01~C*16:01~B*51:01~DRB1*13:03~DQB1*03:01	0.000129
A*30:01~C*07:01~B*58:01~DRB1*11:02~DQB1*03:01	0.000128
A*74:01~C*07:02~B*07:02~DRB1*15:03~DQB1*06:02	0.000128
A*02:05~C*04:01~B*35:01~DRB1*07:01~DQB1*02:01	0.000128
A*23:01~C*04:01~B*35:01~DRB1*13:02~DQB1*05:02	0.000128
A*30:02~C*07:01~B*57:03~DRB1*11:02~DQB1*03:01	0.000128
A*34:02~C*04:01~B*39:10~DRB1*14:01~DQB1*05:01	0.000128
A*01:01~C*07:01~B*49:01~DRB1*11:02~DQB1*03:01	0.000128
A*30:04~C*03:04~B*40:01~DRB1*04:08~DQB1*03:01	0.000128
A*02:01~C*07:01~B*18:01~DRB1*04:01~DQB1*03:01	0.000128
A*36:01~C*07:02~B*07:02~DRB1*13:03~DQB1*02:01	0.000127
A*29:02~C*16:01~B*44:03~DRB1*01:01~DQB1*05:01	0.000127
A*68:01~C*07:02~B*07:02~DRB1*13:02~DQB1*06:09	0.000127
A*30:01~C*15:05~B*07:02~DRB1*03:02~DQB1*04:02	0.000127
A*36:01~C*08:04~B*15:10~DRB1*11:04~DQB1*05:02	0.000127
A*33:03~C*07:04~B*18:01~DRB1*12:02~DQB1*06:02	0.000127
A*74:01~C*04:01~B*35:01~DRB1*11:02~DQB1*03:01	0.000127
A*02:02~C*17:01~B*42:02~DRB1*01:02~DQB1*05:01	0.000127
A*68:02~C*04:01~B*53:01~DRB1*04:05~DQB1*03:02	0.000127
A*23:01~C*18:01~B*81:01~DRB1*14:01~DQB1*05:01	0.000127
A*30:02~C*08:02~B*53:01~DRB1*11:01~DQB1*02:01	0.000127
A*30:02~C*04:01~B*53:01~DRB1*15:01~DQB1*06:09	0.000127
A*32:01~C*07:02~B*07:02~DRB1*14:01~DQB1*05:03	0.000127
A*30:01~C*07:02~B*07:02~DRB1*13:01~DQB1*06:03	0.000127
A*02:02~C*14:03~B*44:03~DRB1*11:01~DQB1*06:02	0.000127
A*74:01~C*08:02~B*14:05~DRB1*07:01~DQB1*02:01	0.000126
A*30:01~C*07:02~B*07:05~DRB1*03:02~DQB1*04:02	0.000126
A*30:01~C*16:01~B*45:01~DRB1*08:04~DQB1*04:02	0.000126
A*30:01~C*18:01~B*57:03~DRB1*01:02~DQB1*05:01	0.000126
A*30:01~C*08:02~B*14:01~DRB1*07:01~DQB1*02:01	0.000126
A*34:02~C*07:01~B*07:02~DRB1*15:03~DQB1*06:02	0.000126
A*24:02~C*07:02~B*39:06~DRB1*04:04~DQB1*03:02	0.000126
A*34:02~C*04:01~B*44:03~DRB1*11:01~DQB1*03:01	0.000126
A*03:01~C*15:05~B*45:01~DRB1*03:01~DQB1*02:01	0.000126
A*74:01~C*07:01~B*57:03~DRB1*13:02~DQB1*06:04	0.000126
A*30:02~C*04:01~B*44:03~DRB1*07:01~DQB1*02:01	0.000125
A*74:01~C*16:01~B*51:01~DRB1*12:01~DQB1*03:01	0.000125
A*74:01~C*04:01~B*15:03~DRB1*01:02~DQB1*05:01	0.000125
A*66:02~C*18:01~B*57:03~DRB1*15:03~DQB1*06:02	0.000125
A*30:02~C*07:02~B*07:05~DRB1*09:01~DQB1*02:01	0.000125
A*36:01~C*04:01~B*53:01~DRB1*16:02~DQB1*05:02	0.000125
A*03:01~C*07:01~B*44:03~DRB1*01:02~DQB1*05:01	0.000125
A*68:01~C*04:01~B*35:01~DRB1*13:02~DQB1*05:01	0.000125
A*24:07~C*04:01~B*35:05~DRB1*12:02~DQB1*03:01	0.000125
A*30:02~C*08:02~B*14:02~DRB1*07:01~DQB1*02:01	0.000125
A*33:03~C*07:01~B*57:03~DRB1*15:03~DQB1*06:02	0.000125
A*02:01~C*16:01~B*15:16~DRB1*04:05~DQB1*03:02	0.000125
A*30:01~C*08:02~B*14:02~DRB1*13:02~DQB1*06:09	0.000125
A*30:02~C*07:02~B*07:02~DRB1*07:01~DQB1*02:01	0.000125
A*36:01~C*16:01~B*51:01~DRB1*13:03~DQB1*03:01	0.000124
A*23:01~C*18:01~B*57:03~DRB1*03:01~DQB1*02:01	0.000124
A*33:01~C*16:01~B*78:01~DRB1*07:01~DQB1*02:01	0.000124
A*34:02~C*14:02~B*15:16~DRB1*01:02~DQB1*05:01	0.000124
A*33:01~C*16:01~B*78:01~DRB1*16:02~DQB1*05:02	0.000124
A*74:01~C*04:01~B*53:01~DRB1*07:01~DQB1*02:01	0.000124
A*30:01~C*16:01~B*35:01~DRB1*03:01~DQB1*02:01	0.000124
A*01:01~C*07:01~B*57:03~DRB1*11:02~DQB1*03:01	0.000124
A*66:01~C*06:02~B*58:02~DRB1*11:01~DQB1*06:02	0.000124
A*24:02~C*07:01~B*18:01~DRB1*15:01~DQB1*06:01	0.000124
A*02:01~C*04:01~B*35:03~DRB1*08:01~DQB1*06:02	0.000124
A*02:01~C*03:02~B*58:01~DRB1*13:01~DQB1*05:01	0.000124
A*74:01~C*18:01~B*57:03~DRB1*13:03~DQB1*03:01	0.000123
A*34:02~C*07:01~B*57:03~DRB1*16:02~DQB1*05:02	0.000123
A*01:01~C*15:05~B*07:05~DRB1*01:02~DQB1*05:01	0.000123
A*30:02~C*16:01~B*45:01~DRB1*07:01~DQB1*02:01	0.000123
A*30:01~C*04:01~B*44:03~DRB1*13:01~DQB1*05:01	0.000123
A*02:02~C*04:01~B*53:01~DRB1*08:04~DQB1*04:02	0.000123
A*68:02~C*08:02~B*53:01~DRB1*16:02~DQB1*05:02	0.000123
A*01:01~C*03:04~B*15:10~DRB1*03:01~DQB1*06:09	0.000123
A*03:01~C*03:02~B*58:01~DRB1*12:01~DQB1*05:01	0.000123
A*68:01~C*04:01~B*53:01~DRB1*15:03~DQB1*06:02	0.000123
A*24:02~C*07:02~B*08:01~DRB1*03:01~DQB1*02:01	0.000123
A*02:01~C*03:04~B*15:10~DRB1*13:02~DQB1*05:01	0.000123
A*32:01~C*04:01~B*35:01~DRB1*13:01~DQB1*06:03	0.000123
A*01:01~C*04:01~B*35:01~DRB1*04:04~DQB1*03:02	0.000123
A*30:01~C*02:02~B*15:03~DRB1*13:01~DQB1*06:03	0.000123
A*03:01~C*07:01~B*57:03~DRB1*11:02~DQB1*03:01	0.000122
A*68:02~C*03:04~B*35:01~DRB1*11:01~DQB1*03:01	0.000122
A*34:02~C*04:01~B*35:01~DRB1*13:02~DQB1*05:02	0.000122
A*34:02~C*04:01~B*35:01~DRB1*13:02~DQB1*06:04	0.000122
A*02:02~C*02:02~B*15:03~DRB1*04:05~DQB1*03:02	0.000122
A*23:01~C*04:01~B*35:01~DRB1*13:01~DQB1*06:09	0.000122
A*03:01~C*04:01~B*15:10~DRB1*08:04~DQB1*03:01	0.000122
A*29:02~C*04:01~B*44:03~DRB1*15:03~DQB1*06:02	0.000122
A*02:01~C*08:04~B*15:10~DRB1*11:04~DQB1*05:02	0.000122
A*02:02~C*07:02~B*07:02~DRB1*01:02~DQB1*05:01	0.000122
A*02:01~C*07:01~B*35:01~DRB1*13:02~DQB1*05:02	0.000122
A*24:02~C*16:01~B*44:03~DRB1*03:01~DQB1*02:01	0.000122
A*74:01~C*02:02~B*15:03~DRB1*15:03~DQB1*05:01	0.000122
A*03:01~C*02:02~B*27:03~DRB1*08:04~DQB1*03:01	0.000122
A*68:02~C*16:01~B*51:01~DRB1*11:01~DQB1*03:01	0.000122
A*03:01~C*07:01~B*15:03~DRB1*13:02~DQB1*06:04	0.000122
A*32:01~C*03:03~B*44:03~DRB1*13:31~DQB1*05:02	0.000122
A*02:01~C*07:02~B*39:06~DRB1*08:01~DQB1*04:02	0.000122
A*23:01~C*07:02~B*07:02~DRB1*07:01~DQB1*02:01	0.000122
A*30:02~C*02:02~B*58:01~DRB1*03:01~DQB1*02:01	0.000122
A*01:01~C*02:02~B*15:03~DRB1*07:01~DQB1*02:01	0.000122
A*02:01~C*02:02~B*18:01~DRB1*01:02~DQB1*05:01	0.000122
A*01:01~C*07:02~B*07:02~DRB1*15:01~DQB1*06:03	0.000121
A*68:02~C*16:01~B*45:01~DRB1*11:01~DQB1*05:02	0.000121
A*30:02~C*16:01~B*51:01~DRB1*07:01~DQB1*02:01	0.000121
A*03:01~C*07:02~B*07:02~DRB1*13:02~DQB1*05:02	0.000121
A*33:03~C*14:02~B*15:16~DRB1*13:01~DQB1*06:09	0.000121
A*02:02~C*03:04~B*15:10~DRB1*07:01~DQB1*02:01	0.000121
A*32:01~C*14:02~B*44:03~DRB1*15:03~DQB1*03:03	0.000121
A*68:02~C*03:04~B*15:10~DRB1*11:04~DQB1*05:02	0.000121
A*02:02~C*04:01~B*53:01~DRB1*11:01~DQB1*03:01	0.000121
A*23:01~C*04:01~B*44:03~DRB1*01:02~DQB1*05:01	0.000121
A*68:02~C*06:02~B*53:01~DRB1*10:01~DQB1*05:01	0.000121
A*01:01~C*06:02~B*45:01~DRB1*13:02~DQB1*06:04	0.000121
A*02:22~C*17:01~B*41:01~DRB1*15:03~DQB1*06:03	0.000121
A*29:02~C*04:01~B*53:01~DRB1*07:01~DQB1*02:01	0.000121
A*11:01~C*03:03~B*55:01~DRB1*14:01~DQB1*05:03	0.000121
A*02:01~C*04:01~B*53:01~DRB1*13:02~DQB1*06:04	0.00012
A*68:02~C*07:01~B*49:01~DRB1*08:04~DQB1*03:01	0.00012
A*34:02~C*04:01~B*35:01~DRB1*11:01~DQB1*06:02	0.00012
A*03:01~C*06:02~B*45:01~DRB1*04:01~DQB1*03:01	0.00012
A*33:01~C*04:01~B*35:01~DRB1*11:02~DQB1*03:01	0.00012
A*01:01~C*02:02~B*18:01~DRB1*15:03~DQB1*06:02	0.00012
A*74:11~C*02:02~B*15:03~DRB1*15:03~DQB1*06:02	0.00012
A*31:01~C*15:02~B*51:01~DRB1*13:01~DQB1*06:03	0.00012
A*29:02~C*07:02~B*07:02~DRB1*15:01~DQB1*06:02	0.00012
A*29:02~C*04:01~B*53:01~DRB1*11:01~DQB1*06:02	0.00012
A*01:01~C*17:01~B*41:01~DRB1*07:01~DQB1*03:03	0.00012
A*32:01~C*04:01~B*53:01~DRB1*11:01~DQB1*06:02	0.00012
A*30:02~C*18:01~B*57:01~DRB1*13:01~DQB1*05:01	0.00012
A*34:02~C*07:01~B*58:01~DRB1*11:02~DQB1*03:01	0.00012
A*36:01~C*07:02~B*07:02~DRB1*14:01~DQB1*05:03	0.00012
A*02:01~C*15:05~B*07:02~DRB1*15:03~DQB1*06:02	0.00012
A*68:02~C*16:01~B*45:01~DRB1*13:02~DQB1*05:01	0.00012
A*33:03~C*07:01~B*58:01~DRB1*12:01~DQB1*05:01	0.000119
A*30:02~C*07:01~B*08:01~DRB1*14:01~DQB1*05:02	0.000119
A*30:01~C*03:04~B*15:10~DRB1*08:04~DQB1*03:01	0.000119
A*68:01~C*15:05~B*07:02~DRB1*13:02~DQB1*05:02	0.000119
A*02:02~C*14:02~B*15:16~DRB1*03:02~DQB1*04:02	0.000119
A*33:01~C*03:04~B*15:10~DRB1*11:04~DQB1*05:02	0.000119
A*24:02~C*04:01~B*35:03~DRB1*11:01~DQB1*03:01	0.000119
A*02:01~C*03:04~B*40:01~DRB1*10:01~DQB1*05:01	0.000119
A*01:01~C*06:02~B*37:01~DRB1*03:01~DQB1*02:01	0.000119
A*68:02~C*18:01~B*81:01~DRB1*13:02~DQB1*06:04	0.000119
A*02:01~C*03:02~B*58:01~DRB1*09:01~DQB1*02:01	0.000119
A*23:01~C*07:01~B*49:01~DRB1*11:01~DQB1*05:02	0.000119
A*30:02~C*14:02~B*15:16~DRB1*01:02~DQB1*05:01	0.000119
A*33:01~C*05:01~B*40:02~DRB1*13:01~DQB1*03:01	0.000119
A*80:01~C*16:01~B*45:01~DRB1*15:03~DQB1*06:02	0.000119
A*02:01~C*07:02~B*57:03~DRB1*13:01~DQB1*05:01	0.000119
A*24:02~C*04:01~B*44:03~DRB1*07:01~DQB1*02:01	0.000118
A*66:01~C*08:02~B*14:02~DRB1*14:01~DQB1*05:03	0.000118
A*33:03~C*16:01~B*45:01~DRB1*08:04~DQB1*03:01	0.000118
A*30:02~C*07:02~B*07:05~DRB1*01:02~DQB1*05:01	0.000118
A*02:01~C*07:01~B*49:01~DRB1*15:01~DQB1*06:02	0.000118
A*33:03~C*08:04~B*15:10~DRB1*11:01~DQB1*06:02	0.000118
A*11:01~C*14:02~B*51:01~DRB1*07:01~DQB1*02:01	0.000118
A*26:12~C*07:01~B*44:07~DRB1*15:03~DQB1*06:02	0.000118
A*24:02~C*07:01~B*18:01~DRB1*15:03~DQB1*06:03	0.000118
A*32:01~C*04:01~B*35:01~DRB1*11:02~DQB1*03:01	0.000118
A*74:01~C*04:01~B*35:01~DRB1*10:01~DQB1*05:01	0.000118
A*66:01~C*06:02~B*58:02~DRB1*13:01~DQB1*05:01	0.000118
A*02:01~C*07:01~B*49:01~DRB1*10:01~DQB1*05:01	0.000117
A*23:01~C*08:02~B*53:01~DRB1*13:02~DQB1*06:09	0.000117
A*30:02~C*04:01~B*35:01~DRB1*03:01~DQB1*02:01	0.000117
A*34:02~C*16:01~B*51:01~DRB1*15:03~DQB1*06:02	0.000117
A*68:15~C*04:01~B*53:01~DRB1*08:04~DQB1*03:01	0.000117
A*03:01~C*06:02~B*58:02~DRB1*16:02~DQB1*05:02	0.000117
A*30:02~C*04:01~B*53:01~DRB1*01:01~DQB1*05:01	0.000117
A*02:01~C*17:01~B*41:01~DRB1*03:01~DQB1*02:01	0.000117
A*33:01~C*07:02~B*07:02~DRB1*03:02~DQB1*04:02	0.000117
A*23:01~C*03:02~B*58:01~DRB1*04:05~DQB1*03:02	0.000117
A*36:01~C*06:02~B*58:02~DRB1*12:01~DQB1*05:01	0.000117
A*68:01~C*08:02~B*14:01~DRB1*07:01~DQB1*02:01	0.000117
A*36:01~C*04:01~B*35:01~DRB1*13:03~DQB1*03:01	0.000117
A*23:01~C*06:02~B*53:01~DRB1*13:01~DQB1*05:01	0.000117
A*74:01~C*02:02~B*18:01~DRB1*03:02~DQB1*02:03	0.000117
A*66:01~C*06:02~B*50:01~DRB1*16:02~DQB1*05:02	0.000117
A*68:02~C*07:02~B*08:01~DRB1*13:02~DQB1*06:09	0.000117
A*68:02~C*18:01~B*81:01~DRB1*16:02~DQB1*05:02	0.000117
A*26:01~C*07:01~B*53:01~DRB1*01:02~DQB1*05:03	0.000116
A*33:01~C*14:02~B*15:16~DRB1*01:01~DQB1*05:01	0.000116
A*02:01~C*03:03~B*44:03~DRB1*13:03~DQB1*03:01	0.000116
A*66:01~C*08:02~B*14:02~DRB1*15:03~DQB1*06:02	0.000116
A*30:01~C*07:01~B*57:03~DRB1*09:01~DQB1*02:01	0.000116
A*26:01~C*07:01~B*44:03~DRB1*07:01~DQB1*03:02	0.000116
A*02:02~C*07:01~B*49:01~DRB1*04:05~DQB1*03:02	0.000116
A*74:01~C*03:02~B*82:01~DRB1*11:01~DQB1*06:02	0.000116
A*11:01~C*02:02~B*40:02~DRB1*13:01~DQB1*06:03	0.000116
A*74:01~C*07:04~B*18:01~DRB1*11:01~DQB1*06:02	0.000116
A*74:01~C*15:05~B*07:02~DRB1*15:03~DQB1*06:02	0.000116
A*74:01~C*16:01~B*45:01~DRB1*13:02~DQB1*06:04	0.000116
A*30:02~C*02:02~B*15:03~DRB1*08:04~DQB1*03:01	0.000116
A*03:01~C*12:03~B*39:01~DRB1*16:01~DQB1*05:02	0.000116
A*66:01~C*06:02~B*58:02~DRB1*11:02~DQB1*03:01	0.000116
A*01:01~C*03:03~B*55:01~DRB1*04:01~DQB1*03:02	0.000115
A*30:01~C*17:01~B*42:01~DRB1*15:03~DQB1*02:01	0.000115
A*30:02~C*07:02~B*07:02~DRB1*01:02~DQB1*05:01	0.000115
A*01:01~C*07:02~B*07:02~DRB1*01:01~DQB1*05:02	0.000115
A*68:01~C*18:01~B*57:03~DRB1*13:01~DQB1*05:01	0.000115
A*02:60~C*02:02~B*18:01~DRB1*01:02~DQB1*05:01	0.000115
A*02:05~C*16:01~B*51:01~DRB1*08:04~DQB1*03:01	0.000115
A*33:01~C*07:01~B*49:01~DRB1*03:01~DQB1*02:01	0.000115
A*01:01~C*18:01~B*81:01~DRB1*08:04~DQB1*03:01	0.000115
A*30:01~C*07:02~B*08:01~DRB1*03:02~DQB1*04:02	0.000115
A*23:01~C*07:02~B*07:02~DRB1*13:03~DQB1*03:01	0.000115
A*03:01~C*06:02~B*45:01~DRB1*13:01~DQB1*06:09	0.000115
A*02:01~C*04:01~B*53:01~DRB1*13:02~DQB1*05:01	0.000115
A*68:01~C*08:02~B*14:02~DRB1*13:02~DQB1*06:09	0.000115
A*33:03~C*15:05~B*07:02~DRB1*15:03~DQB1*06:02	0.000115
A*23:01~C*07:01~B*57:03~DRB1*07:01~DQB1*02:01	0.000115
A*02:02~C*12:03~B*39:10~DRB1*07:01~DQB1*02:01	0.000114
A*01:03~C*16:02~B*51:01~DRB1*08:04~DQB1*03:01	0.000114
A*01:02~C*03:02~B*82:01~DRB1*11:01~DQB1*06:02	0.000114
A*36:01~C*04:01~B*53:01~DRB1*14:01~DQB1*06:02	0.000114
A*03:01~C*16:02~B*51:08~DRB1*04:01~DQB1*03:01	0.000114
A*02:05~C*07:02~B*07:02~DRB1*09:01~DQB1*02:01	0.000114
A*30:01~C*08:02~B*14:02~DRB1*13:03~DQB1*03:01	0.000114
A*36:01~C*04:01~B*53:01~DRB1*12:01~DQB1*05:01	0.000114
A*23:01~C*08:02~B*53:01~DRB1*07:01~DQB1*02:01	0.000114
A*01:01~C*15:02~B*51:01~DRB1*01:02~DQB1*05:01	0.000114
A*29:02~C*07:01~B*44:03~DRB1*15:01~DQB1*06:02	0.000114
A*34:02~C*16:01~B*51:01~DRB1*07:01~DQB1*03:02	0.000114
A*33:03~C*04:01~B*53:01~DRB1*11:01~DQB1*03:01	0.000114
A*68:02~C*04:01~B*35:01~DRB1*12:01~DQB1*05:01	0.000114
A*03:01~C*12:03~B*39:10~DRB1*09:01~DQB1*02:01	0.000114
A*74:01~C*03:04~B*15:10~DRB1*03:02~DQB1*04:02	0.000114
A*32:01~C*05:01~B*44:02~DRB1*12:01~DQB1*03:01	0.000114
A*02:02~C*16:01~B*15:16~DRB1*01:02~DQB1*05:01	0.000114
A*23:01~C*02:02~B*27:05~DRB1*01:02~DQB1*05:01	0.000114
A*68:02~C*07:01~B*57:03~DRB1*14:01~DQB1*05:03	0.000114
A*01:03~C*06:02~B*47:01~DRB1*03:01~DQB1*02:01	0.000114
A*74:01~C*16:01~B*52:01~DRB1*01:02~DQB1*05:03	0.000114
A*02:05~C*02:02~B*15:03~DRB1*13:02~DQB1*06:09	0.000114
A*01:01~C*07:01~B*49:01~DRB1*13:02~DQB1*05:01	0.000114
A*30:02~C*15:05~B*07:05~DRB1*13:02~DQB1*06:04	0.000113
A*03:01~C*16:01~B*35:01~DRB1*07:01~DQB1*02:01	0.000113
A*30:02~C*08:02~B*53:01~DRB1*10:01~DQB1*05:01	0.000113
A*30:01~C*08:04~B*81:01~DRB1*12:01~DQB1*05:01	0.000113
A*02:05~C*07:02~B*07:05~DRB1*07:01~DQB1*02:01	0.000113
A*33:03~C*07:02~B*07:02~DRB1*11:01~DQB1*06:02	0.000113
A*33:03~C*02:02~B*15:03~DRB1*15:03~DQB1*06:02	0.000113
A*02:05~C*08:02~B*53:01~DRB1*13:02~DQB1*05:01	0.000113
A*23:01~C*08:02~B*53:01~DRB1*13:01~DQB1*06:03	0.000113
A*30:02~C*14:02~B*15:16~DRB1*03:02~DQB1*02:01	0.000113
A*26:01~C*17:01~B*42:01~DRB1*15:03~DQB1*06:02	0.000113
A*30:01~C*17:01~B*42:02~DRB1*07:01~DQB1*02:01	0.000113
A*33:03~C*17:01~B*42:01~DRB1*03:01~DQB1*02:01	0.000113
A*23:01~C*06:02~B*50:01~DRB1*01:02~DQB1*05:01	0.000113
A*02:01~C*03:04~B*53:01~DRB1*08:04~DQB1*03:01	0.000113
A*03:01~C*03:04~B*40:01~DRB1*07:01~DQB1*02:01	0.000113
A*68:02~C*06:02~B*58:01~DRB1*08:04~DQB1*06:04	0.000112
A*33:03~C*03:02~B*58:01~DRB1*13:02~DQB1*05:02	0.000112
A*02:02~C*08:02~B*14:01~DRB1*08:04~DQB1*06:02	0.000112
A*03:01~C*04:01~B*44:03~DRB1*11:01~DQB1*06:02	0.000112
A*74:01~C*07:01~B*57:03~DRB1*08:04~DQB1*03:01	0.000112
A*31:01~C*04:01~B*35:02~DRB1*04:03~DQB1*03:05	0.000112
A*02:01~C*08:02~B*14:02~DRB1*13:02~DQB1*06:04	0.000112
A*30:02~C*15:05~B*07:02~DRB1*14:01~DQB1*05:02	0.000112
A*03:01~C*07:01~B*57:03~DRB1*13:02~DQB1*05:02	0.000112
A*33:01~C*08:02~B*14:02~DRB1*03:02~DQB1*04:02	0.000112
A*02:02~C*04:01~B*53:01~DRB1*15:03~DQB1*06:03	0.000112
A*68:01~C*07:04~B*44:02~DRB1*01:01~DQB1*05:01	0.000111
A*30:01~C*03:03~B*44:03~DRB1*08:04~DQB1*03:01	0.000111
A*36:01~C*07:02~B*07:02~DRB1*07:01~DQB1*02:01	0.000111
A*30:02~C*02:02~B*15:03~DRB1*13:01~DQB1*03:03	0.000111
A*02:05~C*07:01~B*57:03~DRB1*13:03~DQB1*02:01	0.000111
A*31:01~C*12:03~B*39:10~DRB1*15:03~DQB1*06:02	0.000111
A*36:01~C*17:01~B*42:01~DRB1*11:02~DQB1*03:01	0.000111
A*23:01~C*02:02~B*58:01~DRB1*15:03~DQB1*06:02	0.000111
A*01:01~C*03:04~B*15:10~DRB1*03:02~DQB1*04:02	0.000111
A*24:02~C*08:02~B*14:01~DRB1*07:01~DQB1*02:01	0.000111
A*02:01~C*03:04~B*40:01~DRB1*12:01~DQB1*03:01	0.000111
A*68:01~C*16:04~B*51:01~DRB1*03:01~DQB1*02:01	0.000111
A*02:01~C*02:02~B*40:02~DRB1*11:01~DQB1*03:01	0.000111
A*29:02~C*07:01~B*44:03~DRB1*15:03~DQB1*06:02	0.000111
A*66:03~C*02:02~B*15:03~DRB1*15:03~DQB1*06:02	0.000111
A*02:05~C*12:03~B*39:10~DRB1*08:04~DQB1*03:01	0.000111
A*02:02~C*05:01~B*18:01~DRB1*03:02~DQB1*04:02	0.000111
A*68:02~C*15:05~B*07:02~DRB1*11:01~DQB1*03:01	0.000111
A*24:02~C*06:02~B*57:01~DRB1*15:01~DQB1*06:02	0.000111
A*23:01~C*04:01~B*50:01~DRB1*01:01~DQB1*05:01	0.000111
A*33:03~C*08:02~B*14:01~DRB1*15:03~DQB1*06:02	0.00011
A*02:01~C*07:02~B*07:02~DRB1*07:01~DQB1*03:03	0.00011
A*33:03~C*16:01~B*15:16~DRB1*13:03~DQB1*02:01	0.00011
A*68:02~C*04:01~B*15:03~DRB1*09:01~DQB1*02:01	0.00011
A*23:01~C*04:01~B*35:01~DRB1*04:05~DQB1*03:02	0.00011
A*03:01~C*08:02~B*14:01~DRB1*07:01~DQB1*02:01	0.00011
A*68:01~C*02:02~B*15:03~DRB1*03:01~DQB1*02:01	0.00011
A*23:01~C*07:02~B*53:01~DRB1*10:01~DQB1*06:02	0.00011
A*68:02~C*06:02~B*53:01~DRB1*13:02~DQB1*06:04	0.00011
A*30:01~C*17:01~B*57:03~DRB1*15:03~DQB1*06:02	0.00011
A*03:01~C*18:01~B*57:04~DRB1*03:02~DQB1*04:02	0.00011
A*29:02~C*02:02~B*14:01~DRB1*03:01~DQB1*02:01	0.00011
A*02:02~C*14:02~B*15:16~DRB1*13:01~DQB1*06:09	0.00011
A*68:01~C*04:01~B*53:01~DRB1*08:04~DQB1*03:01	0.00011
A*32:01~C*03:03~B*15:01~DRB1*01:03~DQB1*06:03	0.00011
A*02:01~C*03:04~B*15:10~DRB1*11:01~DQB1*06:02	0.00011
A*01:03~C*07:02~B*07:02~DRB1*07:01~DQB1*03:03	0.00011
A*01:01~C*07:01~B*15:17~DRB1*13:02~DQB1*06:04	0.000109
A*23:01~C*07:01~B*58:01~DRB1*13:01~DQB1*05:01	0.000109
A*23:01~C*07:01~B*58:01~DRB1*13:01~DQB1*05:02	0.000109
A*02:05~C*04:01~B*53:01~DRB1*14:01~DQB1*06:02	0.000109
A*23:01~C*16:01~B*51:01~DRB1*11:01~DQB1*05:02	0.000109
A*02:02~C*16:01~B*51:01~DRB1*09:01~DQB1*02:01	0.000109
A*66:02~C*07:01~B*58:01~DRB1*11:01~DQB1*06:02	0.000109
A*68:02~C*03:04~B*15:10~DRB1*13:02~DQB1*06:09	0.000109
A*68:02~C*04:01~B*53:01~DRB1*14:01~DQB1*05:03	0.000109
A*03:01~C*07:01~B*49:01~DRB1*09:01~DQB1*02:01	0.000109
A*02:01~C*07:01~B*57:01~DRB1*07:01~DQB1*02:01	0.000109
A*02:01~C*07:01~B*57:03~DRB1*01:02~DQB1*05:01	0.000109
A*24:02~C*02:02~B*27:05~DRB1*04:01~DQB1*03:02	0.000109
A*66:02~C*04:01~B*35:01~DRB1*07:01~DQB1*02:01	0.000109
A*02:01~C*16:01~B*45:01~DRB1*16:02~DQB1*05:02	0.000109
A*33:03~C*06:02~B*53:01~DRB1*03:01~DQB1*02:01	0.000109
A*66:01~C*06:02~B*58:02~DRB1*03:01~DQB1*02:01	0.000109
A*30:02~C*16:01~B*45:01~DRB1*13:02~DQB1*05:01	0.000109
A*23:01~C*06:02~B*53:01~DRB1*07:01~DQB1*02:01	0.000109
A*03:01~C*07:01~B*07:02~DRB1*13:02~DQB1*06:09	0.000109
A*68:01~C*07:01~B*07:02~DRB1*15:03~DQB1*06:03	0.000109
A*02:01~C*16:01~B*52:01~DRB1*14:01~DQB1*05:03	0.000109
A*03:01~C*04:01~B*50:01~DRB1*13:02~DQB1*06:09	0.000109
A*30:02~C*16:01~B*51:01~DRB1*07:01~DQB1*03:02	0.000109
A*68:01~C*07:02~B*07:02~DRB1*03:02~DQB1*04:02	0.000109
A*23:01~C*16:01~B*78:01~DRB1*13:01~DQB1*06:03	0.000108
A*31:04~C*04:01~B*44:03~DRB1*10:01~DQB1*05:01	0.000108
A*02:02~C*05:01~B*18:01~DRB1*13:03~DQB1*02:01	0.000108
A*23:01~C*02:02~B*15:03~DRB1*01:01~DQB1*05:01	0.000108
A*34:02~C*14:02~B*44:03~DRB1*15:03~DQB1*06:02	0.000108
A*33:01~C*17:01~B*42:01~DRB1*10:01~DQB1*05:01	0.000108
A*24:02~C*05:01~B*44:02~DRB1*04:01~DQB1*03:01	0.000108
A*68:02~C*14:02~B*15:16~DRB1*15:03~DQB1*06:02	0.000108
A*02:02~C*14:02~B*15:16~DRB1*11:02~DQB1*03:01	0.000108
A*30:01~C*17:01~B*42:01~DRB1*13:04~DQB1*03:01	0.000108
A*02:01~C*07:01~B*35:01~DRB1*03:02~DQB1*04:02	0.000108
A*02:02~C*04:01~B*35:01~DRB1*03:02~DQB1*04:02	0.000108
A*02:01~C*16:01~B*45:01~DRB1*03:02~DQB1*02:03	0.000108
A*23:01~C*07:02~B*07:02~DRB1*11:04~DQB1*03:01	0.000108
A*30:02~C*16:01~B*45:01~DRB1*12:01~DQB1*03:01	0.000108
A*23:01~C*07:01~B*49:01~DRB1*09:01~DQB1*02:01	0.000108
A*30:01~C*17:01~B*42:01~DRB1*04:01~DQB1*03:02	0.000108
A*30:02~C*07:02~B*07:09~DRB1*04:05~DQB1*02:01	0.000108
A*02:01~C*06:02~B*37:01~DRB1*01:02~DQB1*05:01	0.000108
A*30:02~C*18:01~B*57:03~DRB1*10:01~DQB1*05:01	0.000108
A*66:02~C*07:01~B*53:01~DRB1*15:03~DQB1*06:02	0.000108
A*01:01~C*04:01~B*44:03~DRB1*01:01~DQB1*05:01	0.000108
A*29:02~C*04:01~B*35:01~DRB1*04:05~DQB1*03:02	0.000108
A*23:01~C*06:02~B*53:01~DRB1*11:01~DQB1*03:01	0.000108
A*66:01~C*04:01~B*53:01~DRB1*14:01~DQB1*05:03	0.000108
A*02:02~C*16:01~B*45:01~DRB1*03:01~DQB1*02:01	0.000107
A*23:01~C*06:02~B*58:02~DRB1*03:01~DQB1*02:01	0.000107
A*33:01~C*04:01~B*53:01~DRB1*08:02~DQB1*03:01	0.000107
A*01:01~C*06:02~B*57:01~DRB1*03:01~DQB1*02:01	0.000107
A*36:01~C*04:01~B*15:03~DRB1*07:01~DQB1*02:01	0.000107
A*34:02~C*07:01~B*44:03~DRB1*11:01~DQB1*06:02	0.000107
A*33:03~C*03:04~B*15:10~DRB1*15:03~DQB1*06:02	0.000107
A*01:01~C*08:04~B*15:10~DRB1*11:04~DQB1*05:02	0.000107
A*01:01~C*04:01~B*44:03~DRB1*04:01~DQB1*02:01	0.000107
A*80:01~C*02:02~B*27:03~DRB1*13:02~DQB1*05:01	0.000107
A*33:03~C*16:01~B*15:16~DRB1*15:03~DQB1*03:02	0.000107
A*68:01~C*06:02~B*58:02~DRB1*13:01~DQB1*06:03	0.000107
A*32:01~C*06:02~B*58:02~DRB1*12:01~DQB1*05:01	0.000107
A*03:01~C*15:05~B*07:02~DRB1*15:03~DQB1*06:02	0.000107
A*66:01~C*04:01~B*53:01~DRB1*13:03~DQB1*02:19	0.000106
A*23:01~C*04:01~B*35:01~DRB1*03:01~DQB1*05:01	0.000106
A*74:01~C*16:01~B*52:01~DRB1*08:04~DQB1*03:01	0.000106
A*29:02~C*15:05~B*07:02~DRB1*12:02~DQB1*04:02	0.000106
A*74:01~C*02:02~B*15:54~DRB1*15:01~DQB1*06:19	0.000106
A*30:01~C*18:01~B*57:03~DRB1*15:01~DQB1*06:02	0.000106
A*33:03~C*03:02~B*58:01~DRB1*11:01~DQB1*06:02	0.000106
A*30:02~C*04:01~B*53:01~DRB1*11:04~DQB1*05:02	0.000106
A*74:01~C*07:01~B*53:01~DRB1*13:01~DQB1*05:01	0.000106
A*02:01~C*02:02~B*15:03~DRB1*08:04~DQB1*05:02	0.000106
A*02:02~C*18:01~B*81:01~DRB1*07:01~DQB1*02:01	0.000106
A*02:01~C*18:01~B*57:02~DRB1*15:03~DQB1*06:03	0.000106
A*02:01~C*02:02~B*27:03~DRB1*03:02~DQB1*04:02	0.000106
A*74:01~C*07:01~B*57:03~DRB1*01:02~DQB1*05:01	0.000106
A*23:01~C*16:01~B*15:16~DRB1*07:01~DQB1*03:02	0.000106
A*74:01~C*03:02~B*58:01~DRB1*14:01~DQB1*05:01	0.000106
A*80:01~C*17:01~B*42:01~DRB1*12:01~DQB1*05:01	0.000106
A*03:01~C*04:01~B*15:10~DRB1*15:01~DQB1*03:02	0.000106
A*01:01~C*04:01~B*53:01~DRB1*13:04~DQB1*03:01	0.000106
A*68:02~C*06:02~B*44:03~DRB1*15:03~DQB1*02:01	0.000106
A*80:01~C*07:01~B*57:03~DRB1*15:03~DQB1*06:02	0.000106
A*01:01~C*07:01~B*57:02~DRB1*15:03~DQB1*06:02	0.000106
A*02:01~C*05:01~B*18:01~DRB1*13:02~DQB1*06:04	0.000106
A*30:02~C*08:04~B*15:10~DRB1*11:04~DQB1*05:02	0.000106
A*24:02~C*06:02~B*57:01~DRB1*07:01~DQB1*03:03	0.000106
A*30:02~C*03:03~B*44:03~DRB1*03:02~DQB1*04:02	0.000106
A*02:20~C*05:01~B*44:02~DRB1*13:01~DQB1*06:03	0.000106
A*30:02~C*07:01~B*49:01~DRB1*13:03~DQB1*03:01	0.000106
A*30:02~C*08:02~B*53:01~DRB1*13:03~DQB1*03:01	0.000106
A*68:01~C*07:01~B*15:17~DRB1*03:01~DQB1*02:01	0.000105
A*30:01~C*07:02~B*07:02~DRB1*14:01~DQB1*05:03	0.000105
A*03:01~C*08:04~B*81:01~DRB1*01:02~DQB1*05:01	0.000105
A*33:01~C*07:01~B*08:01~DRB1*03:01~DQB1*02:01	0.000105
A*74:09~C*08:02~B*14:02~DRB1*16:02~DQB1*05:02	0.000105
A*02:01~C*15:02~B*51:01~DRB1*03:01~DQB1*02:01	0.000105
A*68:02~C*04:01~B*35:01~DRB1*12:01~DQB1*03:01	0.000105
A*34:02~C*07:02~B*07:02~DRB1*15:03~DQB1*06:02	0.000105
A*74:01~C*08:02~B*14:02~DRB1*03:01~DQB1*02:01	0.000105
A*33:03~C*14:02~B*15:16~DRB1*03:02~DQB1*02:03	0.000105
A*02:01~C*05:01~B*44:02~DRB1*03:01~DQB1*02:01	0.000105
A*34:02~C*07:01~B*49:01~DRB1*13:02~DQB1*06:04	0.000105
A*24:02~C*08:01~B*15:02~DRB1*12:02~DQB1*03:01	0.000105
A*74:01~C*04:01~B*53:01~DRB1*09:01~DQB1*02:01	0.000105
A*03:01~C*18:01~B*57:03~DRB1*03:02~DQB1*04:02	0.000105
A*30:01~C*07:01~B*49:01~DRB1*11:02~DQB1*03:01	0.000105
A*30:01~C*04:01~B*53:01~DRB1*01:02~DQB1*05:01	0.000105
A*02:02~C*04:01~B*57:03~DRB1*07:01~DQB1*02:01	0.000104
A*68:02~C*03:04~B*15:10~DRB1*13:01~DQB1*06:03	0.000104
A*30:02~C*03:04~B*15:10~DRB1*13:03~DQB1*03:01	0.000104
A*30:01~C*04:13~B*53:01~DRB1*03:02~DQB1*02:03	0.000104
A*33:01~C*04:01~B*53:01~DRB1*07:01~DQB1*02:01	0.000104
A*02:05~C*07:01~B*49:01~DRB1*07:01~DQB1*02:01	0.000104
A*74:01~C*16:01~B*45:01~DRB1*03:01~DQB1*02:01	0.000104
A*68:01~C*15:05~B*73:01~DRB1*13:02~DQB1*06:04	0.000104
A*33:01~C*17:01~B*41:02~DRB1*08:06~DQB1*02:01	0.000104
A*02:07~C*01:02~B*46:01~DRB1*08:03~DQB1*06:01	0.000104
A*03:01~C*06:02~B*47:01~DRB1*03:01~DQB1*02:01	0.000104
A*66:01~C*07:01~B*58:01~DRB1*07:01~DQB1*02:01	0.000104
A*02:01~C*15:02~B*40:02~DRB1*03:01~DQB1*02:01	0.000104
A*74:01~C*04:01~B*53:01~DRB1*12:01~DQB1*05:01	0.000104
A*33:03~C*07:02~B*08:01~DRB1*03:01~DQB1*02:01	0.000104
A*68:01~C*04:01~B*35:01~DRB1*03:01~DQB1*02:01	0.000104
A*29:02~C*04:01~B*81:01~DRB1*11:01~DQB1*05:01	0.000104
A*02:01~C*04:01~B*53:01~DRB1*03:01~DQB1*02:01	0.000104
A*02:01~C*16:01~B*51:01~DRB1*13:02~DQB1*06:04	0.000104
A*33:03~C*16:01~B*35:01~DRB1*01:02~DQB1*05:01	0.000104
A*02:01~C*05:01~B*18:01~DRB1*07:01~DQB1*02:01	0.000103
A*32:01~C*03:03~B*15:01~DRB1*14:01~DQB1*05:03	0.000103
A*66:01~C*16:01~B*35:01~DRB1*03:02~DQB1*04:02	0.000103
A*30:02~C*07:01~B*08:01~DRB1*11:01~DQB1*06:02	0.000103
A*30:01~C*06:02~B*53:01~DRB1*11:01~DQB1*06:02	0.000103
A*68:01~C*14:02~B*51:01~DRB1*13:01~DQB1*03:01	0.000103
A*02:02~C*02:02~B*15:03~DRB1*04:01~DQB1*03:02	0.000103
A*23:01~C*04:01~B*44:03~DRB1*10:01~DQB1*05:01	0.000103
A*68:01~C*04:01~B*53:01~DRB1*13:02~DQB1*06:09	0.000103
A*68:01~C*16:01~B*44:03~DRB1*13:02~DQB1*06:04	0.000103
A*34:02~C*07:01~B*44:03~DRB1*07:01~DQB1*02:01	0.000103
A*02:01~C*16:01~B*51:01~DRB1*01:02~DQB1*05:01	0.000103
A*68:02~C*08:02~B*57:03~DRB1*15:03~DQB1*06:02	0.000103
A*02:05~C*16:01~B*35:01~DRB1*01:02~DQB1*05:01	0.000103
A*02:02~C*01:02~B*44:03~DRB1*15:03~DQB1*06:09	0.000103
A*66:01~C*07:02~B*07:02~DRB1*11:01~DQB1*03:01	0.000103
A*01:01~C*18:01~B*81:01~DRB1*13:02~DQB1*06:09	0.000103
A*33:01~C*16:01~B*45:01~DRB1*15:03~DQB1*06:02	0.000103
A*33:01~C*03:02~B*58:01~DRB1*15:03~DQB1*06:02	0.000102
A*31:01~C*02:02~B*18:01~DRB1*07:01~DQB1*02:01	0.000102
A*68:01~C*07:02~B*07:02~DRB1*13:03~DQB1*02:01	0.000102
A*03:01~C*07:02~B*07:02~DRB1*12:01~DQB1*03:01	0.000102
A*68:02~C*16:01~B*45:01~DRB1*08:06~DQB1*03:01	0.000102
A*74:01~C*15:05~B*07:02~DRB1*13:02~DQB1*06:09	0.000102
A*74:01~C*07:01~B*53:01~DRB1*10:01~DQB1*05:01	0.000102
A*30:02~C*15:05~B*07:02~DRB1*12:02~DQB1*06:02	0.000102
A*30:01~C*14:02~B*15:16~DRB1*13:03~DQB1*03:01	0.000102
A*03:01~C*07:01~B*49:01~DRB1*08:04~DQB1*03:01	0.000102
A*36:01~C*16:01~B*45:01~DRB1*09:01~DQB1*02:01	0.000102
A*02:02~C*17:01~B*42:01~DRB1*07:01~DQB1*02:01	0.000102
A*01:01~C*12:03~B*39:01~DRB1*13:01~DQB1*06:09	0.000102
A*01:02~C*16:01~B*45:01~DRB1*15:01~DQB1*06:01	0.000102
A*02:02~C*16:01~B*15:16~DRB1*15:03~DQB1*06:02	0.000102
A*02:02~C*06:02~B*58:02~DRB1*11:01~DQB1*03:01	0.000102
A*34:02~C*16:01~B*51:01~DRB1*03:01~DQB1*03:02	0.000102
A*68:01~C*06:02~B*58:02~DRB1*13:01~DQB1*06:09	0.000102
A*30:01~C*17:01~B*42:01~DRB1*03:02~DQB1*02:01	0.000101
A*02:01~C*08:02~B*14:02~DRB1*07:01~DQB1*02:01	0.000101
A*30:01~C*04:01~B*53:01~DRB1*13:02~DQB1*06:04	0.000101
A*01:01~C*04:01~B*44:03~DRB1*01:02~DQB1*05:01	0.000101
A*02:02~C*12:03~B*39:10~DRB1*13:01~DQB1*06:09	0.000101
A*02:01~C*06:02~B*37:01~DRB1*07:01~DQB1*03:01	0.000101
A*33:01~C*16:01~B*78:01~DRB1*13:01~DQB1*06:04	0.000101
A*23:01~C*03:02~B*58:01~DRB1*08:04~DQB1*04:02	0.000101
A*80:01~C*02:02~B*15:03~DRB1*03:02~DQB1*04:02	0.000101
A*30:01~C*04:01~B*35:01~DRB1*14:01~DQB1*06:02	0.000101
A*31:01~C*07:01~B*57:03~DRB1*01:02~DQB1*05:01	0.000101
A*80:01~C*07:01~B*58:01~DRB1*11:02~DQB1*03:01	0.000101
A*03:01~C*17:01~B*42:02~DRB1*08:04~DQB1*03:01	0.000101
A*30:01~C*16:01~B*52:01~DRB1*13:01~DQB1*05:01	0.000101
A*36:01~C*07:01~B*49:01~DRB1*04:05~DQB1*03:02	0.000101
A*68:01~C*04:01~B*15:03~DRB1*11:01~DQB1*03:01	0.000101
A*33:03~C*04:04~B*53:01~DRB1*03:02~DQB1*03:01	0.0001
A*29:02~C*16:01~B*78:01~DRB1*13:02~DQB1*06:09	0.0001
A*02:05~C*17:01~B*41:01~DRB1*01:02~DQB1*05:01	0.0001
A*36:01~C*06:02~B*58:02~DRB1*15:03~DQB1*06:02	0.0001
A*68:01~C*06:02~B*58:01~DRB1*11:02~DQB1*03:01	0.0001
A*74:01~C*17:01~B*41:02~DRB1*15:03~DQB1*06:02	0.0001
A*23:01~C*14:02~B*15:16~DRB1*08:04~DQB1*04:02	0.0001
A*23:01~C*14:02~B*15:16~DRB1*08:04~DQB1*03:01	0.0001
A*24:02~C*12:03~B*35:03~DRB1*14:01~DQB1*05:03	0.0001
A*02:01~C*18:01~B*57:03~DRB1*07:01~DQB1*02:01	0.0001
A*30:02~C*08:02~B*53:01~DRB1*13:02~DQB1*05:01	0.0001
A*03:01~C*02:02~B*15:03~DRB1*13:03~DQB1*02:01	0.0001

## Sheet: Phenotype frequencies
Phenotype	Frequency
A*30:01+A*33:03^C*04:01+C*17:01^B*42:01+B*53:01^DRB1*03:02+DRB1*08:04^DQB1*03:01+DQB1*04:02	0.000555
A*30:01+A*36:01^C*04:01+C*17:01^B*42:01+B*53:01^DRB1*03:02+DRB1*11:01^DQB1*04:02+DQB1*06:02	0.000418
A*01:01+A*30:01^C*07:01+C*17:01^B*08:01+B*42:01^DRB1*03:01+DRB1*03:02^DQB1*02:01+DQB1*04:02	0.000307
A*02:02+A*30:01^C*04:01+C*17:01^B*42:01+B*53:01^DRB1*03:02+DRB1*03:02^DQB1*04:02+DQB1*04:02	0.000288
A*01:03+A*03:01^C*07:02+C*08:02^B*07:02+B*14:02^DRB1*03:01+DRB1*13:02^DQB1*02:01+DQB1*06:09	0.00026
A*23:01+A*30:01^C*04:01+C*17:01^B*42:01+B*44:03^DRB1*03:02+DRB1*15:03^DQB1*04:02+DQB1*06:02	0.000259
A*34:02+A*36:01^C*04:01+C*04:01^B*44:03+B*53:01^DRB1*11:01+DRB1*15:03^DQB1*06:02+DQB1*06:02	0.000232
A*01:01+A*36:01^C*04:01+C*07:01^B*08:01+B*53:01^DRB1*03:01+DRB1*11:01^DQB1*02:01+DQB1*06:02	0.000231
A*01:01+A*34:02^C*04:01+C*07:01^B*08:01+B*44:03^DRB1*03:01+DRB1*15:03^DQB1*02:01+DQB1*06:02	0.000217
A*36:01+A*36:01^C*04:01+C*04:01^B*53:01+B*53:01^DRB1*11:01+DRB1*11:01^DQB1*06:02+DQB1*06:02	0.000215
A*01:03+A*02:01^C*07:02+C*12:03^B*07:02+B*39:10^DRB1*03:01+DRB1*03:01^DQB1*02:01+DQB1*02:01	0.000208
A*01:01+A*68:01^C*06:02+C*07:01^B*08:01+B*58:02^DRB1*03:01+DRB1*12:01^DQB1*02:01+DQB1*05:01	0.000204
A*23:01+A*30:01^C*07:02+C*17:01^B*07:02+B*42:01^DRB1*03:02+DRB1*11:02^DQB1*03:01+DQB1*04:02	0.000204
A*02:01+A*30:01^C*02:02+C*17:01^B*15:03+B*42:01^DRB1*03:02+DRB1*11:01^DQB1*03:01+DQB1*04:02	0.000203
A*30:01+A*74:01^C*02:02+C*17:01^B*15:03+B*42:01^DRB1*08:04+DRB1*11:01^DQB1*03:01+DQB1*03:01	0.000168
A*30:01+A*68:01^C*06:02+C*17:01^B*42:01+B*58:02^DRB1*03:02+DRB1*12:01^DQB1*04:02+DQB1*05:01	0.000167
A*30:01+A*30:01^C*17:01+C*17:01^B*42:01+B*42:01^DRB1*03:02+DRB1*03:02^DQB1*04:02+DQB1*04:02	0.000162
A*02:01+A*30:01^C*16:01+C*17:01^B*42:01+B*52:01^DRB1*03:02+DRB1*14:01^DQB1*04:02+DQB1*05:03	0.000157
A*02:01+A*68:01^C*06:02+C*06:02^B*45:01+B*58:02^DRB1*12:01+DRB1*12:01^DQB1*05:01+DQB1*05:01	0.000156
A*03:01+A*33:03^C*04:01+C*04:01^B*44:03+B*53:01^DRB1*01:02+DRB1*08:04^DQB1*03:01+DQB1*05:01	0.000156
A*29:02+A*34:02^C*04:01+C*16:01^B*44:03+B*44:03^DRB1*07:01+DRB1*15:03^DQB1*02:01+DQB1*06:02	0.000156
A*02:01+A*03:01^C*08:02+C*12:03^B*14:02+B*39:10^DRB1*03:01+DRB1*13:02^DQB1*02:01+DQB1*06:09	0.000155
A*23:01+A*23:01^C*02:02+C*15:05^B*07:02+B*15:03^DRB1*07:01+DRB1*15:03^DQB1*02:01+DQB1*06:02	0.000155
A*33:03+A*34:02^C*04:01+C*14:02^B*15:16+B*44:03^DRB1*01:02+DRB1*15:03^DQB1*05:01+DQB1*06:02	0.000154
A*24:02+A*68:01^C*04:01+C*06:02^B*44:03+B*58:02^DRB1*12:01+DRB1*15:03^DQB1*05:01+DQB1*06:02	0.000154
A*01:01+A*23:01^C*07:01+C*07:02^B*07:02+B*08:01^DRB1*03:01+DRB1*09:01^DQB1*02:01+DQB1*02:01	0.000154
A*03:01+A*36:01^C*04:01+C*06:02^B*53:01+B*58:02^DRB1*07:01+DRB1*11:01^DQB1*02:01+DQB1*06:02	0.000153
A*30:01+A*34:02^C*04:01+C*17:01^B*42:01+B*44:03^DRB1*03:02+DRB1*15:03^DQB1*04:02+DQB1*06:02	0.000153
A*33:03+A*34:02^C*04:01+C*04:01^B*44:03+B*53:01^DRB1*08:04+DRB1*15:03^DQB1*03:01+DQB1*06:02	0.00015
A*30:01+A*68:02^C*04:01+C*17:01^B*42:01+B*53:01^DRB1*08:04+DRB1*15:03^DQB1*03:01+DQB1*06:02	0.00015
A*01:01+A*30:01^C*15:05+C*17:01^B*07:02+B*42:01^DRB1*03:02+DRB1*15:03^DQB1*04:02+DQB1*06:02	0.000148
A*36:01+A*74:01^C*02:02+C*04:01^B*15:03+B*53:01^DRB1*11:01+DRB1*15:03^DQB1*06:02+DQB1*06:02	0.000146
A*33:03+A*33:03^C*04:01+C*04:01^B*53:01+B*53:01^DRB1*08:04+DRB1*08:04^DQB1*03:01+DQB1*03:01	0.000145
A*30:01+A*30:01^C*17:01+C*17:01^B*42:01+B*42:01^DRB1*03:02+DRB1*15:03^DQB1*04:02+DQB1*06:02	0.000134
A*01:01+A*03:01^C*07:01+C*07:02^B*07:02+B*08:01^DRB1*03:01+DRB1*15:01^DQB1*02:01+DQB1*06:02	0.000132
A*34:02+A*66:02^C*04:01+C*07:01^B*44:03+B*58:01^DRB1*15:03+DRB1*15:03^DQB1*06:02+DQB1*06:02	0.000125
A*02:02+A*33:03^C*04:01+C*04:01^B*53:01+B*53:01^DRB1*03:01+DRB1*08:04^DQB1*02:01+DQB1*03:01	0.000125
A*23:01+A*30:01^C*02:02+C*17:01^B*15:03+B*42:01^DRB1*03:02+DRB1*07:01^DQB1*02:01+DQB1*04:02	0.000119
A*30:01+A*68:02^C*03:04+C*17:01^B*15:10+B*42:01^DRB1*03:01+DRB1*03:02^DQB1*02:01+DQB1*04:02	0.000119
A*30:01+A*33:03^C*03:04+C*17:01^B*15:10+B*42:01^DRB1*03:01+DRB1*03:02^DQB1*02:01+DQB1*04:02	0.000119
A*30:01+A*33:03^C*04:01+C*17:01^B*42:02+B*53:01^DRB1*08:04+DRB1*15:03^DQB1*03:01+DQB1*06:02	0.000114
A*23:01+A*33:03^C*04:01+C*07:02^B*07:02+B*53:01^DRB1*08:04+DRB1*09:01^DQB1*02:01+DQB1*03:01	0.000113
A*36:01+A*36:01^C*04:01+C*04:01^B*53:01+B*53:01^DRB1*11:01+DRB1*15:03^DQB1*06:02+DQB1*06:02	0.000112
A*34:02+A*68:02^C*04:01+C*04:01^B*44:03+B*53:01^DRB1*08:04+DRB1*15:03^DQB1*03:01+DQB1*06:02	0.000112
A*36:01+A*74:01^C*04:01+C*07:01^B*53:01+B*57:03^DRB1*11:01+DRB1*13:03^DQB1*02:01+DQB1*06:02	0.000112
A*36:01+A*66:01^C*04:01+C*06:02^B*53:01+B*58:02^DRB1*11:01+DRB1*13:01^DQB1*03:03+DQB1*06:02	0.000112
A*30:01+A*30:01^C*04:01+C*17:01^B*42:01+B*44:03^DRB1*03:02+DRB1*15:03^DQB1*04:02+DQB1*06:02	0.000111
A*33:03+A*74:01^C*02:02+C*04:01^B*15:03+B*53:01^DRB1*08:04+DRB1*15:03^DQB1*03:01+DQB1*06:02	0.000111
A*68:01+A*68:02^C*03:04+C*06:02^B*15:10+B*58:02^DRB1*03:01+DRB1*12:01^DQB1*02:01+DQB1*05:01	0.00011
A*33:03+A*36:01^C*04:01+C*04:01^B*53:01+B*53:01^DRB1*08:04+DRB1*15:03^DQB1*03:01+DQB1*06:02	0.00011
A*30:01+A*33:03^C*04:01+C*17:01^B*42:01+B*53:01^DRB1*08:04+DRB1*08:04^DQB1*03:01+DQB1*03:01	0.00011
A*68:01+A*68:02^C*04:01+C*06:02^B*53:01+B*58:02^DRB1*03:01+DRB1*12:01^DQB1*02:01+DQB1*05:01	0.000109
A*68:01+A*74:01^C*02:02+C*06:02^B*15:03+B*58:02^DRB1*12:01+DRB1*13:02^DQB1*05:01+DQB1*06:09	0.000109
A*25:01+A*68:02^C*04:01+C*12:03^B*18:01+B*53:01^DRB1*13:03+DRB1*15:01^DQB1*02:01+DQB1*06:02	0.000109
A*30:02+A*34:02^C*04:01+C*18:01^B*44:03+B*57:03^DRB1*13:01+DRB1*15:03^DQB1*05:01+DQB1*06:02	0.000109
A*23:01+A*33:03^C*04:01+C*07:02^B*07:02+B*53:01^DRB1*08:04+DRB1*15:03^DQB1*03:01+DQB1*06:02	0.000108
A*23:01+A*30:01^C*04:01+C*17:01^B*42:01+B*44:03^DRB1*03:02+DRB1*07:01^DQB1*02:01+DQB1*04:02	0.000108
A*01:01+A*29:02^C*07:01+C*16:01^B*08:01+B*44:03^DRB1*03:01+DRB1*07:01^DQB1*02:01+DQB1*02:01	0.000108
A*03:01+A*36:01^C*03:04+C*04:01^B*15:10+B*53:01^DRB1*10:01+DRB1*11:01^DQB1*05:01+DQB1*06:02	0.000108
A*03:01+A*30:01^C*07:01+C*17:01^B*42:01+B*49:01^DRB1*11:02+DRB1*15:03^DQB1*03:01+DQB1*06:02	0.000107
A*33:03+A*36:01^C*04:01+C*04:01^B*53:01+B*53:01^DRB1*08:04+DRB1*11:01^DQB1*03:01+DQB1*06:02	0.000107
A*30:02+A*66:01^C*06:02+C*08:02^B*14:02+B*58:02^DRB1*13:01+DRB1*15:03^DQB1*06:02+DQB1*06:02	0.000107
A*23:01+A*36:01^C*04:01+C*07:02^B*07:02+B*53:01^DRB1*11:02+DRB1*15:03^DQB1*03:01+DQB1*06:02	0.000106
A*36:01+A*68:02^C*04:01+C*04:01^B*53:01+B*53:01^DRB1*13:03+DRB1*15:03^DQB1*02:01+DQB1*06:02	0.000106
A*68:01+A*68:01^C*06:02+C*06:02^B*58:02+B*58:02^DRB1*12:01+DRB1*15:03^DQB1*05:01+DQB1*06:02	0.000105
A*30:01+A*33:03^C*04:01+C*04:01^B*53:01+B*53:01^DRB1*03:01+DRB1*08:04^DQB1*02:01+DQB1*03:01	0.000105
A*30:02+A*36:01^C*04:01+C*07:01^B*53:01+B*57:03^DRB1*11:01+DRB1*13:03^DQB1*02:01+DQB1*06:02	0.000105
A*02:01+A*68:02^C*02:02+C*07:02^B*07:02+B*15:03^DRB1*07:01+DRB1*15:03^DQB1*02:01+DQB1*06:02	0.000105
A*01:03+A*68:01^C*07:02+C*16:04^B*07:02+B*51:01^DRB1*03:01+DRB1*08:04^DQB1*02:01+DQB1*03:01	0.000105
A*33:03+A*68:02^C*04:01+C*04:01^B*35:01+B*53:01^DRB1*03:02+DRB1*15:03^DQB1*04:02+DQB1*06:02	0.000105
A*30:01+A*68:02^C*07:02+C*17:01^B*07:02+B*42:01^DRB1*03:02+DRB1*15:03^DQB1*04:02+DQB1*06:02	0.000105
A*29:02+A*30:02^C*07:01+C*16:01^B*44:03+B*58:01^DRB1*07:01+DRB1*08:04^DQB1*02:01+DQB1*03:01	0.000105
A*02:01+A*30:01^C*05:01+C*17:01^B*42:01+B*44:02^DRB1*04:01+DRB1*11:02^DQB1*03:01+DQB1*03:01	0.000105
A*02:02+A*30:01^C*04:01+C*17:01^B*42:01+B*53:01^DRB1*03:02+DRB1*09:01^DQB1*02:01+DQB1*04:02	0.000105
A*36:01+A*66:01^C*04:01+C*06:02^B*53:01+B*58:02^DRB1*07:01+DRB1*13:02^DQB1*02:01+DQB1*06:04	0.000105
A*66:02+A*68:01^C*07:01+C*07:01^B*07:02+B*58:01^DRB1*15:03+DRB1*15:03^DQB1*06:02+DQB1*06:03	0.000104
A*30:01+A*30:02^C*07:02+C*17:01^B*07:02+B*42:01^DRB1*03:02+DRB1*09:01^DQB1*02:01+DQB1*04:02	0.000104
A*01:03+A*01:03^C*07:01+C*07:02^B*07:02+B*57:03^DRB1*03:01+DRB1*13:01^DQB1*02:01+DQB1*06:04	0.000104
A*02:01+A*74:01^C*03:02+C*16:01^B*52:01+B*58:01^DRB1*07:01+DRB1*13:02^DQB1*02:01+DQB1*06:09	0.000104
A*23:01+A*68:02^C*03:04+C*08:02^B*15:10+B*53:01^DRB1*13:02+DRB1*15:03^DQB1*05:01+DQB1*06:02	0.000104
A*02:05+A*30:02^C*07:01+C*07:02^B*07:02+B*58:01^DRB1*03:01+DRB1*13:02^DQB1*02:01+DQB1*06:04	0.000104
A*03:01+A*30:02^C*04:01+C*18:01^B*44:03+B*57:02^DRB1*07:01+DRB1*15:03^DQB1*02:01+DQB1*06:02	0.000104
A*02:02+A*30:01^C*04:01+C*17:01^B*42:01+B*53:01^DRB1*08:04+DRB1*11:04^DQB1*03:01+DQB1*05:02	0.000104
A*02:01+A*23:01^C*06:02+C*08:02^B*14:02+B*45:01^DRB1*03:01+DRB1*15:03^DQB1*02:01+DQB1*06:02	0.000104
A*30:02+A*68:02^C*03:04+C*17:01^B*15:10+B*53:01^DRB1*11:01+DRB1*13:02^DQB1*05:03+DQB1*06:02	0.000104
A*02:01+A*03:01^C*02:02+C*02:02^B*15:03+B*18:01^DRB1*07:01+DRB1*13:03^DQB1*02:01+DQB1*02:01	0.000104
A*02:01+A*02:02^C*04:01+C*07:01^B*07:02+B*53:01^DRB1*03:01+DRB1*13:01^DQB1*02:01+DQB1*06:08	0.000104
A*23:01+A*23:01^C*04:01+C*07:02^B*35:01+B*49:01^DRB1*11:01+DRB1*11:01^DQB1*03:01+DQB1*05:02	0.000104
A*30:01+A*33:03^C*02:02+C*04:01^B*15:03+B*35:01^DRB1*03:01+DRB1*13:01^DQB1*02:01+DQB1*06:08	0.000104
A*30:01+A*30:02^C*03:04+C*18:01^B*15:10+B*57:02^DRB1*07:01+DRB1*15:03^DQB1*02:01+DQB1*06:02	0.000104
A*30:01+A*36:01^C*04:01+C*17:01^B*42:01+B*53:01^DRB1*09:01+DRB1*10:01^DQB1*02:01+DQB1*05:01	0.000104
A*74:01+A*74:01^C*02:02+C*08:04^B*15:03+B*15:10^DRB1*07:01+DRB1*09:01^DQB1*02:01+DQB1*02:01	0.000104
A*23:01+A*68:02^C*03:02+C*07:01^B*07:02+B*58:01^DRB1*13:01+DRB1*16:02^DQB1*05:02+DQB1*06:03	0.000104
A*02:02+A*02:02^C*17:01+C*17:01^B*58:01+B*58:01^DRB1*13:03+DRB1*13:03^DQB1*03:01+DQB1*03:01	0.000104
A*02:05+A*34:02^C*06:02+C*16:01^B*58:02+B*78:01^DRB1*03:01+DRB1*11:01^DQB1*02:01+DQB1*06:02	0.000104
A*02:01+A*29:02^C*02:02+C*07:02^B*07:02+B*27:03^DRB1*03:01+DRB1*08:04^DQB1*02:01+DQB1*04:02	0.000104
A*02:02+A*03:01^C*08:02+C*17:01^B*14:02+B*41:01^DRB1*01:02+DRB1*13:02^DQB1*05:01+DQB1*06:09	0.000104
A*02:07+A*32:01^C*01:02+C*12:03^B*18:01+B*46:01^DRB1*08:03+DRB1*13:02^DQB1*06:01+DQB1*06:09	0.000104
A*01:01+A*68:01^C*08:02+C*12:03^B*14:02+B*39:10^DRB1*13:02+DRB1*13:02^DQB1*06:09+DQB1*06:09	0.000104
A*01:03+A*02:01^C*07:02+C*12:03^B*07:02+B*39:10^DRB1*03:01+DRB1*08:04^DQB1*02:01+DQB1*03:01	0.000104
A*01:01+A*01:03^C*06:02+C*06:02^B*37:01+B*47:01^DRB1*01:02+DRB1*04:04^DQB1*03:02+DQB1*05:01	0.000104
A*24:02+A*68:02^C*12:03+C*15:02^B*39:10+B*51:01^DRB1*08:04+DRB1*13:02^DQB1*03:01+DQB1*06:04	0.000104
A*29:02+A*68:01^C*07:01+C*12:03^B*15:17+B*39:10^DRB1*08:04+DRB1*15:03^DQB1*03:01+DQB1*06:02	0.000104
A*30:02+A*34:02^C*06:02+C*17:01^B*15:03+B*42:01^DRB1*03:02+DRB1*11:01^DQB1*04:02+DQB1*06:02	0.000104
A*33:03+A*74:01^C*04:01+C*04:01^B*53:01+B*53:01^DRB1*08:04+DRB1*08:04^DQB1*03:01+DQB1*03:01	0.000104
A*31:01+A*33:03^C*07:01+C*18:01^B*49:01+B*57:03^DRB1*13:01+DRB1*15:03^DQB1*05:01+DQB1*06:02	0.000104
A*02:01+A*02:01^C*12:03+C*12:03^B*39:10+B*39:10^DRB1*03:01+DRB1*03:01^DQB1*02:01+DQB1*02:01	0.000104
A*29:02+A*33:01^C*06:02+C*16:01^B*45:01+B*45:01^DRB1*08:04+DRB1*11:01^DQB1*03:01+DQB1*06:02	0.000104
A*01:03+A*29:02^C*04:01+C*07:02^B*07:02+B*57:03^DRB1*03:01+DRB1*07:01^DQB1*02:01+DQB1*03:03	0.000104
A*02:02+A*03:01^C*06:02+C*07:02^B*07:02+B*58:02^DRB1*11:02+DRB1*13:02^DQB1*03:01+DQB1*05:02	0.000104
A*23:01+A*23:01^C*07:02+C*17:01^B*07:02+B*42:01^DRB1*09:01+DRB1*11:02^DQB1*02:01+DQB1*03:01	0.000104
A*34:02+A*36:01^C*04:01+C*04:01^B*44:03+B*53:01^DRB1*13:01+DRB1*15:03^DQB1*06:02+DQB1*06:02	0.000104
A*02:01+A*02:01^C*02:02+C*04:01^B*15:03+B*35:01^DRB1*11:01+DRB1*14:01^DQB1*03:01+DQB1*05:03	0.000104
A*02:01+A*02:14^C*04:01+C*12:03^B*35:08+B*39:10^DRB1*07:01+DRB1*08:04^DQB1*02:01+DQB1*03:01	0.000104
A*23:01+A*23:01^C*16:02+C*17:01^B*41:01+B*51:01^DRB1*04:05+DRB1*08:04^DQB1*02:01+DQB1*04:02	0.000104
A*02:01+A*02:02^C*07:02+C*16:01^B*07:02+B*45:01^DRB1*13:02+DRB1*15:03^DQB1*05:01+DQB1*06:02	0.000104
A*23:01+A*33:03^C*04:01+C*17:01^B*35:01+B*42:01^DRB1*11:02+DRB1*15:03^DQB1*03:01+DQB1*06:02	0.000104
A*30:02+A*33:03^C*04:01+C*07:01^B*08:01+B*53:01^DRB1*03:01+DRB1*08:04^DQB1*02:01+DQB1*03:01	0.000104
A*02:05+A*68:01^C*07:01+C*08:02^B*57:02+B*58:01^DRB1*03:01+DRB1*10:01^DQB1*02:01+DQB1*05:01	0.000104
A*03:01+A*26:01^C*07:01+C*07:02^B*07:02+B*53:01^DRB1*08:04+DRB1*15:01^DQB1*03:01+DQB1*06:02	0.000104
A*30:01+A*68:02^C*02:02+C*07:02^B*07:02+B*15:03^DRB1*09:01+DRB1*14:01^DQB1*02:01+DQB1*05:03	0.000104
A*03:01+A*68:01^C*02:02+C*07:01^B*14:01+B*57:03^DRB1*15:03+DRB1*15:03^DQB1*06:02+DQB1*06:02	0.000104
A*02:01+A*02:02^C*06:02+C*16:01^B*35:01+B*58:02^DRB1*01:02+DRB1*11:01^DQB1*02:01+DQB1*05:01	0.000104
A*34:02+A*36:01^C*04:01+C*04:01^B*35:01+B*44:03^DRB1*01:01+DRB1*15:03^DQB1*05:01+DQB1*06:02	0.000104
A*30:02+A*32:01^C*07:02+C*15:05^B*07:02+B*48:05^DRB1*03:01+DRB1*04:01^DQB1*02:01+DQB1*03:02	0.000104
A*29:02+A*34:02^C*04:01+C*17:01^B*42:01+B*44:03^DRB1*03:02+DRB1*13:01^DQB1*04:02+DQB1*06:03	0.000104
A*01:03+A*29:02^C*12:03+C*16:04^B*13:02+B*39:10^DRB1*08:04+DRB1*13:02^DQB1*03:01+DQB1*06:09	0.000104
A*66:01+A*74:01^C*04:01+C*06:02^B*35:01+B*58:02^DRB1*13:01+DRB1*15:03^DQB1*06:02+DQB1*06:02	0.000104
A*03:01+A*36:01^C*04:01+C*07:01^B*07:02+B*53:01^DRB1*11:01+DRB1*11:01^DQB1*04:02+DQB1*06:02	0.000104
A*29:02+A*30:01^C*17:01+C*17:01^B*42:01+B*42:01^DRB1*03:02+DRB1*03:02^DQB1*04:02+DQB1*04:02	0.000104
A*36:01+A*68:02^C*02:02+C*03:04^B*15:10+B*18:01^DRB1*07:01+DRB1*07:01^DQB1*02:01+DQB1*02:01	0.000104
A*03:01+A*36:01^C*07:01+C*08:04^B*08:01+B*15:10^DRB1*10:01+DRB1*11:04^DQB1*05:01+DQB1*05:02	0.000104
A*30:02+A*66:01^C*16:01+C*17:01^B*42:01+B*45:01^DRB1*03:02+DRB1*11:01^DQB1*03:01+DQB1*04:02	0.000104
A*02:05+A*03:01^C*02:02+C*07:01^B*15:03+B*49:01^DRB1*07:01+DRB1*08:04^DQB1*02:01+DQB1*03:01	0.000104
A*02:01+A*30:01^C*12:03+C*16:01^B*39:10+B*53:01^DRB1*11:02+DRB1*15:03^DQB1*03:01+DQB1*06:02	0.000104
A*23:01+A*30:01^C*02:02+C*07:01^B*15:03+B*49:01^DRB1*07:01+DRB1*15:03^DQB1*02:01+DQB1*06:02	0.000104
A*24:02+A*34:02^C*02:02+C*06:02^B*15:03+B*45:01^DRB1*10:01+DRB1*13:01^DQB1*05:01+DQB1*06:09	0.000104
A*11:01+A*68:01^C*12:03+C*15:05^B*35:03+B*73:01^DRB1*13:01+DRB1*13:02^DQB1*06:03+DQB1*06:04	0.000104
A*30:01+A*30:02^C*17:01+C*18:01^B*42:01+B*57:03^DRB1*03:02+DRB1*07:01^DQB1*02:01+DQB1*04:02	0.000104
A*02:01+A*68:02^C*03:04+C*17:01^B*15:10+B*42:01^DRB1*08:04+DRB1*11:01^DQB1*03:01+DQB1*05:01	0.000104
A*02:02+A*36:01^C*04:01+C*04:01^B*53:01+B*53:01^DRB1*03:02+DRB1*11:01^DQB1*04:02+DQB1*06:02	0.000104
A*02:01+A*66:01^C*16:01+C*16:01^B*15:10+B*45:01^DRB1*11:01+DRB1*13:01^DQB1*03:01+DQB1*06:03	0.000104
A*11:01+A*68:02^C*04:01+C*04:01^B*35:01+B*53:01^DRB1*01:03+DRB1*15:03^DQB1*05:01+DQB1*06:02	0.000104
A*01:01+A*74:01^C*06:02+C*07:01^B*45:01+B*49:01^DRB1*07:01+DRB1*13:02^DQB1*02:01+DQB1*06:04	0.000104
A*32:01+A*36:01^C*15:02+C*18:01^B*40:02+B*81:01^DRB1*07:01+DRB1*08:04^DQB1*02:01+DQB1*04:02	0.000104
A*29:02+A*68:01^C*07:01+C*07:02^B*07:02+B*08:01^DRB1*03:01+DRB1*08:04^DQB1*02:01+DQB1*04:02	0.000104
A*02:01+A*68:15^C*04:01+C*14:02^B*15:16+B*53:01^DRB1*07:01+DRB1*08:04^DQB1*02:01+DQB1*03:01	0.000104
A*01:01+A*74:01^C*04:01+C*18:01^B*35:01+B*81:01^DRB1*11:01+DRB1*15:03^DQB1*03:01+DQB1*06:02	0.000104
A*02:01+A*23:01^C*02:02+C*07:02^B*07:02+B*40:02^DRB1*09:01+DRB1*11:01^DQB1*02:01+DQB1*03:01	0.000104
A*02:11+A*03:01^C*12:02+C*16:01^B*52:01+B*52:01^DRB1*07:01+DRB1*15:02^DQB1*02:01+DQB1*06:01	0.000104
A*02:01+A*26:01^C*08:02+C*16:01^B*14:01+B*45:01^DRB1*07:01+DRB1*15:03^DQB1*02:01+DQB1*06:02	0.000104
A*30:02+A*33:03^C*02:02+C*04:01^B*35:01+B*37:01^DRB1*11:01+DRB1*15:03^DQB1*05:01+DQB1*06:02	0.000104
A*11:01+A*23:01^C*15:02+C*16:01^B*40:06+B*52:01^DRB1*07:01+DRB1*15:06^DQB1*02:01+DQB1*05:02	0.000104
A*23:01+A*34:02^C*04:01+C*16:01^B*44:03+B*52:01^DRB1*13:01+DRB1*15:03^DQB1*06:02+DQB1*06:03	0.000104
A*32:01+A*74:01^C*07:02+C*08:04^B*07:02+B*81:01^DRB1*07:01+DRB1*12:01^DQB1*02:01+DQB1*05:01	0.000104
A*30:01+A*33:03^C*04:01+C*07:01^B*44:03+B*58:01^DRB1*03:02+DRB1*12:01^DQB1*04:02+DQB1*05:01	0.000104
A*01:01+A*01:03^C*04:01+C*07:02^B*07:02+B*15:03^DRB1*03:01+DRB1*13:02^DQB1*02:01+DQB1*06:04	0.000104
A*01:03+A*29:02^C*07:01+C*07:02^B*07:02+B*08:01^DRB1*03:01+DRB1*08:04^DQB1*02:01+DQB1*04:02	0.000104
A*01:03+A*02:14^C*07:02+C*12:03^B*07:02+B*39:10^DRB1*08:04+DRB1*13:02^DQB1*03:01+DQB1*06:04	0.000104
A*23:01+A*66:03^C*02:02+C*07:02^B*07:02+B*15:03^DRB1*10:01+DRB1*12:01^DQB1*03:01+DQB1*05:01	0.000104
A*03:01+A*30:02^C*03:03+C*03:04^B*39:10+B*44:03^DRB1*08:06+DRB1*15:03^DQB1*03:01+DQB1*06:02	0.000104
A*01:03+A*29:01^C*15:05+C*15:05^B*07:05+B*73:01^DRB1*08:04+DRB1*13:03^DQB1*03:01+DQB1*03:01	0.000104
A*03:01+A*68:02^C*03:04+C*07:01^B*15:10+B*49:01^DRB1*03:01+DRB1*07:01^DQB1*02:01+DQB1*02:01	0.000104
A*01:01+A*80:01^C*02:02+C*02:02^B*18:01+B*18:01^DRB1*07:01+DRB1*13:01^DQB1*02:01+DQB1*06:03	0.000104
A*02:01+A*33:03^C*04:01+C*07:01^B*49:01+B*53:01^DRB1*08:04+DRB1*15:03^DQB1*03:01+DQB1*06:02	0.000104
A*11:01+A*23:01^C*04:01+C*14:02^B*35:01+B*51:01^DRB1*07:01+DRB1*10:01^DQB1*02:01+DQB1*05:01	0.000104
A*33:03+A*66:02^C*03:02+C*07:01^B*58:01+B*58:01^DRB1*13:02+DRB1*15:03^DQB1*06:02+DQB1*06:09	0.000104
A*02:02+A*30:01^C*07:01+C*17:01^B*41:01+B*49:01^DRB1*07:01+DRB1*08:04^DQB1*02:01+DQB1*03:01	0.000104
A*30:02+A*66:01^C*03:04+C*12:03^B*15:10+B*39:10^DRB1*01:01+DRB1*01:02^DQB1*05:01+DQB1*05:01	0.000104
A*23:01+A*74:01^C*04:01+C*14:02^B*15:03+B*15:16^DRB1*01:02+DRB1*13:02^DQB1*05:01+DQB1*05:01	0.000104
A*02:01+A*23:01^C*08:02+C*16:01^B*45:01+B*53:01^DRB1*01:02+DRB1*13:02^DQB1*05:01+DQB1*05:01	0.000104
A*23:01+A*33:01^C*02:02+C*07:01^B*07:02+B*15:03^DRB1*07:01+DRB1*13:03^DQB1*02:01+DQB1*02:01	0.000104
A*23:01+A*74:01^C*02:02+C*04:01^B*15:03+B*44:03^DRB1*15:03+DRB1*15:03^DQB1*02:01+DQB1*06:02	0.000104
A*01:03+A*31:04^C*04:01+C*07:02^B*07:02+B*44:03^DRB1*03:01+DRB1*10:01^DQB1*02:01+DQB1*05:01	0.000104
A*02:01+A*30:01^C*06:02+C*17:01^B*42:01+B*58:02^DRB1*03:02+DRB1*11:01^DQB1*02:01+DQB1*04:02	0.000104
A*23:01+A*34:02^C*04:01+C*07:02^B*07:02+B*44:03^DRB1*09:01+DRB1*15:03^DQB1*02:01+DQB1*06:02	0.000104
A*30:04+A*36:01^C*04:01+C*06:02^B*53:01+B*58:02^DRB1*11:01+DRB1*15:03^DQB1*06:02+DQB1*06:02	0.000104
A*31:01+A*68:02^C*06:02+C*07:02^B*07:02+B*58:02^DRB1*11:02+DRB1*15:03^DQB1*03:01+DQB1*06:02	0.000104
A*24:02+A*29:02^C*17:01+C*17:01^B*41:01+B*42:01^DRB1*03:02+DRB1*13:02^DQB1*04:02+DQB1*06:04	0.000104
A*30:01+A*34:02^C*16:01+C*17:01^B*15:16+B*42:01^DRB1*01:02+DRB1*03:02^DQB1*04:02+DQB1*05:01	0.000104
A*01:01+A*23:01^C*07:01+C*07:01^B*08:01+B*49:01^DRB1*03:01+DRB1*10:01^DQB1*02:01+DQB1*05:01	0.000104
A*03:01+A*30:02^C*02:02+C*17:01^B*15:03+B*42:02^DRB1*11:01+DRB1*15:03^DQB1*03:01+DQB1*06:02	0.000104
A*03:01+A*23:01^C*07:02+C*14:03^B*07:02+B*44:03^DRB1*09:01+DRB1*13:01^DQB1*02:01+DQB1*03:03	0.000104
A*01:01+A*24:02^C*04:01+C*06:02^B*35:12+B*57:01^DRB1*08:04+DRB1*13:01^DQB1*04:02+DQB1*06:03	0.000104
A*02:02+A*02:02^C*04:01+C*07:01^B*53:01+B*58:01^DRB1*10:01+DRB1*15:03^DQB1*05:01+DQB1*06:02	0.000104
A*01:01+A*01:01^C*04:01+C*06:02^B*35:01+B*37:01^DRB1*04:02+DRB1*10:01^DQB1*03:02+DQB1*05:01	0.000104
A*33:03+A*36:01^C*04:01+C*08:04^B*15:10+B*53:01^DRB1*11:01+DRB1*11:01^DQB1*06:02+DQB1*06:02	0.000104
A*02:01+A*30:04^C*07:01+C*08:02^B*08:01+B*40:16^DRB1*03:01+DRB1*07:01^DQB1*02:01+DQB1*02:01	0.000104
A*29:02+A*30:10^C*06:02+C*07:01^B*08:01+B*13:02^DRB1*13:02+DRB1*15:03^DQB1*06:02+DQB1*06:04	0.000104
A*01:01+A*02:05^C*07:01+C*16:01^B*08:01+B*45:01^DRB1*15:01+DRB1*15:03^DQB1*06:02+DQB1*06:02	0.000104
A*34:02+A*66:02^C*04:01+C*07:01^B*44:03+B*53:01^DRB1*15:03+DRB1*15:03^DQB1*06:02+DQB1*06:02	0.000104
A*02:05+A*68:02^C*03:04+C*07:01^B*15:10+B*58:01^DRB1*03:01+DRB1*14:01^DQB1*02:01+DQB1*06:02	0.000104
A*30:02+A*68:02^C*07:02+C*18:01^B*07:02+B*57:03^DRB1*13:01+DRB1*15:03^DQB1*05:01+DQB1*06:02	0.000104
A*30:01+A*30:02^C*07:01+C*17:01^B*08:01+B*42:01^DRB1*03:01+DRB1*03:02^DQB1*02:01+DQB1*04:02	0.000104
A*03:01+A*30:01^C*07:01+C*17:01^B*07:02+B*42:01^DRB1*03:02+DRB1*11:01^DQB1*02:01+DQB1*04:02	0.000104
A*33:03+A*36:01^C*04:01+C*04:01^B*35:01+B*53:01^DRB1*01:01+DRB1*08:04^DQB1*03:01+DQB1*05:01	0.000104
A*03:01+A*30:01^C*02:02+C*17:01^B*15:03+B*42:01^DRB1*03:02+DRB1*11:01^DQB1*03:01+DQB1*04:02	0.000104
A*23:01+A*36:01^C*04:01+C*17:01^B*42:01+B*53:01^DRB1*03:02+DRB1*15:03^DQB1*04:02+DQB1*06:02	0.000104
A*02:01+A*03:01^C*06:02+C*16:01^B*45:01+B*58:02^DRB1*07:01+DRB1*13:01^DQB1*02:01+DQB1*06:03	0.000104
A*01:03+A*68:02^C*07:02+C*16:02^B*07:02+B*51:01^DRB1*03:01+DRB1*08:04^DQB1*02:01+DQB1*03:01	0.000104
A*30:01+A*66:01^C*04:01+C*17:01^B*42:01+B*53:01^DRB1*03:02+DRB1*07:01^DQB1*02:01+DQB1*04:02	0.000104
A*25:01+A*68:01^C*06:02+C*07:01^B*58:01+B*58:02^DRB1*12:01+DRB1*13:03^DQB1*03:01+DQB1*05:01	0.000104
A*34:02+A*80:01^C*04:01+C*07:01^B*44:03+B*53:01^DRB1*09:01+DRB1*15:03^DQB1*02:01+DQB1*06:02	0.000104
A*29:02+A*36:01^C*04:01+C*17:01^B*42:01+B*53:01^DRB1*03:02+DRB1*11:01^DQB1*04:02+DQB1*06:02	0.000103
A*34:02+A*68:01^C*06:02+C*06:02^B*35:01+B*58:02^DRB1*12:01+DRB1*13:01^DQB1*05:01+DQB1*06:02	0.000103
A*34:02+A*74:01^C*02:02+C*04:01^B*15:03+B*44:03^DRB1*13:02+DRB1*15:03^DQB1*06:02+DQB1*06:09	0.000103
A*33:03+A*36:01^C*03:02+C*16:01^B*45:01+B*58:01^DRB1*03:02+DRB1*11:02^DQB1*03:01+DQB1*04:02	0.000103
A*23:01+A*33:03^C*04:01+C*16:01^B*45:01+B*53:01^DRB1*03:02+DRB1*08:04^DQB1*03:01+DQB1*04:02	0.000103
A*02:01+A*23:01^C*07:02+C*16:01^B*07:02+B*35:01^DRB1*03:01+DRB1*11:02^DQB1*02:01+DQB1*03:01	0.000103
A*30:01+A*33:01^C*08:02+C*17:01^B*14:02+B*42:01^DRB1*01:02+DRB1*03:02^DQB1*04:02+DQB1*05:01	0.000103
A*29:02+A*30:01^C*07:01+C*17:01^B*42:01+B*49:01^DRB1*03:02+DRB1*15:03^DQB1*04:02+DQB1*06:02	0.000103
A*01:01+A*68:01^C*06:02+C*06:02^B*57:01+B*58:02^DRB1*07:01+DRB1*12:01^DQB1*03:03+DQB1*05:01	0.000103
A*03:01+A*30:01^C*04:01+C*17:01^B*42:01+B*44:03^DRB1*03:02+DRB1*07:01^DQB1*02:01+DQB1*04:02	0.000103
A*01:01+A*30:01^C*07:01+C*17:01^B*08:01+B*42:01^DRB1*01:02+DRB1*03:01^DQB1*02:01+DQB1*05:01	0.000103
A*34:02+A*74:01^C*04:01+C*07:01^B*44:03+B*57:03^DRB1*13:03+DRB1*15:03^DQB1*02:01+DQB1*06:02	0.000103
A*30:01+A*68:01^C*04:01+C*17:01^B*42:02+B*53:01^DRB1*03:02+DRB1*08:04^DQB1*03:01+DQB1*04:02	0.000103
A*30:01+A*33:03^C*02:02+C*17:01^B*42:01+B*57:03^DRB1*03:02+DRB1*13:03^DQB1*02:01+DQB1*04:02	0.000103
A*33:03+A*74:01^C*02:02+C*04:01^B*15:03+B*53:01^DRB1*08:04+DRB1*13:02^DQB1*03:01+DQB1*06:09	0.000103
A*30:01+A*68:02^C*04:01+C*17:01^B*42:01+B*53:01^DRB1*03:02+DRB1*15:03^DQB1*04:02+DQB1*06:02	0.000103
A*34:02+A*36:01^C*04:01+C*04:01^B*44:03+B*53:01^DRB1*08:04+DRB1*15:03^DQB1*03:01+DQB1*06:02	0.000102
A*68:02+A*74:01^C*02:02+C*17:01^B*15:03+B*42:01^DRB1*03:02+DRB1*15:03^DQB1*04:02+DQB1*06:02	0.000102
A*03:01+A*23:01^C*04:01+C*07:02^B*07:02+B*53:01^DRB1*15:03+DRB1*15:03^DQB1*06:02+DQB1*06:02	0.000102
A*36:01+A*74:01^C*02:02+C*04:01^B*15:03+B*53:01^DRB1*15:03+DRB1*15:03^DQB1*06:02+DQB1*06:02	0.000102
A*01:01+A*02:02^C*04:01+C*07:01^B*08:01+B*53:01^DRB1*03:01+DRB1*10:01^DQB1*02:01+DQB1*05:01	0.000102
A*02:02+A*30:01^C*04:01+C*17:01^B*42:02+B*53:01^DRB1*03:01+DRB1*08:04^DQB1*02:01+DQB1*03:01	0.000102
A*02:01+A*02:02^C*04:01+C*04:01^B*35:01+B*53:01^DRB1*07:01+DRB1*15:03^DQB1*02:01+DQB1*06:02	0.000102
A*02:02+A*30:01^C*17:01+C*17:01^B*42:01+B*42:01^DRB1*03:02+DRB1*03:02^DQB1*04:02+DQB1*04:02	0.000102
A*02:02+A*29:02^C*04:01+C*06:02^B*57:03+B*58:02^DRB1*07:01+DRB1*11:02^DQB1*03:01+DQB1*03:03	0.000102
A*31:01+A*36:01^C*03:04+C*04:01^B*40:01+B*53:01^DRB1*04:04+DRB1*11:01^DQB1*03:02+DQB1*06:02	0.000101
A*01:01+A*01:01^C*07:01+C*07:01^B*08:01+B*08:01^DRB1*03:01+DRB1*03:01^DQB1*02:01+DQB1*02:01	0.000101
A*74:01+A*74:01^C*02:02+C*17:01^B*15:03+B*42:01^DRB1*08:04+DRB1*15:03^DQB1*03:01+DQB1*06:02	0.000101
A*02:01+A*30:01^C*04:01+C*16:01^B*15:16+B*44:03^DRB1*01:02+DRB1*15:03^DQB1*05:01+DQB1*06:02	0.000101
A*03:01+A*80:01^C*02:02+C*04:01^B*18:01+B*53:01^DRB1*07:01+DRB1*08:04^DQB1*02:01+DQB1*03:01	0.000101
A*29:02+A*36:01^C*02:02+C*04:01^B*15:03+B*53:01^DRB1*01:02+DRB1*11:01^DQB1*05:01+DQB1*06:02	0.000101
A*02:01+A*33:03^C*04:01+C*07:02^B*07:02+B*53:01^DRB1*08:04+DRB1*15:03^DQB1*03:01+DQB1*06:02	0.000101
A*23:01+A*34:02^C*02:02+C*04:01^B*15:03+B*44:03^DRB1*07:01+DRB1*15:03^DQB1*02:01+DQB1*06:02	0.000101
A*02:01+A*23:01^C*07:02+C*07:02^B*07:02+B*07:02^DRB1*11:02+DRB1*15:01^DQB1*03:01+DQB1*06:02	0.000101
A*68:01+A*74:01^C*02:02+C*06:02^B*15:03+B*58:02^DRB1*12:01+DRB1*15:03^DQB1*05:01+DQB1*06:02	0.000101
A*30:02+A*36:01^C*04:01+C*07:01^B*49:01+B*53:01^DRB1*11:01+DRB1*15:03^DQB1*06:02+DQB1*06:02	0.0001
