# Supplementary material for: The HLA diversity of the Anthony Nolan register
Source: HLA. 2020 Nov 16;97(1):15–29. doi: 10.1111/tan.14127 (PMC7756289; doi:10.1111/tan.14127)
Supplement: Supplementary file 4 — Supporting Information [file TAN-97-15-s004.zip › freqs_eastasian_results.xlsx]

## Sheet: Allele frequencies (HLA-A)
Allele	Frequency
A*11:01	0.229893
A*24:02	0.158445
A*33:03	0.108668
A*02:01	0.086516
A*02:07	0.085899
A*02:03	0.051541
A*02:06	0.038405
A*01:01	0.029192
A*11:02	0.025166
A*24:07	0.023199
A*26:01	0.022182
A*31:01	0.022069
A*03:01	0.019829
A*30:01	0.018563
A*34:01	0.012762
A*68:01	0.012134
A*29:01	0.008936
A*32:01	0.008524
A*02:11	0.007536
A*23:01	0.004204
A*02:05	0.003348
A*24:10	0.003175
A*03:02	0.002824
A*74:01	0.002335
A*24:03	0.001771
A*24:20	0.001585
A*29:02	0.000873
A*33:01	0.00086
A*02:10	0.000845
A*30:04	0.000817
A*34:05	0.000783
A*26:03	0.000753
A*26:02	0.000714
A*02:16	0.000631
A*24:17	0.000561
A*11:03	0.000534
A*11:04	0.000477
A*66:01	0.000467
A*25:01	0.000467
A*30:10	0.000354
A*69:01	0.000244
A*31:13	0.000234
A*68:02	0.000234
A*24:37	0.000171
A*26:20	0.000155
A*02:101	0.00015
A*24:68	0.00014
A*26:35	0.000133
A*11:58	0.000118
A*11:155	0.000118
A*36:01	0.000117
A*01:03	0.000117
A*26:50	0.000117
A*36:03	0.000117

## Sheet: Allele frequencies (HLA-C)
Allele	Frequency
C*07:02	0.175911
C*01:02	0.150063
C*08:01	0.095063
C*03:04	0.09357
C*03:02	0.080613
C*04:01	0.067541
C*03:03	0.043607
C*06:02	0.042603
C*15:02	0.039542
C*12:02	0.039252
C*14:02	0.039189
C*07:01	0.027673
C*12:03	0.021829
C*04:03	0.020791
C*07:04	0.012843
C*15:05	0.008938
C*02:02	0.005074
C*14:03	0.004664
C*16:02	0.00398
C*05:01	0.003918
C*01:03	0.003905
C*08:02	0.003039
C*08:03	0.003016
C*17:01	0.002603
C*04:06	0.001626
C*16:04	0.001344
C*12:04	0.001263
C*03:17	0.001135
C*07:27	0.000922
C*01:08	0.000649
C*04:10	0.000608
C*01:06	0.000553
C*15:07	0.000507
C*16:01	0.000393
C*07:26	0.000319
C*15:04	0.00029
C*03:56	0.000246
C*14:67	0.000165
C*15:17	0.000136
C*03:16	0.000131
C*06:35	0.00013
C*16:19	0.000121
C*07:56	0.000118
C*18:01	0.000117

## Sheet: Allele frequencies (HLA-B)
Allele	Frequency
B*40:01	0.114319
B*46:01	0.105208
B*58:01	0.080637
B*15:02	0.055704
B*51:01	0.051868
B*13:01	0.050929
B*38:02	0.043952
B*15:01	0.028882
B*35:01	0.027519
B*44:03	0.027376
B*40:06	0.024407
B*54:01	0.024282
B*52:01	0.024133
B*55:02	0.021668
B*13:02	0.018081
B*40:02	0.017153
B*07:05	0.015598
B*39:01	0.015581
B*07:02	0.015228
B*35:03	0.014364
B*48:01	0.013273
B*27:04	0.01253
B*35:05	0.012513
B*57:01	0.011707
B*51:02	0.010731
B*18:01	0.00966
B*08:01	0.009458
B*15:25	0.009247
B*37:01	0.008057
B*56:01	0.006982
B*15:11	0.006949
B*15:18	0.006837
B*15:35	0.006394
B*48:03	0.005994
B*44:02	0.005903
B*15:27	0.00582
B*27:05	0.005533
B*27:06	0.005385
B*55:01	0.004795
B*15:13	0.004671
B*15:21	0.004319
B*15:12	0.004264
B*50:01	0.003853
B*38:01	0.003218
B*41:01	0.00267
B*51:06	0.002593
B*18:02	0.002367
B*67:01	0.002335
B*56:04	0.002237
B*15:05	0.002101
B*14:02	0.001985
B*39:05	0.001887
B*49:01	0.001518
B*15:07	0.001359
B*35:02	0.00118
B*15:17	0.001168
B*56:03	0.001168
B*15:32	0.001093
B*14:01	0.001051
B*45:01	0.000934
B*81:01	0.000934
B*35:08	0.000923
B*51:07	0.000897
B*40:03	0.000879
B*40:10	0.000877
B*39:09	0.000826
B*27:07	0.000716
B*15:08	0.000716
B*35:30	0.000595
B*15:58	0.000594
B*15:29	0.000584
B*39:15	0.000503
B*55:04	0.000486
B*73:01	0.000467
B*15:38	0.000393
B*15:03	0.000365
B*42:01	0.00035
B*53:01	0.00035
B*40:26	0.00035
B*15:46	0.000291
B*52:04	0.000272
B*55:12	0.000253
B*58:15	0.000253
B*41:02	0.000249
B*15:06	0.000239
B*39:06	0.000234
B*15:10	0.000234
B*57:03	0.000234
B*48:04	0.000234
B*59:01	0.000234
B*55:07	0.000133
B*35:13	0.000123
B*27:20	0.000121
B*38:15	0.000121
B*27:15	0.00012
B*51:08	0.000119
B*40:123	0.000118
B*15:141	0.000117
B*39:02	0.000117
B*39:04	0.000117
B*39:31	0.000117
B*47:01	0.000117
B*15:65	0.000117
B*15:113	0.000117
B*15:421	0.000117
B*39:24	0.000117
B*40:23	0.000117
B*56:02	0.000117
B*44:89	0.000117
B*56:06	0.000117
B*15:16	0.000117

## Sheet: Allele frequencies (HLA-DRB1)
Allele	Frequency
DRB1*09:01	0.119976
DRB1*12:02	0.108525
DRB1*15:01	0.089024
DRB1*15:02	0.076111
DRB1*03:01	0.065984
DRB1*07:01	0.064292
DRB1*08:03	0.055046
DRB1*11:01	0.054621
DRB1*04:05	0.049264
DRB1*16:02	0.03735
DRB1*14:01	0.03586
DRB1*04:03	0.030538
DRB1*13:02	0.026681
DRB1*12:01	0.024878
DRB1*10:01	0.021193
DRB1*13:01	0.019526
DRB1*04:06	0.018244
DRB1*14:04	0.014968
DRB1*14:05	0.014388
DRB1*01:01	0.012162
DRB1*04:04	0.007796
DRB1*04:01	0.005884
DRB1*08:02	0.005448
DRB1*13:12	0.005149
DRB1*11:04	0.005131
DRB1*11:06	0.002561
DRB1*04:10	0.002544
DRB1*14:03	0.002364
DRB1*08:09	0.002326
DRB1*04:07	0.001932
DRB1*01:02	0.001875
DRB1*04:02	0.001801
DRB1*14:07	0.001663
DRB1*15:04	0.001586
DRB1*15:06	0.001447
DRB1*04:08	0.001234
DRB1*08:01	0.001211
DRB1*16:01	0.001145
DRB1*14:15	0.001058
DRB1*12:08	0.000717
DRB1*13:03	0.000703
DRB1*01:03	0.000598
DRB1*08:04	0.000587
DRB1*14:18	0.000587
DRB1*11:11	0.000467
DRB1*14:06	0.000467
DRB1*11:02	0.000355
DRB1*14:10	0.000353
DRB1*13:05	0.000234
DRB1*14:02	0.000234
DRB1*15:14	0.000234
DRB1*04:38	0.000221
DRB1*11:19	0.00014
DRB1*11:05	0.000127
DRB1*15:07	0.000126
DRB1*15:11	0.000124
DRB1*03:02	0.000119
DRB1*04:09	0.000119
DRB1*15:03	0.000119
DRB1*14:19	0.000117
DRB1*11:18	0.000117
DRB1*13:111	0.000117
DRB1*09:04	0.000117
DRB1*11:21	0.000117

## Sheet: Allele frequencies (HLA-DQB1)
Allele	Frequency
DQB1*03:01	0.200635
DQB1*03:03	0.132917
DQB1*02:01	0.114439
DQB1*05:02	0.110383
DQB1*06:01	0.109651
DQB1*03:02	0.067459
DQB1*05:01	0.059791
DQB1*05:03	0.051246
DQB1*04:01	0.041524
DQB1*06:02	0.040274
DQB1*06:03	0.019943
DQB1*06:09	0.017153
DQB1*04:02	0.016345
DQB1*06:04	0.009399
DQB1*06:10	0.001762
DQB1*06:74	0.001517
DQB1*03:13	0.001284
DQB1*06:48	0.001013
DQB1*03:04	0.000855
DQB1*03:17	0.000714
DQB1*03:11	0.000642
DQB1*03:05	0.000609
DQB1*03:121	0.000444

## Sheet: Haplotype frequencies
Haplotype	Frequency
A*33:03~C*03:02~B*58:01~DRB1*03:01~DQB1*02:01	0.039595
A*02:07~C*01:02~B*46:01~DRB1*09:01~DQB1*03:03	0.030331
A*11:01~C*08:01~B*15:02~DRB1*12:02~DQB1*03:01	0.022069
A*30:01~C*06:02~B*13:02~DRB1*07:01~DQB1*02:01	0.012444
A*33:03~C*03:02~B*58:01~DRB1*13:02~DQB1*06:09	0.011496
A*33:03~C*07:01~B*44:03~DRB1*07:01~DQB1*02:01	0.010235
A*11:01~C*01:02~B*46:01~DRB1*09:01~DQB1*03:03	0.008294
A*02:03~C*07:02~B*38:02~DRB1*16:02~DQB1*05:02	0.007188
A*11:01~C*07:02~B*40:01~DRB1*09:01~DQB1*03:03	0.006723
A*11:01~C*03:04~B*13:01~DRB1*15:01~DQB1*06:01	0.006715
A*11:01~C*08:01~B*15:02~DRB1*15:01~DQB1*06:01	0.006183
A*02:07~C*01:02~B*46:01~DRB1*08:03~DQB1*06:01	0.005857
A*24:07~C*04:01~B*35:05~DRB1*12:02~DQB1*03:01	0.005603
A*29:01~C*15:05~B*07:05~DRB1*10:01~DQB1*05:01	0.004946
A*02:07~C*01:02~B*46:01~DRB1*14:01~DQB1*05:02	0.004787
A*01:01~C*06:02~B*57:01~DRB1*07:01~DQB1*03:03	0.004744
A*11:01~C*07:02~B*40:01~DRB1*08:03~DQB1*06:01	0.004688
A*11:01~C*04:01~B*15:01~DRB1*04:06~DQB1*03:02	0.004604
A*11:01~C*03:04~B*13:01~DRB1*12:02~DQB1*03:01	0.004456
A*01:01~C*06:02~B*37:01~DRB1*10:01~DQB1*05:01	0.004353
A*11:01~C*03:04~B*13:01~DRB1*16:02~DQB1*05:02	0.004063
A*11:01~C*01:02~B*54:01~DRB1*04:05~DQB1*04:01	0.004028
A*02:07~C*01:02~B*46:01~DRB1*12:02~DQB1*03:01	0.00396
A*24:02~C*01:02~B*46:01~DRB1*09:01~DQB1*03:03	0.003631
A*33:03~C*14:03~B*44:03~DRB1*13:02~DQB1*06:04	0.003555
A*02:03~C*07:02~B*38:02~DRB1*15:02~DQB1*05:01	0.003271
A*24:02~C*08:01~B*15:02~DRB1*12:02~DQB1*03:01	0.003256
A*24:02~C*12:02~B*52:01~DRB1*15:02~DQB1*06:01	0.002875
A*24:02~C*14:02~B*51:01~DRB1*09:01~DQB1*03:03	0.002875
A*24:02~C*01:02~B*54:01~DRB1*04:05~DQB1*04:01	0.002825
A*11:01~C*07:02~B*39:01~DRB1*08:03~DQB1*06:01	0.002639
A*02:01~C*03:04~B*13:01~DRB1*12:02~DQB1*03:01	0.002554
A*24:02~C*07:02~B*38:02~DRB1*15:02~DQB1*05:02	0.00252
A*02:03~C*07:02~B*38:02~DRB1*08:03~DQB1*06:01	0.002475
A*11:01~C*07:02~B*40:01~DRB1*12:01~DQB1*03:01	0.00226
A*11:01~C*07:02~B*40:01~DRB1*11:01~DQB1*03:01	0.002257
A*26:01~C*07:02~B*08:01~DRB1*03:01~DQB1*02:01	0.002218
A*24:02~C*07:02~B*40:01~DRB1*09:01~DQB1*03:03	0.002182
A*11:01~C*03:02~B*58:01~DRB1*03:01~DQB1*02:01	0.002145
A*34:01~C*15:02~B*40:02~DRB1*15:02~DQB1*05:02	0.002125
A*33:03~C*03:02~B*58:01~DRB1*13:01~DQB1*06:03	0.002088
A*01:01~C*07:01~B*08:01~DRB1*03:01~DQB1*02:01	0.00202
A*11:01~C*03:04~B*40:01~DRB1*11:01~DQB1*03:01	0.002001
A*02:06~C*08:01~B*15:02~DRB1*12:02~DQB1*03:01	0.001958
A*24:02~C*03:04~B*13:01~DRB1*15:01~DQB1*06:01	0.001899
A*24:02~C*03:04~B*40:01~DRB1*15:01~DQB1*06:02	0.001894
A*02:01~C*07:02~B*40:01~DRB1*09:01~DQB1*03:03	0.001892
A*02:07~C*01:02~B*46:01~DRB1*04:03~DQB1*03:02	0.00188
A*11:01~C*07:02~B*40:01~DRB1*04:05~DQB1*04:01	0.001878
A*02:01~C*01:02~B*46:01~DRB1*09:01~DQB1*03:03	0.001867
A*11:01~C*07:02~B*40:01~DRB1*12:02~DQB1*03:01	0.001811
A*02:03~C*07:02~B*38:02~DRB1*04:03~DQB1*03:02	0.001801
A*33:03~C*03:02~B*58:01~DRB1*09:01~DQB1*03:03	0.00177
A*02:06~C*08:01~B*48:03~DRB1*11:01~DQB1*03:01	0.001756
A*24:02~C*03:02~B*58:01~DRB1*03:01~DQB1*02:01	0.001751
A*24:02~C*04:01~B*15:01~DRB1*04:06~DQB1*03:02	0.00174
A*02:07~C*01:02~B*46:01~DRB1*04:05~DQB1*04:01	0.001737
A*33:03~C*12:03~B*35:03~DRB1*14:01~DQB1*05:03	0.001726
A*11:01~C*14:02~B*51:01~DRB1*09:01~DQB1*03:03	0.001715
A*11:01~C*07:02~B*38:02~DRB1*12:02~DQB1*03:01	0.001671
A*11:01~C*07:02~B*40:01~DRB1*15:01~DQB1*06:02	0.001653
A*11:01~C*03:04~B*13:01~DRB1*09:01~DQB1*03:03	0.001648
A*11:01~C*12:02~B*52:01~DRB1*15:02~DQB1*06:01	0.001647
A*02:03~C*01:02~B*46:01~DRB1*09:01~DQB1*03:03	0.001646
A*02:05~C*06:02~B*50:01~DRB1*07:01~DQB1*02:01	0.001635
A*11:01~C*01:02~B*46:01~DRB1*08:03~DQB1*06:01	0.00163
A*02:01~C*15:02~B*40:01~DRB1*11:01~DQB1*03:01	0.001623
A*02:07~C*01:02~B*46:01~DRB1*11:01~DQB1*03:01	0.001619
A*02:07~C*01:03~B*46:01~DRB1*09:01~DQB1*03:03	0.001619
A*03:01~C*07:02~B*07:02~DRB1*15:01~DQB1*06:02	0.001585
A*11:01~C*12:02~B*27:04~DRB1*12:02~DQB1*03:01	0.001574
A*11:01~C*14:02~B*51:01~DRB1*11:01~DQB1*03:01	0.001559
A*24:02~C*03:04~B*13:01~DRB1*16:02~DQB1*05:02	0.001537
A*11:01~C*07:02~B*38:02~DRB1*15:02~DQB1*05:02	0.001527
A*34:01~C*07:02~B*38:02~DRB1*15:02~DQB1*05:02	0.00151
A*02:01~C*03:04~B*40:01~DRB1*11:01~DQB1*03:01	0.001499
A*24:02~C*08:01~B*40:06~DRB1*08:03~DQB1*06:01	0.001481
A*11:01~C*07:01~B*44:03~DRB1*07:01~DQB1*02:01	0.001475
A*24:02~C*07:02~B*38:02~DRB1*16:02~DQB1*05:02	0.001467
A*24:02~C*07:02~B*07:02~DRB1*01:01~DQB1*05:01	0.001422
A*24:02~C*04:01~B*15:27~DRB1*04:06~DQB1*03:02	0.001417
A*02:01~C*03:03~B*15:11~DRB1*09:01~DQB1*03:03	0.001399
A*24:02~C*04:01~B*40:01~DRB1*04:03~DQB1*03:02	0.001379
A*02:07~C*03:02~B*58:01~DRB1*03:01~DQB1*02:01	0.00137
A*11:02~C*01:02~B*46:01~DRB1*09:01~DQB1*03:03	0.001348
A*24:02~C*06:02~B*57:01~DRB1*07:01~DQB1*03:03	0.001343
A*24:02~C*07:02~B*07:02~DRB1*07:01~DQB1*02:01	0.001304
A*02:07~C*07:02~B*40:01~DRB1*09:01~DQB1*03:03	0.001297
A*24:02~C*01:02~B*46:01~DRB1*12:02~DQB1*03:01	0.001293
A*11:01~C*07:02~B*39:01~DRB1*09:01~DQB1*03:03	0.00126
A*02:03~C*08:01~B*15:02~DRB1*12:02~DQB1*03:01	0.001259
A*11:01~C*03:04~B*13:01~DRB1*15:01~DQB1*05:02	0.001255
A*24:02~C*01:02~B*46:01~DRB1*08:03~DQB1*06:01	0.00125
A*11:01~C*04:03~B*15:25~DRB1*12:02~DQB1*03:01	0.001245
A*11:01~C*01:02~B*55:02~DRB1*04:05~DQB1*04:01	0.001219
A*11:01~C*01:02~B*46:01~DRB1*11:01~DQB1*03:01	0.001207
A*02:06~C*14:02~B*51:01~DRB1*12:01~DQB1*03:01	0.001188
A*24:02~C*03:04~B*40:01~DRB1*12:01~DQB1*03:01	0.001171
A*23:01~C*04:01~B*44:03~DRB1*07:01~DQB1*02:01	0.001168
A*03:01~C*04:01~B*35:01~DRB1*01:01~DQB1*05:01	0.001168
A*24:02~C*07:02~B*40:01~DRB1*08:03~DQB1*06:01	0.001159
A*11:01~C*03:04~B*40:01~DRB1*09:01~DQB1*03:03	0.001134
A*11:02~C*07:02~B*40:01~DRB1*08:03~DQB1*06:01	0.001126
A*33:03~C*03:02~B*58:01~DRB1*11:01~DQB1*03:01	0.00112
A*02:01~C*07:02~B*40:01~DRB1*08:03~DQB1*06:01	0.001118
A*24:02~C*03:04~B*13:01~DRB1*12:02~DQB1*03:01	0.001114
A*24:02~C*03:04~B*40:01~DRB1*15:01~DQB1*05:02	0.001113
A*33:03~C*03:02~B*58:01~DRB1*12:02~DQB1*03:01	0.001106
A*11:01~C*03:04~B*40:01~DRB1*15:01~DQB1*05:02	0.001103
A*02:01~C*14:02~B*51:01~DRB1*09:01~DQB1*03:03	0.001101
A*33:03~C*03:02~B*51:01~DRB1*13:01~DQB1*06:03	0.001097
A*24:02~C*08:01~B*15:02~DRB1*15:01~DQB1*06:01	0.001092
A*24:02~C*07:02~B*39:01~DRB1*08:03~DQB1*06:01	0.001083
A*11:01~C*03:03~B*15:01~DRB1*15:01~DQB1*06:02	0.001081
A*02:11~C*15:02~B*40:06~DRB1*15:01~DQB1*06:01	0.001078
A*11:01~C*03:04~B*40:01~DRB1*16:02~DQB1*05:02	0.001069
A*02:01~C*03:04~B*40:01~DRB1*04:05~DQB1*04:01	0.001068
A*02:07~C*01:02~B*54:01~DRB1*04:05~DQB1*04:01	0.001064
A*11:01~C*04:01~B*15:01~DRB1*12:02~DQB1*03:01	0.001059
A*11:01~C*14:02~B*51:01~DRB1*12:02~DQB1*03:01	0.001053
A*32:01~C*04:01~B*44:03~DRB1*07:01~DQB1*02:01	0.001051
A*01:01~C*12:02~B*52:01~DRB1*15:02~DQB1*06:01	0.001051
A*34:01~C*04:03~B*15:21~DRB1*15:02~DQB1*06:01	0.001051
A*11:01~C*07:02~B*40:01~DRB1*14:01~DQB1*05:02	0.001044
A*24:02~C*03:02~B*58:01~DRB1*13:02~DQB1*06:09	0.001026
A*11:01~C*07:02~B*15:35~DRB1*15:02~DQB1*05:02	0.001012
A*11:01~C*03:04~B*13:01~DRB1*04:05~DQB1*04:01	0.001005
A*02:03~C*07:02~B*38:02~DRB1*14:01~DQB1*05:02	0.000994
A*02:03~C*03:17~B*40:01~DRB1*04:05~DQB1*04:01	0.000994
A*11:01~C*14:02~B*51:01~DRB1*14:04~DQB1*05:03	0.000988
A*24:02~C*04:01~B*15:01~DRB1*09:01~DQB1*03:03	0.000986
A*11:01~C*01:02~B*54:01~DRB1*16:02~DQB1*05:02	0.000983
A*11:01~C*15:02~B*51:02~DRB1*11:01~DQB1*03:01	0.00098
A*02:06~C*07:02~B*15:25~DRB1*12:02~DQB1*03:01	0.000979
A*11:01~C*08:01~B*15:02~DRB1*04:05~DQB1*04:01	0.000972
A*11:01~C*04:01~B*35:01~DRB1*01:01~DQB1*05:01	0.000968
A*02:07~C*01:02~B*46:01~DRB1*04:04~DQB1*03:02	0.00096
A*24:02~C*07:02~B*40:01~DRB1*12:02~DQB1*03:01	0.000947
A*02:01~C*12:02~B*52:01~DRB1*10:01~DQB1*05:01	0.000944
A*11:01~C*12:02~B*52:01~DRB1*04:03~DQB1*03:02	0.000939
A*02:07~C*01:02~B*46:01~DRB1*14:01~DQB1*05:03	0.000938
A*02:03~C*07:02~B*38:02~DRB1*09:01~DQB1*03:03	0.000936
A*74:01~C*14:02~B*51:01~DRB1*14:04~DQB1*05:03	0.000934
A*03:01~C*12:03~B*38:01~DRB1*07:01~DQB1*02:01	0.000934
A*11:01~C*03:04~B*40:01~DRB1*08:03~DQB1*06:01	0.000932
A*11:01~C*15:02~B*51:02~DRB1*09:01~DQB1*03:03	0.000919
A*02:03~C*07:02~B*40:01~DRB1*15:02~DQB1*05:02	0.000916
A*02:03~C*04:03~B*15:12~DRB1*15:02~DQB1*05:02	0.000909
A*24:02~C*08:01~B*48:03~DRB1*12:02~DQB1*03:01	0.000906
A*24:02~C*12:03~B*35:03~DRB1*13:01~DQB1*06:03	0.000903
A*02:01~C*08:01~B*40:06~DRB1*09:01~DQB1*03:03	0.000885
A*02:07~C*01:02~B*46:01~DRB1*16:02~DQB1*05:02	0.000881
A*11:01~C*01:02~B*54:01~DRB1*09:01~DQB1*03:03	0.000872
A*02:03~C*03:04~B*13:01~DRB1*15:01~DQB1*06:01	0.000871
A*11:01~C*07:02~B*54:01~DRB1*04:05~DQB1*04:01	0.000868
A*02:01~C*07:02~B*40:01~DRB1*04:05~DQB1*04:01	0.000867
A*24:02~C*03:04~B*40:01~DRB1*11:01~DQB1*03:01	0.000849
A*11:01~C*03:04~B*13:01~DRB1*15:01~DQB1*06:02	0.000845
A*02:06~C*04:01~B*15:27~DRB1*04:06~DQB1*03:02	0.00084
A*11:01~C*14:02~B*51:01~DRB1*08:03~DQB1*06:01	0.00083
A*34:01~C*07:02~B*15:35~DRB1*04:05~DQB1*04:02	0.000825
A*02:06~C*08:01~B*40:06~DRB1*09:01~DQB1*03:03	0.00082
A*33:03~C*14:02~B*44:03~DRB1*13:02~DQB1*06:04	0.000819
A*03:01~C*05:01~B*44:02~DRB1*13:01~DQB1*06:03	0.000817
A*26:01~C*07:02~B*07:02~DRB1*08:03~DQB1*03:01	0.000817
A*34:01~C*04:03~B*15:21~DRB1*15:02~DQB1*05:02	0.000817
A*24:02~C*07:02~B*40:01~DRB1*12:01~DQB1*03:01	0.000798
A*11:01~C*07:02~B*08:01~DRB1*03:01~DQB1*02:01	0.000797
A*02:03~C*07:02~B*38:02~DRB1*15:02~DQB1*05:02	0.000794
A*24:07~C*07:02~B*15:35~DRB1*15:02~DQB1*05:02	0.000792
A*11:01~C*01:02~B*46:01~DRB1*12:01~DQB1*03:01	0.000791
A*02:01~C*01:02~B*54:01~DRB1*04:05~DQB1*04:01	0.000788
A*24:07~C*08:01~B*15:02~DRB1*12:02~DQB1*03:01	0.000776
A*24:02~C*08:01~B*40:06~DRB1*09:01~DQB1*03:03	0.00077
A*24:02~C*01:02~B*54:01~DRB1*14:05~DQB1*05:03	0.000766
A*02:01~C*03:03~B*35:01~DRB1*11:01~DQB1*03:01	0.000744
A*02:01~C*07:02~B*40:01~DRB1*15:01~DQB1*06:02	0.000743
A*02:07~C*08:01~B*15:02~DRB1*12:02~DQB1*03:01	0.000743
A*24:02~C*07:02~B*38:02~DRB1*15:02~DQB1*05:01	0.000742
A*24:02~C*03:03~B*15:07~DRB1*04:03~DQB1*03:02	0.000726
A*24:02~C*07:02~B*08:01~DRB1*03:01~DQB1*02:01	0.000722
A*02:01~C*08:01~B*15:13~DRB1*12:02~DQB1*03:01	0.000721
A*24:07~C*04:01~B*35:05~DRB1*15:02~DQB1*05:01	0.000717
A*11:01~C*07:02~B*40:01~DRB1*04:06~DQB1*03:02	0.000717
A*24:02~C*03:04~B*27:06~DRB1*15:02~DQB1*05:02	0.000714
A*31:01~C*15:02~B*51:02~DRB1*09:01~DQB1*03:03	0.000713
A*11:01~C*03:04~B*40:01~DRB1*12:02~DQB1*03:01	0.000711
A*02:01~C*14:02~B*51:01~DRB1*14:03~DQB1*03:01	0.00071
A*24:02~C*03:04~B*13:01~DRB1*04:05~DQB1*04:01	0.000709
A*24:02~C*03:03~B*40:02~DRB1*15:01~DQB1*06:02	0.000709
A*68:01~C*07:04~B*15:18~DRB1*04:03~DQB1*03:02	0.000701
A*32:01~C*04:01~B*35:01~DRB1*11:01~DQB1*03:01	0.000701
A*03:01~C*04:01~B*35:03~DRB1*13:01~DQB1*06:03	0.0007
A*24:02~C*14:02~B*51:01~DRB1*12:01~DQB1*03:01	0.000697
A*11:01~C*07:02~B*07:05~DRB1*15:01~DQB1*06:01	0.000696
A*33:03~C*03:02~B*58:01~DRB1*16:02~DQB1*05:02	0.000693
A*11:01~C*08:01~B*15:02~DRB1*16:02~DQB1*05:02	0.00069
A*11:01~C*04:01~B*35:05~DRB1*12:02~DQB1*03:01	0.000685
A*24:07~C*07:02~B*38:02~DRB1*12:02~DQB1*03:01	0.000684
A*02:03~C*07:01~B*44:03~DRB1*07:01~DQB1*02:01	0.000683
A*33:03~C*07:01~B*44:03~DRB1*09:01~DQB1*03:03	0.000681
A*24:02~C*07:02~B*39:01~DRB1*16:02~DQB1*05:02	0.000676
A*33:03~C*03:02~B*58:01~DRB1*15:01~DQB1*06:02	0.000675
A*11:01~C*03:02~B*58:01~DRB1*13:02~DQB1*06:09	0.000671
A*24:02~C*03:04~B*40:01~DRB1*16:02~DQB1*05:02	0.00067
A*11:02~C*04:01~B*15:01~DRB1*04:06~DQB1*03:02	0.000668
A*24:02~C*01:02~B*54:01~DRB1*09:01~DQB1*03:03	0.000667
A*24:02~C*03:04~B*40:01~DRB1*15:01~DQB1*06:01	0.000661
A*31:01~C*08:01~B*15:02~DRB1*12:02~DQB1*03:01	0.000656
A*02:03~C*03:04~B*13:01~DRB1*14:05~DQB1*05:03	0.000654
A*11:01~C*03:04~B*40:02~DRB1*04:03~DQB1*03:02	0.000653
A*11:01~C*07:02~B*40:01~DRB1*08:09~DQB1*04:02	0.000652
A*24:02~C*08:01~B*15:13~DRB1*15:02~DQB1*05:01	0.00065
A*11:01~C*12:02~B*27:04~DRB1*14:01~DQB1*05:03	0.000649
A*11:02~C*12:02~B*27:04~DRB1*12:02~DQB1*03:01	0.000646
A*02:01~C*01:02~B*55:02~DRB1*11:01~DQB1*03:01	0.000645
A*11:01~C*01:02~B*46:01~DRB1*04:03~DQB1*03:02	0.000644
A*24:02~C*04:01~B*40:01~DRB1*09:01~DQB1*03:03	0.000642
A*34:01~C*07:02~B*15:35~DRB1*15:02~DQB1*05:02	0.000641
A*11:01~C*08:01~B*15:02~DRB1*09:01~DQB1*03:03	0.000639
A*24:02~C*03:03~B*35:01~DRB1*04:03~DQB1*03:02	0.000637
A*02:07~C*12:02~B*27:04~DRB1*12:02~DQB1*03:01	0.000636
A*24:02~C*01:02~B*46:01~DRB1*14:01~DQB1*05:02	0.000635
A*11:01~C*14:02~B*51:01~DRB1*16:02~DQB1*05:02	0.000635
A*24:07~C*04:01~B*35:05~DRB1*15:01~DQB1*06:02	0.000635
A*02:06~C*12:02~B*13:01~DRB1*15:01~DQB1*06:01	0.000629
A*24:07~C*04:01~B*35:05~DRB1*09:01~DQB1*03:03	0.000629
A*02:01~C*03:02~B*58:01~DRB1*03:01~DQB1*02:01	0.000628
A*24:02~C*03:04~B*13:01~DRB1*14:01~DQB1*05:02	0.000627
A*02:07~C*01:02~B*46:01~DRB1*15:01~DQB1*05:02	0.000627
A*02:01~C*07:02~B*38:02~DRB1*15:02~DQB1*05:02	0.000624
A*24:02~C*06:02~B*37:01~DRB1*10:01~DQB1*05:01	0.000623
A*11:01~C*03:03~B*35:01~DRB1*15:01~DQB1*06:02	0.000623
A*11:01~C*07:02~B*38:02~DRB1*15:02~DQB1*05:01	0.000621
A*24:02~C*12:02~B*27:04~DRB1*12:02~DQB1*03:01	0.00062
A*24:02~C*08:01~B*48:01~DRB1*09:01~DQB1*03:03	0.000614
A*24:02~C*08:03~B*48:01~DRB1*15:01~DQB1*06:02	0.000613
A*33:03~C*01:02~B*46:01~DRB1*09:01~DQB1*03:03	0.000613
A*68:01~C*12:02~B*52:01~DRB1*15:02~DQB1*06:01	0.000609
A*68:01~C*12:02~B*52:01~DRB1*07:01~DQB1*02:01	0.000609
A*11:01~C*06:02~B*57:01~DRB1*07:01~DQB1*03:03	0.000606
A*02:01~C*08:01~B*15:02~DRB1*12:02~DQB1*03:01	0.000606
A*11:01~C*01:02~B*55:02~DRB1*12:02~DQB1*03:01	0.000605
A*02:03~C*03:04~B*40:01~DRB1*11:01~DQB1*03:01	0.000601
A*11:02~C*07:02~B*40:01~DRB1*12:01~DQB1*03:01	0.0006
A*11:01~C*04:03~B*15:25~DRB1*11:06~DQB1*03:01	0.000598
A*24:02~C*03:04~B*40:01~DRB1*04:05~DQB1*04:01	0.000596
A*24:10~C*04:01~B*35:30~DRB1*12:02~DQB1*05:02	0.000595
A*11:01~C*03:04~B*40:01~DRB1*04:05~DQB1*04:01	0.000593
A*02:01~C*15:02~B*40:01~DRB1*15:01~DQB1*06:02	0.000592
A*11:01~C*14:02~B*51:06~DRB1*15:02~DQB1*06:01	0.000588
A*24:02~C*07:02~B*40:01~DRB1*16:02~DQB1*05:02	0.000587
A*02:01~C*07:02~B*39:01~DRB1*08:03~DQB1*06:01	0.000587
A*23:01~C*17:01~B*41:01~DRB1*07:01~DQB1*02:01	0.000584
A*33:01~C*08:02~B*14:02~DRB1*01:02~DQB1*05:01	0.000584
A*11:01~C*08:01~B*81:01~DRB1*12:01~DQB1*03:01	0.000584
A*33:03~C*04:03~B*13:01~DRB1*15:01~DQB1*06:01	0.000584
A*03:01~C*07:01~B*08:01~DRB1*03:01~DQB1*02:01	0.000584
A*11:01~C*08:01~B*40:06~DRB1*09:01~DQB1*03:03	0.000583
A*24:10~C*07:04~B*18:02~DRB1*12:02~DQB1*03:01	0.000583
A*30:01~C*06:02~B*13:02~DRB1*15:01~DQB1*06:02	0.000583
A*11:01~C*08:01~B*15:02~DRB1*03:01~DQB1*02:01	0.000581
A*02:07~C*01:02~B*46:01~DRB1*15:01~DQB1*06:01	0.00058
A*11:02~C*04:01~B*15:27~DRB1*04:06~DQB1*03:02	0.000579
A*24:02~C*04:01~B*40:01~DRB1*12:02~DQB1*03:01	0.000573
A*24:02~C*08:01~B*48:01~DRB1*11:01~DQB1*03:01	0.000573
A*33:03~C*03:02~B*58:01~DRB1*08:03~DQB1*06:01	0.000571
A*24:02~C*07:02~B*40:01~DRB1*04:03~DQB1*03:02	0.00057
A*02:01~C*14:02~B*51:01~DRB1*11:01~DQB1*03:01	0.000568
A*11:01~C*07:02~B*40:01~DRB1*14:05~DQB1*05:03	0.000568
A*24:02~C*03:03~B*35:01~DRB1*15:01~DQB1*06:02	0.000564
A*02:01~C*03:04~B*40:01~DRB1*12:02~DQB1*03:01	0.000563
A*11:01~C*04:01~B*15:27~DRB1*04:06~DQB1*03:02	0.000561
A*11:01~C*03:04~B*40:01~DRB1*04:03~DQB1*03:02	0.00056
A*68:01~C*01:02~B*55:01~DRB1*13:01~DQB1*06:03	0.00056
A*02:07~C*01:02~B*55:02~DRB1*09:01~DQB1*03:03	0.00056
A*11:02~C*12:02~B*27:04~DRB1*14:05~DQB1*05:03	0.000557
A*11:01~C*07:02~B*39:01~DRB1*04:03~DQB1*03:02	0.000556
A*11:01~C*15:02~B*40:01~DRB1*11:01~DQB1*03:01	0.000554
A*02:06~C*07:02~B*38:02~DRB1*15:02~DQB1*05:02	0.000551
A*02:01~C*03:03~B*15:01~DRB1*09:01~DQB1*03:03	0.000551
A*02:06~C*14:02~B*51:01~DRB1*09:01~DQB1*03:03	0.000544
A*11:01~C*14:02~B*51:01~DRB1*04:05~DQB1*04:01	0.000542
A*11:02~C*12:02~B*27:04~DRB1*08:03~DQB1*06:01	0.000542
A*11:01~C*03:04~B*40:01~DRB1*07:01~DQB1*02:01	0.000541
A*11:01~C*07:02~B*07:02~DRB1*15:01~DQB1*06:02	0.000538
A*02:07~C*03:04~B*13:01~DRB1*15:01~DQB1*06:01	0.000536
A*26:01~C*07:02~B*39:01~DRB1*08:03~DQB1*06:01	0.000536
A*24:02~C*01:02~B*54:01~DRB1*08:03~DQB1*06:01	0.000535
A*11:01~C*01:02~B*54:01~DRB1*14:05~DQB1*05:03	0.000534
A*02:03~C*07:02~B*52:01~DRB1*14:04~DQB1*05:03	0.000534
A*24:02~C*14:02~B*51:01~DRB1*14:04~DQB1*05:03	0.000531
A*11:02~C*12:02~B*27:04~DRB1*04:05~DQB1*04:01	0.00053
A*02:01~C*01:02~B*46:01~DRB1*04:04~DQB1*03:02	0.000528
A*24:07~C*07:02~B*38:02~DRB1*15:02~DQB1*05:02	0.000525
A*24:02~C*07:02~B*40:01~DRB1*15:01~DQB1*06:02	0.000525
A*24:02~C*04:01~B*35:01~DRB1*12:02~DQB1*04:02	0.00052
A*02:01~C*03:04~B*15:01~DRB1*04:01~DQB1*03:02	0.000519
A*11:01~C*07:02~B*38:02~DRB1*09:01~DQB1*03:03	0.000519
A*11:02~C*03:03~B*15:11~DRB1*09:01~DQB1*03:03	0.000518
A*02:03~C*01:02~B*46:01~DRB1*14:01~DQB1*05:02	0.000518
A*24:07~C*04:01~B*35:05~DRB1*08:03~DQB1*06:01	0.000516
A*24:02~C*04:01~B*35:03~DRB1*13:01~DQB1*06:03	0.000514
A*02:01~C*03:03~B*15:11~DRB1*08:03~DQB1*06:01	0.000513
A*11:01~C*04:06~B*13:01~DRB1*15:02~DQB1*05:02	0.000509
A*02:06~C*08:01~B*15:02~DRB1*09:01~DQB1*03:03	0.000508
A*11:01~C*01:02~B*46:01~DRB1*04:05~DQB1*04:01	0.000508
A*02:06~C*03:02~B*58:01~DRB1*03:01~DQB1*02:01	0.000508
A*11:01~C*14:02~B*51:01~DRB1*12:02~DQB1*05:02	0.000505
A*11:01~C*07:02~B*38:02~DRB1*16:02~DQB1*05:02	0.000501
A*02:01~C*07:02~B*38:02~DRB1*08:03~DQB1*06:01	0.000501
A*24:02~C*04:01~B*35:01~DRB1*04:03~DQB1*03:02	0.000498
A*02:06~C*08:01~B*40:06~DRB1*08:03~DQB1*06:01	0.000495
A*34:01~C*07:02~B*38:02~DRB1*15:02~DQB1*05:01	0.000494
A*24:02~C*01:02~B*54:01~DRB1*11:01~DQB1*03:01	0.000493
A*11:01~C*07:02~B*40:02~DRB1*12:02~DQB1*03:01	0.000491
A*11:01~C*12:02~B*58:01~DRB1*03:01~DQB1*02:01	0.00049
A*11:01~C*03:04~B*13:01~DRB1*14:05~DQB1*05:03	0.00049
A*02:06~C*04:03~B*15:25~DRB1*12:02~DQB1*03:01	0.00049
A*02:01~C*06:02~B*13:02~DRB1*07:01~DQB1*02:01	0.000489
A*11:01~C*03:03~B*15:01~DRB1*09:01~DQB1*03:03	0.000489
A*02:01~C*08:01~B*15:18~DRB1*04:03~DQB1*03:02	0.000488
A*11:02~C*07:02~B*40:01~DRB1*16:02~DQB1*05:02	0.000488
A*29:01~C*15:05~B*07:05~DRB1*12:02~DQB1*03:01	0.000488
A*03:01~C*12:02~B*52:01~DRB1*15:02~DQB1*06:01	0.000487
A*24:02~C*04:01~B*35:05~DRB1*15:02~DQB1*05:01	0.000486
A*11:01~C*01:02~B*56:03~DRB1*12:01~DQB1*03:01	0.000486
A*11:01~C*04:01~B*35:01~DRB1*11:01~DQB1*03:01	0.000486
A*11:01~C*07:02~B*38:02~DRB1*04:03~DQB1*03:02	0.000486
A*11:01~C*12:02~B*52:01~DRB1*10:01~DQB1*05:01	0.000485
A*02:01~C*08:01~B*48:01~DRB1*11:01~DQB1*03:01	0.000485
A*11:01~C*08:01~B*15:02~DRB1*13:12~DQB1*03:01	0.000485
A*31:01~C*15:02~B*51:02~DRB1*08:03~DQB1*06:01	0.000485
A*33:03~C*03:02~B*58:01~DRB1*03:01~DQB1*05:02	0.000481
A*24:02~C*01:02~B*46:01~DRB1*03:01~DQB1*02:01	0.000481
A*33:03~C*03:02~B*58:01~DRB1*07:01~DQB1*02:01	0.00048
A*02:07~C*01:02~B*46:01~DRB1*04:06~DQB1*03:02	0.00048
A*11:01~C*08:01~B*48:01~DRB1*14:01~DQB1*05:03	0.000479
A*02:07~C*01:02~B*46:01~DRB1*15:01~DQB1*06:02	0.000479
A*11:02~C*12:02~B*27:04~DRB1*12:01~DQB1*03:01	0.000478
A*02:06~C*08:01~B*48:03~DRB1*12:02~DQB1*03:01	0.000474
A*24:03~C*12:04~B*51:06~DRB1*07:01~DQB1*03:03	0.000473
A*24:02~C*06:02~B*13:02~DRB1*07:01~DQB1*02:01	0.000473
A*11:02~C*12:02~B*52:01~DRB1*14:04~DQB1*05:03	0.000471
A*33:03~C*07:02~B*08:01~DRB1*03:01~DQB1*02:01	0.000471
A*02:01~C*05:01~B*44:02~DRB1*04:01~DQB1*03:01	0.000471
A*24:02~C*07:02~B*15:35~DRB1*04:05~DQB1*04:02	0.000469
A*03:01~C*08:02~B*14:02~DRB1*13:02~DQB1*06:09	0.000467
A*32:01~C*12:02~B*52:01~DRB1*15:02~DQB1*06:01	0.000467
A*32:01~C*14:02~B*51:07~DRB1*01:01~DQB1*05:01	0.000467
A*03:02~C*16:04~B*44:02~DRB1*04:02~DQB1*03:02	0.000467
A*32:01~C*12:02~B*52:01~DRB1*01:01~DQB1*05:01	0.000467
A*11:02~C*07:02~B*40:01~DRB1*15:01~DQB1*06:01	0.000466
A*24:02~C*01:02~B*46:01~DRB1*04:05~DQB1*04:01	0.000465
A*11:02~C*01:02~B*46:01~DRB1*12:02~DQB1*03:01	0.000464
A*24:02~C*01:02~B*15:01~DRB1*14:04~DQB1*05:03	0.000462
A*02:06~C*14:02~B*51:01~DRB1*15:01~DQB1*06:02	0.00046
A*02:01~C*01:02~B*54:01~DRB1*14:05~DQB1*05:03	0.000459
A*26:01~C*03:04~B*13:01~DRB1*16:02~DQB1*05:02	0.000458
A*30:01~C*06:02~B*13:02~DRB1*13:01~DQB1*06:03	0.000457
A*33:03~C*07:02~B*38:02~DRB1*08:03~DQB1*06:01	0.000456
A*24:02~C*03:04~B*40:02~DRB1*09:01~DQB1*03:03	0.000456
A*02:06~C*03:04~B*40:02~DRB1*08:02~DQB1*03:02	0.000455
A*11:01~C*12:03~B*55:02~DRB1*13:12~DQB1*03:01	0.000454
A*02:01~C*01:02~B*46:01~DRB1*04:05~DQB1*04:01	0.00045
A*29:01~C*15:05~B*07:05~DRB1*16:01~DQB1*05:02	0.000448
A*02:01~C*14:02~B*51:01~DRB1*12:02~DQB1*03:01	0.000447
A*11:01~C*14:02~B*51:02~DRB1*12:02~DQB1*03:01	0.000447
A*24:07~C*04:01~B*35:05~DRB1*15:02~DQB1*05:02	0.000445
A*02:01~C*03:03~B*40:01~DRB1*11:01~DQB1*03:01	0.000445
A*11:01~C*04:01~B*44:03~DRB1*07:01~DQB1*02:01	0.000444
A*02:01~C*08:01~B*15:13~DRB1*15:02~DQB1*05:01	0.00044
A*02:01~C*07:02~B*38:02~DRB1*15:01~DQB1*06:01	0.000438
A*02:01~C*07:02~B*58:01~DRB1*03:01~DQB1*02:01	0.000437
A*11:01~C*08:01~B*15:02~DRB1*14:01~DQB1*05:02	0.000437
A*24:02~C*07:02~B*40:01~DRB1*13:12~DQB1*03:01	0.000436
A*24:02~C*07:02~B*40:01~DRB1*11:01~DQB1*03:01	0.000434
A*24:02~C*07:02~B*40:01~DRB1*04:05~DQB1*04:01	0.000433
A*02:03~C*07:02~B*40:01~DRB1*04:05~DQB1*04:01	0.000433
A*02:07~C*14:02~B*51:01~DRB1*11:01~DQB1*03:01	0.000432
A*11:02~C*01:02~B*55:02~DRB1*11:01~DQB1*03:01	0.000431
A*11:01~C*07:02~B*40:01~DRB1*13:12~DQB1*03:01	0.00043
A*24:02~C*15:02~B*40:02~DRB1*15:02~DQB1*05:02	0.000429
A*11:01~C*01:02~B*54:01~DRB1*14:01~DQB1*05:02	0.000428
A*11:01~C*01:02~B*15:01~DRB1*09:01~DQB1*03:03	0.000427
A*02:01~C*03:04~B*13:01~DRB1*04:05~DQB1*04:01	0.000426
A*02:07~C*07:02~B*40:01~DRB1*08:03~DQB1*03:02	0.000425
A*11:01~C*03:03~B*18:01~DRB1*15:02~DQB1*05:02	0.000424
A*02:06~C*07:02~B*40:01~DRB1*14:05~DQB1*05:03	0.000416
A*02:01~C*07:02~B*40:01~DRB1*11:01~DQB1*03:01	0.000416
A*02:03~C*07:02~B*38:02~DRB1*11:01~DQB1*03:01	0.000414
A*02:06~C*03:03~B*35:01~DRB1*11:01~DQB1*03:01	0.000412
A*11:01~C*04:01~B*40:01~DRB1*12:01~DQB1*03:01	0.000411
A*24:02~C*14:02~B*51:01~DRB1*11:01~DQB1*03:01	0.000411
A*02:01~C*15:02~B*40:01~DRB1*14:05~DQB1*05:03	0.00041
A*02:01~C*03:04~B*40:01~DRB1*08:03~DQB1*03:01	0.000409
A*24:02~C*03:04~B*13:01~DRB1*15:01~DQB1*06:10	0.000408
A*02:06~C*08:01~B*40:06~DRB1*16:02~DQB1*05:02	0.000407
A*11:01~C*03:04~B*13:01~DRB1*11:01~DQB1*03:01	0.000406
A*11:02~C*08:01~B*15:02~DRB1*08:02~DQB1*06:01	0.000406
A*02:01~C*15:02~B*51:01~DRB1*09:01~DQB1*03:03	0.000405
A*24:02~C*01:02~B*46:01~DRB1*14:01~DQB1*05:03	0.000405
A*11:01~C*02:02~B*27:05~DRB1*04:05~DQB1*04:01	0.000403
A*24:02~C*07:02~B*38:02~DRB1*14:01~DQB1*03:01	0.000402
A*11:01~C*07:02~B*40:01~DRB1*15:01~DQB1*06:01	0.000402
A*24:02~C*07:02~B*07:05~DRB1*15:01~DQB1*06:01	0.0004
A*24:02~C*08:01~B*40:06~DRB1*11:01~DQB1*03:01	0.000399
A*02:03~C*04:03~B*40:01~DRB1*12:02~DQB1*05:02	0.000398
A*24:07~C*08:01~B*15:13~DRB1*12:02~DQB1*03:01	0.000397
A*26:01~C*07:02~B*38:02~DRB1*15:02~DQB1*05:01	0.000396
A*02:07~C*15:02~B*51:01~DRB1*09:01~DQB1*03:03	0.000396
A*02:01~C*03:04~B*40:01~DRB1*16:02~DQB1*05:02	0.000394
A*11:01~C*14:02~B*51:01~DRB1*14:05~DQB1*05:03	0.000393
A*02:01~C*06:02~B*57:01~DRB1*07:01~DQB1*03:03	0.000392
A*02:01~C*05:01~B*44:02~DRB1*01:01~DQB1*05:01	0.000392
A*02:03~C*04:03~B*40:01~DRB1*14:01~DQB1*05:02	0.000392
A*24:02~C*01:02~B*54:01~DRB1*04:04~DQB1*03:02	0.000392
A*11:01~C*03:03~B*15:01~DRB1*12:01~DQB1*03:01	0.000391
A*02:01~C*03:04~B*40:01~DRB1*09:01~DQB1*03:03	0.000389
A*11:02~C*08:01~B*15:02~DRB1*09:01~DQB1*03:03	0.000388
A*11:01~C*03:04~B*13:01~DRB1*04:04~DQB1*03:02	0.000388
A*31:01~C*03:04~B*51:01~DRB1*11:01~DQB1*03:01	0.000387
A*31:01~C*15:02~B*51:01~DRB1*11:01~DQB1*03:01	0.000387
A*11:01~C*12:03~B*55:02~DRB1*04:05~DQB1*04:01	0.000385
A*11:01~C*03:02~B*58:01~DRB1*07:01~DQB1*03:03	0.000385
A*24:02~C*15:02~B*40:06~DRB1*15:01~DQB1*06:01	0.000384
A*02:06~C*03:04~B*27:06~DRB1*15:02~DQB1*05:01	0.000383
A*24:02~C*04:01~B*35:01~DRB1*09:01~DQB1*03:02	0.000383
A*01:01~C*03:03~B*15:05~DRB1*11:01~DQB1*03:01	0.000383
A*02:03~C*03:04~B*40:01~DRB1*15:01~DQB1*06:02	0.000383
A*24:02~C*03:03~B*56:01~DRB1*15:02~DQB1*06:01	0.00038
A*02:01~C*08:01~B*48:01~DRB1*09:01~DQB1*03:03	0.000379
A*11:02~C*01:02~B*46:01~DRB1*15:01~DQB1*06:01	0.000378
A*11:01~C*07:02~B*40:01~DRB1*15:01~DQB1*05:02	0.000375
A*33:03~C*03:02~B*58:01~DRB1*01:01~DQB1*05:01	0.000374
A*26:01~C*07:02~B*40:01~DRB1*14:01~DQB1*05:02	0.000373
A*02:03~C*12:03~B*55:02~DRB1*15:01~DQB1*06:01	0.000373
A*02:01~C*01:02~B*55:01~DRB1*13:01~DQB1*06:03	0.000372
A*02:03~C*07:02~B*40:01~DRB1*08:03~DQB1*06:01	0.000372
A*02:06~C*08:01~B*46:01~DRB1*13:02~DQB1*06:04	0.000371
A*34:01~C*04:01~B*51:01~DRB1*15:02~DQB1*05:02	0.00037
A*02:07~C*01:03~B*46:01~DRB1*15:02~DQB1*05:02	0.00037
A*11:01~C*12:03~B*35:03~DRB1*04:01~DQB1*03:02	0.00037
A*11:01~C*07:02~B*15:01~DRB1*09:01~DQB1*03:03	0.00037
A*02:06~C*14:02~B*51:01~DRB1*12:01~DQB1*03:02	0.00037
A*11:01~C*03:03~B*15:12~DRB1*15:02~DQB1*05:02	0.00037
A*11:01~C*03:03~B*40:01~DRB1*15:02~DQB1*05:01	0.00037
A*24:02~C*01:02~B*56:01~DRB1*15:02~DQB1*06:01	0.000369
A*02:06~C*07:02~B*40:01~DRB1*08:03~DQB1*06:01	0.000368
A*02:07~C*01:02~B*46:01~DRB1*15:02~DQB1*05:01	0.000368
A*24:02~C*15:02~B*48:01~DRB1*15:01~DQB1*06:01	0.000368
A*02:01~C*01:02~B*55:02~DRB1*04:10~DQB1*04:02	0.000367
A*11:01~C*03:03~B*55:04~DRB1*12:01~DQB1*03:01	0.000366
A*24:02~C*14:02~B*51:01~DRB1*08:03~DQB1*06:01	0.000366
A*02:07~C*01:02~B*46:01~DRB1*07:01~DQB1*02:01	0.000366
A*24:02~C*03:04~B*40:01~DRB1*08:03~DQB1*06:01	0.000365
A*31:01~C*04:01~B*35:01~DRB1*08:02~DQB1*04:02	0.000365
A*33:03~C*07:01~B*44:03~DRB1*15:02~DQB1*06:01	0.000365
A*02:03~C*04:03~B*40:01~DRB1*08:03~DQB1*06:01	0.000365
A*11:01~C*12:03~B*15:32~DRB1*12:02~DQB1*03:01	0.000363
A*02:01~C*01:02~B*51:01~DRB1*04:03~DQB1*03:02	0.000363
A*11:01~C*04:01~B*35:01~DRB1*01:03~DQB1*05:01	0.000363
A*24:02~C*08:01~B*54:01~DRB1*16:02~DQB1*05:02	0.000363
A*24:02~C*03:03~B*35:01~DRB1*04:01~DQB1*03:01	0.000363
A*29:01~C*15:05~B*07:05~DRB1*07:01~DQB1*02:01	0.000362
A*02:06~C*08:01~B*48:03~DRB1*15:02~DQB1*05:02	0.000362
A*11:01~C*03:04~B*40:01~DRB1*15:02~DQB1*05:01	0.000362
A*02:03~C*03:04~B*13:01~DRB1*12:02~DQB1*03:01	0.000361
A*01:01~C*03:02~B*58:01~DRB1*13:02~DQB1*06:09	0.000361
A*02:07~C*06:02~B*13:02~DRB1*07:01~DQB1*02:01	0.000358
A*24:02~C*08:01~B*48:01~DRB1*15:02~DQB1*05:01	0.000358
A*24:02~C*03:04~B*27:06~DRB1*15:02~DQB1*05:01	0.000357
A*02:06~C*08:01~B*15:02~DRB1*13:12~DQB1*03:01	0.000357
A*11:01~C*08:01~B*15:18~DRB1*15:01~DQB1*06:02	0.000357
A*11:01~C*15:02~B*40:02~DRB1*11:01~DQB1*03:01	0.000357
A*02:07~C*14:02~B*51:01~DRB1*09:01~DQB1*03:03	0.000357
A*31:01~C*14:02~B*51:01~DRB1*08:02~DQB1*04:02	0.000356
A*11:01~C*01:02~B*56:01~DRB1*16:02~DQB1*05:02	0.000356
A*33:03~C*06:02~B*37:01~DRB1*10:01~DQB1*05:01	0.000356
A*31:01~C*14:02~B*51:01~DRB1*09:01~DQB1*03:03	0.000356
A*24:02~C*07:02~B*07:05~DRB1*14:04~DQB1*05:03	0.000356
A*24:02~C*15:05~B*07:05~DRB1*10:01~DQB1*05:01	0.000356
A*24:02~C*07:02~B*07:05~DRB1*04:05~DQB1*04:01	0.000356
A*24:02~C*07:02~B*07:05~DRB1*11:06~DQB1*03:01	0.000356
A*33:03~C*03:02~B*58:01~DRB1*04:06~DQB1*03:02	0.000355
A*02:07~C*07:02~B*39:01~DRB1*08:03~DQB1*06:01	0.000355
A*33:03~C*03:04~B*13:01~DRB1*16:02~DQB1*05:02	0.000355
A*24:02~C*12:03~B*35:03~DRB1*14:04~DQB1*05:03	0.000355
A*33:03~C*03:02~B*58:01~DRB1*13:02~DQB1*06:04	0.000354
A*02:03~C*12:03~B*55:02~DRB1*12:02~DQB1*03:01	0.000354
A*02:01~C*03:04~B*40:01~DRB1*01:01~DQB1*05:01	0.000353
A*02:01~C*04:03~B*15:21~DRB1*15:02~DQB1*05:02	0.000353
A*24:02~C*08:01~B*15:02~DRB1*14:10~DQB1*05:03	0.000353
A*24:02~C*03:03~B*15:01~DRB1*01:01~DQB1*05:01	0.000352
A*02:07~C*15:02~B*51:01~DRB1*14:05~DQB1*05:03	0.000352
A*02:01~C*04:01~B*35:01~DRB1*08:03~DQB1*06:01	0.000351
A*02:01~C*04:01~B*35:01~DRB1*01:01~DQB1*05:01	0.000351
A*30:01~C*06:02~B*13:02~DRB1*12:02~DQB1*03:01	0.000351
A*02:11~C*07:02~B*07:05~DRB1*15:01~DQB1*06:01	0.000351
A*29:01~C*08:01~B*15:02~DRB1*12:02~DQB1*03:01	0.00035
A*30:04~C*08:02~B*14:01~DRB1*04:04~DQB1*04:02	0.00035
A*03:01~C*12:03~B*35:03~DRB1*13:01~DQB1*06:03	0.00035
A*24:02~C*07:01~B*18:01~DRB1*03:01~DQB1*02:01	0.00035
A*01:01~C*17:01~B*41:01~DRB1*07:01~DQB1*03:03	0.00035
A*11:01~C*01:02~B*56:03~DRB1*09:01~DQB1*03:03	0.00035
A*24:02~C*03:04~B*40:02~DRB1*11:01~DQB1*03:01	0.00035
A*02:06~C*08:01~B*48:01~DRB1*04:07~DQB1*03:02	0.00035
A*24:02~C*12:02~B*52:01~DRB1*04:03~DQB1*03:01	0.00035
A*26:01~C*12:02~B*27:04~DRB1*11:01~DQB1*03:01	0.00035
A*24:02~C*07:02~B*52:01~DRB1*12:02~DQB1*03:01	0.00035
A*11:01~C*07:04~B*18:02~DRB1*11:01~DQB1*03:01	0.00035
A*24:02~C*08:01~B*15:13~DRB1*12:02~DQB1*03:01	0.00035
A*02:11~C*15:02~B*40:06~DRB1*07:01~DQB1*02:01	0.00035
A*31:01~C*03:03~B*15:11~DRB1*11:01~DQB1*03:01	0.00035
A*23:01~C*06:02~B*45:01~DRB1*07:01~DQB1*02:01	0.00035
A*03:01~C*06:02~B*57:01~DRB1*07:01~DQB1*03:03	0.00035
A*24:02~C*08:01~B*40:06~DRB1*12:01~DQB1*03:01	0.00035
A*26:01~C*01:02~B*46:01~DRB1*08:03~DQB1*06:01	0.00035
A*11:01~C*15:02~B*51:02~DRB1*04:03~DQB1*03:02	0.00035
A*02:06~C*04:01~B*15:01~DRB1*04:06~DQB1*03:02	0.000348
A*02:07~C*12:02~B*27:04~DRB1*04:03~DQB1*03:02	0.000347
A*24:02~C*08:01~B*48:01~DRB1*15:01~DQB1*05:02	0.000346
A*02:03~C*07:02~B*13:01~DRB1*12:02~DQB1*03:01	0.000344
A*02:03~C*04:03~B*13:01~DRB1*12:02~DQB1*03:01	0.000344
A*24:02~C*04:03~B*15:25~DRB1*15:02~DQB1*05:01	0.000342
A*02:03~C*01:02~B*46:01~DRB1*12:02~DQB1*03:01	0.000342
A*11:02~C*01:02~B*46:01~DRB1*04:05~DQB1*04:01	0.000342
A*02:07~C*07:02~B*40:01~DRB1*15:01~DQB1*06:02	0.00034
A*02:06~C*03:03~B*15:01~DRB1*15:01~DQB1*06:02	0.00034
A*24:07~C*15:02~B*40:02~DRB1*04:05~DQB1*05:03	0.00034
A*11:02~C*07:02~B*38:02~DRB1*09:01~DQB1*03:03	0.000339
A*02:06~C*01:02~B*46:01~DRB1*08:03~DQB1*06:01	0.000339
A*11:01~C*04:01~B*15:01~DRB1*15:01~DQB1*06:01	0.000339
A*02:01~C*07:02~B*40:01~DRB1*15:02~DQB1*05:01	0.000337
A*24:02~C*12:03~B*35:03~DRB1*08:03~DQB1*03:01	0.000336
A*11:01~C*07:02~B*40:01~DRB1*14:01~DQB1*05:03	0.000336
A*02:01~C*07:01~B*44:03~DRB1*07:01~DQB1*02:01	0.000336
A*26:01~C*07:02~B*40:01~DRB1*04:05~DQB1*03:02	0.000332
A*11:02~C*03:02~B*58:01~DRB1*13:02~DQB1*06:04	0.000331
A*24:02~C*01:02~B*54:01~DRB1*04:03~DQB1*03:02	0.000329
A*02:07~C*01:02~B*46:01~DRB1*04:05~DQB1*03:02	0.000329
A*24:02~C*08:01~B*54:01~DRB1*09:01~DQB1*03:03	0.000329
A*11:02~C*01:02~B*46:01~DRB1*14:01~DQB1*05:02	0.000329
A*02:07~C*04:01~B*15:01~DRB1*04:06~DQB1*03:02	0.000329
A*11:02~C*12:02~B*27:04~DRB1*11:01~DQB1*03:01	0.000328
A*02:01~C*08:01~B*40:06~DRB1*16:02~DQB1*05:02	0.000328
A*11:01~C*01:02~B*55:02~DRB1*14:01~DQB1*05:03	0.000326
A*02:01~C*15:02~B*51:02~DRB1*09:01~DQB1*03:03	0.000325
A*68:01~C*06:02~B*57:01~DRB1*07:01~DQB1*05:03	0.000325
A*11:01~C*03:03~B*35:01~DRB1*09:01~DQB1*03:03	0.000324
A*02:03~C*03:04~B*13:01~DRB1*15:01~DQB1*06:10	0.000324
A*02:03~C*03:04~B*13:01~DRB1*15:01~DQB1*06:02	0.000324
A*02:03~C*03:03~B*15:12~DRB1*15:02~DQB1*05:02	0.000323
A*11:02~C*12:02~B*27:04~DRB1*12:02~DQB1*05:01	0.000323
A*02:03~C*03:02~B*58:01~DRB1*03:01~DQB1*02:01	0.000322
A*11:01~C*03:03~B*15:01~DRB1*11:01~DQB1*03:01	0.000322
A*24:02~C*08:01~B*40:06~DRB1*14:01~DQB1*05:03	0.000321
A*24:02~C*08:01~B*15:02~DRB1*08:03~DQB1*06:01	0.000321
A*11:02~C*01:02~B*54:01~DRB1*04:05~DQB1*04:01	0.00032
A*11:01~C*04:01~B*35:01~DRB1*15:02~DQB1*06:01	0.000319
A*02:07~C*01:02~B*46:01~DRB1*14:05~DQB1*05:03	0.000319
A*24:02~C*03:03~B*35:01~DRB1*09:01~DQB1*03:03	0.000319
A*31:01~C*14:02~B*51:01~DRB1*16:02~DQB1*05:02	0.000318
A*11:01~C*12:03~B*55:02~DRB1*12:02~DQB1*03:01	0.000317
A*02:07~C*06:02~B*57:01~DRB1*07:01~DQB1*04:02	0.000317
A*02:06~C*03:04~B*40:01~DRB1*09:01~DQB1*03:03	0.000315
A*24:02~C*07:02~B*40:01~DRB1*15:01~DQB1*06:01	0.000314
A*02:07~C*15:05~B*07:05~DRB1*10:01~DQB1*05:01	0.000313
A*02:01~C*01:02~B*55:02~DRB1*14:05~DQB1*05:03	0.000313
A*33:03~C*03:02~B*58:01~DRB1*14:04~DQB1*05:03	0.000312
A*11:01~C*06:02~B*37:01~DRB1*10:01~DQB1*05:01	0.000312
A*02:06~C*08:01~B*40:06~DRB1*04:05~DQB1*04:01	0.000311
A*02:01~C*07:02~B*67:01~DRB1*12:01~DQB1*03:01	0.000311
A*02:01~C*08:01~B*48:01~DRB1*14:01~DQB1*05:02	0.000311
A*02:01~C*08:01~B*48:01~DRB1*12:01~DQB1*03:01	0.000311
A*02:01~C*03:04~B*13:01~DRB1*15:01~DQB1*05:02	0.000311
A*11:01~C*03:04~B*40:01~DRB1*04:06~DQB1*03:02	0.00031
A*24:02~C*07:01~B*44:03~DRB1*07:01~DQB1*02:01	0.00031
A*02:07~C*04:03~B*15:25~DRB1*12:02~DQB1*03:01	0.000309
A*11:01~C*03:03~B*15:11~DRB1*15:01~DQB1*06:02	0.000309
A*02:01~C*03:04~B*40:01~DRB1*04:06~DQB1*03:02	0.000306
A*11:01~C*04:01~B*35:01~DRB1*15:02~DQB1*05:01	0.000305
A*24:07~C*08:01~B*15:02~DRB1*15:02~DQB1*05:02	0.000304
A*11:01~C*07:02~B*40:01~DRB1*04:03~DQB1*03:02	0.000304
A*24:02~C*14:02~B*51:01~DRB1*14:01~DQB1*06:02	0.000302
A*24:07~C*07:04~B*18:01~DRB1*15:02~DQB1*05:01	0.000302
A*02:03~C*07:02~B*38:02~DRB1*12:02~DQB1*03:01	0.000301
A*02:01~C*03:03~B*15:11~DRB1*15:01~DQB1*05:03	0.000299
A*02:01~C*03:04~B*13:01~DRB1*08:03~DQB1*06:01	0.000298
A*33:03~C*07:01~B*44:03~DRB1*07:01~DQB1*03:03	0.000297
A*02:07~C*03:04~B*40:01~DRB1*12:01~DQB1*03:03	0.000297
A*11:01~C*01:03~B*46:01~DRB1*09:01~DQB1*03:03	0.000296
A*24:07~C*04:01~B*35:05~DRB1*12:02~DQB1*05:02	0.000296
A*02:07~C*14:02~B*51:01~DRB1*03:01~DQB1*02:01	0.000295
A*02:01~C*07:02~B*39:01~DRB1*14:01~DQB1*05:02	0.000293
A*02:07~C*07:02~B*39:05~DRB1*14:01~DQB1*05:03	0.000293
A*01:01~C*04:01~B*35:03~DRB1*11:01~DQB1*03:01	0.000292
A*26:01~C*03:04~B*40:02~DRB1*11:01~DQB1*03:01	0.000292
A*11:01~C*03:03~B*15:11~DRB1*12:02~DQB1*03:01	0.000292
A*31:01~C*07:02~B*40:01~DRB1*12:01~DQB1*03:01	0.000291
A*24:02~C*04:03~B*15:25~DRB1*15:01~DQB1*06:01	0.000291
A*26:01~C*03:04~B*13:01~DRB1*15:01~DQB1*06:01	0.000291
A*24:02~C*12:02~B*27:04~DRB1*11:01~DQB1*03:01	0.000291
A*24:02~C*14:02~B*51:01~DRB1*14:05~DQB1*05:03	0.00029
A*11:02~C*07:02~B*54:01~DRB1*04:05~DQB1*04:01	0.000289
A*11:02~C*12:02~B*40:01~DRB1*09:01~DQB1*03:03	0.000289
A*02:07~C*01:02~B*46:01~DRB1*12:01~DQB1*03:01	0.000288
A*31:01~C*14:02~B*51:01~DRB1*15:02~DQB1*06:01	0.000288
A*02:01~C*07:02~B*67:01~DRB1*16:02~DQB1*05:02	0.000287
A*02:01~C*14:02~B*51:01~DRB1*14:01~DQB1*05:03	0.000286
A*33:03~C*03:02~B*58:01~DRB1*15:02~DQB1*06:01	0.000286
A*02:11~C*14:02~B*51:01~DRB1*14:04~DQB1*05:03	0.000285
A*11:01~C*01:02~B*55:02~DRB1*09:01~DQB1*03:03	0.000285
A*24:02~C*03:04~B*40:01~DRB1*09:01~DQB1*03:03	0.000284
A*02:01~C*03:04~B*13:01~DRB1*14:01~DQB1*05:02	0.000284
A*02:01~C*07:02~B*40:01~DRB1*12:01~DQB1*05:02	0.000283
A*24:02~C*07:02~B*39:05~DRB1*16:02~DQB1*05:02	0.000282
A*11:02~C*07:02~B*38:02~DRB1*16:02~DQB1*05:02	0.000282
A*24:02~C*07:02~B*40:01~DRB1*04:05~DQB1*03:02	0.000282
A*26:01~C*01:02~B*46:01~DRB1*09:01~DQB1*03:03	0.00028
A*24:02~C*15:02~B*40:02~DRB1*04:05~DQB1*05:02	0.00028
A*11:01~C*15:02~B*51:01~DRB1*08:03~DQB1*06:01	0.000279
A*11:01~C*07:02~B*07:05~DRB1*15:02~DQB1*05:02	0.000279
A*11:01~C*07:02~B*52:01~DRB1*04:06~DQB1*03:02	0.000278
A*02:01~C*07:04~B*18:01~DRB1*12:02~DQB1*03:01	0.000278
A*02:07~C*01:02~B*55:02~DRB1*16:02~DQB1*05:02	0.000278
A*11:01~C*12:02~B*27:04~DRB1*11:01~DQB1*03:01	0.000278
A*24:02~C*03:04~B*40:01~DRB1*14:01~DQB1*05:02	0.000277
A*02:06~C*03:04~B*40:01~DRB1*14:05~DQB1*05:03	0.000277
A*11:01~C*07:02~B*38:02~DRB1*15:01~DQB1*06:01	0.000277
A*31:01~C*03:02~B*58:01~DRB1*13:02~DQB1*06:09	0.000277
A*11:02~C*04:01~B*15:01~DRB1*11:01~DQB1*05:02	0.000276
A*02:01~C*07:04~B*15:18~DRB1*04:01~DQB1*03:02	0.000276
A*02:07~C*01:02~B*46:01~DRB1*03:01~DQB1*02:01	0.000275
A*24:02~C*04:01~B*40:01~DRB1*11:01~DQB1*03:01	0.000275
A*24:02~C*14:02~B*51:01~DRB1*12:02~DQB1*03:01	0.000274
A*02:01~C*03:03~B*15:01~DRB1*11:01~DQB1*03:01	0.000274
A*11:01~C*03:03~B*15:12~DRB1*15:01~DQB1*05:02	0.000273
A*02:03~C*07:02~B*40:01~DRB1*12:01~DQB1*06:01	0.000273
A*24:02~C*12:02~B*52:01~DRB1*04:03~DQB1*03:02	0.000273
A*11:01~C*12:02~B*51:02~DRB1*12:02~DQB1*05:02	0.000272
A*11:01~C*07:02~B*39:01~DRB1*16:02~DQB1*05:02	0.000272
A*24:02~C*07:02~B*40:01~DRB1*14:01~DQB1*05:03	0.000272
A*02:11~C*04:01~B*35:03~DRB1*15:01~DQB1*06:01	0.000271
A*24:02~C*03:03~B*15:01~DRB1*15:01~DQB1*03:01	0.00027
A*11:01~C*03:04~B*13:01~DRB1*15:02~DQB1*06:02	0.00027
A*11:01~C*01:02~B*46:01~DRB1*15:01~DQB1*06:01	0.00027
A*02:01~C*07:02~B*39:01~DRB1*11:01~DQB1*03:02	0.000268
A*02:01~C*03:03~B*40:06~DRB1*09:01~DQB1*03:03	0.000268
A*02:01~C*01:02~B*54:01~DRB1*04:05~DQB1*03:03	0.000268
A*24:02~C*07:02~B*40:01~DRB1*14:01~DQB1*05:02	0.000268
A*02:06~C*15:02~B*40:01~DRB1*15:01~DQB1*05:02	0.000267
A*33:03~C*01:02~B*46:01~DRB1*09:01~DQB1*04:01	0.000267
A*24:02~C*07:02~B*07:02~DRB1*15:01~DQB1*06:02	0.000267
A*11:01~C*04:03~B*40:01~DRB1*04:05~DQB1*04:01	0.000265
A*24:07~C*14:02~B*35:03~DRB1*15:02~DQB1*06:01	0.000265
A*02:01~C*07:02~B*40:01~DRB1*08:09~DQB1*04:02	0.000263
A*02:01~C*03:04~B*13:01~DRB1*15:01~DQB1*06:10	0.000263
A*02:03~C*03:04~B*40:01~DRB1*15:01~DQB1*06:01	0.000263
A*33:03~C*03:02~B*58:01~DRB1*15:01~DQB1*06:01	0.000262
A*11:01~C*08:01~B*13:01~DRB1*16:02~DQB1*05:02	0.00026
A*02:01~C*04:03~B*15:25~DRB1*15:02~DQB1*05:02	0.00026
A*11:01~C*07:02~B*40:01~DRB1*15:02~DQB1*05:01	0.00026
A*11:01~C*07:02~B*38:02~DRB1*15:04~DQB1*05:03	0.000259
A*11:01~C*01:02~B*54:01~DRB1*12:01~DQB1*03:01	0.000259
A*02:07~C*03:04~B*40:01~DRB1*09:01~DQB1*03:03	0.000258
A*11:01~C*03:04~B*27:06~DRB1*12:02~DQB1*03:01	0.000257
A*11:02~C*12:02~B*27:04~DRB1*09:01~DQB1*03:03	0.000257
A*02:03~C*14:02~B*51:01~DRB1*15:01~DQB1*06:02	0.000257
A*11:01~C*15:02~B*55:02~DRB1*12:02~DQB1*03:01	0.000257
A*11:01~C*07:02~B*39:01~DRB1*11:01~DQB1*03:01	0.000257
A*68:01~C*15:02~B*51:01~DRB1*13:01~DQB1*06:03	0.000257
A*31:01~C*03:03~B*15:01~DRB1*15:01~DQB1*06:02	0.000257
A*11:01~C*07:02~B*58:01~DRB1*08:03~DQB1*06:01	0.000257
A*11:01~C*04:01~B*35:01~DRB1*04:07~DQB1*03:02	0.000256
A*02:07~C*01:03~B*46:01~DRB1*15:01~DQB1*06:01	0.000256
A*24:02~C*03:04~B*13:01~DRB1*15:02~DQB1*06:02	0.000256
A*24:02~C*07:02~B*38:02~DRB1*15:04~DQB1*05:02	0.000256
A*02:01~C*02:02~B*27:05~DRB1*15:02~DQB1*06:01	0.000255
A*11:01~C*12:03~B*55:02~DRB1*15:02~DQB1*05:02	0.000255
A*11:01~C*02:02~B*27:05~DRB1*04:08~DQB1*03:01	0.000255
A*11:01~C*14:02~B*51:02~DRB1*04:05~DQB1*04:01	0.000255
A*11:01~C*04:06~B*13:01~DRB1*15:02~DQB1*05:01	0.000254
A*02:03~C*01:02~B*46:01~DRB1*16:02~DQB1*05:02	0.000254
A*24:02~C*01:02~B*56:01~DRB1*14:01~DQB1*05:02	0.000253
A*24:02~C*15:02~B*40:06~DRB1*14:04~DQB1*05:03	0.000253
A*33:03~C*04:01~B*15:27~DRB1*04:06~DQB1*03:02	0.000253
A*11:01~C*03:03~B*55:01~DRB1*04:07~DQB1*03:01	0.000252
A*11:02~C*01:02~B*15:01~DRB1*04:06~DQB1*03:02	0.000252
A*11:01~C*03:04~B*40:01~DRB1*15:01~DQB1*06:02	0.000252
A*24:10~C*07:04~B*15:02~DRB1*15:01~DQB1*06:02	0.000251
A*24:07~C*08:01~B*15:02~DRB1*15:01~DQB1*06:01	0.000251
A*02:06~C*08:01~B*48:03~DRB1*04:05~DQB1*04:01	0.000251
A*33:03~C*03:02~B*58:01~DRB1*07:01~DQB1*03:03	0.000251
A*33:03~C*07:02~B*38:02~DRB1*16:02~DQB1*05:02	0.00025
A*68:01~C*07:04~B*15:18~DRB1*07:01~DQB1*02:01	0.00025
A*03:01~C*07:02~B*07:02~DRB1*04:03~DQB1*03:02	0.00025
A*11:01~C*03:04~B*40:01~DRB1*04:04~DQB1*03:02	0.000249
A*24:02~C*08:01~B*48:01~DRB1*12:02~DQB1*03:01	0.000249
A*11:02~C*03:04~B*13:01~DRB1*14:05~DQB1*05:03	0.000249
A*24:02~C*12:03~B*55:02~DRB1*04:03~DQB1*03:02	0.000249
A*02:01~C*08:01~B*48:01~DRB1*15:01~DQB1*05:01	0.000248
A*33:03~C*04:01~B*35:03~DRB1*14:04~DQB1*05:03	0.000248
A*11:01~C*04:01~B*39:15~DRB1*15:02~DQB1*05:02	0.000247
A*24:02~C*03:04~B*46:01~DRB1*09:01~DQB1*03:03	0.000247
A*24:02~C*05:01~B*44:02~DRB1*10:01~DQB1*05:01	0.000247
A*24:02~C*03:03~B*40:01~DRB1*08:03~DQB1*06:01	0.000247
A*31:01~C*07:02~B*39:01~DRB1*08:03~DQB1*06:01	0.000247
A*02:01~C*03:03~B*35:01~DRB1*04:03~DQB1*05:02	0.000247
A*02:01~C*03:03~B*35:01~DRB1*04:06~DQB1*03:02	0.000247
A*02:01~C*16:01~B*44:03~DRB1*07:01~DQB1*03:01	0.000246
A*02:03~C*01:02~B*46:01~DRB1*08:03~DQB1*04:01	0.000246
A*11:01~C*15:02~B*40:06~DRB1*14:04~DQB1*05:03	0.000246
A*01:01~C*04:01~B*35:02~DRB1*11:04~DQB1*03:01	0.000246
A*02:01~C*01:02~B*54:01~DRB1*10:01~DQB1*05:01	0.000245
A*11:01~C*04:01~B*15:01~DRB1*14:04~DQB1*05:03	0.000245
A*11:01~C*03:03~B*15:01~DRB1*14:04~DQB1*05:03	0.000245
A*24:02~C*08:01~B*48:01~DRB1*15:02~DQB1*05:02	0.000245
A*11:01~C*04:01~B*35:05~DRB1*15:02~DQB1*05:01	0.000245
A*02:01~C*08:01~B*15:13~DRB1*15:02~DQB1*05:02	0.000245
A*01:01~C*04:01~B*35:01~DRB1*10:01~DQB1*05:01	0.000245
A*01:01~C*03:03~B*35:01~DRB1*15:01~DQB1*06:02	0.000245
A*01:01~C*12:03~B*35:03~DRB1*13:01~DQB1*06:03	0.000245
A*02:07~C*01:02~B*55:02~DRB1*11:01~DQB1*03:01	0.000245
A*02:11~C*12:03~B*40:01~DRB1*15:02~DQB1*06:01	0.000245
A*02:06~C*08:01~B*13:02~DRB1*15:01~DQB1*06:02	0.000245
A*02:01~C*04:03~B*15:25~DRB1*08:03~DQB1*03:01	0.000244
A*02:01~C*03:04~B*40:03~DRB1*14:05~DQB1*05:03	0.000244
A*31:01~C*15:02~B*51:02~DRB1*11:01~DQB1*03:01	0.000244
A*34:01~C*07:02~B*40:02~DRB1*15:02~DQB1*05:01	0.000244
A*02:11~C*07:04~B*15:18~DRB1*04:03~DQB1*03:02	0.000244
A*02:01~C*03:03~B*15:01~DRB1*12:01~DQB1*03:01	0.000244
A*02:06~C*08:01~B*15:02~DRB1*07:01~DQB1*02:01	0.000244
A*31:01~C*12:02~B*52:01~DRB1*15:02~DQB1*06:01	0.000244
A*68:01~C*12:02~B*52:01~DRB1*08:03~DQB1*03:01	0.000244
A*33:03~C*15:02~B*51:01~DRB1*04:07~DQB1*03:01	0.000244
A*11:01~C*03:03~B*55:02~DRB1*14:05~DQB1*05:03	0.000244
A*11:02~C*01:02~B*55:02~DRB1*08:03~DQB1*03:03	0.000244
A*02:06~C*07:02~B*07:05~DRB1*12:02~DQB1*03:01	0.000243
A*31:01~C*04:01~B*35:03~DRB1*13:01~DQB1*06:03	0.000243
A*31:01~C*04:01~B*35:01~DRB1*08:03~DQB1*06:01	0.000243
A*31:01~C*04:01~B*35:03~DRB1*03:01~DQB1*02:01	0.000243
A*31:01~C*04:01~B*35:01~DRB1*12:02~DQB1*03:01	0.000243
A*02:01~C*08:01~B*15:02~DRB1*08:02~DQB1*05:02	0.000243
A*02:01~C*03:04~B*40:02~DRB1*08:03~DQB1*06:01	0.000243
A*02:03~C*04:01~B*15:27~DRB1*04:06~DQB1*03:02	0.000243
A*11:01~C*15:05~B*07:05~DRB1*10:01~DQB1*05:01	0.000243
A*02:07~C*07:02~B*38:02~DRB1*08:03~DQB1*06:01	0.000242
A*11:04~C*12:02~B*18:01~DRB1*12:02~DQB1*03:01	0.000242
A*02:01~C*08:01~B*40:06~DRB1*04:03~DQB1*03:02	0.000242
A*02:06~C*03:03~B*15:11~DRB1*09:01~DQB1*03:03	0.000242
A*11:01~C*04:01~B*35:01~DRB1*13:01~DQB1*06:03	0.000242
A*11:01~C*12:03~B*35:03~DRB1*13:01~DQB1*06:03	0.000242
A*02:01~C*12:02~B*52:01~DRB1*13:01~DQB1*06:03	0.000242
A*02:07~C*07:02~B*15:25~DRB1*15:02~DQB1*05:01	0.000242
A*24:07~C*03:04~B*27:06~DRB1*14:04~DQB1*05:03	0.000241
A*24:02~C*07:02~B*27:06~DRB1*12:02~DQB1*03:01	0.000241
A*33:03~C*01:02~B*46:01~DRB1*12:02~DQB1*03:01	0.000241
A*02:11~C*04:01~B*35:03~DRB1*15:02~DQB1*06:01	0.000241
A*02:07~C*07:02~B*38:02~DRB1*03:01~DQB1*02:01	0.00024
A*11:01~C*15:02~B*40:06~DRB1*15:02~DQB1*06:01	0.00024
A*02:03~C*01:02~B*55:02~DRB1*16:02~DQB1*05:02	0.00024
A*11:01~C*02:02~B*27:05~DRB1*14:07~DQB1*05:03	0.00024
A*24:02~C*01:02~B*55:01~DRB1*13:02~DQB1*06:04	0.00024
A*01:01~C*06:02~B*57:01~DRB1*15:02~DQB1*06:01	0.00024
A*11:01~C*01:02~B*56:01~DRB1*15:01~DQB1*06:02	0.00024
A*02:06~C*08:01~B*40:06~DRB1*15:01~DQB1*06:02	0.00024
A*24:02~C*03:02~B*58:01~DRB1*04:05~DQB1*04:01	0.000239
A*11:01~C*08:01~B*48:01~DRB1*04:03~DQB1*03:02	0.000239
A*24:02~C*07:02~B*38:02~DRB1*09:01~DQB1*03:03	0.000239
A*33:03~C*07:02~B*39:01~DRB1*11:01~DQB1*03:01	0.000239
A*24:07~C*04:01~B*40:01~DRB1*15:02~DQB1*05:02	0.000239
A*26:01~C*07:02~B*40:01~DRB1*12:01~DQB1*03:01	0.000239
A*01:01~C*06:02~B*37:01~DRB1*07:01~DQB1*03:03	0.000239
A*02:06~C*03:03~B*35:01~DRB1*12:02~DQB1*03:01	0.000239
A*33:03~C*07:01~B*44:03~DRB1*10:01~DQB1*05:01	0.000239
A*30:01~C*06:02~B*13:02~DRB1*09:01~DQB1*03:03	0.000238
A*02:06~C*12:03~B*15:32~DRB1*15:04~DQB1*05:02	0.000238
A*02:06~C*07:02~B*15:25~DRB1*15:02~DQB1*05:01	0.000238
A*11:01~C*08:01~B*15:18~DRB1*09:01~DQB1*03:03	0.000238
A*11:01~C*16:02~B*40:06~DRB1*10:01~DQB1*05:01	0.000238
A*11:01~C*07:02~B*40:02~DRB1*11:01~DQB1*03:01	0.000238
A*31:01~C*15:02~B*51:02~DRB1*12:02~DQB1*03:01	0.000238
A*31:01~C*15:02~B*51:01~DRB1*16:02~DQB1*05:02	0.000238
A*11:01~C*01:02~B*56:04~DRB1*11:01~DQB1*03:01	0.000238
A*11:01~C*01:02~B*56:04~DRB1*12:02~DQB1*03:01	0.000238
A*11:01~C*04:10~B*56:01~DRB1*08:01~DQB1*04:02	0.000238
A*11:01~C*01:02~B*56:01~DRB1*09:01~DQB1*03:03	0.000238
A*11:01~C*01:02~B*54:01~DRB1*08:03~DQB1*06:01	0.000237
A*24:02~C*07:02~B*39:01~DRB1*04:04~DQB1*03:02	0.000237
A*24:02~C*07:02~B*39:05~DRB1*14:01~DQB1*05:03	0.000237
A*24:02~C*07:02~B*39:01~DRB1*11:01~DQB1*03:01	0.000237
A*24:02~C*07:02~B*39:05~DRB1*15:02~DQB1*05:02	0.000237
A*24:02~C*07:02~B*07:02~DRB1*13:01~DQB1*06:03	0.000237
A*33:03~C*07:02~B*38:02~DRB1*15:02~DQB1*05:01	0.000237
A*01:01~C*08:01~B*15:02~DRB1*12:02~DQB1*03:01	0.000237
A*11:01~C*03:03~B*15:01~DRB1*14:05~DQB1*05:03	0.000237
A*02:11~C*03:03~B*15:05~DRB1*13:01~DQB1*06:03	0.000237
A*24:07~C*04:01~B*35:05~DRB1*16:02~DQB1*05:02	0.000237
A*02:01~C*14:02~B*51:01~DRB1*08:02~DQB1*04:02	0.000237
A*02:06~C*14:02~B*51:01~DRB1*04:05~DQB1*04:01	0.000237
A*02:01~C*01:02~B*51:01~DRB1*01:01~DQB1*05:01	0.000237
A*01:01~C*07:01~B*44:03~DRB1*13:01~DQB1*02:01	0.000237
A*02:07~C*03:04~B*13:01~DRB1*04:03~DQB1*03:02	0.000237
A*24:07~C*04:01~B*35:03~DRB1*07:01~DQB1*06:03	0.000236
A*24:02~C*04:01~B*15:27~DRB1*15:01~DQB1*06:01	0.000236
A*24:02~C*15:02~B*51:02~DRB1*08:02~DQB1*04:02	0.000236
A*24:02~C*03:04~B*51:01~DRB1*15:01~DQB1*06:02	0.000236
A*24:02~C*15:02~B*51:01~DRB1*14:03~DQB1*03:01	0.000236
A*24:02~C*08:01~B*40:06~DRB1*15:01~DQB1*05:02	0.000236
A*24:02~C*07:02~B*40:02~DRB1*15:02~DQB1*05:02	0.000236
A*24:02~C*15:02~B*40:06~DRB1*15:02~DQB1*06:01	0.000236
A*02:03~C*03:04~B*13:01~DRB1*16:02~DQB1*05:02	0.000236
A*24:02~C*08:01~B*48:01~DRB1*01:01~DQB1*05:01	0.000236
A*24:02~C*08:03~B*48:01~DRB1*14:01~DQB1*05:03	0.000236
A*24:02~C*07:02~B*48:01~DRB1*08:03~DQB1*06:01	0.000236
A*02:01~C*03:02~B*58:01~DRB1*03:01~DQB1*03:01	0.000236
A*33:03~C*04:01~B*35:03~DRB1*13:01~DQB1*06:03	0.000236
A*11:01~C*12:02~B*52:01~DRB1*01:01~DQB1*05:01	0.000236
A*02:03~C*08:01~B*15:02~DRB1*15:02~DQB1*05:01	0.000236
A*11:01~C*01:02~B*15:58~DRB1*11:01~DQB1*03:01	0.000236
A*26:01~C*03:03~B*15:12~DRB1*15:02~DQB1*05:02	0.000235
A*02:06~C*01:02~B*46:01~DRB1*09:01~DQB1*03:03	0.000235
A*11:01~C*16:02~B*51:01~DRB1*03:01~DQB1*02:01	0.000235
A*02:07~C*14:03~B*44:03~DRB1*13:02~DQB1*06:04	0.000235
A*02:01~C*07:04~B*44:02~DRB1*11:01~DQB1*03:01	0.000235
A*24:02~C*14:02~B*15:02~DRB1*09:01~DQB1*03:03	0.000235
A*11:04~C*15:02~B*51:02~DRB1*12:02~DQB1*03:01	0.000235
A*11:01~C*16:02~B*51:01~DRB1*07:01~DQB1*02:01	0.000235
A*26:01~C*16:02~B*51:01~DRB1*03:01~DQB1*02:01	0.000235
A*11:01~C*03:03~B*15:01~DRB1*07:01~DQB1*03:03	0.000235
A*24:02~C*12:02~B*27:04~DRB1*09:01~DQB1*03:03	0.000235
A*33:03~C*03:04~B*40:01~DRB1*16:02~DQB1*05:02	0.000235
A*24:02~C*03:03~B*15:12~DRB1*15:02~DQB1*03:01	0.000235
A*11:01~C*07:04~B*18:01~DRB1*12:02~DQB1*03:01	0.000235
A*24:07~C*07:02~B*07:05~DRB1*14:04~DQB1*05:03	0.000235
A*02:01~C*01:02~B*27:05~DRB1*01:01~DQB1*05:01	0.000235
A*02:16~C*12:03~B*39:01~DRB1*07:01~DQB1*02:01	0.000234
A*02:01~C*08:01~B*15:01~DRB1*15:01~DQB1*06:02	0.000234
A*02:01~C*03:03~B*35:01~DRB1*04:05~DQB1*04:01	0.000234
A*33:03~C*03:04~B*40:01~DRB1*04:10~DQB1*04:02	0.000234
A*02:05~C*06:02~B*50:01~DRB1*03:01~DQB1*02:01	0.000234
A*03:01~C*07:04~B*15:18~DRB1*04:03~DQB1*03:02	0.000234
A*03:01~C*01:02~B*55:01~DRB1*07:01~DQB1*02:01	0.000234
A*03:01~C*02:02~B*27:05~DRB1*04:01~DQB1*03:01	0.000234
A*26:01~C*12:03~B*38:01~DRB1*14:01~DQB1*05:03	0.000234
A*74:01~C*14:02~B*51:01~DRB1*12:01~DQB1*03:02	0.000234
A*68:01~C*08:01~B*48:01~DRB1*13:01~DQB1*06:03	0.000234
A*03:02~C*04:01~B*35:01~DRB1*13:01~DQB1*05:01	0.000234
A*68:01~C*07:04~B*15:18~DRB1*15:01~DQB1*06:02	0.000234
A*33:03~C*15:02~B*40:02~DRB1*08:03~DQB1*05:03	0.000234
A*02:03~C*12:03~B*55:02~DRB1*04:10~DQB1*04:02	0.000234
A*02:06~C*01:02~B*56:01~DRB1*13:12~DQB1*03:01	0.000234
A*32:01~C*07:04~B*15:29~DRB1*16:02~DQB1*05:02	0.000234
A*24:02~C*03:04~B*40:06~DRB1*11:01~DQB1*03:01	0.000234
A*02:11~C*15:02~B*40:06~DRB1*04:03~DQB1*03:02	0.000234
A*24:10~C*07:04~B*18:02~DRB1*15:02~DQB1*05:01	0.000234
A*33:03~C*01:02~B*55:01~DRB1*01:01~DQB1*05:01	0.000234
A*34:05~C*07:02~B*38:02~DRB1*04:05~DQB1*04:01	0.000234
A*03:01~C*01:02~B*55:01~DRB1*10:01~DQB1*05:01	0.000234
A*01:01~C*16:02~B*51:01~DRB1*01:01~DQB1*03:01	0.000234
A*29:01~C*06:02~B*57:01~DRB1*07:01~DQB1*03:03	0.000234
A*01:01~C*07:01~B*15:17~DRB1*13:01~DQB1*06:03	0.000234
A*24:02~C*12:03~B*18:01~DRB1*13:01~DQB1*06:03	0.000234
A*26:03~C*04:01~B*15:01~DRB1*11:01~DQB1*05:02	0.000234
A*32:01~C*15:02~B*51:01~DRB1*15:01~DQB1*06:02	0.000234
A*24:02~C*12:02~B*40:06~DRB1*04:03~DQB1*03:02	0.000234
A*26:01~C*14:02~B*51:01~DRB1*13:01~DQB1*06:03	0.000234
A*68:01~C*02:02~B*27:05~DRB1*04:03~DQB1*05:03	0.000234
A*30:01~C*04:01~B*35:02~DRB1*07:01~DQB1*02:01	0.000234
A*74:01~C*07:02~B*38:02~DRB1*15:04~DQB1*05:02	0.000234
A*68:01~C*03:04~B*40:01~DRB1*11:01~DQB1*03:01	0.000234
A*23:01~C*07:02~B*07:02~DRB1*15:02~DQB1*06:01	0.000234
A*26:02~C*03:03~B*15:01~DRB1*14:06~DQB1*03:01	0.000234
A*26:01~C*07:02~B*07:05~DRB1*12:02~DQB1*05:02	0.000234
A*29:01~C*04:03~B*15:25~DRB1*08:03~DQB1*06:01	0.000234
A*03:01~C*02:02~B*27:05~DRB1*09:01~DQB1*03:03	0.000234
A*03:02~C*04:01~B*35:03~DRB1*15:01~DQB1*06:01	0.000234
A*03:02~C*15:02~B*51:01~DRB1*04:02~DQB1*03:01	0.000234
A*02:06~C*07:02~B*56:01~DRB1*08:03~DQB1*06:01	0.000234
A*30:04~C*08:02~B*14:01~DRB1*08:02~DQB1*03:02	0.000234
A*01:01~C*07:04~B*15:18~DRB1*11:01~DQB1*03:01	0.000234
A*11:01~C*08:01~B*81:01~DRB1*11:01~DQB1*03:01	0.000234
A*26:03~C*03:03~B*15:01~DRB1*09:01~DQB1*03:01	0.000234
A*24:02~C*15:02~B*40:06~DRB1*04:01~DQB1*03:01	0.000234
A*32:01~C*07:02~B*07:05~DRB1*14:04~DQB1*05:03	0.000234
A*24:02~C*07:02~B*15:35~DRB1*15:14~DQB1*05:02	0.000234
A*24:02~C*07:04~B*18:01~DRB1*12:02~DQB1*03:01	0.000234
A*03:02~C*01:02~B*13:02~DRB1*07:01~DQB1*03:01	0.000234
A*31:01~C*01:02~B*55:01~DRB1*10:01~DQB1*05:01	0.000234
A*03:01~C*12:03~B*35:03~DRB1*07:01~DQB1*03:03	0.000234
A*31:01~C*01:02~B*56:01~DRB1*14:15~DQB1*03:01	0.000234
A*31:01~C*01:02~B*46:01~DRB1*12:02~DQB1*03:01	0.000234
A*02:03~C*08:01~B*15:13~DRB1*15:02~DQB1*05:02	0.000234
A*02:05~C*06:02~B*50:01~DRB1*13:02~DQB1*06:04	0.000234
A*31:01~C*01:02~B*54:01~DRB1*08:03~DQB1*06:01	0.000234
A*03:01~C*02:02~B*27:05~DRB1*04:08~DQB1*03:01	0.000234
A*02:01~C*01:02~B*56:01~DRB1*14:01~DQB1*05:02	0.000234
A*32:01~C*12:02~B*52:01~DRB1*11:01~DQB1*03:01	0.000234
A*11:02~C*16:04~B*44:02~DRB1*11:04~DQB1*03:01	0.000234
A*26:01~C*07:02~B*07:02~DRB1*13:01~DQB1*06:03	0.000234
A*01:01~C*16:04~B*38:01~DRB1*13:01~DQB1*03:01	0.000234
A*31:01~C*15:02~B*40:01~DRB1*08:03~DQB1*06:01	0.000234
A*24:02~C*12:02~B*52:01~DRB1*10:01~DQB1*05:01	0.000234
A*34:01~C*04:03~B*15:21~DRB1*08:03~DQB1*06:01	0.000234
A*24:02~C*12:04~B*40:06~DRB1*14:04~DQB1*05:03	0.000234
A*24:02~C*03:04~B*40:03~DRB1*12:01~DQB1*03:01	0.000234
A*34:01~C*04:03~B*15:21~DRB1*15:02~DQB1*03:01	0.000234
A*26:01~C*01:02~B*40:02~DRB1*14:01~DQB1*05:03	0.000234
A*02:05~C*17:01~B*41:01~DRB1*11:04~DQB1*03:02	0.000234
A*02:03~C*01:02~B*55:02~DRB1*04:04~DQB1*03:02	0.000234
A*03:01~C*07:01~B*18:01~DRB1*04:03~DQB1*03:02	0.000234
A*24:02~C*08:01~B*48:03~DRB1*14:18~DQB1*05:03	0.000234
A*02:07~C*08:03~B*48:01~DRB1*14:05~DQB1*05:03	0.000234
A*11:01~C*07:04~B*18:01~DRB1*14:01~DQB1*05:02	0.000234
A*32:01~C*12:02~B*52:01~DRB1*15:02~DQB1*05:03	0.000234
A*26:01~C*04:01~B*15:01~DRB1*04:06~DQB1*03:02	0.000233
A*02:01~C*12:03~B*35:03~DRB1*10:01~DQB1*05:01	0.000233
A*02:03~C*07:04~B*18:01~DRB1*15:02~DQB1*05:01	0.000233
A*03:01~C*07:02~B*07:02~DRB1*15:01~DQB1*05:03	0.000233
A*33:03~C*01:02~B*46:01~DRB1*14:01~DQB1*05:02	0.000233
A*11:01~C*08:01~B*15:02~DRB1*10:01~DQB1*05:01	0.000233
A*24:02~C*14:02~B*51:01~DRB1*12:01~DQB1*03:03	0.000232
A*01:01~C*07:01~B*44:03~DRB1*07:01~DQB1*02:01	0.000232
A*01:01~C*03:03~B*44:03~DRB1*07:01~DQB1*02:01	0.000232
A*11:01~C*15:02~B*51:02~DRB1*04:05~DQB1*04:01	0.000232
A*03:01~C*04:01~B*35:01~DRB1*15:02~DQB1*06:01	0.000232
A*02:01~C*07:04~B*51:01~DRB1*04:04~DQB1*03:02	0.000232
A*11:01~C*04:03~B*15:25~DRB1*11:01~DQB1*05:02	0.000231
A*02:03~C*03:04~B*40:01~DRB1*14:01~DQB1*05:02	0.000231
A*24:02~C*03:03~B*40:02~DRB1*12:01~DQB1*03:01	0.00023
A*26:01~C*15:02~B*40:01~DRB1*15:01~DQB1*05:02	0.00023
A*33:03~C*03:03~B*15:05~DRB1*15:02~DQB1*05:03	0.000228
A*02:06~C*03:03~B*15:11~DRB1*15:01~DQB1*06:02	0.000227
A*02:03~C*03:03~B*35:01~DRB1*14:01~DQB1*05:02	0.000227
A*01:01~C*12:02~B*52:01~DRB1*07:01~DQB1*05:03	0.000225
A*02:06~C*07:02~B*07:05~DRB1*15:02~DQB1*05:02	0.000225
A*33:03~C*03:02~B*40:01~DRB1*11:01~DQB1*03:01	0.000224
A*33:03~C*04:03~B*40:01~DRB1*11:01~DQB1*03:01	0.000224
A*02:01~C*07:04~B*51:01~DRB1*04:05~DQB1*04:01	0.000224
A*02:07~C*08:01~B*27:06~DRB1*12:02~DQB1*03:01	0.000224
A*02:07~C*03:04~B*27:06~DRB1*12:02~DQB1*03:01	0.000224
A*02:06~C*08:01~B*35:01~DRB1*12:01~DQB1*03:03	0.000222
A*02:06~C*01:02~B*46:01~DRB1*12:02~DQB1*03:01	0.000222
A*24:02~C*12:02~B*52:01~DRB1*13:01~DQB1*06:03	0.000222
A*02:03~C*07:02~B*40:01~DRB1*15:01~DQB1*05:02	0.000222
A*29:02~C*06:02~B*45:01~DRB1*15:01~DQB1*06:02	0.000221
A*11:02~C*07:02~B*40:01~DRB1*12:02~DQB1*03:01	0.000221
A*24:02~C*03:03~B*35:01~DRB1*16:02~DQB1*05:02	0.000221
A*11:01~C*07:02~B*40:01~DRB1*15:01~DQB1*05:03	0.000219
A*24:02~C*01:02~B*54:01~DRB1*15:01~DQB1*06:09	0.000219
A*31:01~C*06:02~B*13:02~DRB1*07:01~DQB1*02:01	0.000218
A*02:01~C*14:02~B*51:02~DRB1*12:02~DQB1*03:01	0.000218
A*24:10~C*07:02~B*40:01~DRB1*08:03~DQB1*06:01	0.000218
A*33:03~C*04:01~B*35:01~DRB1*15:01~DQB1*06:02	0.000218
A*02:06~C*03:04~B*39:01~DRB1*15:01~DQB1*06:74	0.000217
A*02:01~C*07:04~B*51:01~DRB1*09:01~DQB1*03:03	0.000216
A*24:02~C*03:04~B*13:01~DRB1*15:02~DQB1*05:01	0.000216
A*02:01~C*07:02~B*38:02~DRB1*15:01~DQB1*06:02	0.000215
A*33:03~C*03:02~B*58:01~DRB1*04:05~DQB1*04:01	0.000215
A*01:01~C*04:01~B*35:02~DRB1*11:04~DQB1*06:03	0.000214
A*03:01~C*15:02~B*40:06~DRB1*14:04~DQB1*05:03	0.000214
A*30:01~C*08:01~B*15:02~DRB1*12:02~DQB1*03:01	0.000214
A*24:02~C*08:01~B*15:02~DRB1*04:05~DQB1*04:01	0.000213
A*02:01~C*03:04~B*40:02~DRB1*04:05~DQB1*04:01	0.000212
A*11:01~C*07:02~B*15:35~DRB1*15:02~DQB1*05:01	0.000212
A*11:01~C*07:02~B*40:01~DRB1*15:02~DQB1*06:02	0.000212
A*11:01~C*08:01~B*15:13~DRB1*11:01~DQB1*06:01	0.00021
A*24:02~C*08:03~B*48:01~DRB1*09:01~DQB1*03:03	0.000209
A*11:02~C*03:04~B*40:01~DRB1*04:05~DQB1*04:01	0.000209
A*02:01~C*08:01~B*15:35~DRB1*15:02~DQB1*05:01	0.000209
A*33:03~C*03:02~B*58:01~DRB1*15:02~DQB1*05:01	0.000209
A*02:01~C*01:02~B*54:01~DRB1*15:02~DQB1*05:02	0.000207
A*24:02~C*12:03~B*40:01~DRB1*15:01~DQB1*06:01	0.000206
A*11:02~C*03:04~B*40:01~DRB1*08:03~DQB1*06:01	0.000205
A*02:01~C*14:02~B*51:01~DRB1*14:01~DQB1*05:02	0.000204
A*11:01~C*08:01~B*15:02~DRB1*07:01~DQB1*03:03	0.000204
A*02:06~C*03:03~B*35:01~DRB1*15:01~DQB1*06:02	0.000203
A*02:06~C*03:03~B*35:01~DRB1*15:01~DQB1*05:02	0.000203
A*11:02~C*07:01~B*44:03~DRB1*07:01~DQB1*02:01	0.000203
A*02:06~C*08:01~B*15:02~DRB1*15:01~DQB1*06:01	0.000203
A*24:02~C*03:04~B*13:01~DRB1*11:01~DQB1*03:01	0.000203
A*02:01~C*07:02~B*08:01~DRB1*03:01~DQB1*02:01	0.000202
A*31:01~C*14:02~B*51:01~DRB1*14:05~DQB1*05:03	0.000201
A*24:02~C*14:02~B*51:01~DRB1*15:01~DQB1*06:02	0.0002
A*33:03~C*03:04~B*13:01~DRB1*04:05~DQB1*04:01	0.0002
A*11:01~C*03:03~B*35:01~DRB1*04:05~DQB1*04:01	0.000199
A*11:02~C*03:03~B*35:01~DRB1*04:05~DQB1*04:01	0.000199
A*02:03~C*04:03~B*40:01~DRB1*12:02~DQB1*04:01	0.000199
A*11:02~C*01:02~B*54:01~DRB1*12:01~DQB1*03:01	0.000199
A*11:02~C*03:04~B*40:01~DRB1*15:01~DQB1*06:02	0.000198
A*02:03~C*12:03~B*55:02~DRB1*14:05~DQB1*05:03	0.000198
A*02:06~C*12:02~B*27:04~DRB1*12:02~DQB1*03:01	0.000198
A*11:01~C*08:01~B*15:02~DRB1*14:01~DQB1*05:03	0.000198
A*11:01~C*04:01~B*15:01~DRB1*04:05~DQB1*04:01	0.000198
A*11:01~C*04:01~B*15:01~DRB1*04:05~DQB1*06:01	0.000198
A*24:02~C*01:02~B*55:02~DRB1*14:01~DQB1*05:02	0.000197
A*24:02~C*01:02~B*46:01~DRB1*12:02~DQB1*05:02	0.000197
A*33:03~C*04:01~B*35:01~DRB1*04:03~DQB1*03:02	0.000196
A*02:01~C*01:02~B*44:02~DRB1*01:01~DQB1*05:01	0.000196
A*31:01~C*14:02~B*51:01~DRB1*15:01~DQB1*06:02	0.000196
A*02:01~C*03:03~B*15:01~DRB1*12:02~DQB1*05:01	0.000195
A*24:02~C*08:01~B*15:02~DRB1*09:01~DQB1*03:03	0.000195
A*02:07~C*01:02~B*54:01~DRB1*04:05~DQB1*04:02	0.000195
A*02:01~C*08:01~B*15:18~DRB1*08:03~DQB1*06:01	0.000195
A*11:01~C*07:02~B*40:01~DRB1*15:02~DQB1*03:02	0.000194
A*33:03~C*03:02~B*58:01~DRB1*08:03~DQB1*03:01	0.000194
A*11:01~C*04:01~B*15:01~DRB1*04:03~DQB1*03:02	0.000193
A*02:03~C*03:03~B*35:01~DRB1*09:01~DQB1*03:03	0.000193
A*24:02~C*08:01~B*15:02~DRB1*15:02~DQB1*05:02	0.000192
A*02:07~C*01:02~B*46:01~DRB1*09:01~DQB1*03:17	0.000192
A*24:02~C*08:01~B*48:03~DRB1*14:05~DQB1*03:01	0.000191
A*24:02~C*08:01~B*48:03~DRB1*14:05~DQB1*05:03	0.000191
A*33:03~C*12:03~B*35:03~DRB1*15:01~DQB1*05:02	0.000191
A*11:02~C*03:04~B*40:01~DRB1*15:01~DQB1*06:01	0.000191
A*33:03~C*03:02~B*58:01~DRB1*04:03~DQB1*03:02	0.00019
A*02:01~C*07:02~B*55:02~DRB1*11:01~DQB1*03:01	0.00019
A*24:02~C*12:03~B*40:01~DRB1*15:01~DQB1*05:02	0.00019
A*02:03~C*07:02~B*40:01~DRB1*11:01~DQB1*03:01	0.00019
A*11:01~C*04:03~B*13:01~DRB1*12:02~DQB1*03:01	0.00019
A*24:20~C*01:06~B*55:02~DRB1*09:01~DQB1*03:03	0.00019
A*24:02~C*03:03~B*55:02~DRB1*09:01~DQB1*03:03	0.00019
A*02:07~C*15:02~B*40:01~DRB1*11:01~DQB1*03:01	0.000189
A*11:01~C*04:03~B*15:02~DRB1*14:01~DQB1*05:03	0.000189
A*24:02~C*04:03~B*13:01~DRB1*15:02~DQB1*05:01	0.000189
A*24:02~C*03:02~B*58:01~DRB1*03:01~DQB1*05:02	0.000187
A*02:01~C*08:01~B*35:01~DRB1*12:01~DQB1*03:03	0.000187
A*24:02~C*01:02~B*46:01~DRB1*15:01~DQB1*06:02	0.000186
A*26:01~C*12:02~B*27:04~DRB1*12:02~DQB1*03:01	0.000186
A*02:01~C*15:02~B*40:01~DRB1*09:01~DQB1*03:03	0.000186
A*24:07~C*14:02~B*51:02~DRB1*14:01~DQB1*05:03	0.000186
A*24:07~C*04:03~B*51:02~DRB1*14:01~DQB1*05:02	0.000186
A*02:01~C*03:03~B*15:11~DRB1*15:01~DQB1*06:02	0.000186
A*11:01~C*03:04~B*40:01~DRB1*11:01~DQB1*03:02	0.000185
A*11:02~C*12:02~B*27:04~DRB1*08:09~DQB1*04:02	0.000185
A*11:01~C*03:04~B*40:01~DRB1*15:02~DQB1*06:01	0.000185
A*24:02~C*01:02~B*46:01~DRB1*09:01~DQB1*03:02	0.000185
A*24:02~C*03:04~B*40:01~DRB1*07:01~DQB1*03:03	0.000184
A*24:02~C*03:04~B*40:01~DRB1*07:01~DQB1*02:01	0.000184
A*11:01~C*01:02~B*15:27~DRB1*09:01~DQB1*03:03	0.000184
A*24:02~C*07:02~B*40:01~DRB1*12:02~DQB1*05:02	0.000184
A*34:01~C*07:02~B*15:35~DRB1*11:01~DQB1*06:01	0.000183
A*34:01~C*12:02~B*15:35~DRB1*11:01~DQB1*03:01	0.000183
A*24:02~C*12:02~B*27:04~DRB1*04:05~DQB1*04:01	0.000183
A*02:07~C*03:03~B*15:01~DRB1*12:02~DQB1*05:02	0.000182
A*11:01~C*15:02~B*51:01~DRB1*11:01~DQB1*06:01	0.000182
A*02:01~C*07:02~B*40:01~DRB1*04:05~DQB1*04:02	0.000181
A*11:01~C*15:02~B*40:02~DRB1*15:02~DQB1*05:01	0.000181
A*02:06~C*08:01~B*48:03~DRB1*15:02~DQB1*05:01	0.000181
A*02:03~C*07:02~B*56:01~DRB1*15:01~DQB1*06:02	0.000181
A*02:03~C*07:02~B*40:01~DRB1*09:01~DQB1*03:03	0.000181
A*11:01~C*07:02~B*67:01~DRB1*16:02~DQB1*05:02	0.00018
A*24:02~C*07:02~B*40:01~DRB1*14:05~DQB1*05:03	0.00018
A*24:02~C*15:02~B*51:01~DRB1*09:01~DQB1*03:03	0.00018
A*24:02~C*07:26~B*15:25~DRB1*07:01~DQB1*02:01	0.00018
A*02:01~C*14:02~B*51:01~DRB1*12:02~DQB1*05:02	0.00018
A*11:01~C*07:02~B*07:02~DRB1*15:01~DQB1*05:02	0.000179
A*02:07~C*07:02~B*40:01~DRB1*04:05~DQB1*04:01	0.000179
A*24:02~C*07:02~B*40:01~DRB1*09:01~DQB1*03:02	0.000179
A*01:01~C*06:02~B*37:01~DRB1*15:01~DQB1*06:02	0.000179
A*01:01~C*06:02~B*37:01~DRB1*15:02~DQB1*06:04	0.000179
A*02:01~C*15:02~B*40:06~DRB1*15:01~DQB1*06:02	0.000179
A*02:01~C*15:02~B*40:06~DRB1*15:01~DQB1*03:02	0.000179
A*01:01~C*07:02~B*07:02~DRB1*15:01~DQB1*03:02	0.000178
A*01:01~C*07:02~B*07:02~DRB1*15:01~DQB1*04:02	0.000178
A*01:01~C*07:02~B*07:02~DRB1*15:01~DQB1*05:02	0.000178
A*01:01~C*07:02~B*07:02~DRB1*15:01~DQB1*06:01	0.000178
A*24:02~C*07:02~B*07:05~DRB1*14:01~DQB1*06:01	0.000178
A*11:02~C*04:01~B*15:27~DRB1*04:03~DQB1*03:02	0.000177
A*33:03~C*03:02~B*58:01~DRB1*13:02~DQB1*06:03	0.000177
A*11:01~C*12:03~B*15:02~DRB1*07:01~DQB1*02:01	0.000177
A*02:03~C*03:04~B*40:01~DRB1*04:05~DQB1*04:01	0.000177
A*11:01~C*07:02~B*38:02~DRB1*15:01~DQB1*06:10	0.000177
A*11:02~C*07:02~B*38:02~DRB1*15:01~DQB1*06:02	0.000177
A*34:01~C*04:03~B*15:21~DRB1*15:01~DQB1*05:02	0.000176
A*02:01~C*03:04~B*40:01~DRB1*15:01~DQB1*05:02	0.000176
A*11:01~C*03:04~B*40:02~DRB1*14:01~DQB1*05:02	0.000176
A*02:01~C*08:01~B*15:01~DRB1*09:01~DQB1*03:03	0.000176
A*02:07~C*12:02~B*15:01~DRB1*09:01~DQB1*03:03	0.000176
A*11:01~C*03:04~B*13:01~DRB1*04:05~DQB1*03:01	0.000176
A*26:01~C*03:03~B*35:01~DRB1*04:03~DQB1*03:01	0.000175
A*34:01~C*08:01~B*15:02~DRB1*15:02~DQB1*05:02	0.000175
A*03:01~C*01:02~B*35:03~DRB1*11:04~DQB1*03:01	0.000175
A*03:01~C*04:01~B*35:01~DRB1*12:01~DQB1*03:01	0.000175
A*68:01~C*07:27~B*08:01~DRB1*03:01~DQB1*02:01	0.000175
A*03:01~C*04:01~B*35:01~DRB1*11:04~DQB1*03:01	0.000175
A*26:01~C*03:03~B*35:01~DRB1*04:03~DQB1*03:02	0.000175
A*34:01~C*15:02~B*15:02~DRB1*15:02~DQB1*05:02	0.000175
A*68:01~C*07:02~B*08:01~DRB1*03:01~DQB1*02:01	0.000175
A*33:03~C*04:03~B*40:01~DRB1*12:02~DQB1*03:01	0.000175
A*33:03~C*06:02~B*40:01~DRB1*12:02~DQB1*02:01	0.000175
A*24:02~C*01:02~B*46:01~DRB1*11:01~DQB1*03:01	0.000174
A*24:02~C*07:02~B*38:02~DRB1*11:01~DQB1*06:01	0.000174
A*02:07~C*01:02~B*46:01~DRB1*08:03~DQB1*06:02	0.000174
A*24:02~C*01:02~B*46:01~DRB1*09:01~DQB1*04:01	0.000173
A*34:01~C*15:02~B*40:02~DRB1*04:05~DQB1*05:03	0.000173
A*31:01~C*15:02~B*51:02~DRB1*04:05~DQB1*04:01	0.000173
A*02:07~C*07:02~B*40:01~DRB1*12:02~DQB1*03:01	0.000172
A*02:03~C*01:02~B*55:02~DRB1*14:01~DQB1*05:03	0.000172
A*02:01~C*03:03~B*40:01~DRB1*04:05~DQB1*03:02	0.000171
A*02:01~C*07:02~B*39:01~DRB1*04:05~DQB1*04:01	0.000171
A*24:02~C*01:02~B*54:01~DRB1*12:02~DQB1*03:01	0.00017
A*33:03~C*07:02~B*40:01~DRB1*12:01~DQB1*05:03	0.00017
A*33:03~C*07:02~B*40:01~DRB1*12:01~DQB1*03:01	0.00017
A*02:06~C*03:04~B*13:01~DRB1*15:01~DQB1*06:02	0.00017
A*02:03~C*07:02~B*38:02~DRB1*15:02~DQB1*03:01	0.00017
A*24:20~C*01:02~B*46:01~DRB1*08:03~DQB1*06:01	0.000169
A*11:01~C*04:01~B*15:01~DRB1*15:01~DQB1*06:02	0.000169
A*02:01~C*08:01~B*15:02~DRB1*14:01~DQB1*05:02	0.000169
A*24:02~C*08:01~B*40:06~DRB1*04:03~DQB1*03:02	0.000169
A*31:01~C*08:01~B*35:01~DRB1*09:01~DQB1*03:03	0.000169
A*33:03~C*15:04~B*51:01~DRB1*11:01~DQB1*03:01	0.000169
A*24:02~C*04:03~B*40:01~DRB1*14:05~DQB1*05:03	0.000168
A*24:02~C*03:03~B*15:46~DRB1*12:01~DQB1*03:01	0.000168
A*24:02~C*04:01~B*15:01~DRB1*12:01~DQB1*03:01	0.000168
A*02:01~C*07:04~B*51:01~DRB1*09:01~DQB1*03:02	0.000168
A*02:01~C*03:03~B*15:11~DRB1*14:05~DQB1*05:03	0.000168
A*74:01~C*08:01~B*15:02~DRB1*12:02~DQB1*03:01	0.000168
A*02:07~C*01:02~B*46:01~DRB1*15:02~DQB1*06:01	0.000168
A*11:02~C*14:02~B*51:01~DRB1*11:01~DQB1*03:13	0.000167
A*24:02~C*04:01~B*15:01~DRB1*11:01~DQB1*03:01	0.000167
A*02:06~C*03:04~B*13:01~DRB1*12:02~DQB1*03:01	0.000166
A*02:01~C*03:03~B*35:01~DRB1*15:01~DQB1*03:01	0.000166
A*02:07~C*03:04~B*35:01~DRB1*15:01~DQB1*06:02	0.000166
A*02:01~C*07:02~B*40:01~DRB1*08:03~DQB1*05:03	0.000165
A*11:01~C*07:02~B*55:02~DRB1*11:01~DQB1*03:01	0.000165
A*02:01~C*07:04~B*18:01~DRB1*15:02~DQB1*05:01	0.000165
A*24:02~C*02:02~B*15:01~DRB1*11:01~DQB1*03:01	0.000165
A*24:02~C*15:02~B*40:02~DRB1*12:02~DQB1*03:01	0.000165
A*24:02~C*03:04~B*40:02~DRB1*12:02~DQB1*03:01	0.000165
A*02:06~C*01:02~B*55:02~DRB1*14:01~DQB1*05:03	0.000164
A*02:06~C*01:02~B*55:02~DRB1*14:01~DQB1*03:03	0.000164
A*24:02~C*12:02~B*52:01~DRB1*15:02~DQB1*03:01	0.000164
A*01:01~C*07:02~B*07:02~DRB1*15:02~DQB1*06:01	0.000164
A*11:01~C*01:02~B*55:02~DRB1*04:04~DQB1*03:03	0.000164
A*02:01~C*03:03~B*15:11~DRB1*09:01~DQB1*05:02	0.000164
A*24:02~C*03:04~B*13:01~DRB1*09:01~DQB1*02:01	0.000163
A*02:07~C*07:02~B*40:01~DRB1*08:09~DQB1*04:02	0.000163
A*68:01~C*06:02~B*57:01~DRB1*07:01~DQB1*06:04	0.000162
A*11:02~C*12:03~B*55:02~DRB1*14:01~DQB1*05:03	0.000162
A*02:03~C*12:03~B*46:01~DRB1*14:01~DQB1*05:02	0.000162
A*11:01~C*07:02~B*35:01~DRB1*09:01~DQB1*03:03	0.000162
A*02:03~C*03:04~B*13:01~DRB1*15:01~DQB1*05:02	0.000162
A*11:01~C*07:02~B*15:35~DRB1*15:01~DQB1*06:02	0.000162
A*11:01~C*14:02~B*51:01~DRB1*04:05~DQB1*02:01	0.000162
A*02:06~C*03:03~B*46:01~DRB1*08:03~DQB1*06:01	0.000161
A*02:07~C*03:04~B*40:01~DRB1*11:01~DQB1*03:01	0.000161
A*11:01~C*04:01~B*40:01~DRB1*09:01~DQB1*03:03	0.00016
A*11:01~C*08:01~B*35:01~DRB1*04:03~DQB1*03:02	0.00016
A*11:01~C*15:02~B*35:01~DRB1*04:03~DQB1*03:02	0.00016
A*11:01~C*04:01~B*35:03~DRB1*04:03~DQB1*03:02	0.00016
A*11:01~C*04:01~B*35:08~DRB1*04:03~DQB1*03:02	0.00016
A*11:02~C*03:04~B*13:01~DRB1*16:02~DQB1*05:02	0.000159
A*11:01~C*04:01~B*15:27~DRB1*15:01~DQB1*06:02	0.000159
A*11:02~C*03:03~B*15:38~DRB1*11:01~DQB1*03:01	0.000159
A*02:06~C*03:04~B*40:02~DRB1*09:01~DQB1*03:03	0.000159
A*11:01~C*03:04~B*40:01~DRB1*13:01~DQB1*06:03	0.000159
A*02:01~C*01:02~B*46:01~DRB1*11:01~DQB1*03:01	0.000158
A*02:01~C*07:02~B*15:01~DRB1*14:05~DQB1*05:03	0.000158
A*02:06~C*03:03~B*15:07~DRB1*14:05~DQB1*05:03	0.000158
A*11:01~C*07:04~B*18:02~DRB1*15:01~DQB1*06:01	0.000158
A*31:01~C*07:02~B*40:01~DRB1*04:05~DQB1*04:01	0.000158
A*02:03~C*07:02~B*40:01~DRB1*12:02~DQB1*05:02	0.000158
A*02:01~C*03:02~B*58:01~DRB1*11:01~DQB1*04:02	0.000157
A*02:01~C*01:02~B*46:01~DRB1*15:01~DQB1*06:01	0.000157
A*24:02~C*04:01~B*35:05~DRB1*15:02~DQB1*05:02	0.000157
A*03:02~C*07:02~B*07:02~DRB1*15:01~DQB1*06:02	0.000157
A*11:01~C*15:02~B*51:01~DRB1*09:01~DQB1*03:03	0.000156
A*02:03~C*07:02~B*39:09~DRB1*15:02~DQB1*06:02	0.000156
A*02:03~C*07:02~B*39:09~DRB1*15:02~DQB1*05:01	0.000156
A*02:03~C*07:02~B*39:09~DRB1*15:02~DQB1*05:02	0.000156
A*02:03~C*12:03~B*55:02~DRB1*15:01~DQB1*06:02	0.000156
A*24:07~C*14:02~B*51:01~DRB1*04:03~DQB1*03:02	0.000156
A*02:07~C*01:03~B*46:01~DRB1*03:01~DQB1*02:01	0.000156
A*01:01~C*12:03~B*44:02~DRB1*11:04~DQB1*06:03	0.000156
A*01:01~C*06:02~B*44:02~DRB1*11:04~DQB1*03:01	0.000156
A*01:01~C*16:04~B*44:02~DRB1*04:02~DQB1*03:01	0.000156
A*26:01~C*12:02~B*52:01~DRB1*15:02~DQB1*06:48	0.000156
A*02:07~C*07:02~B*67:01~DRB1*12:01~DQB1*03:01	0.000156
A*26:01~C*12:02~B*52:01~DRB1*15:02~DQB1*06:01	0.000156
A*02:01~C*08:01~B*48:01~DRB1*12:01~DQB1*03:03	0.000156
A*02:10~C*08:01~B*40:06~DRB1*04:05~DQB1*04:01	0.000156
A*26:03~C*12:02~B*52:01~DRB1*15:02~DQB1*06:01	0.000156
A*02:06~C*08:01~B*27:04~DRB1*15:01~DQB1*06:02	0.000155
A*26:20~C*07:02~B*56:04~DRB1*15:02~DQB1*05:01	0.000155
A*11:01~C*08:01~B*27:04~DRB1*08:03~DQB1*06:01	0.000155
A*02:01~C*08:01~B*40:06~DRB1*08:03~DQB1*06:01	0.000155
A*11:01~C*14:02~B*51:02~DRB1*12:02~DQB1*05:02	0.000155
A*33:03~C*08:01~B*15:02~DRB1*15:01~DQB1*06:01	0.000155
A*11:01~C*07:02~B*15:01~DRB1*12:02~DQB1*03:01	0.000155
A*24:02~C*08:03~B*52:04~DRB1*14:04~DQB1*05:03	0.000155
A*24:02~C*15:02~B*40:01~DRB1*12:02~DQB1*03:01	0.000155
A*02:01~C*07:02~B*40:01~DRB1*04:05~DQB1*03:01	0.000155
A*02:06~C*01:02~B*46:01~DRB1*09:01~DQB1*03:02	0.000154
A*02:01~C*03:03~B*15:11~DRB1*04:03~DQB1*03:02	0.000154
A*11:01~C*07:02~B*40:01~DRB1*13:02~DQB1*06:09	0.000154
A*02:01~C*04:01~B*40:01~DRB1*09:01~DQB1*03:03	0.000154
A*24:02~C*08:01~B*40:06~DRB1*13:12~DQB1*03:01	0.000154
A*11:01~C*04:01~B*35:08~DRB1*09:01~DQB1*03:02	0.000154
A*02:01~C*01:02~B*15:01~DRB1*11:01~DQB1*03:02	0.000154
A*24:02~C*01:08~B*46:01~DRB1*11:01~DQB1*03:01	0.000154
A*24:02~C*07:02~B*39:01~DRB1*14:01~DQB1*05:03	0.000153
A*02:03~C*04:01~B*35:05~DRB1*15:01~DQB1*06:02	0.000153
A*24:02~C*14:02~B*51:01~DRB1*08:03~DQB1*03:01	0.000153
A*24:02~C*04:01~B*35:03~DRB1*09:01~DQB1*03:02	0.000153
A*24:02~C*04:01~B*15:27~DRB1*15:01~DQB1*06:02	0.000153
A*31:01~C*01:02~B*46:01~DRB1*14:05~DQB1*05:03	0.000153
A*02:01~C*15:02~B*55:02~DRB1*11:01~DQB1*03:01	0.000153
A*34:01~C*04:01~B*40:01~DRB1*04:03~DQB1*03:02	0.000153
A*11:01~C*08:01~B*15:02~DRB1*12:01~DQB1*03:01	0.000153
A*11:01~C*01:02~B*55:01~DRB1*13:01~DQB1*06:03	0.000153
A*24:02~C*08:01~B*15:35~DRB1*15:02~DQB1*05:01	0.000152
A*24:20~C*08:01~B*15:02~DRB1*12:02~DQB1*03:01	0.000152
A*24:10~C*07:01~B*44:03~DRB1*07:01~DQB1*02:01	0.000152
A*30:01~C*06:02~B*13:02~DRB1*07:01~DQB1*04:02	0.000152
A*24:02~C*15:02~B*40:06~DRB1*15:01~DQB1*06:02	0.000152
A*02:01~C*08:01~B*15:35~DRB1*15:02~DQB1*05:02	0.000151
A*33:03~C*16:02~B*35:03~DRB1*14:01~DQB1*05:02	0.000151
A*24:02~C*07:02~B*40:01~DRB1*04:05~DQB1*03:01	0.000151
A*24:02~C*14:02~B*51:01~DRB1*14:01~DQB1*05:02	0.000151
A*24:02~C*14:02~B*51:01~DRB1*14:01~DQB1*05:03	0.000151
A*24:02~C*01:02~B*51:01~DRB1*14:01~DQB1*02:01	0.000151
A*33:03~C*07:01~B*44:03~DRB1*11:01~DQB1*03:01	0.000151
A*24:02~C*08:01~B*55:02~DRB1*04:05~DQB1*06:02	0.000151
A*24:02~C*08:01~B*55:02~DRB1*04:05~DQB1*04:02	0.000151
A*11:01~C*04:03~B*15:25~DRB1*14:05~DQB1*05:03	0.00015
A*11:01~C*15:02~B*40:02~DRB1*15:01~DQB1*05:02	0.00015
A*11:01~C*07:02~B*40:02~DRB1*15:02~DQB1*05:03	0.00015
A*11:01~C*15:02~B*40:06~DRB1*15:01~DQB1*06:01	0.00015
A*02:03~C*03:04~B*13:01~DRB1*15:02~DQB1*05:02	0.00015
A*29:01~C*15:05~B*07:05~DRB1*16:02~DQB1*05:02	0.000149
A*24:02~C*07:02~B*27:06~DRB1*04:05~DQB1*04:01	0.000149
A*11:01~C*03:04~B*54:01~DRB1*14:01~DQB1*03:02	0.000149
A*02:07~C*04:01~B*35:01~DRB1*11:01~DQB1*03:01	0.000149
A*02:06~C*04:06~B*13:01~DRB1*12:02~DQB1*03:01	0.000149
A*02:01~C*03:04~B*13:01~DRB1*09:01~DQB1*03:03	0.000149
A*02:07~C*01:08~B*46:01~DRB1*15:01~DQB1*06:01	0.000149
A*24:02~C*07:02~B*39:05~DRB1*12:02~DQB1*03:01	0.000149
A*11:01~C*03:04~B*40:01~DRB1*13:12~DQB1*03:01	0.000149
A*24:02~C*08:01~B*15:02~DRB1*14:01~DQB1*05:03	0.000148
A*02:06~C*04:01~B*40:01~DRB1*04:03~DQB1*03:02	0.000148
A*02:06~C*03:04~B*40:01~DRB1*04:03~DQB1*03:02	0.000148
A*11:02~C*03:04~B*40:01~DRB1*16:02~DQB1*05:02	0.000148
A*11:01~C*03:04~B*40:01~DRB1*12:01~DQB1*03:01	0.000148
A*02:06~C*03:04~B*40:01~DRB1*11:01~DQB1*03:01	0.000147
A*11:01~C*15:02~B*51:01~DRB1*14:01~DQB1*05:02	0.000147
A*33:03~C*03:02~B*58:01~DRB1*15:02~DQB1*03:01	0.000147
A*24:02~C*12:03~B*35:01~DRB1*12:01~DQB1*03:01	0.000147
A*02:01~C*01:03~B*46:01~DRB1*09:01~DQB1*03:03	0.000147
A*24:02~C*08:01~B*35:01~DRB1*12:01~DQB1*03:03	0.000147
A*11:02~C*04:01~B*40:01~DRB1*11:01~DQB1*05:01	0.000147
A*24:02~C*03:03~B*15:01~DRB1*04:05~DQB1*05:03	0.000147
A*24:02~C*03:04~B*40:02~DRB1*08:02~DQB1*03:02	0.000147
A*02:01~C*04:01~B*40:01~DRB1*04:03~DQB1*03:02	0.000146
A*74:01~C*08:01~B*15:02~DRB1*15:01~DQB1*06:01	0.000146
A*02:07~C*03:03~B*40:01~DRB1*14:01~DQB1*05:02	0.000146
A*02:07~C*12:02~B*40:01~DRB1*14:01~DQB1*05:02	0.000146
A*02:03~C*04:03~B*40:01~DRB1*09:01~DQB1*03:03	0.000146
A*31:01~C*14:02~B*51:01~DRB1*11:01~DQB1*03:01	0.000146
A*02:06~C*15:02~B*51:01~DRB1*11:01~DQB1*03:02	0.000146
A*02:07~C*08:01~B*58:01~DRB1*03:01~DQB1*02:01	0.000146
A*02:07~C*07:02~B*58:01~DRB1*03:01~DQB1*02:01	0.000146
A*02:01~C*01:02~B*46:01~DRB1*14:01~DQB1*05:02	0.000146
A*26:01~C*03:04~B*13:01~DRB1*15:01~DQB1*03:02	0.000146
A*24:02~C*04:01~B*35:05~DRB1*14:01~DQB1*05:02	0.000145
A*11:01~C*04:03~B*13:01~DRB1*15:01~DQB1*02:01	0.000145
A*11:01~C*04:03~B*13:01~DRB1*15:01~DQB1*03:02	0.000145
A*11:02~C*12:02~B*27:04~DRB1*04:03~DQB1*03:02	0.000145
A*02:07~C*03:03~B*15:12~DRB1*09:01~DQB1*05:02	0.000145
A*24:02~C*04:01~B*35:03~DRB1*14:07~DQB1*06:02	0.000145
A*11:01~C*01:02~B*15:11~DRB1*09:01~DQB1*03:03	0.000145
A*34:05~C*07:02~B*15:35~DRB1*15:02~DQB1*05:02	0.000145
A*02:03~C*01:02~B*46:01~DRB1*04:03~DQB1*03:02	0.000145
A*24:02~C*08:03~B*48:01~DRB1*16:02~DQB1*05:02	0.000145
A*11:01~C*12:02~B*40:01~DRB1*09:01~DQB1*03:03	0.000145
A*24:02~C*01:02~B*54:01~DRB1*15:01~DQB1*06:74	0.000145
A*11:02~C*04:01~B*40:01~DRB1*08:03~DQB1*06:01	0.000144
A*02:07~C*15:02~B*51:02~DRB1*09:01~DQB1*03:03	0.000144
A*11:01~C*07:02~B*13:01~DRB1*12:02~DQB1*03:01	0.000144
A*31:01~C*15:02~B*51:01~DRB1*15:01~DQB1*03:01	0.000144
A*31:01~C*16:02~B*51:01~DRB1*15:02~DQB1*06:01	0.000144
A*11:01~C*03:03~B*15:01~DRB1*09:01~DQB1*03:02	0.000143
A*24:02~C*08:01~B*48:03~DRB1*04:03~DQB1*03:02	0.000143
A*11:01~C*01:02~B*13:01~DRB1*04:05~DQB1*04:01	0.000143
A*11:01~C*08:01~B*27:04~DRB1*14:01~DQB1*05:02	0.000143
A*11:02~C*03:04~B*40:01~DRB1*14:01~DQB1*05:02	0.000143
A*11:02~C*03:04~B*13:01~DRB1*09:01~DQB1*06:01	0.000143
A*02:01~C*01:02~B*51:01~DRB1*14:01~DQB1*05:03	0.000143
A*11:02~C*01:02~B*55:02~DRB1*12:02~DQB1*03:01	0.000142
A*24:10~C*08:01~B*15:02~DRB1*12:02~DQB1*03:01	0.000142
A*11:01~C*03:03~B*15:12~DRB1*15:02~DQB1*05:01	0.000142
A*02:03~C*12:03~B*55:02~DRB1*15:01~DQB1*03:01	0.000142
A*11:01~C*07:02~B*58:01~DRB1*13:02~DQB1*06:09	0.000142
A*02:01~C*03:04~B*13:01~DRB1*04:05~DQB1*05:03	0.000142
A*02:03~C*03:03~B*40:01~DRB1*04:05~DQB1*04:01	0.000142
A*02:03~C*04:01~B*40:01~DRB1*04:05~DQB1*04:01	0.000142
A*02:07~C*07:02~B*40:01~DRB1*07:01~DQB1*02:01	0.000142
A*02:01~C*03:04~B*13:01~DRB1*15:02~DQB1*06:02	0.000142
A*02:07~C*12:03~B*55:02~DRB1*13:12~DQB1*03:01	0.000142
A*11:01~C*04:01~B*15:01~DRB1*03:01~DQB1*02:01	0.000142
A*11:01~C*03:04~B*15:35~DRB1*12:02~DQB1*03:01	0.000142
A*26:01~C*12:02~B*15:01~DRB1*09:01~DQB1*03:03	0.000142
A*11:01~C*07:01~B*18:01~DRB1*15:02~DQB1*05:01	0.000141
A*24:02~C*12:02~B*52:01~DRB1*15:01~DQB1*06:01	0.000141
A*02:03~C*14:02~B*51:01~DRB1*12:02~DQB1*03:01	0.000141
A*02:01~C*15:02~B*40:01~DRB1*16:02~DQB1*05:02	0.000141
A*02:03~C*03:04~B*13:01~DRB1*15:02~DQB1*05:01	0.000141
A*02:01~C*03:04~B*40:01~DRB1*07:01~DQB1*02:01	0.000141
A*11:01~C*07:01~B*44:03~DRB1*15:01~DQB1*06:02	0.000141
A*24:02~C*01:02~B*46:01~DRB1*15:01~DQB1*06:01	0.000141
A*68:01~C*15:02~B*40:06~DRB1*15:01~DQB1*06:01	0.000141
A*02:01~C*15:02~B*40:06~DRB1*14:05~DQB1*05:03	0.00014
A*02:06~C*01:02~B*40:02~DRB1*14:05~DQB1*05:03	0.00014
A*24:02~C*04:01~B*51:01~DRB1*15:02~DQB1*05:02	0.00014
A*11:01~C*04:01~B*35:01~DRB1*14:04~DQB1*03:02	0.00014
A*11:01~C*15:02~B*35:01~DRB1*14:04~DQB1*03:01	0.00014
A*33:03~C*03:02~B*58:01~DRB1*14:01~DQB1*05:02	0.00014
A*11:01~C*04:01~B*35:03~DRB1*08:03~DQB1*05:01	0.00014
A*02:06~C*04:06~B*13:01~DRB1*15:02~DQB1*05:01	0.00014
A*11:01~C*08:01~B*27:04~DRB1*12:02~DQB1*02:01	0.00014
A*24:17~C*08:01~B*15:02~DRB1*12:02~DQB1*03:01	0.00014
A*24:10~C*03:04~B*13:01~DRB1*15:02~DQB1*05:01	0.000139
A*02:01~C*07:02~B*46:01~DRB1*09:01~DQB1*03:03	0.000139
A*02:11~C*06:02~B*57:01~DRB1*07:01~DQB1*03:03	0.000139
A*24:07~C*03:03~B*15:02~DRB1*12:02~DQB1*03:01	0.000139
A*02:01~C*03:04~B*46:01~DRB1*09:01~DQB1*03:03	0.000139
A*11:01~C*07:02~B*07:05~DRB1*15:01~DQB1*05:02	0.000139
A*11:01~C*07:02~B*07:05~DRB1*15:02~DQB1*06:01	0.000139
A*11:01~C*07:02~B*07:05~DRB1*15:02~DQB1*05:01	0.000139
A*11:01~C*07:02~B*07:05~DRB1*15:01~DQB1*06:02	0.000139
A*24:02~C*12:02~B*27:04~DRB1*08:03~DQB1*06:01	0.000139
A*33:03~C*03:02~B*46:01~DRB1*09:01~DQB1*03:03	0.000139
A*02:01~C*07:02~B*40:02~DRB1*09:01~DQB1*03:03	0.000139
A*11:01~C*07:02~B*15:25~DRB1*12:02~DQB1*03:01	0.000139
A*11:02~C*07:02~B*15:25~DRB1*12:02~DQB1*03:01	0.000139
A*11:02~C*04:03~B*15:25~DRB1*12:02~DQB1*03:01	0.000139
A*24:02~C*04:01~B*35:01~DRB1*15:06~DQB1*05:02	0.000139
A*02:03~C*12:02~B*40:01~DRB1*12:01~DQB1*03:01	0.000139
A*11:02~C*07:01~B*44:03~DRB1*15:01~DQB1*06:01	0.000139
A*33:03~C*14:03~B*44:03~DRB1*09:01~DQB1*03:03	0.000139
A*11:01~C*03:03~B*40:01~DRB1*12:01~DQB1*03:01	0.000139
A*11:01~C*03:04~B*55:02~DRB1*12:02~DQB1*03:01	0.000139
A*11:01~C*03:03~B*40:01~DRB1*04:06~DQB1*03:02	0.000138
A*11:01~C*14:02~B*51:01~DRB1*04:03~DQB1*03:02	0.000138
A*26:01~C*07:02~B*39:01~DRB1*09:01~DQB1*03:03	0.000138
A*02:01~C*15:02~B*55:02~DRB1*12:02~DQB1*03:01	0.000138
A*02:01~C*07:04~B*15:18~DRB1*04:01~DQB1*03:01	0.000138
A*02:01~C*03:04~B*27:06~DRB1*15:02~DQB1*05:01	0.000138
A*02:06~C*15:02~B*51:01~DRB1*15:01~DQB1*06:02	0.000138
A*11:01~C*15:02~B*40:01~DRB1*15:01~DQB1*06:02	0.000138
A*24:02~C*03:17~B*40:01~DRB1*14:01~DQB1*05:02	0.000138
A*11:01~C*03:03~B*35:01~DRB1*16:02~DQB1*05:02	0.000137
A*24:02~C*03:03~B*40:01~DRB1*11:01~DQB1*03:01	0.000137
A*02:01~C*12:02~B*52:01~DRB1*04:06~DQB1*03:02	0.000137
A*11:01~C*01:02~B*46:01~DRB1*14:05~DQB1*05:03	0.000137
A*02:01~C*15:02~B*40:01~DRB1*04:05~DQB1*04:01	0.000137
A*24:02~C*03:04~B*15:02~DRB1*15:01~DQB1*06:02	0.000137
A*02:01~C*07:02~B*39:01~DRB1*15:02~DQB1*06:01	0.000137
A*02:01~C*01:02~B*15:01~DRB1*12:02~DQB1*03:01	0.000136
A*02:06~C*01:02~B*15:01~DRB1*12:02~DQB1*03:01	0.000136
A*11:01~C*15:17~B*51:02~DRB1*11:01~DQB1*03:01	0.000136
A*11:02~C*07:02~B*51:02~DRB1*11:01~DQB1*05:02	0.000136
A*02:03~C*01:02~B*15:27~DRB1*09:01~DQB1*03:03	0.000136
A*02:06~C*08:01~B*48:01~DRB1*12:02~DQB1*03:01	0.000136
A*11:01~C*15:02~B*27:04~DRB1*04:05~DQB1*04:01	0.000136
A*24:02~C*07:02~B*15:35~DRB1*15:02~DQB1*05:01	0.000136
A*01:01~C*06:02~B*57:01~DRB1*07:01~DQB1*03:02	0.000136
A*11:02~C*07:02~B*13:01~DRB1*15:01~DQB1*06:10	0.000136
A*11:02~C*07:02~B*13:01~DRB1*15:01~DQB1*06:01	0.000136
A*02:01~C*08:01~B*35:01~DRB1*12:01~DQB1*03:01	0.000136
A*11:01~C*04:03~B*13:01~DRB1*04:07~DQB1*05:02	0.000136
A*03:01~C*07:02~B*07:02~DRB1*13:01~DQB1*06:03	0.000136
A*02:11~C*03:04~B*35:01~DRB1*15:01~DQB1*06:01	0.000136
A*02:01~C*04:01~B*35:02~DRB1*15:01~DQB1*06:02	0.000136
A*02:03~C*07:02~B*35:01~DRB1*15:01~DQB1*06:02	0.000136
A*02:11~C*04:01~B*35:01~DRB1*15:01~DQB1*06:02	0.000136
A*33:03~C*12:02~B*27:04~DRB1*09:01~DQB1*03:03	0.000136
A*02:06~C*07:01~B*44:03~DRB1*07:01~DQB1*02:01	0.000135
A*33:03~C*03:02~B*58:01~DRB1*14:01~DQB1*05:03	0.000135
A*11:01~C*03:04~B*40:01~DRB1*14:01~DQB1*05:03	0.000135
A*02:05~C*01:02~B*15:01~DRB1*11:01~DQB1*03:01	0.000135
A*02:03~C*01:02~B*46:01~DRB1*04:06~DQB1*03:02	0.000135
A*26:01~C*07:02~B*40:01~DRB1*14:01~DQB1*05:03	0.000135
A*26:01~C*03:04~B*40:01~DRB1*14:05~DQB1*05:03	0.000135
A*02:03~C*12:03~B*55:02~DRB1*16:02~DQB1*05:02	0.000135
A*24:02~C*12:02~B*52:01~DRB1*15:01~DQB1*05:03	0.000135
A*02:07~C*01:08~B*46:01~DRB1*12:01~DQB1*03:01	0.000135
A*02:06~C*01:02~B*55:01~DRB1*13:01~DQB1*06:03	0.000135
A*11:01~C*04:03~B*15:25~DRB1*04:05~DQB1*04:01	0.000135
A*11:01~C*08:01~B*27:04~DRB1*15:01~DQB1*03:01	0.000135
A*02:01~C*04:03~B*40:01~DRB1*12:02~DQB1*03:01	0.000134
A*02:03~C*12:03~B*55:02~DRB1*09:01~DQB1*03:03	0.000134
A*11:01~C*07:02~B*58:01~DRB1*03:01~DQB1*02:01	0.000134
A*24:02~C*03:04~B*40:01~DRB1*13:01~DQB1*06:01	0.000134
A*11:01~C*07:02~B*15:25~DRB1*11:01~DQB1*03:01	0.000134
A*24:07~C*03:04~B*27:06~DRB1*15:02~DQB1*05:01	0.000134
A*24:07~C*03:04~B*27:06~DRB1*15:02~DQB1*05:02	0.000134
A*11:01~C*14:02~B*51:01~DRB1*13:12~DQB1*03:01	0.000134
A*11:01~C*07:02~B*07:02~DRB1*15:02~DQB1*06:01	0.000134
A*24:07~C*04:01~B*35:05~DRB1*04:03~DQB1*03:02	0.000134
A*24:02~C*04:01~B*35:05~DRB1*16:02~DQB1*03:03	0.000134
A*02:03~C*08:01~B*15:02~DRB1*16:02~DQB1*05:02	0.000134
A*11:01~C*07:02~B*40:01~DRB1*03:01~DQB1*02:01	0.000134
A*01:01~C*03:03~B*15:05~DRB1*15:02~DQB1*05:03	0.000133
A*02:01~C*12:02~B*52:01~DRB1*14:04~DQB1*05:03	0.000133
A*02:16~C*03:03~B*52:01~DRB1*14:04~DQB1*05:03	0.000133
A*02:01~C*07:02~B*46:01~DRB1*08:03~DQB1*03:01	0.000133
A*24:02~C*07:02~B*07:02~DRB1*15:01~DQB1*06:01	0.000133
A*33:03~C*03:04~B*58:01~DRB1*03:01~DQB1*02:01	0.000133
A*11:01~C*14:02~B*51:01~DRB1*08:03~DQB1*03:01	0.000133
A*24:07~C*07:02~B*15:11~DRB1*12:01~DQB1*03:01	0.000133
A*24:02~C*08:01~B*48:03~DRB1*15:01~DQB1*05:03	0.000133
A*24:02~C*15:02~B*58:01~DRB1*03:01~DQB1*02:01	0.000133
A*24:02~C*07:04~B*51:01~DRB1*14:04~DQB1*05:03	0.000133
A*03:01~C*07:26~B*07:05~DRB1*15:01~DQB1*06:01	0.000133
A*11:02~C*01:03~B*46:01~DRB1*08:03~DQB1*06:01	0.000133
A*02:03~C*12:02~B*40:01~DRB1*14:01~DQB1*05:02	0.000133
A*02:01~C*15:02~B*40:01~DRB1*04:05~DQB1*03:02	0.000133
A*31:01~C*03:03~B*15:01~DRB1*09:01~DQB1*03:03	0.000132
A*11:01~C*04:01~B*39:15~DRB1*11:01~DQB1*03:01	0.000132
A*02:01~C*15:02~B*51:01~DRB1*12:01~DQB1*03:01	0.000132
A*24:02~C*07:02~B*35:03~DRB1*15:01~DQB1*06:02	0.000132
A*24:07~C*04:01~B*35:01~DRB1*15:02~DQB1*05:02	0.000132
A*24:02~C*12:03~B*35:03~DRB1*15:02~DQB1*06:01	0.000132
A*11:02~C*04:03~B*15:12~DRB1*15:02~DQB1*05:02	0.000132
A*01:01~C*06:02~B*46:01~DRB1*15:01~DQB1*02:01	0.000132
A*01:01~C*01:02~B*46:01~DRB1*14:01~DQB1*05:02	0.000132
A*02:01~C*12:02~B*15:35~DRB1*15:02~DQB1*05:02	0.000132
A*01:01~C*06:02~B*57:01~DRB1*07:01~DQB1*02:01	0.000132
A*24:07~C*04:03~B*15:21~DRB1*15:02~DQB1*06:01	0.000132
A*02:06~C*15:02~B*40:01~DRB1*04:05~DQB1*04:01	0.000132
A*11:02~C*04:01~B*15:27~DRB1*15:01~DQB1*05:02	0.000132
A*11:02~C*04:01~B*15:27~DRB1*15:01~DQB1*06:02	0.000132
A*11:02~C*12:02~B*15:01~DRB1*04:05~DQB1*04:01	0.000132
A*24:20~C*01:02~B*55:02~DRB1*04:03~DQB1*03:02	0.000132
A*24:02~C*03:03~B*55:02~DRB1*04:04~DQB1*03:01	0.000132
A*24:02~C*03:03~B*55:02~DRB1*04:05~DQB1*06:01	0.000132
A*02:01~C*15:02~B*13:01~DRB1*11:01~DQB1*03:01	0.000132
A*02:01~C*04:01~B*15:27~DRB1*15:01~DQB1*06:02	0.000132
A*02:07~C*04:03~B*40:01~DRB1*12:02~DQB1*05:02	0.000132
A*31:01~C*03:03~B*15:01~DRB1*15:02~DQB1*05:02	0.000131
A*31:01~C*01:02~B*15:01~DRB1*11:01~DQB1*03:01	0.000131
A*31:01~C*03:03~B*15:01~DRB1*14:05~DQB1*05:03	0.000131
A*31:01~C*04:01~B*15:27~DRB1*09:01~DQB1*03:03	0.000131
A*02:01~C*07:02~B*39:01~DRB1*01:01~DQB1*05:01	0.000131
A*11:01~C*12:03~B*15:32~DRB1*04:05~DQB1*04:01	0.000131
A*11:01~C*12:02~B*27:04~DRB1*15:02~DQB1*06:01	0.000131
A*24:02~C*07:02~B*38:02~DRB1*15:01~DQB1*06:02	0.000131
A*24:02~C*07:02~B*38:02~DRB1*15:01~DQB1*05:02	0.000131
A*24:20~C*03:03~B*48:01~DRB1*04:06~DQB1*03:02	0.000131
A*24:07~C*08:01~B*48:01~DRB1*04:03~DQB1*03:01	0.000131
A*02:03~C*04:03~B*13:01~DRB1*15:01~DQB1*06:01	0.000131
A*02:01~C*04:03~B*15:25~DRB1*15:01~DQB1*05:02	0.000131
A*33:03~C*07:02~B*39:01~DRB1*08:03~DQB1*06:01	0.000131
A*11:01~C*12:02~B*52:01~DRB1*12:01~DQB1*03:01	0.000131
A*02:01~C*01:02~B*55:02~DRB1*13:02~DQB1*06:09	0.000131
A*33:03~C*01:02~B*58:01~DRB1*13:01~DQB1*06:03	0.000131
A*02:06~C*03:04~B*13:01~DRB1*14:01~DQB1*05:02	0.000131
A*02:01~C*03:04~B*13:01~DRB1*14:05~DQB1*05:03	0.000131
A*24:02~C*04:03~B*13:01~DRB1*12:02~DQB1*03:01	0.00013
A*02:06~C*03:03~B*15:01~DRB1*04:03~DQB1*03:02	0.00013
A*02:06~C*04:01~B*15:01~DRB1*04:07~DQB1*03:02	0.00013
A*02:06~C*03:04~B*15:01~DRB1*04:06~DQB1*03:02	0.00013
A*02:07~C*12:02~B*27:04~DRB1*15:02~DQB1*05:01	0.00013
A*11:01~C*01:02~B*15:01~DRB1*12:01~DQB1*03:01	0.00013
A*24:02~C*01:02~B*55:01~DRB1*04:03~DQB1*03:02	0.00013
A*11:02~C*15:02~B*40:01~DRB1*15:01~DQB1*06:02	0.00013
A*11:02~C*07:02~B*15:11~DRB1*12:01~DQB1*03:01	0.00013
A*11:01~C*07:02~B*15:11~DRB1*12:01~DQB1*03:01	0.00013
A*02:03~C*07:02~B*38:02~DRB1*04:06~DQB1*03:02	0.00013
A*11:01~C*12:02~B*27:04~DRB1*15:06~DQB1*05:02	0.00013
A*02:03~C*14:02~B*55:02~DRB1*15:01~DQB1*06:01	0.00013
A*02:07~C*03:03~B*55:02~DRB1*15:02~DQB1*05:01	0.00013
A*02:07~C*07:02~B*55:02~DRB1*15:01~DQB1*06:01	0.00013
A*02:06~C*14:02~B*51:01~DRB1*14:03~DQB1*03:01	0.00013
A*11:01~C*07:02~B*48:01~DRB1*15:01~DQB1*06:01	0.00013
A*24:02~C*04:03~B*40:01~DRB1*09:01~DQB1*03:03	0.00013
A*11:01~C*03:03~B*15:11~DRB1*11:01~DQB1*03:01	0.00013
A*11:01~C*03:04~B*40:01~DRB1*03:01~DQB1*02:01	0.00013
A*01:01~C*06:35~B*37:01~DRB1*10:01~DQB1*05:01	0.00013
A*11:01~C*07:02~B*55:02~DRB1*09:01~DQB1*03:03	0.000129
A*29:02~C*06:02~B*45:01~DRB1*09:01~DQB1*03:03	0.000129
A*02:03~C*03:03~B*51:01~DRB1*14:01~DQB1*05:02	0.000129
A*02:07~C*07:02~B*40:01~DRB1*13:12~DQB1*03:01	0.000129
A*02:11~C*01:02~B*15:08~DRB1*14:04~DQB1*05:03	0.000129
A*11:01~C*12:02~B*52:01~DRB1*13:01~DQB1*06:03	0.000129
A*02:01~C*03:03~B*39:01~DRB1*08:03~DQB1*06:01	0.000129
A*24:07~C*04:01~B*35:05~DRB1*04:05~DQB1*05:03	0.000129
A*31:01~C*16:02~B*51:01~DRB1*11:04~DQB1*03:01	0.000129
A*02:01~C*15:02~B*54:01~DRB1*04:05~DQB1*04:01	0.000129
A*24:02~C*15:02~B*40:02~DRB1*15:02~DQB1*05:01	0.000129
A*03:01~C*07:02~B*07:02~DRB1*12:02~DQB1*03:01	0.000129
A*11:01~C*03:03~B*40:02~DRB1*09:01~DQB1*03:03	0.000129
A*24:02~C*07:02~B*38:02~DRB1*16:02~DQB1*03:02	0.000129
A*11:01~C*07:02~B*54:01~DRB1*04:05~DQB1*03:02	0.000129
A*11:01~C*03:04~B*27:06~DRB1*12:02~DQB1*02:01	0.000129
A*11:01~C*12:02~B*40:01~DRB1*14:04~DQB1*05:03	0.000129
A*02:01~C*12:02~B*52:01~DRB1*12:01~DQB1*03:01	0.000129
A*68:01~C*07:02~B*51:01~DRB1*10:01~DQB1*05:01	0.000128
A*68:01~C*16:02~B*51:01~DRB1*11:01~DQB1*03:01	0.000128
A*68:01~C*14:67~B*51:01~DRB1*14:04~DQB1*05:03	0.000128
A*68:01~C*16:02~B*51:01~DRB1*14:04~DQB1*05:03	0.000128
A*68:01~C*15:02~B*51:01~DRB1*07:01~DQB1*02:01	0.000128
A*68:01~C*16:02~B*51:01~DRB1*04:03~DQB1*03:02	0.000128
A*11:02~C*12:02~B*46:01~DRB1*14:01~DQB1*05:02	0.000128
A*11:02~C*03:02~B*58:01~DRB1*15:01~DQB1*06:01	0.000128
A*11:02~C*03:02~B*58:01~DRB1*15:01~DQB1*06:02	0.000128
A*24:02~C*12:02~B*52:01~DRB1*15:01~DQB1*03:02	0.000128
A*11:02~C*03:03~B*35:01~DRB1*04:06~DQB1*03:02	0.000128
A*11:01~C*07:02~B*07:02~DRB1*01:01~DQB1*05:01	0.000128
A*02:11~C*03:03~B*15:05~DRB1*14:04~DQB1*05:03	0.000128
A*33:03~C*03:02~B*58:15~DRB1*03:01~DQB1*03:03	0.000128
A*11:01~C*07:02~B*13:01~DRB1*11:01~DQB1*03:01	0.000128
A*11:01~C*07:01~B*18:01~DRB1*12:01~DQB1*03:01	0.000128
A*30:01~C*06:02~B*13:02~DRB1*14:01~DQB1*05:03	0.000128
A*11:01~C*04:03~B*40:10~DRB1*12:02~DQB1*02:01	0.000128
A*02:06~C*03:04~B*27:06~DRB1*15:02~DQB1*03:01	0.000128
A*02:03~C*04:06~B*27:06~DRB1*15:02~DQB1*05:01	0.000128
A*02:07~C*12:03~B*55:02~DRB1*16:02~DQB1*03:01	0.000128
A*01:01~C*03:03~B*15:05~DRB1*08:03~DQB1*03:01	0.000128
A*24:07~C*07:02~B*07:05~DRB1*15:01~DQB1*05:03	0.000128
A*24:02~C*07:02~B*07:02~DRB1*15:02~DQB1*06:01	0.000128
A*24:02~C*07:02~B*07:05~DRB1*15:02~DQB1*05:01	0.000128
A*24:07~C*12:02~B*07:02~DRB1*15:01~DQB1*06:02	0.000128
A*11:01~C*15:02~B*51:01~DRB1*04:10~DQB1*04:02	0.000127
A*01:01~C*15:02~B*40:06~DRB1*07:01~DQB1*03:03	0.000127
A*01:01~C*04:01~B*35:01~DRB1*07:01~DQB1*03:03	0.000127
A*24:07~C*04:01~B*40:01~DRB1*11:01~DQB1*03:02	0.000127
A*24:02~C*15:02~B*51:01~DRB1*04:05~DQB1*03:02	0.000127
A*24:02~C*04:01~B*51:01~DRB1*04:05~DQB1*05:02	0.000127
A*02:07~C*12:02~B*52:01~DRB1*15:01~DQB1*06:02	0.000127
A*26:01~C*07:02~B*40:01~DRB1*15:01~DQB1*06:02	0.000127
A*11:01~C*03:04~B*46:01~DRB1*12:02~DQB1*03:01	0.000127
A*02:06~C*07:02~B*13:01~DRB1*14:01~DQB1*05:02	0.000127
A*11:01~C*01:02~B*15:01~DRB1*12:02~DQB1*03:01	0.000127
A*24:03~C*03:03~B*15:12~DRB1*15:01~DQB1*05:02	0.000127
A*24:02~C*01:02~B*55:12~DRB1*04:05~DQB1*04:01	0.000127
A*24:02~C*01:02~B*55:12~DRB1*04:01~DQB1*03:01	0.000127
A*24:02~C*01:02~B*56:01~DRB1*14:01~DQB1*05:03	0.000127
A*24:02~C*07:04~B*56:01~DRB1*08:03~DQB1*03:03	0.000127
A*24:02~C*01:02~B*56:01~DRB1*04:05~DQB1*04:02	0.000127
A*24:02~C*01:02~B*56:01~DRB1*13:12~DQB1*03:01	0.000127
A*24:02~C*01:02~B*56:01~DRB1*11:01~DQB1*03:01	0.000127
A*24:02~C*15:02~B*56:01~DRB1*11:01~DQB1*03:01	0.000127
A*24:07~C*01:02~B*56:04~DRB1*15:02~DQB1*05:01	0.000127
A*24:02~C*03:03~B*56:01~DRB1*14:01~DQB1*05:02	0.000127
A*02:01~C*03:56~B*48:01~DRB1*09:01~DQB1*03:03	0.000126
A*02:01~C*03:03~B*40:02~DRB1*12:02~DQB1*03:01	0.000126
A*11:02~C*12:02~B*27:04~DRB1*16:02~DQB1*05:02	0.000126
A*02:01~C*03:04~B*52:01~DRB1*15:02~DQB1*06:01	0.000126
A*24:02~C*08:01~B*15:02~DRB1*15:07~DQB1*05:02	0.000126
A*02:01~C*03:02~B*58:01~DRB1*13:02~DQB1*03:01	0.000126
A*24:20~C*01:02~B*55:02~DRB1*15:01~DQB1*06:02	0.000126
A*02:03~C*04:01~B*40:01~DRB1*11:01~DQB1*03:01	0.000126
A*33:03~C*07:02~B*40:01~DRB1*15:01~DQB1*06:03	0.000126
A*02:01~C*03:03~B*15:11~DRB1*14:05~DQB1*03:03	0.000126
A*24:02~C*06:02~B*57:01~DRB1*10:01~DQB1*05:01	0.000126
A*33:03~C*08:01~B*15:13~DRB1*12:02~DQB1*03:01	0.000126
A*02:03~C*03:04~B*40:01~DRB1*16:02~DQB1*05:03	0.000126
A*02:11~C*04:03~B*40:01~DRB1*04:04~DQB1*06:02	0.000126
A*02:03~C*12:03~B*38:01~DRB1*12:02~DQB1*03:01	0.000126
A*02:01~C*01:02~B*54:01~DRB1*13:02~DQB1*06:04	0.000126
A*11:01~C*08:01~B*54:01~DRB1*15:02~DQB1*05:01	0.000126
A*24:03~C*08:01~B*15:02~DRB1*15:01~DQB1*06:02	0.000126
A*24:07~C*06:02~B*57:01~DRB1*07:01~DQB1*03:03	0.000125
A*11:01~C*01:02~B*56:04~DRB1*15:02~DQB1*05:01	0.000125
A*11:01~C*07:02~B*39:01~DRB1*03:01~DQB1*02:01	0.000125
A*02:01~C*01:02~B*15:18~DRB1*15:01~DQB1*06:02	0.000125
A*02:01~C*07:02~B*15:18~DRB1*15:01~DQB1*03:03	0.000125
A*02:01~C*12:03~B*35:03~DRB1*11:04~DQB1*05:02	0.000125
A*11:02~C*12:02~B*51:01~DRB1*12:02~DQB1*03:01	0.000125
A*01:01~C*07:02~B*07:02~DRB1*04:01~DQB1*05:01	0.000125
A*01:01~C*07:02~B*07:02~DRB1*01:01~DQB1*05:01	0.000125
A*01:01~C*07:02~B*07:02~DRB1*04:04~DQB1*03:02	0.000125
A*01:01~C*07:02~B*07:02~DRB1*13:01~DQB1*06:03	0.000125
A*01:01~C*07:02~B*07:02~DRB1*13:02~DQB1*03:03	0.000125
A*01:01~C*06:02~B*07:02~DRB1*15:01~DQB1*06:01	0.000125
A*01:01~C*07:02~B*07:05~DRB1*15:01~DQB1*06:01	0.000125
A*11:02~C*03:03~B*15:01~DRB1*12:02~DQB1*03:01	0.000125
A*11:01~C*07:01~B*18:01~DRB1*04:05~DQB1*04:02	0.000125
A*11:01~C*07:01~B*18:01~DRB1*04:05~DQB1*05:02	0.000125
A*11:01~C*07:04~B*18:01~DRB1*04:05~DQB1*04:02	0.000125
A*24:02~C*01:02~B*55:01~DRB1*15:06~DQB1*05:02	0.000125
A*11:01~C*04:01~B*27:06~DRB1*15:02~DQB1*04:01	0.000125
A*11:01~C*03:04~B*27:06~DRB1*15:02~DQB1*05:02	0.000125
A*03:01~C*07:02~B*07:02~DRB1*08:03~DQB1*06:01	0.000125
A*03:01~C*07:02~B*07:02~DRB1*13:12~DQB1*03:01	0.000125
A*03:01~C*07:02~B*07:02~DRB1*04:01~DQB1*03:02	0.000125
A*03:01~C*07:02~B*07:02~DRB1*07:01~DQB1*03:03	0.000125
A*03:02~C*07:02~B*07:02~DRB1*07:01~DQB1*02:01	0.000125
A*03:01~C*07:02~B*07:02~DRB1*04:01~DQB1*03:01	0.000125
A*03:01~C*07:02~B*07:02~DRB1*03:01~DQB1*02:01	0.000125
A*03:01~C*07:02~B*07:02~DRB1*13:02~DQB1*06:04	0.000125
A*24:02~C*08:01~B*54:01~DRB1*14:05~DQB1*05:03	0.000125
A*24:02~C*14:02~B*51:02~DRB1*04:05~DQB1*04:02	0.000125
A*24:07~C*14:02~B*51:07~DRB1*04:10~DQB1*03:01	0.000125
A*24:02~C*01:02~B*15:01~DRB1*12:02~DQB1*05:03	0.000125
A*24:03~C*03:03~B*15:12~DRB1*12:02~DQB1*03:01	0.000125
A*33:03~C*08:01~B*15:13~DRB1*09:01~DQB1*03:03	0.000125
A*33:03~C*08:01~B*15:13~DRB1*14:04~DQB1*05:03	0.000125
A*02:03~C*07:02~B*46:01~DRB1*04:05~DQB1*04:01	0.000125
A*11:01~C*03:03~B*35:01~DRB1*15:01~DQB1*06:01	0.000125
A*11:01~C*04:01~B*35:05~DRB1*15:01~DQB1*06:01	0.000125
A*11:01~C*05:01~B*52:01~DRB1*15:01~DQB1*06:48	0.000124
A*11:01~C*12:02~B*52:01~DRB1*15:06~DQB1*03:02	0.000124
A*24:02~C*03:04~B*51:01~DRB1*11:01~DQB1*06:01	0.000124
A*11:01~C*03:04~B*40:02~DRB1*12:02~DQB1*03:01	0.000124
A*11:01~C*04:01~B*15:05~DRB1*15:01~DQB1*06:02	0.000124
A*01:01~C*04:01~B*35:01~DRB1*15:02~DQB1*06:01	0.000124
A*02:06~C*08:01~B*48:01~DRB1*15:01~DQB1*05:02	0.000124
A*02:01~C*08:03~B*48:01~DRB1*15:01~DQB1*03:01	0.000124
A*24:02~C*07:02~B*51:02~DRB1*08:03~DQB1*06:01	0.000124
A*02:07~C*07:02~B*38:02~DRB1*04:05~DQB1*04:01	0.000124
A*11:01~C*01:03~B*46:01~DRB1*14:05~DQB1*05:03	0.000124
A*33:03~C*04:01~B*35:01~DRB1*14:04~DQB1*05:03	0.000124
A*24:68~C*07:02~B*40:01~DRB1*15:01~DQB1*06:02	0.000124
A*24:02~C*07:02~B*52:01~DRB1*15:02~DQB1*06:01	0.000124
A*33:03~C*15:02~B*51:02~DRB1*08:02~DQB1*04:02	0.000124
A*24:07~C*07:04~B*18:01~DRB1*12:02~DQB1*03:01	0.000124
A*24:02~C*12:03~B*15:32~DRB1*12:02~DQB1*05:02	0.000124
A*24:07~C*07:02~B*07:05~DRB1*11:01~DQB1*03:01	0.000124
A*11:01~C*03:04~B*55:02~DRB1*12:01~DQB1*03:01	0.000124
A*02:01~C*07:02~B*46:01~DRB1*15:02~DQB1*06:02	0.000124
A*02:07~C*12:02~B*40:01~DRB1*15:11~DQB1*06:02	0.000124
A*02:06~C*03:04~B*39:05~DRB1*12:02~DQB1*03:01	0.000124
A*11:02~C*07:02~B*39:01~DRB1*14:01~DQB1*05:02	0.000124
A*11:01~C*07:02~B*39:01~DRB1*14:01~DQB1*03:02	0.000124
A*11:01~C*04:03~B*39:15~DRB1*14:04~DQB1*05:03	0.000124
A*11:01~C*12:03~B*39:01~DRB1*16:01~DQB1*05:02	0.000124
A*02:01~C*14:02~B*51:01~DRB1*16:02~DQB1*05:02	0.000124
A*11:01~C*15:02~B*51:01~DRB1*14:04~DQB1*05:03	0.000124
A*34:01~C*07:02~B*38:02~DRB1*15:01~DQB1*05:02	0.000124
A*24:02~C*14:02~B*46:01~DRB1*09:01~DQB1*03:03	0.000124
A*02:07~C*03:02~B*58:01~DRB1*12:01~DQB1*03:01	0.000123
A*02:07~C*07:02~B*38:02~DRB1*16:02~DQB1*05:02	0.000123
A*31:01~C*07:02~B*40:01~DRB1*08:03~DQB1*06:01	0.000123
A*24:02~C*07:04~B*44:02~DRB1*15:01~DQB1*06:02	0.000123
A*24:02~C*05:01~B*44:02~DRB1*08:03~DQB1*03:01	0.000123
A*11:01~C*07:27~B*38:02~DRB1*16:02~DQB1*05:02	0.000123
A*31:01~C*07:02~B*39:01~DRB1*07:01~DQB1*02:01	0.000123
A*02:01~C*07:02~B*38:02~DRB1*16:02~DQB1*05:01	0.000123
A*02:06~C*07:02~B*38:02~DRB1*16:02~DQB1*03:02	0.000123
A*11:01~C*07:02~B*07:05~DRB1*14:04~DQB1*05:03	0.000123
A*02:01~C*03:03~B*40:01~DRB1*08:03~DQB1*06:01	0.000123
A*02:01~C*01:02~B*15:01~DRB1*12:01~DQB1*03:01	0.000123
A*02:06~C*03:03~B*15:01~DRB1*12:01~DQB1*03:01	0.000123
A*02:06~C*03:03~B*15:46~DRB1*12:01~DQB1*03:01	0.000123
A*02:06~C*08:01~B*15:07~DRB1*12:01~DQB1*03:01	0.000123
A*02:11~C*15:02~B*40:06~DRB1*07:01~DQB1*03:03	0.000123
A*33:03~C*15:07~B*40:06~DRB1*04:03~DQB1*03:02	0.000123
A*02:01~C*08:01~B*15:02~DRB1*04:05~DQB1*04:01	0.000123
A*11:01~C*04:01~B*40:01~DRB1*15:02~DQB1*05:02	0.000123
A*11:01~C*12:03~B*40:01~DRB1*15:01~DQB1*05:02	0.000123
A*11:02~C*04:01~B*40:01~DRB1*15:01~DQB1*05:02	0.000123
A*11:01~C*03:03~B*55:02~DRB1*04:01~DQB1*06:01	0.000123
A*02:101~C*01:02~B*46:01~DRB1*08:03~DQB1*06:01	0.000123
A*02:06~C*12:03~B*55:02~DRB1*14:05~DQB1*05:03	0.000123
A*02:03~C*04:03~B*55:02~DRB1*14:05~DQB1*05:03	0.000123
A*11:01~C*04:03~B*15:25~DRB1*14:01~DQB1*05:02	0.000123
A*11:02~C*03:04~B*13:01~DRB1*16:02~DQB1*06:02	0.000123
A*11:01~C*04:06~B*13:01~DRB1*09:01~DQB1*03:03	0.000123
A*02:01~C*07:01~B*58:01~DRB1*11:04~DQB1*04:02	0.000123
A*02:07~C*01:03~B*46:01~DRB1*10:01~DQB1*05:01	0.000123
A*02:07~C*03:02~B*58:01~DRB1*15:02~DQB1*05:02	0.000123
A*11:01~C*15:02~B*51:02~DRB1*15:01~DQB1*06:02	0.000123
A*02:06~C*07:02~B*38:02~DRB1*04:03~DQB1*03:02	0.000123
A*33:03~C*15:02~B*51:01~DRB1*04:03~DQB1*03:02	0.000123
A*24:20~C*01:06~B*55:02~DRB1*12:02~DQB1*03:01	0.000123
A*24:02~C*12:03~B*35:13~DRB1*15:02~DQB1*06:01	0.000123
A*02:07~C*14:02~B*51:02~DRB1*12:02~DQB1*06:02	0.000123
A*24:02~C*04:01~B*40:01~DRB1*15:02~DQB1*05:01	0.000123
A*24:02~C*03:03~B*40:01~DRB1*15:02~DQB1*05:01	0.000123
A*02:03~C*07:02~B*39:09~DRB1*12:02~DQB1*05:02	0.000123
A*11:01~C*12:02~B*27:05~DRB1*11:01~DQB1*03:01	0.000123
A*11:01~C*01:02~B*46:01~DRB1*07:01~DQB1*02:01	0.000123
A*11:01~C*01:02~B*15:01~DRB1*14:01~DQB1*05:03	0.000123
A*11:01~C*01:02~B*15:58~DRB1*14:01~DQB1*05:02	0.000123
A*11:01~C*01:02~B*15:01~DRB1*14:04~DQB1*05:03	0.000123
A*11:01~C*03:03~B*15:05~DRB1*14:04~DQB1*05:03	0.000123
A*26:01~C*07:02~B*08:01~DRB1*14:04~DQB1*05:01	0.000123
A*11:01~C*04:01~B*35:03~DRB1*15:02~DQB1*06:01	0.000122
A*02:03~C*07:02~B*38:02~DRB1*03:01~DQB1*02:01	0.000122
A*33:03~C*07:02~B*51:01~DRB1*14:01~DQB1*05:02	0.000122
A*01:01~C*12:03~B*35:03~DRB1*14:01~DQB1*05:03	0.000122
A*01:01~C*04:01~B*35:01~DRB1*04:02~DQB1*03:02	0.000122
A*01:01~C*06:02~B*35:01~DRB1*01:01~DQB1*05:01	0.000122
A*01:01~C*04:01~B*35:05~DRB1*12:02~DQB1*03:01	0.000122
A*01:01~C*04:01~B*35:01~DRB1*12:01~DQB1*03:01	0.000122
A*01:01~C*04:01~B*35:03~DRB1*13:01~DQB1*06:03	0.000122
A*11:01~C*07:02~B*46:01~DRB1*04:01~DQB1*03:02	0.000122
A*02:06~C*03:04~B*27:06~DRB1*12:02~DQB1*03:01	0.000122
A*02:06~C*15:02~B*40:02~DRB1*09:01~DQB1*03:03	0.000122
A*24:20~C*01:02~B*46:01~DRB1*04:04~DQB1*03:02	0.000122
A*26:01~C*03:03~B*15:01~DRB1*04:05~DQB1*04:01	0.000122
A*26:02~C*03:03~B*15:01~DRB1*04:05~DQB1*04:01	0.000122
A*11:01~C*12:03~B*55:02~DRB1*04:06~DQB1*03:02	0.000122
A*24:10~C*03:04~B*40:01~DRB1*15:01~DQB1*06:02	0.000122
A*34:01~C*01:02~B*15:01~DRB1*04:05~DQB1*04:02	0.000122
A*34:01~C*07:02~B*15:35~DRB1*04:05~DQB1*05:01	0.000122
A*34:01~C*04:03~B*15:06~DRB1*15:02~DQB1*06:01	0.000122
A*02:06~C*03:04~B*15:01~DRB1*08:03~DQB1*06:01	0.000122
A*02:06~C*08:01~B*15:01~DRB1*08:03~DQB1*06:01	0.000122
A*02:01~C*03:03~B*35:01~DRB1*12:02~DQB1*03:01	0.000122
A*11:01~C*07:02~B*40:02~DRB1*12:01~DQB1*03:01	0.000122
A*02:06~C*16:02~B*15:18~DRB1*14:15~DQB1*05:03	0.000122
A*02:11~C*07:04~B*15:18~DRB1*15:02~DQB1*06:01	0.000122
A*02:06~C*03:03~B*46:01~DRB1*15:01~DQB1*06:02	0.000122
A*02:06~C*07:02~B*55:02~DRB1*09:01~DQB1*03:03	0.000122
A*02:07~C*01:02~B*46:01~DRB1*07:01~DQB1*03:03	0.000122
A*68:01~C*12:02~B*52:01~DRB1*04:03~DQB1*06:02	0.000122
A*69:01~C*12:02~B*52:01~DRB1*07:01~DQB1*03:03	0.000122
A*68:01~C*12:02~B*52:01~DRB1*14:04~DQB1*05:03	0.000122
A*29:01~C*15:05~B*07:05~DRB1*03:01~DQB1*02:01	0.000122
A*24:02~C*07:02~B*54:01~DRB1*13:12~DQB1*03:01	0.000122
A*33:03~C*07:02~B*51:01~DRB1*03:01~DQB1*02:01	0.000122
A*33:03~C*02:02~B*51:01~DRB1*04:03~DQB1*03:04	0.000122
A*02:07~C*12:03~B*38:01~DRB1*07:01~DQB1*02:01	0.000122
A*29:01~C*15:05~B*07:05~DRB1*11:04~DQB1*03:01	0.000122
A*24:03~C*03:02~B*58:01~DRB1*13:02~DQB1*06:09	0.000122
A*11:01~C*04:03~B*55:02~DRB1*16:02~DQB1*05:02	0.000122
A*24:02~C*15:02~B*40:01~DRB1*08:03~DQB1*02:01	0.000122
A*31:01~C*07:02~B*35:01~DRB1*09:01~DQB1*03:03	0.000122
A*31:01~C*03:03~B*35:01~DRB1*09:01~DQB1*03:03	0.000122
A*31:01~C*04:01~B*35:03~DRB1*04:03~DQB1*03:02	0.000122
A*31:01~C*04:01~B*35:03~DRB1*15:02~DQB1*03:01	0.000122
A*02:06~C*07:02~B*40:01~DRB1*15:02~DQB1*05:02	0.000122
A*02:01~C*04:01~B*35:01~DRB1*15:02~DQB1*06:01	0.000122
A*11:01~C*08:01~B*15:02~DRB1*04:10~DQB1*04:02	0.000122
A*02:11~C*03:03~B*55:01~DRB1*04:03~DQB1*03:02	0.000122
A*02:01~C*08:01~B*15:02~DRB1*14:01~DQB1*05:03	0.000121
A*02:01~C*01:02~B*40:02~DRB1*08:03~DQB1*06:01	0.000121
A*02:11~C*15:02~B*40:06~DRB1*08:03~DQB1*03:01	0.000121
A*33:03~C*03:04~B*13:01~DRB1*08:03~DQB1*06:01	0.000121
A*02:01~C*08:01~B*48:01~DRB1*04:05~DQB1*04:01	0.000121
A*02:07~C*12:03~B*55:02~DRB1*12:02~DQB1*03:01	0.000121
A*02:07~C*03:03~B*55:02~DRB1*12:02~DQB1*03:01	0.000121
A*11:01~C*08:01~B*15:02~DRB1*14:04~DQB1*05:03	0.000121
A*02:06~C*08:03~B*48:01~DRB1*11:01~DQB1*03:01	0.000121
A*24:02~C*12:03~B*55:02~DRB1*08:03~DQB1*06:01	0.000121
A*24:02~C*08:01~B*55:02~DRB1*11:01~DQB1*03:01	0.000121
A*24:20~C*12:03~B*55:02~DRB1*16:02~DQB1*05:02	0.000121
A*11:01~C*07:02~B*07:05~DRB1*09:01~DQB1*03:03	0.000121
A*11:01~C*07:02~B*07:05~DRB1*11:01~DQB1*05:01	0.000121
A*11:01~C*07:02~B*07:05~DRB1*11:06~DQB1*03:01	0.000121
A*11:01~C*01:02~B*18:01~DRB1*12:02~DQB1*03:01	0.000121
A*02:01~C*08:01~B*40:06~DRB1*04:08~DQB1*03:01	0.000121
A*02:11~C*14:02~B*51:01~DRB1*04:06~DQB1*06:01	0.000121
A*02:01~C*14:02~B*51:01~DRB1*04:06~DQB1*03:02	0.000121
A*02:01~C*15:02~B*51:01~DRB1*04:03~DQB1*03:02	0.000121
A*02:01~C*16:19~B*51:01~DRB1*04:03~DQB1*03:02	0.000121
A*02:01~C*15:02~B*51:02~DRB1*12:02~DQB1*03:01	0.000121
A*11:01~C*07:02~B*38:02~DRB1*11:06~DQB1*03:01	0.000121
A*02:07~C*07:02~B*54:01~DRB1*14:01~DQB1*05:02	0.000121
A*02:01~C*03:04~B*54:01~DRB1*14:01~DQB1*05:02	0.000121
A*11:01~C*04:01~B*35:08~DRB1*11:04~DQB1*03:01	0.000121
A*11:02~C*12:02~B*27:20~DRB1*12:02~DQB1*03:01	0.000121
A*01:01~C*12:02~B*52:01~DRB1*11:01~DQB1*03:01	0.000121
A*02:05~C*07:01~B*18:01~DRB1*04:05~DQB1*03:02	0.000121
A*02:01~C*07:04~B*18:01~DRB1*04:05~DQB1*03:02	0.000121
A*11:01~C*07:02~B*38:15~DRB1*04:05~DQB1*04:01	0.000121
A*11:01~C*04:03~B*15:25~DRB1*04:06~DQB1*03:02	0.000121
A*02:06~C*12:03~B*40:01~DRB1*13:02~DQB1*05:02	0.000121
A*02:03~C*07:02~B*40:01~DRB1*13:01~DQB1*06:03	0.000121
A*02:01~C*15:02~B*40:06~DRB1*09:01~DQB1*03:03	0.000121
A*24:02~C*04:01~B*35:03~DRB1*04:04~DQB1*03:02	0.000121
A*02:06~C*03:03~B*40:02~DRB1*15:01~DQB1*06:02	0.000121
A*24:02~C*07:02~B*38:02~DRB1*04:05~DQB1*04:01	0.000121
A*29:01~C*15:05~B*07:05~DRB1*13:01~DQB1*05:01	0.000121
A*33:03~C*03:02~B*58:01~DRB1*10:01~DQB1*05:01	0.000121
A*29:01~C*07:02~B*07:02~DRB1*13:01~DQB1*06:03	0.000121
A*29:01~C*15:05~B*07:05~DRB1*04:03~DQB1*03:02	0.000121
A*11:02~C*08:01~B*15:02~DRB1*14:04~DQB1*05:03	0.000121
A*33:03~C*07:02~B*40:01~DRB1*14:05~DQB1*05:03	0.000121
A*24:02~C*08:01~B*40:10~DRB1*08:03~DQB1*03:01	0.000121
A*02:01~C*04:03~B*15:21~DRB1*15:01~DQB1*06:02	0.000121
A*24:02~C*03:04~B*27:06~DRB1*12:02~DQB1*06:01	0.000121
A*24:02~C*02:02~B*27:05~DRB1*11:02~DQB1*03:01	0.000121
A*24:02~C*02:02~B*27:05~DRB1*04:01~DQB1*03:02	0.000121
A*24:02~C*01:02~B*27:05~DRB1*13:01~DQB1*06:03	0.000121
A*24:02~C*12:02~B*27:04~DRB1*08:03~DQB1*04:01	0.000121
A*24:02~C*15:02~B*27:07~DRB1*13:01~DQB1*06:03	0.000121
A*24:02~C*07:02~B*27:06~DRB1*09:01~DQB1*03:03	0.000121
A*24:02~C*03:04~B*27:06~DRB1*12:02~DQB1*05:02	0.000121
A*24:02~C*15:02~B*27:07~DRB1*10:01~DQB1*03:01	0.000121
A*24:02~C*04:01~B*27:06~DRB1*12:02~DQB1*03:01	0.000121
A*02:01~C*06:02~B*13:02~DRB1*09:01~DQB1*06:02	0.000121
A*02:06~C*08:01~B*48:03~DRB1*14:01~DQB1*05:03	0.000121
A*02:03~C*08:01~B*48:03~DRB1*10:01~DQB1*05:01	0.000121
A*33:03~C*15:02~B*40:06~DRB1*09:01~DQB1*03:03	0.00012
A*11:01~C*04:06~B*13:01~DRB1*10:01~DQB1*05:01	0.00012
A*02:11~C*07:01~B*57:01~DRB1*03:01~DQB1*02:01	0.00012
A*33:03~C*08:01~B*15:02~DRB1*15:02~DQB1*05:02	0.00012
A*11:01~C*03:03~B*55:01~DRB1*07:01~DQB1*03:03	0.00012
A*11:01~C*03:03~B*55:01~DRB1*08:03~DQB1*03:01	0.00012
A*11:01~C*03:03~B*55:04~DRB1*09:01~DQB1*03:03	0.00012
A*11:01~C*12:02~B*55:01~DRB1*15:02~DQB1*05:01	0.00012
A*24:07~C*07:02~B*52:01~DRB1*15:01~DQB1*03:02	0.00012
A*24:02~C*07:02~B*15:35~DRB1*04:03~DQB1*03:02	0.00012
A*02:01~C*03:03~B*15:11~DRB1*04:04~DQB1*03:02	0.00012
A*11:01~C*03:04~B*27:06~DRB1*09:01~DQB1*05:02	0.00012
A*11:02~C*12:02~B*27:15~DRB1*14:05~DQB1*05:03	0.00012
A*11:01~C*08:01~B*48:01~DRB1*03:01~DQB1*02:01	0.00012
A*24:02~C*03:03~B*55:01~DRB1*07:01~DQB1*02:01	0.00012
A*24:02~C*01:02~B*55:01~DRB1*13:01~DQB1*06:03	0.00012
A*24:02~C*01:02~B*55:01~DRB1*13:02~DQB1*06:09	0.00012
A*30:10~C*06:02~B*13:02~DRB1*07:01~DQB1*02:01	0.00012
A*11:01~C*04:03~B*40:10~DRB1*15:02~DQB1*05:02	0.00012
A*02:01~C*12:02~B*52:01~DRB1*08:02~DQB1*04:02	0.00012
A*02:01~C*07:02~B*52:01~DRB1*01:01~DQB1*05:01	0.00012
A*02:01~C*12:02~B*52:01~DRB1*08:03~DQB1*03:01	0.00012
A*02:06~C*01:02~B*40:01~DRB1*14:18~DQB1*05:03	0.00012
A*02:01~C*03:04~B*40:03~DRB1*15:01~DQB1*03:01	0.00012
A*02:01~C*12:03~B*40:06~DRB1*15:01~DQB1*03:01	0.00012
A*02:01~C*12:03~B*38:01~DRB1*03:01~DQB1*02:01	0.00012
A*02:03~C*07:02~B*38:02~DRB1*11:06~DQB1*03:01	0.00012
A*24:07~C*03:03~B*58:01~DRB1*11:01~DQB1*03:01	0.00012
A*24:07~C*07:01~B*58:01~DRB1*15:06~DQB1*05:02	0.00012
A*24:02~C*03:02~B*58:01~DRB1*07:01~DQB1*02:01	0.00012
A*24:07~C*07:01~B*58:01~DRB1*08:04~DQB1*04:02	0.00012
A*24:10~C*01:02~B*46:01~DRB1*09:01~DQB1*03:03	0.00012
A*02:03~C*12:02~B*35:01~DRB1*09:01~DQB1*03:03	0.00012
A*31:01~C*04:01~B*40:01~DRB1*15:02~DQB1*06:01	0.00012
A*24:10~C*04:01~B*35:05~DRB1*12:02~DQB1*03:01	0.00012
A*31:01~C*14:02~B*51:01~DRB1*07:01~DQB1*02:01	0.00012
A*29:01~C*02:02~B*27:05~DRB1*03:01~DQB1*02:01	0.00012
A*02:06~C*14:02~B*51:01~DRB1*04:07~DQB1*03:01	0.00012
A*24:02~C*12:03~B*15:32~DRB1*15:04~DQB1*03:02	0.000119
A*31:01~C*15:02~B*51:02~DRB1*13:02~DQB1*06:09	0.000119
A*24:02~C*04:03~B*40:10~DRB1*15:06~DQB1*05:02	0.000119
A*02:01~C*12:03~B*35:03~DRB1*12:01~DQB1*05:02	0.000119
A*24:02~C*12:03~B*35:03~DRB1*04:08~DQB1*02:01	0.000119
A*33:03~C*07:01~B*44:03~DRB1*12:01~DQB1*03:01	0.000119
A*33:03~C*07:01~B*44:03~DRB1*15:02~DQB1*05:03	0.000119
A*02:01~C*03:03~B*15:11~DRB1*01:01~DQB1*05:01	0.000119
A*02:06~C*01:02~B*15:08~DRB1*08:02~DQB1*04:02	0.000119
A*01:01~C*06:02~B*37:01~DRB1*14:04~DQB1*05:02	0.000119
A*01:01~C*06:02~B*37:01~DRB1*04:03~DQB1*03:02	0.000119
A*01:01~C*06:02~B*37:01~DRB1*07:01~DQB1*02:01	0.000119
A*01:01~C*06:02~B*37:01~DRB1*13:01~DQB1*06:03	0.000119
A*01:01~C*15:02~B*40:06~DRB1*15:02~DQB1*06:01	0.000119
A*24:02~C*14:02~B*51:01~DRB1*13:02~DQB1*06:04	0.000119
A*02:06~C*04:01~B*15:27~DRB1*15:02~DQB1*06:01	0.000119
A*11:01~C*07:04~B*15:18~DRB1*08:03~DQB1*03:01	0.000119
A*11:02~C*08:01~B*15:18~DRB1*04:03~DQB1*03:02	0.000119
A*11:01~C*08:01~B*15:18~DRB1*07:01~DQB1*03:01	0.000119
A*11:01~C*08:01~B*40:06~DRB1*11:01~DQB1*03:01	0.000119
A*11:01~C*15:02~B*40:06~DRB1*15:02~DQB1*03:02	0.000119
A*11:01~C*15:02~B*40:06~DRB1*11:01~DQB1*03:01	0.000119
A*11:01~C*03:04~B*40:02~DRB1*14:05~DQB1*05:03	0.000119
A*11:01~C*15:02~B*40:06~DRB1*04:05~DQB1*04:02	0.000119
A*11:01~C*15:02~B*40:06~DRB1*03:01~DQB1*06:01	0.000119
A*11:01~C*16:02~B*40:06~DRB1*13:01~DQB1*06:03	0.000119
A*11:01~C*03:03~B*40:02~DRB1*14:01~DQB1*05:03	0.000119
A*02:03~C*15:02~B*51:02~DRB1*14:01~DQB1*05:02	0.000119
A*02:07~C*03:04~B*40:02~DRB1*14:01~DQB1*05:02	0.000119
A*24:02~C*14:02~B*51:01~DRB1*13:02~DQB1*03:01	0.000119
A*31:01~C*14:02~B*51:01~DRB1*01:01~DQB1*06:03	0.000119
A*31:01~C*16:02~B*51:01~DRB1*10:01~DQB1*05:01	0.000119
A*31:01~C*04:06~B*51:01~DRB1*11:06~DQB1*06:01	0.000119
A*31:01~C*16:02~B*51:01~DRB1*04:09~DQB1*03:02	0.000119
A*31:01~C*03:04~B*51:01~DRB1*09:01~DQB1*03:03	0.000119
A*31:01~C*15:02~B*51:02~DRB1*14:03~DQB1*03:01	0.000119
A*31:01~C*14:02~B*51:01~DRB1*14:03~DQB1*03:01	0.000119
A*31:01~C*14:02~B*51:01~DRB1*13:02~DQB1*06:04	0.000119
A*01:01~C*06:02~B*37:01~DRB1*11:04~DQB1*03:01	0.000119
A*11:01~C*07:02~B*56:01~DRB1*08:03~DQB1*06:01	0.000119
A*11:01~C*07:01~B*18:01~DRB1*04:03~DQB1*03:02	0.000119
A*26:01~C*07:02~B*38:02~DRB1*09:01~DQB1*03:03	0.000119
A*02:01~C*03:04~B*51:01~DRB1*15:02~DQB1*06:01	0.000119
A*02:07~C*01:02~B*13:01~DRB1*16:02~DQB1*05:02	0.000119
A*02:01~C*14:02~B*51:01~DRB1*07:01~DQB1*02:01	0.000119
A*02:06~C*07:02~B*56:01~DRB1*09:01~DQB1*03:03	0.000119
A*01:01~C*04:03~B*13:01~DRB1*14:04~DQB1*05:03	0.000119
A*02:01~C*15:02~B*51:01~DRB1*11:01~DQB1*03:13	0.000119
A*02:11~C*14:02~B*51:01~DRB1*11:01~DQB1*06:01	0.000119
A*02:01~C*01:02~B*51:01~DRB1*11:01~DQB1*03:01	0.000119
A*02:01~C*16:02~B*51:01~DRB1*11:01~DQB1*06:01	0.000119
A*02:16~C*14:02~B*51:01~DRB1*11:01~DQB1*03:01	0.000119
A*24:02~C*07:02~B*39:01~DRB1*04:01~DQB1*03:01	0.000119
A*24:07~C*08:01~B*39:01~DRB1*16:02~DQB1*05:01	0.000119
A*24:02~C*07:02~B*07:05~DRB1*12:02~DQB1*03:01	0.000119
A*24:02~C*07:02~B*07:02~DRB1*14:04~DQB1*03:01	0.000119
A*24:02~C*07:02~B*07:02~DRB1*07:01~DQB1*03:01	0.000119
A*24:02~C*07:02~B*07:02~DRB1*08:03~DQB1*03:01	0.000119
A*24:02~C*07:02~B*07:02~DRB1*04:01~DQB1*03:11	0.000119
A*24:02~C*07:02~B*07:05~DRB1*13:01~DQB1*06:03	0.000119
A*33:03~C*03:02~B*46:01~DRB1*08:03~DQB1*06:01	0.000118
A*11:01~C*03:03~B*15:05~DRB1*04:01~DQB1*03:02	0.000118
A*03:01~C*06:02~B*37:01~DRB1*10:01~DQB1*05:01	0.000118
A*33:03~C*03:04~B*40:01~DRB1*15:01~DQB1*05:02	0.000118
A*24:07~C*04:03~B*15:25~DRB1*16:02~DQB1*05:02	0.000118
A*33:03~C*12:03~B*38:02~DRB1*12:02~DQB1*03:02	0.000118
A*33:03~C*07:01~B*44:03~DRB1*14:07~DQB1*05:02	0.000118
A*33:03~C*14:03~B*44:03~DRB1*04:01~DQB1*03:01	0.000118
A*11:01~C*07:01~B*44:03~DRB1*04:02~DQB1*03:02	0.000118
A*02:06~C*03:03~B*15:01~DRB1*10:01~DQB1*03:01	0.000118
A*02:01~C*04:01~B*15:27~DRB1*04:05~DQB1*04:01	0.000118
A*02:03~C*03:03~B*15:12~DRB1*07:01~DQB1*02:01	0.000118
A*02:01~C*12:02~B*15:35~DRB1*08:03~DQB1*05:02	0.000118
A*02:01~C*15:04~B*51:01~DRB1*13:01~DQB1*06:03	0.000118
A*02:06~C*16:02~B*51:01~DRB1*13:01~DQB1*06:03	0.000118
A*11:01~C*14:02~B*51:06~DRB1*15:01~DQB1*06:01	0.000118
A*02:03~C*04:03~B*40:01~DRB1*03:01~DQB1*02:01	0.000118
A*02:01~C*14:02~B*51:01~DRB1*07:01~DQB1*03:03	0.000118
A*02:11~C*14:02~B*51:01~DRB1*04:05~DQB1*04:01	0.000118
A*02:11~C*14:02~B*51:01~DRB1*04:05~DQB1*03:01	0.000118
A*02:07~C*14:02~B*51:02~DRB1*08:03~DQB1*05:02	0.000118
A*02:03~C*15:02~B*51:01~DRB1*10:01~DQB1*05:01	0.000118
A*02:01~C*16:02~B*51:01~DRB1*07:01~DQB1*02:01	0.000118
A*02:06~C*07:02~B*51:01~DRB1*04:01~DQB1*02:01	0.000118
A*02:11~C*16:02~B*51:01~DRB1*08:03~DQB1*03:01	0.000118
A*01:01~C*07:01~B*44:03~DRB1*13:01~DQB1*06:03	0.000118
A*24:02~C*04:01~B*35:05~DRB1*14:04~DQB1*05:03	0.000118
A*24:02~C*12:03~B*35:03~DRB1*07:01~DQB1*03:03	0.000118
A*24:07~C*04:01~B*35:05~DRB1*04:05~DQB1*04:02	0.000118
A*24:07~C*04:01~B*35:05~DRB1*04:05~DQB1*02:01	0.000118
A*24:02~C*12:03~B*35:03~DRB1*11:01~DQB1*03:01	0.000118
A*24:02~C*04:01~B*35:03~DRB1*10:01~DQB1*05:01	0.000118
A*24:02~C*07:02~B*35:03~DRB1*07:01~DQB1*03:03	0.000118
A*24:02~C*04:01~B*35:01~DRB1*11:04~DQB1*06:09	0.000118
A*24:02~C*04:01~B*35:03~DRB1*08:02~DQB1*04:02	0.000118
A*24:02~C*04:01~B*35:01~DRB1*13:01~DQB1*06:03	0.000118
A*24:02~C*04:01~B*35:01~DRB1*11:04~DQB1*03:02	0.000118
A*24:03~C*16:02~B*51:01~DRB1*13:01~DQB1*06:03	0.000118
A*24:07~C*14:02~B*51:02~DRB1*15:02~DQB1*03:01	0.000118
A*24:02~C*15:02~B*51:01~DRB1*04:02~DQB1*06:01	0.000118
A*24:02~C*12:04~B*51:06~DRB1*07:01~DQB1*03:03	0.000118
A*24:02~C*15:02~B*51:01~DRB1*15:02~DQB1*05:01	0.000118
A*24:02~C*15:02~B*51:01~DRB1*08:02~DQB1*04:02	0.000118
A*24:02~C*12:04~B*51:06~DRB1*12:02~DQB1*03:02	0.000118
A*24:02~C*15:02~B*51:02~DRB1*15:01~DQB1*06:04	0.000118
A*24:02~C*14:02~B*51:06~DRB1*11:01~DQB1*03:01	0.000118
A*24:02~C*03:04~B*51:01~DRB1*15:02~DQB1*05:02	0.000118
A*24:03~C*16:02~B*51:01~DRB1*10:01~DQB1*05:01	0.000118
A*24:07~C*14:02~B*51:01~DRB1*09:01~DQB1*03:03	0.000118
A*24:02~C*03:04~B*40:02~DRB1*15:02~DQB1*05:02	0.000118
A*24:02~C*01:02~B*40:06~DRB1*15:02~DQB1*05:03	0.000118
A*24:02~C*03:04~B*40:02~DRB1*16:02~DQB1*05:02	0.000118
A*24:02~C*07:02~B*40:02~DRB1*16:02~DQB1*05:02	0.000118
A*24:02~C*07:02~B*40:02~DRB1*15:02~DQB1*05:01	0.000118
A*24:02~C*12:02~B*40:123~DRB1*15:01~DQB1*06:02	0.000118
A*01:01~C*03:04~B*40:06~DRB1*15:02~DQB1*06:01	0.000118
A*11:02~C*03:03~B*35:01~DRB1*11:06~DQB1*03:01	0.000118
A*11:01~C*08:01~B*15:02~DRB1*11:05~DQB1*05:03	0.000118
A*30:01~C*07:01~B*08:01~DRB1*03:01~DQB1*02:01	0.000118
A*33:03~C*03:02~B*58:01~DRB1*10:01~DQB1*06:01	0.000118
A*24:02~C*08:03~B*48:01~DRB1*11:01~DQB1*03:01	0.000118
A*24:02~C*08:01~B*48:01~DRB1*04:10~DQB1*04:02	0.000118
A*24:02~C*08:03~B*48:01~DRB1*14:01~DQB1*03:01	0.000118
A*24:02~C*07:56~B*40:01~DRB1*07:01~DQB1*02:01	0.000118
A*11:03~C*07:02~B*52:01~DRB1*11:01~DQB1*03:01	0.000118
A*11:03~C*07:02~B*52:01~DRB1*16:02~DQB1*05:02	0.000118
A*11:58~C*12:03~B*52:01~DRB1*11:01~DQB1*03:01	0.000118
A*11:01~C*07:02~B*52:01~DRB1*11:01~DQB1*03:01	0.000118
A*11:01~C*07:02~B*52:01~DRB1*01:01~DQB1*05:01	0.000118
A*02:03~C*08:01~B*15:02~DRB1*15:02~DQB1*03:01	0.000118
A*02:06~C*06:02~B*13:02~DRB1*14:04~DQB1*02:01	0.000118
A*02:01~C*08:01~B*13:01~DRB1*04:03~DQB1*03:02	0.000118
A*02:11~C*04:03~B*13:01~DRB1*01:02~DQB1*05:01	0.000118
A*26:01~C*03:03~B*15:05~DRB1*15:02~DQB1*05:03	0.000118
A*33:03~C*07:02~B*13:01~DRB1*14:05~DQB1*05:03	0.000118
A*33:03~C*03:02~B*58:01~DRB1*14:15~DQB1*05:03	0.000118
A*02:03~C*05:01~B*44:02~DRB1*14:04~DQB1*05:03	0.000118
A*02:06~C*05:01~B*44:02~DRB1*13:01~DQB1*06:03	0.000118
A*02:01~C*16:04~B*44:02~DRB1*10:01~DQB1*05:01	0.000118
A*33:03~C*07:02~B*39:09~DRB1*12:02~DQB1*05:02	0.000118
A*02:07~C*03:04~B*15:02~DRB1*11:01~DQB1*03:01	0.000118
A*33:03~C*03:04~B*40:01~DRB1*15:01~DQB1*06:02	0.000118
A*24:07~C*08:01~B*15:02~DRB1*08:03~DQB1*06:01	0.000118
A*24:07~C*08:01~B*15:02~DRB1*16:02~DQB1*05:02	0.000118
A*24:07~C*03:03~B*15:02~DRB1*16:02~DQB1*05:02	0.000118
A*24:10~C*07:04~B*15:02~DRB1*09:01~DQB1*03:03	0.000118
A*24:02~C*08:01~B*15:02~DRB1*11:01~DQB1*03:01	0.000118
A*24:07~C*08:01~B*15:02~DRB1*04:05~DQB1*04:02	0.000118
A*11:01~C*14:02~B*51:06~DRB1*15:01~DQB1*05:02	0.000118
A*11:01~C*14:02~B*51:07~DRB1*01:01~DQB1*05:01	0.000118
A*11:01~C*14:02~B*51:06~DRB1*13:12~DQB1*05:02	0.000118
A*11:01~C*07:02~B*51:01~DRB1*10:01~DQB1*05:01	0.000118
A*11:01~C*07:04~B*18:01~DRB1*09:01~DQB1*03:03	0.000118
A*11:01~C*04:03~B*15:12~DRB1*08:03~DQB1*06:01	0.000118
A*11:155~C*04:03~B*15:25~DRB1*16:02~DQB1*05:02	0.000118
A*24:02~C*08:01~B*15:18~DRB1*04:03~DQB1*05:02	0.000117
A*24:02~C*07:04~B*15:18~DRB1*15:01~DQB1*05:03	0.000117
A*24:02~C*07:04~B*15:18~DRB1*04:01~DQB1*03:01	0.000117
A*24:17~C*04:01~B*15:01~DRB1*15:02~DQB1*05:03	0.000117
A*24:02~C*07:04~B*15:18~DRB1*09:01~DQB1*03:03	0.000117
A*24:02~C*07:02~B*15:141~DRB1*15:01~DQB1*06:74	0.000117
A*24:07~C*03:03~B*15:12~DRB1*15:02~DQB1*05:02	0.000117
A*24:02~C*04:01~B*15:01~DRB1*07:01~DQB1*02:01	0.000117
A*24:07~C*04:03~B*15:25~DRB1*15:02~DQB1*05:01	0.000117
A*24:02~C*08:01~B*15:18~DRB1*08:03~DQB1*06:01	0.000117
A*24:02~C*04:03~B*15:25~DRB1*14:04~DQB1*03:01	0.000117
A*24:02~C*15:02~B*15:18~DRB1*14:04~DQB1*05:03	0.000117
A*24:02~C*03:03~B*15:12~DRB1*15:02~DQB1*05:01	0.000117
A*24:02~C*03:03~B*15:07~DRB1*14:01~DQB1*05:02	0.000117
A*24:02~C*12:02~B*15:07~DRB1*14:01~DQB1*05:02	0.000117
A*02:01~C*14:02~B*51:06~DRB1*04:10~DQB1*04:02	0.000117
A*02:06~C*12:04~B*51:06~DRB1*07:01~DQB1*03:03	0.000117
A*02:11~C*07:02~B*51:06~DRB1*15:01~DQB1*03:02	0.000117
[truncated: 622 more rows]

## Sheet: Phenotype frequencies
Phenotype	Frequency
A*02:07+A*02:07^C*01:02+C*01:02^B*46:01+B*46:01^DRB1*09:01+DRB1*09:01^DQB1*03:03+DQB1*03:03	0.002192
A*11:01+A*33:03^C*03:02+C*08:01^B*15:02+B*58:01^DRB1*03:01+DRB1*12:02^DQB1*02:01+DQB1*03:01	0.002087
A*02:07+A*11:01^C*01:02+C*08:01^B*15:02+B*46:01^DRB1*09:01+DRB1*12:02^DQB1*03:01+DQB1*03:03	0.001968
A*33:03+A*33:03^C*03:02+C*03:02^B*58:01+B*58:01^DRB1*03:01+DRB1*03:01^DQB1*02:01+DQB1*02:01	0.001863
A*02:07+A*33:03^C*01:02+C*03:02^B*46:01+B*58:01^DRB1*09:01+DRB1*13:02^DQB1*03:03+DQB1*06:09	0.001611
A*02:07+A*33:03^C*01:02+C*03:02^B*46:01+B*58:01^DRB1*03:01+DRB1*09:01^DQB1*02:01+DQB1*03:03	0.001315
A*02:07+A*11:01^C*01:02+C*07:02^B*40:01+B*46:01^DRB1*09:01+DRB1*09:01^DQB1*03:03+DQB1*03:03	0.001102
A*11:01+A*33:03^C*03:02+C*07:02^B*40:01+B*58:01^DRB1*03:01+DRB1*09:01^DQB1*02:01+DQB1*03:03	0.000969
A*11:01+A*11:01^C*01:02+C*08:01^B*15:02+B*46:01^DRB1*09:01+DRB1*12:02^DQB1*03:01+DQB1*03:03	0.000957
A*11:01+A*33:03^C*03:02+C*08:01^B*15:02+B*58:01^DRB1*03:01+DRB1*15:01^DQB1*02:01+DQB1*06:01	0.000926
A*11:01+A*33:03^C*03:02+C*03:04^B*13:01+B*58:01^DRB1*03:01+DRB1*16:02^DQB1*02:01+DQB1*05:02	0.00091
A*02:07+A*30:01^C*01:02+C*06:02^B*13:02+B*46:01^DRB1*07:01+DRB1*09:01^DQB1*02:01+DQB1*03:03	0.000886
A*02:03+A*33:03^C*03:02+C*07:02^B*38:02+B*58:01^DRB1*03:01+DRB1*08:03^DQB1*02:01+DQB1*06:01	0.000874
A*11:01+A*30:01^C*06:02+C*07:02^B*13:02+B*40:01^DRB1*07:01+DRB1*08:03^DQB1*02:01+DQB1*06:01	0.000845
A*02:07+A*11:01^C*01:02+C*08:01^B*15:02+B*46:01^DRB1*09:01+DRB1*15:01^DQB1*03:03+DQB1*06:01	0.000735
A*11:01+A*11:01^C*08:01+C*08:01^B*15:02+B*15:02^DRB1*12:02+DRB1*12:02^DQB1*03:01+DQB1*03:01	0.000701
A*02:03+A*33:03^C*03:02+C*07:02^B*38:02+B*58:01^DRB1*03:01+DRB1*16:02^DQB1*02:01+DQB1*05:02	0.000698
A*11:01+A*11:01^C*03:04+C*08:01^B*13:01+B*15:02^DRB1*12:02+DRB1*16:02^DQB1*03:01+DQB1*05:02	0.000686
A*11:01+A*33:03^C*03:02+C*04:01^B*15:01+B*58:01^DRB1*04:06+DRB1*13:02^DQB1*03:02+DQB1*06:09	0.000662
A*33:03+A*33:03^C*03:02+C*03:02^B*58:01+B*58:01^DRB1*03:01+DRB1*13:02^DQB1*02:01+DQB1*06:09	0.000652
A*11:01+A*24:02^C*03:02+C*08:01^B*15:02+B*58:01^DRB1*03:01+DRB1*12:02^DQB1*02:01+DQB1*03:01	0.000634
A*02:07+A*11:01^C*01:02+C*01:02^B*46:01+B*46:01^DRB1*09:01+DRB1*09:01^DQB1*03:03+DQB1*03:03	0.000604
A*02:01+A*02:07^C*01:02+C*01:02^B*46:01+B*46:01^DRB1*09:01+DRB1*09:01^DQB1*03:03+DQB1*03:03	0.000565
A*02:07+A*11:01^C*01:02+C*08:01^B*15:02+B*46:01^DRB1*08:03+DRB1*12:02^DQB1*03:01+DQB1*06:01	0.000506
A*02:07+A*11:02^C*01:02+C*07:02^B*40:01+B*46:01^DRB1*08:03+DRB1*09:01^DQB1*03:03+DQB1*06:01	0.000502
A*02:06+A*33:03^C*03:02+C*08:01^B*15:02+B*58:01^DRB1*12:02+DRB1*13:02^DQB1*03:01+DQB1*06:09	0.000482
A*11:01+A*33:03^C*03:02+C*07:02^B*40:01+B*58:01^DRB1*03:01+DRB1*11:01^DQB1*02:01+DQB1*03:01	0.000475
A*02:07+A*02:07^C*01:02+C*01:02^B*46:01+B*46:01^DRB1*08:03+DRB1*09:01^DQB1*03:03+DQB1*06:01	0.000475
A*02:07+A*11:01^C*01:02+C*07:02^B*39:01+B*46:01^DRB1*08:03+DRB1*12:02^DQB1*03:01+DQB1*06:01	0.000472
A*11:01+A*11:01^C*07:02+C*08:01^B*15:02+B*40:01^DRB1*08:09+DRB1*12:02^DQB1*03:01+DQB1*04:02	0.000469
A*02:01+A*02:07^C*01:02+C*07:04^B*46:01+B*51:01^DRB1*04:05+DRB1*09:01^DQB1*03:03+DQB1*04:01	0.000469
A*02:07+A*02:07^C*01:02+C*01:03^B*46:01+B*46:01^DRB1*08:03+DRB1*09:01^DQB1*03:03+DQB1*06:01	0.000468
A*02:07+A*02:07^C*01:02+C*15:02^B*46:01+B*51:01^DRB1*09:01+DRB1*14:05^DQB1*03:03+DQB1*05:03	0.000468
A*32:01+A*33:03^C*04:01+C*07:01^B*35:01+B*44:03^DRB1*07:01+DRB1*11:01^DQB1*02:01+DQB1*03:01	0.000467
A*31:01+A*33:03^C*01:02+C*15:02^B*40:02+B*56:01^DRB1*08:03+DRB1*14:15^DQB1*03:01+DQB1*05:03	0.000467
A*02:07+A*29:01^C*01:03+C*04:03^B*15:25+B*46:01^DRB1*08:03+DRB1*15:02^DQB1*05:02+DQB1*06:01	0.000467
A*02:01+A*02:07^C*01:02+C*07:02^B*40:01+B*46:01^DRB1*09:01+DRB1*09:01^DQB1*03:03+DQB1*03:03	0.000467
A*33:03+A*33:03^C*03:02+C*07:01^B*44:03+B*58:01^DRB1*07:01+DRB1*13:02^DQB1*02:01+DQB1*06:09	0.000467
A*24:02+A*33:03^C*03:02+C*03:02^B*58:01+B*58:01^DRB1*03:01+DRB1*03:01^DQB1*02:01+DQB1*02:01	0.000467
A*11:01+A*33:03^C*07:01+C*07:01^B*44:03+B*44:03^DRB1*07:01+DRB1*07:01^DQB1*02:01+DQB1*02:01	0.000467
A*11:02+A*33:03^C*03:02+C*07:02^B*40:01+B*58:01^DRB1*03:01+DRB1*15:01^DQB1*02:01+DQB1*06:01	0.000467
A*11:01+A*11:01^C*03:04+C*08:01^B*13:01+B*15:02^DRB1*04:05+DRB1*09:01^DQB1*03:03+DQB1*04:01	0.000467
A*34:01+A*34:01^C*07:02+C*15:02^B*38:02+B*40:02^DRB1*15:02+DRB1*15:02^DQB1*05:02+DQB1*05:02	0.000467
A*11:01+A*26:01^C*01:02+C*07:02^B*08:01+B*46:01^DRB1*03:01+DRB1*09:01^DQB1*02:01+DQB1*03:03	0.000467
A*33:03+A*33:03^C*03:02+C*03:02^B*58:01+B*58:01^DRB1*03:01+DRB1*09:01^DQB1*02:01+DQB1*03:03	0.000467
A*02:11+A*11:01^C*03:02+C*15:02^B*40:06+B*58:01^DRB1*07:01+DRB1*15:01^DQB1*03:03+DQB1*06:01	0.000467
A*02:07+A*24:02^C*01:02+C*08:01^B*15:02+B*46:01^DRB1*09:01+DRB1*14:10^DQB1*03:03+DQB1*05:03	0.000467
A*11:01+A*30:01^C*03:04+C*06:02^B*13:01+B*13:02^DRB1*07:01+DRB1*15:01^DQB1*02:01+DQB1*06:01	0.000467
A*33:03+A*33:03^C*06:02+C*07:01^B*37:01+B*44:03^DRB1*07:01+DRB1*10:01^DQB1*02:01+DQB1*05:01	0.000467
A*02:05+A*03:02^C*15:02+C*17:01^B*41:01+B*51:01^DRB1*04:02+DRB1*11:04^DQB1*03:01+DQB1*03:02	0.000467
A*11:01+A*24:02^C*07:02+C*08:01^B*40:01+B*48:01^DRB1*09:01+DRB1*15:01^DQB1*03:03+DQB1*05:02	0.000467
A*24:02+A*29:01^C*06:02+C*15:05^B*07:05+B*37:01^DRB1*10:01+DRB1*10:01^DQB1*05:01+DQB1*05:01	0.000467
A*24:02+A*33:03^C*03:02+C*07:02^B*40:01+B*58:01^DRB1*03:01+DRB1*09:01^DQB1*02:01+DQB1*03:03	0.000467
A*30:01+A*30:01^C*06:02+C*06:02^B*13:02+B*13:02^DRB1*07:01+DRB1*07:01^DQB1*02:01+DQB1*02:01	0.000467
A*11:01+A*33:03^C*01:02+C*03:02^B*54:01+B*58:01^DRB1*03:01+DRB1*04:05^DQB1*02:01+DQB1*04:01	0.000467
A*02:03+A*02:07^C*01:02+C*03:17^B*40:01+B*46:01^DRB1*04:05+DRB1*09:01^DQB1*03:03+DQB1*04:01	0.000467
A*02:01+A*24:02^C*03:03+C*03:04^B*13:01+B*15:07^DRB1*04:03+DRB1*12:02^DQB1*03:01+DQB1*03:02	0.000467
A*02:07+A*30:01^C*01:02+C*06:02^B*13:02+B*46:01^DRB1*04:03+DRB1*07:01^DQB1*02:01+DQB1*03:02	0.000467
A*01:01+A*02:06^C*06:02+C*08:01^B*15:02+B*37:01^DRB1*10:01+DRB1*12:02^DQB1*03:01+DQB1*05:01	0.000467
A*01:01+A*24:07^C*04:01+C*07:01^B*35:03+B*44:03^DRB1*07:01+DRB1*13:01^DQB1*02:01+DQB1*06:03	0.000467
A*01:01+A*33:03^C*03:02+C*06:02^B*57:01+B*58:01^DRB1*03:01+DRB1*07:01^DQB1*02:01+DQB1*03:03	0.000467
A*33:03+A*33:03^C*03:02+C*07:01^B*44:03+B*58:01^DRB1*03:01+DRB1*07:01^DQB1*02:01+DQB1*02:01	0.000467
A*03:01+A*33:03^C*06:02+C*07:01^B*44:03+B*57:01^DRB1*07:01+DRB1*07:01^DQB1*02:01+DQB1*03:03	0.000467
A*11:02+A*33:03^C*03:02+C*12:02^B*52:01+B*58:01^DRB1*13:01+DRB1*14:04^DQB1*05:03+DQB1*06:03	0.000467
A*24:02+A*33:03^C*03:02+C*12:02^B*27:04+B*58:01^DRB1*03:01+DRB1*09:01^DQB1*02:01+DQB1*03:03	0.000467
A*24:02+A*24:02^C*08:01+C*08:01^B*48:03+B*48:03^DRB1*12:02+DRB1*12:02^DQB1*03:01+DQB1*03:01	0.000467
A*02:07+A*11:01^C*01:02+C*01:02^B*46:01+B*56:03^DRB1*12:01+DRB1*12:02^DQB1*03:01+DQB1*03:01	0.000467
A*02:07+A*11:01^C*01:02+C*03:02^B*46:01+B*58:01^DRB1*03:01+DRB1*09:01^DQB1*02:01+DQB1*03:03	0.000467
A*11:01+A*33:03^C*03:02+C*03:02^B*58:01+B*58:01^DRB1*03:01+DRB1*13:02^DQB1*02:01+DQB1*06:09	0.000467
A*11:01+A*24:02^C*01:02+C*03:04^B*40:01+B*54:01^DRB1*04:05+DRB1*09:01^DQB1*03:03+DQB1*04:01	0.000467
A*29:01+A*33:03^C*03:02+C*15:05^B*07:05+B*58:01^DRB1*03:01+DRB1*10:01^DQB1*02:01+DQB1*05:01	0.000467
A*01:01+A*33:03^C*03:02+C*07:01^B*08:01+B*58:01^DRB1*03:01+DRB1*03:01^DQB1*02:01+DQB1*02:01	0.000466
A*11:01+A*29:01^C*08:01+C*15:05^B*07:05+B*15:02^DRB1*10:01+DRB1*12:02^DQB1*03:01+DQB1*05:01	0.000466
A*11:01+A*33:03^C*03:02+C*07:02^B*40:01+B*58:01^DRB1*09:01+DRB1*13:02^DQB1*03:03+DQB1*06:09	0.000466
A*11:01+A*24:02^C*01:02+C*08:01^B*15:02+B*46:01^DRB1*09:01+DRB1*15:01^DQB1*03:03+DQB1*06:01	0.000465
A*31:01+A*33:03^C*03:02+C*08:01^B*15:02+B*58:01^DRB1*03:01+DRB1*12:02^DQB1*02:01+DQB1*03:01	0.000464
A*02:03+A*30:01^C*06:02+C*07:02^B*13:02+B*38:02^DRB1*07:01+DRB1*16:02^DQB1*02:01+DQB1*05:02	0.000464
A*02:07+A*11:01^C*01:02+C*08:01^B*15:02+B*46:01^DRB1*12:02+DRB1*14:01^DQB1*03:01+DQB1*05:02	0.000463
A*02:07+A*11:01^C*01:02+C*01:02^B*46:01+B*46:01^DRB1*04:03+DRB1*09:01^DQB1*03:02+DQB1*03:03	0.000463
A*02:01+A*33:03^C*03:02+C*07:02^B*40:01+B*58:01^DRB1*03:01+DRB1*15:01^DQB1*02:01+DQB1*06:02	0.000463
A*24:02+A*33:03^C*03:02+C*03:04^B*13:01+B*58:01^DRB1*03:01+DRB1*16:02^DQB1*02:01+DQB1*05:02	0.000462
A*02:07+A*33:03^C*01:02+C*03:02^B*46:01+B*58:01^DRB1*03:01+DRB1*12:02^DQB1*02:01+DQB1*03:01	0.000462
A*11:01+A*24:02^C*01:02+C*08:01^B*15:02+B*54:01^DRB1*08:03+DRB1*12:02^DQB1*03:01+DQB1*06:01	0.000462
A*02:03+A*33:03^C*03:02+C*07:02^B*38:02+B*58:01^DRB1*13:02+DRB1*16:02^DQB1*05:02+DQB1*06:09	0.000457
A*01:01+A*11:01^C*07:01+C*08:01^B*08:01+B*15:02^DRB1*03:01+DRB1*12:02^DQB1*02:01+DQB1*03:01	0.000457
A*33:03+A*33:03^C*07:01+C*07:01^B*44:03+B*44:03^DRB1*07:01+DRB1*07:01^DQB1*02:01+DQB1*02:01	0.000453
A*02:01+A*33:03^C*03:02+C*03:04^B*13:01+B*58:01^DRB1*03:01+DRB1*12:02^DQB1*02:01+DQB1*03:01	0.00045
A*02:03+A*11:01^C*01:02+C*07:02^B*38:02+B*46:01^DRB1*09:01+DRB1*16:02^DQB1*03:03+DQB1*05:02	0.000447
A*11:01+A*33:03^C*03:02+C*03:04^B*13:01+B*58:01^DRB1*03:01+DRB1*12:02^DQB1*02:01+DQB1*03:01	0.000447
A*33:03+A*33:03^C*03:02+C*03:04^B*13:01+B*58:01^DRB1*13:02+DRB1*16:02^DQB1*05:02+DQB1*06:09	0.000447
A*11:01+A*33:03^C*01:02+C*03:02^B*46:01+B*58:01^DRB1*03:01+DRB1*08:03^DQB1*02:01+DQB1*06:01	0.000443
A*02:07+A*31:01^C*01:02+C*04:01^B*35:01+B*46:01^DRB1*08:02+DRB1*09:01^DQB1*03:03+DQB1*04:02	0.000441
A*02:07+A*11:01^C*01:02+C*07:02^B*38:02+B*46:01^DRB1*09:01+DRB1*12:02^DQB1*03:01+DQB1*03:03	0.000441
A*11:01+A*11:01^C*04:01+C*08:01^B*15:01+B*15:02^DRB1*04:06+DRB1*12:02^DQB1*03:01+DQB1*03:02	0.000438
A*11:01+A*24:02^C*01:02+C*08:01^B*15:02+B*46:01^DRB1*09:01+DRB1*12:02^DQB1*03:01+DQB1*03:03	0.000436
A*11:01+A*33:03^C*03:02+C*04:01^B*15:01+B*58:01^DRB1*03:01+DRB1*04:06^DQB1*02:01+DQB1*03:02	0.000435
A*02:01+A*02:07^C*01:02+C*03:04^B*40:01+B*46:01^DRB1*09:01+DRB1*11:01^DQB1*03:01+DQB1*03:03	0.000429
A*02:07+A*11:01^C*01:02+C*03:04^B*13:01+B*46:01^DRB1*08:03+DRB1*16:02^DQB1*05:02+DQB1*06:01	0.000424
A*02:07+A*11:01^C*01:02+C*07:02^B*40:01+B*46:01^DRB1*09:01+DRB1*12:01^DQB1*03:01+DQB1*03:03	0.000422
A*24:02+A*33:03^C*01:02+C*03:02^B*46:01+B*58:01^DRB1*03:01+DRB1*09:01^DQB1*02:01+DQB1*03:03	0.000419
A*11:01+A*33:03^C*03:02+C*03:04^B*13:01+B*58:01^DRB1*03:01+DRB1*15:01^DQB1*02:01+DQB1*06:01	0.000409
A*11:01+A*33:03^C*03:02+C*07:02^B*40:01+B*58:01^DRB1*03:01+DRB1*08:03^DQB1*02:01+DQB1*06:01	0.000406
A*11:01+A*11:01^C*03:04+C*08:01^B*13:01+B*15:02^DRB1*12:02+DRB1*15:01^DQB1*03:01+DQB1*06:01	0.000405
A*02:07+A*11:01^C*01:02+C*03:04^B*13:01+B*46:01^DRB1*09:01+DRB1*15:01^DQB1*03:03+DQB1*06:01	0.000396
A*02:07+A*33:03^C*01:02+C*03:02^B*46:01+B*58:01^DRB1*03:01+DRB1*14:01^DQB1*02:01+DQB1*05:02	0.000395
A*02:07+A*24:02^C*01:02+C*03:04^B*13:01+B*46:01^DRB1*04:05+DRB1*09:01^DQB1*03:03+DQB1*04:01	0.000391
A*24:02+A*33:03^C*03:02+C*07:02^B*38:02+B*58:01^DRB1*03:01+DRB1*15:02^DQB1*02:01+DQB1*05:02	0.000385
A*02:07+A*11:01^C*01:02+C*03:04^B*13:01+B*46:01^DRB1*04:05+DRB1*12:02^DQB1*03:01+DQB1*04:01	0.000383
A*11:01+A*33:03^C*03:02+C*12:02^B*27:04+B*58:01^DRB1*03:01+DRB1*12:02^DQB1*02:01+DQB1*03:01	0.000376
A*01:01+A*33:03^C*07:01+C*14:03^B*08:01+B*44:03^DRB1*03:01+DRB1*13:02^DQB1*02:01+DQB1*06:04	0.000373
A*11:01+A*11:01^C*01:02+C*04:01^B*15:01+B*46:01^DRB1*04:06+DRB1*09:01^DQB1*03:02+DQB1*03:03	0.000371
A*02:01+A*11:01^C*07:02+C*08:01^B*15:02+B*40:01^DRB1*09:01+DRB1*12:02^DQB1*03:01+DQB1*03:03	0.000367
A*11:01+A*24:02^C*01:02+C*14:02^B*46:01+B*51:01^DRB1*09:01+DRB1*11:01^DQB1*03:01+DQB1*03:03	0.00036
A*11:01+A*11:02^C*04:01+C*08:01^B*15:02+B*15:27^DRB1*04:06+DRB1*12:02^DQB1*03:01+DQB1*03:02	0.000352
A*02:03+A*33:03^C*03:02+C*07:02^B*38:02+B*58:01^DRB1*03:01+DRB1*15:02^DQB1*02:01+DQB1*05:01	0.000352
A*11:01+A*11:02^C*08:01+C*12:02^B*15:02+B*27:04^DRB1*08:09+DRB1*12:02^DQB1*03:01+DQB1*04:02	0.000348
A*11:01+A*33:03^C*03:02+C*14:02^B*51:01+B*58:01^DRB1*03:01+DRB1*11:01^DQB1*02:01+DQB1*03:01	0.000346
A*02:01+A*02:07^C*01:02+C*03:04^B*13:01+B*46:01^DRB1*09:01+DRB1*12:02^DQB1*03:01+DQB1*03:03	0.000339
A*11:01+A*24:02^C*03:04+C*07:02^B*39:05+B*40:01^DRB1*11:01+DRB1*16:02^DQB1*03:01+DQB1*05:02	0.000324
A*02:01+A*11:01^C*03:02+C*07:02^B*40:01+B*58:01^DRB1*03:01+DRB1*09:01^DQB1*02:01+DQB1*03:03	0.000322
A*02:01+A*33:03^C*03:02+C*15:02^B*40:01+B*58:01^DRB1*03:01+DRB1*11:01^DQB1*02:01+DQB1*03:01	0.000319
A*24:02+A*33:03^C*03:02+C*03:04^B*40:01+B*58:01^DRB1*03:01+DRB1*15:01^DQB1*02:01+DQB1*06:02	0.000317
A*11:01+A*33:03^C*03:02+C*15:02^B*51:02+B*58:01^DRB1*03:01+DRB1*11:01^DQB1*02:01+DQB1*03:01	0.000304
A*02:01+A*02:07^C*01:02+C*03:02^B*46:01+B*58:01^DRB1*03:01+DRB1*09:01^DQB1*02:01+DQB1*03:03	0.000303
A*02:07+A*11:01^C*01:03+C*08:01^B*15:02+B*46:01^DRB1*09:01+DRB1*12:02^DQB1*03:01+DQB1*03:03	0.000287
A*02:01+A*11:01^C*01:02+C*07:02^B*40:01+B*46:01^DRB1*09:01+DRB1*09:01^DQB1*03:03+DQB1*03:03	0.000287
A*02:01+A*33:03^C*01:02+C*03:02^B*46:01+B*58:01^DRB1*03:01+DRB1*09:01^DQB1*02:01+DQB1*03:03	0.000285
A*02:01+A*11:01^C*07:02+C*15:02^B*40:01+B*40:01^DRB1*09:01+DRB1*11:01^DQB1*03:01+DQB1*03:03	0.000283
A*02:03+A*11:01^C*03:03+C*07:02^B*15:12+B*38:02^DRB1*15:02+DRB1*15:02^DQB1*05:01+DQB1*05:02	0.00028
A*11:01+A*11:01^C*01:02+C*15:02^B*51:02+B*54:01^DRB1*04:05+DRB1*11:01^DQB1*03:01+DQB1*04:01	0.000279
A*02:06+A*33:03^C*03:02+C*14:02^B*51:01+B*58:01^DRB1*12:01+DRB1*13:02^DQB1*03:01+DQB1*06:09	0.000278
A*11:01+A*11:02^C*01:02+C*04:01^B*15:01+B*46:01^DRB1*04:06+DRB1*09:01^DQB1*03:02+DQB1*03:03	0.000276
A*11:01+A*11:02^C*01:02+C*08:01^B*15:02+B*46:01^DRB1*09:01+DRB1*12:02^DQB1*03:01+DQB1*03:03	0.000274
A*02:01+A*11:01^C*01:02+C*08:01^B*15:02+B*46:01^DRB1*04:05+DRB1*12:02^DQB1*03:01+DQB1*04:01	0.000274
A*11:01+A*33:03^C*03:02+C*03:04^B*40:01+B*58:01^DRB1*04:05+DRB1*13:02^DQB1*04:01+DQB1*06:09	0.000271
A*02:03+A*11:01^C*07:02+C*08:01^B*15:02+B*38:02^DRB1*12:02+DRB1*16:02^DQB1*03:01+DQB1*05:02	0.000271
A*02:01+A*11:01^C*07:02+C*15:02^B*40:01+B*40:01^DRB1*09:01+DRB1*15:01^DQB1*03:03+DQB1*06:02	0.00027
A*24:02+A*33:03^C*03:02+C*07:02^B*40:01+B*58:01^DRB1*03:01+DRB1*14:01^DQB1*02:01+DQB1*05:02	0.00027
A*02:01+A*11:01^C*03:03+C*03:04^B*13:01+B*40:01^DRB1*11:01+DRB1*15:01^DQB1*03:01+DQB1*06:01	0.000267
A*02:07+A*24:02^C*01:02+C*01:02^B*46:01+B*54:01^DRB1*04:05+DRB1*09:01^DQB1*03:03+DQB1*04:01	0.000266
A*02:03+A*33:03^C*03:02+C*03:17^B*40:01+B*58:01^DRB1*03:01+DRB1*04:05^DQB1*02:01+DQB1*04:01	0.000266
A*02:07+A*11:01^C*01:02+C*03:04^B*13:01+B*46:01^DRB1*09:01+DRB1*15:01^DQB1*03:03+DQB1*05:02	0.000264
A*11:01+A*11:01^C*03:04+C*12:03^B*13:01+B*55:02^DRB1*04:05+DRB1*12:02^DQB1*03:01+DQB1*04:01	0.000263
A*11:01+A*11:02^C*04:01+C*08:01^B*15:01+B*15:02^DRB1*04:06+DRB1*12:02^DQB1*03:01+DQB1*03:02	0.000263
A*02:03+A*11:01^C*07:02+C*07:02^B*38:02+B*40:01^DRB1*12:01+DRB1*16:02^DQB1*03:01+DQB1*05:02	0.000262
A*02:07+A*11:01^C*01:02+C*08:01^B*15:02+B*46:01^DRB1*12:02+DRB1*12:02^DQB1*03:01+DQB1*03:01	0.000261
A*24:02+A*33:03^C*01:02+C*03:02^B*54:01+B*58:01^DRB1*04:05+DRB1*13:01^DQB1*04:01+DQB1*06:03	0.00026
A*24:02+A*33:03^C*03:02+C*07:02^B*40:01+B*58:01^DRB1*03:01+DRB1*14:05^DQB1*02:01+DQB1*05:03	0.000259
A*11:01+A*33:03^C*03:02+C*03:04^B*13:01+B*58:01^DRB1*03:01+DRB1*15:01^DQB1*02:01+DQB1*06:02	0.000256
A*02:01+A*11:01^C*01:02+C*07:02^B*40:01+B*46:01^DRB1*08:03+DRB1*09:01^DQB1*03:03+DQB1*06:01	0.000255
A*02:03+A*11:01^C*01:02+C*07:02^B*40:01+B*46:01^DRB1*09:01+DRB1*15:01^DQB1*03:03+DQB1*06:02	0.000254
A*02:07+A*02:07^C*01:02+C*07:02^B*40:01+B*46:01^DRB1*04:03+DRB1*09:01^DQB1*03:02+DQB1*03:03	0.000253
A*02:07+A*11:01^C*01:02+C*07:02^B*40:01+B*46:01^DRB1*04:05+DRB1*09:01^DQB1*03:03+DQB1*04:01	0.000252
A*02:07+A*24:02^C*01:02+C*14:02^B*46:01+B*51:01^DRB1*09:01+DRB1*09:01^DQB1*03:03+DQB1*03:03	0.000252
A*02:07+A*11:01^C*01:02+C*07:02^B*38:02+B*46:01^DRB1*09:01+DRB1*15:02^DQB1*03:03+DQB1*05:02	0.000245
A*02:07+A*11:01^C*01:02+C*08:01^B*15:02+B*46:01^DRB1*04:05+DRB1*09:01^DQB1*03:03+DQB1*04:01	0.000244
A*11:01+A*11:01^C*03:02+C*07:02^B*58:01+B*58:01^DRB1*03:01+DRB1*08:03^DQB1*02:01+DQB1*06:01	0.000244
A*01:01+A*33:03^C*07:01+C*07:02^B*07:02+B*44:03^DRB1*07:01+DRB1*13:01^DQB1*02:01+DQB1*06:03	0.000243
A*02:07+A*33:03^C*01:03+C*03:02^B*46:01+B*58:01^DRB1*03:01+DRB1*09:01^DQB1*02:01+DQB1*03:03	0.000243
A*02:01+A*33:03^C*03:02+C*03:04^B*40:01+B*58:01^DRB1*03:01+DRB1*04:06^DQB1*02:01+DQB1*03:02	0.000243
A*11:01+A*11:01^C*01:02+C*15:02^B*51:02+B*54:01^DRB1*09:01+DRB1*09:01^DQB1*03:03+DQB1*03:03	0.000243
A*02:07+A*11:01^C*01:02+C*07:02^B*15:01+B*46:01^DRB1*09:01+DRB1*12:02^DQB1*03:01+DQB1*03:03	0.000242
A*02:07+A*11:01^C*01:02+C*08:01^B*15:02+B*46:01^DRB1*14:01+DRB1*15:01^DQB1*05:02+DQB1*06:01	0.000241
A*02:07+A*11:02^C*01:02+C*12:02^B*27:04+B*46:01^DRB1*09:01+DRB1*11:01^DQB1*03:01+DQB1*03:03	0.000241
A*02:07+A*11:01^C*01:02+C*08:01^B*15:02+B*46:01^DRB1*12:02+DRB1*16:02^DQB1*03:01+DQB1*05:02	0.000241
A*02:03+A*02:03^C*07:02+C*07:02^B*38:02+B*38:02^DRB1*08:03+DRB1*15:02^DQB1*05:01+DQB1*06:01	0.00024
A*02:03+A*33:03^C*03:02+C*03:04^B*40:01+B*58:01^DRB1*03:01+DRB1*04:05^DQB1*02:01+DQB1*04:01	0.00024
A*11:01+A*11:01^C*03:04+C*14:02^B*13:01+B*51:01^DRB1*09:01+DRB1*15:01^DQB1*03:03+DQB1*06:01	0.00024
A*02:07+A*24:02^C*01:02+C*14:02^B*46:01+B*51:01^DRB1*08:03+DRB1*09:01^DQB1*03:03+DQB1*06:01	0.00024
A*02:07+A*11:01^C*03:04+C*07:02^B*13:01+B*58:01^DRB1*03:01+DRB1*12:02^DQB1*02:01+DQB1*03:01	0.000239
A*02:01+A*11:01^C*01:03+C*08:01^B*15:02+B*46:01^DRB1*09:01+DRB1*12:02^DQB1*03:01+DQB1*03:03	0.000239
A*02:07+A*11:01^C*01:02+C*08:01^B*15:02+B*46:01^DRB1*09:01+DRB1*09:01^DQB1*03:03+DQB1*03:03	0.000239
A*02:07+A*11:01^C*01:02+C*07:02^B*40:01+B*46:01^DRB1*09:01+DRB1*14:01^DQB1*03:03+DQB1*05:03	0.000238
A*11:01+A*33:03^C*03:02+C*04:01^B*35:01+B*58:01^DRB1*01:03+DRB1*03:01^DQB1*02:01+DQB1*05:01	0.000238
A*11:01+A*11:01^C*01:02+C*08:01^B*15:02+B*46:01^DRB1*04:03+DRB1*12:02^DQB1*03:01+DQB1*03:02	0.000238
A*11:01+A*11:01^C*08:01+C*15:02^B*15:02+B*55:02^DRB1*12:02+DRB1*12:02^DQB1*03:01+DQB1*03:01	0.000238
A*02:07+A*11:01^C*01:02+C*07:02^B*40:01+B*46:01^DRB1*09:01+DRB1*14:05^DQB1*03:03+DQB1*05:03	0.000238
A*02:07+A*11:02^C*01:02+C*04:01^B*40:01+B*46:01^DRB1*08:03+DRB1*09:01^DQB1*03:03+DQB1*06:01	0.000238
A*11:01+A*24:02^C*03:04+C*07:02^B*13:01+B*40:01^DRB1*09:01+DRB1*16:02^DQB1*03:03+DQB1*05:02	0.000238
A*11:01+A*11:01^C*03:04+C*14:02^B*13:01+B*51:01^DRB1*09:01+DRB1*16:02^DQB1*03:03+DQB1*05:02	0.000238
A*11:01+A*11:01^C*03:04+C*03:04^B*13:01+B*13:01^DRB1*15:01+DRB1*15:01^DQB1*06:01+DQB1*06:02	0.000237
A*02:03+A*11:01^C*03:04+C*08:01^B*13:01+B*15:02^DRB1*12:02+DRB1*12:02^DQB1*03:01+DQB1*03:01	0.000237
A*11:01+A*11:01^C*03:04+C*14:02^B*13:01+B*51:01^DRB1*12:02+DRB1*15:01^DQB1*03:01+DQB1*06:01	0.000237
A*24:02+A*33:03^C*01:02+C*03:02^B*54:01+B*58:01^DRB1*04:04+DRB1*13:01^DQB1*03:02+DQB1*06:03	0.000237
A*11:01+A*11:01^C*02:02+C*08:01^B*15:02+B*27:05^DRB1*04:08+DRB1*12:02^DQB1*03:01+DQB1*03:01	0.000237
A*02:07+A*11:01^C*01:02+C*08:01^B*15:02+B*46:01^DRB1*03:01+DRB1*09:01^DQB1*02:01+DQB1*03:03	0.000237
A*02:07+A*11:01^C*01:02+C*12:03^B*35:03+B*46:01^DRB1*04:01+DRB1*09:01^DQB1*03:02+DQB1*03:03	0.000237
A*02:07+A*11:01^C*01:02+C*03:04^B*40:01+B*46:01^DRB1*04:06+DRB1*09:01^DQB1*03:02+DQB1*03:03	0.000237
A*11:01+A*24:02^C*03:03+C*07:02^B*15:11+B*38:02^DRB1*11:01+DRB1*16:02^DQB1*03:01+DQB1*05:02	0.000237
A*11:01+A*33:03^C*03:02+C*04:01^B*35:05+B*58:01^DRB1*12:02+DRB1*13:02^DQB1*03:01+DQB1*06:09	0.000237
A*02:07+A*02:07^C*01:02+C*01:02^B*46:01+B*46:01^DRB1*09:01+DRB1*11:01^DQB1*03:01+DQB1*03:03	0.000237
A*11:01+A*11:02^C*07:02+C*08:01^B*13:01+B*15:02^DRB1*12:02+DRB1*15:01^DQB1*03:01+DQB1*06:01	0.000237
A*02:07+A*11:01^C*01:03+C*04:03^B*15:25+B*46:01^DRB1*09:01+DRB1*12:02^DQB1*03:01+DQB1*03:03	0.000236
A*11:01+A*24:02^C*03:04+C*07:02^B*13:01+B*27:06^DRB1*11:01+DRB1*15:02^DQB1*03:01+DQB1*05:02	0.000236
A*02:03+A*24:02^C*01:02+C*03:02^B*46:01+B*58:01^DRB1*03:01+DRB1*09:01^DQB1*02:01+DQB1*03:03	0.000236
A*02:06+A*33:03^C*03:02+C*08:01^B*15:02+B*58:01^DRB1*13:02+DRB1*15:01^DQB1*06:01+DQB1*06:09	0.000236
A*11:01+A*33:03^C*03:02+C*07:02^B*35:01+B*58:01^DRB1*03:01+DRB1*09:01^DQB1*02:01+DQB1*03:03	0.000236
A*02:07+A*11:01^C*01:02+C*08:01^B*15:02+B*46:01^DRB1*12:01+DRB1*12:02^DQB1*03:01+DQB1*03:01	0.000236
A*02:07+A*11:01^C*01:02+C*04:01^B*15:01+B*46:01^DRB1*04:06+DRB1*14:01^DQB1*03:02+DQB1*05:02	0.000236
A*02:01+A*11:01^C*03:04+C*08:01^B*13:01+B*15:02^DRB1*12:02+DRB1*14:01^DQB1*03:01+DQB1*05:02	0.000236
A*02:06+A*11:01^C*03:04+C*08:01^B*13:01+B*15:02^DRB1*12:02+DRB1*16:02^DQB1*03:01+DQB1*05:02	0.000236
A*24:07+A*34:01^C*04:01+C*07:02^B*15:35+B*35:05^DRB1*04:05+DRB1*09:01^DQB1*03:03+DQB1*04:02	0.000236
A*11:01+A*11:01^C*01:02+C*08:01^B*15:02+B*46:01^DRB1*12:02+DRB1*15:01^DQB1*03:01+DQB1*06:01	0.000236
A*11:01+A*11:01^C*07:02+C*08:01^B*15:02+B*40:01^DRB1*04:06+DRB1*12:02^DQB1*03:01+DQB1*03:02	0.000236
A*02:07+A*11:01^C*01:02+C*07:02^B*38:02+B*46:01^DRB1*09:01+DRB1*15:01^DQB1*03:03+DQB1*06:01	0.000236
A*02:07+A*11:01^C*01:02+C*03:04^B*40:01+B*46:01^DRB1*09:01+DRB1*14:01^DQB1*03:03+DQB1*05:02	0.000236
A*11:01+A*33:03^C*03:02+C*07:02^B*40:01+B*58:01^DRB1*03:01+DRB1*15:01^DQB1*02:01+DQB1*05:02	0.000236
A*24:02+A*33:03^C*01:02+C*03:02^B*56:01+B*58:01^DRB1*11:01+DRB1*13:02^DQB1*03:01+DQB1*06:09	0.000236
A*02:07+A*11:01^C*01:02+C*08:01^B*15:02+B*46:01^DRB1*04:04+DRB1*15:01^DQB1*03:02+DQB1*06:01	0.000236
A*02:07+A*11:02^C*01:02+C*12:02^B*27:04+B*46:01^DRB1*04:05+DRB1*14:01^DQB1*04:01+DQB1*05:02	0.000235
A*02:07+A*02:07^C*01:02+C*14:02^B*46:01+B*51:01^DRB1*03:01+DRB1*09:01^DQB1*02:01+DQB1*03:03	0.000235
A*02:07+A*24:02^C*01:02+C*01:02^B*46:01+B*54:01^DRB1*08:03+DRB1*14:05^DQB1*05:03+DQB1*06:01	0.000235
A*11:01+A*33:03^C*03:02+C*07:02^B*40:01+B*58:01^DRB1*08:03+DRB1*09:01^DQB1*03:03+DQB1*06:01	0.000235
A*02:07+A*24:20^C*01:02+C*01:02^B*46:01+B*46:01^DRB1*08:03+DRB1*09:01^DQB1*03:03+DQB1*06:01	0.000235
A*02:01+A*02:07^C*01:02+C*03:03^B*15:01+B*46:01^DRB1*09:01+DRB1*11:01^DQB1*03:01+DQB1*03:03	0.000235
A*02:07+A*02:07^C*01:02+C*01:02^B*46:01+B*46:01^DRB1*09:01+DRB1*15:01^DQB1*03:03+DQB1*06:01	0.000235
A*02:07+A*11:01^C*01:02+C*07:02^B*38:02+B*46:01^DRB1*12:02+DRB1*12:02^DQB1*03:01+DQB1*03:01	0.000235
A*02:03+A*11:01^C*07:02+C*08:01^B*15:02+B*38:02^DRB1*09:01+DRB1*15:01^DQB1*03:03+DQB1*06:01	0.000235
A*02:01+A*11:01^C*01:02+C*08:01^B*15:02+B*46:01^DRB1*11:01+DRB1*12:02^DQB1*03:01+DQB1*03:01	0.000235
A*02:01+A*02:07^C*01:02+C*03:03^B*15:01+B*46:01^DRB1*09:01+DRB1*12:01^DQB1*03:01+DQB1*03:03	0.000235
A*11:01+A*24:02^C*03:04+C*07:02^B*13:01+B*40:01^DRB1*15:01+DRB1*16:02^DQB1*05:02+DQB1*06:01	0.000235
A*02:07+A*24:02^C*07:02+C*14:02^B*40:01+B*51:01^DRB1*09:01+DRB1*09:01^DQB1*03:03+DQB1*03:03	0.000235
A*02:07+A*11:02^C*01:02+C*03:03^B*35:01+B*46:01^DRB1*04:06+DRB1*09:01^DQB1*03:02+DQB1*03:03	0.000235
A*02:07+A*11:01^C*01:08+C*08:01^B*15:02+B*46:01^DRB1*12:02+DRB1*15:01^DQB1*03:01+DQB1*06:01	0.000235
A*11:01+A*11:01^C*03:04+C*07:02^B*40:01+B*40:01^DRB1*08:03+DRB1*12:02^DQB1*03:01+DQB1*06:01	0.000235
A*11:01+A*24:02^C*03:03+C*08:01^B*15:02+B*35:01^DRB1*04:03+DRB1*15:01^DQB1*03:02+DQB1*06:01	0.000235
A*02:07+A*11:01^C*01:02+C*01:02^B*46:01+B*46:01^DRB1*11:01+DRB1*11:01^DQB1*03:01+DQB1*03:01	0.000235
A*02:06+A*02:07^C*01:02+C*01:02^B*46:01+B*46:01^DRB1*08:03+DRB1*09:01^DQB1*03:03+DQB1*06:01	0.000235
A*02:07+A*11:02^C*01:02+C*03:03^B*35:01+B*46:01^DRB1*09:01+DRB1*11:06^DQB1*03:01+DQB1*03:03	0.000235
A*02:07+A*02:07^C*01:02+C*01:02^B*46:01+B*46:01^DRB1*09:01+DRB1*15:02^DQB1*03:03+DQB1*05:01	0.000235
A*02:07+A*11:01^C*01:02+C*03:04^B*13:01+B*46:01^DRB1*09:01+DRB1*15:01^DQB1*03:17+DQB1*06:01	0.000235
A*02:07+A*02:07^C*01:02+C*01:02^B*46:01+B*46:01^DRB1*04:03+DRB1*08:03^DQB1*03:02+DQB1*06:01	0.000235
A*11:01+A*33:03^C*03:02+C*07:02^B*40:01+B*58:01^DRB1*09:01+DRB1*15:01^DQB1*03:03+DQB1*06:02	0.000235
A*02:01+A*11:01^C*01:02+C*07:02^B*40:01+B*46:01^DRB1*09:01+DRB1*15:02^DQB1*03:03+DQB1*05:01	0.000235
A*02:01+A*02:07^C*01:02+C*15:02^B*46:01+B*51:02^DRB1*09:01+DRB1*12:02^DQB1*03:01+DQB1*03:03	0.000235
A*11:01+A*11:01^C*01:02+C*08:01^B*15:02+B*55:02^DRB1*04:05+DRB1*04:05^DQB1*04:01+DQB1*04:01	0.000235
A*02:03+A*02:03^C*01:02+C*04:03^B*13:01+B*46:01^DRB1*09:01+DRB1*12:02^DQB1*03:01+DQB1*03:03	0.000234
A*11:01+A*11:01^C*03:04+C*14:02^B*13:01+B*51:01^DRB1*09:01+DRB1*14:04^DQB1*03:03+DQB1*05:03	0.000234
A*02:06+A*02:07^C*01:02+C*04:01^B*15:27+B*46:01^DRB1*04:06+DRB1*08:03^DQB1*03:02+DQB1*06:01	0.000234
A*02:03+A*02:03^C*07:02+C*07:02^B*38:02+B*38:02^DRB1*09:01+DRB1*14:01^DQB1*03:03+DQB1*05:02	0.000234
A*11:01+A*11:02^C*01:02+C*08:01^B*15:02+B*46:01^DRB1*14:01+DRB1*15:01^DQB1*05:02+DQB1*06:01	0.000234
A*02:06+A*11:01^C*07:02+C*08:01^B*13:01+B*15:02^DRB1*12:02+DRB1*14:01^DQB1*03:01+DQB1*05:02	0.000234
A*02:03+A*02:07^C*01:02+C*14:02^B*46:01+B*51:01^DRB1*09:01+DRB1*09:01^DQB1*03:03+DQB1*03:03	0.000234
A*02:03+A*11:01^C*01:02+C*03:04^B*40:01+B*46:01^DRB1*09:01+DRB1*14:01^DQB1*03:03+DQB1*05:02	0.000234
A*02:01+A*02:07^C*01:02+C*01:02^B*15:01+B*46:01^DRB1*09:01+DRB1*12:02^DQB1*03:01+DQB1*03:03	0.000234
A*02:03+A*02:07^C*01:02+C*01:02^B*15:27+B*46:01^DRB1*09:01+DRB1*09:01^DQB1*03:03+DQB1*03:03	0.000234
A*02:07+A*11:01^C*01:02+C*03:03^B*35:01+B*46:01^DRB1*12:02+DRB1*15:01^DQB1*03:01+DQB1*06:02	0.000234
A*02:07+A*02:07^C*01:02+C*01:02^B*46:01+B*46:01^DRB1*12:02+DRB1*12:02^DQB1*03:01+DQB1*03:01	0.000234
A*02:07+A*11:01^C*01:02+C*08:01^B*15:02+B*46:01^DRB1*14:01+DRB1*14:01^DQB1*05:02+DQB1*05:02	0.000234
A*02:07+A*11:01^C*01:02+C*04:01^B*15:01+B*46:01^DRB1*04:05+DRB1*09:01^DQB1*03:03+DQB1*04:01	0.000234
A*11:01+A*11:01^C*03:04+C*15:02^B*13:01+B*51:01^DRB1*08:03+DRB1*12:02^DQB1*03:01+DQB1*06:01	0.000234
A*02:01+A*11:01^C*01:02+C*07:02^B*46:01+B*46:01^DRB1*09:01+DRB1*09:01^DQB1*03:03+DQB1*03:03	0.000234
A*11:01+A*11:02^C*07:02+C*08:01^B*15:02+B*40:01^DRB1*12:02+DRB1*12:02^DQB1*03:01+DQB1*03:01	0.000234
A*11:01+A*24:02^C*01:02+C*07:02^B*38:02+B*46:01^DRB1*12:02+DRB1*15:01^DQB1*03:01+DQB1*06:01	0.000234
A*02:07+A*11:01^C*06:02+C*08:01^B*13:02+B*15:02^DRB1*07:01+DRB1*15:01^DQB1*02:01+DQB1*06:01	0.000234
A*02:01+A*11:01^C*03:04+C*15:02^B*40:01+B*40:01^DRB1*08:03+DRB1*09:01^DQB1*03:03+DQB1*06:01	0.000234
A*11:01+A*24:02^C*03:04+C*07:02^B*13:01+B*40:01^DRB1*04:03+DRB1*12:02^DQB1*03:01+DQB1*03:02	0.000234
A*11:01+A*33:03^C*03:02+C*07:02^B*40:01+B*58:01^DRB1*03:01+DRB1*04:06^DQB1*02:01+DQB1*03:02	0.000234
A*11:01+A*24:02^C*03:04+C*07:02^B*13:01+B*40:01^DRB1*04:03+DRB1*16:02^DQB1*03:02+DQB1*05:02	0.000234
A*02:07+A*11:02^C*01:02+C*04:01^B*15:27+B*46:01^DRB1*04:03+DRB1*09:01^DQB1*03:02+DQB1*03:03	0.000234
A*02:07+A*02:07^C*01:02+C*01:02^B*46:01+B*46:01^DRB1*11:01+DRB1*12:02^DQB1*03:01+DQB1*03:01	0.000234
A*02:07+A*11:01^C*01:02+C*07:02^B*40:01+B*46:01^DRB1*04:04+DRB1*04:05^DQB1*03:02+DQB1*04:01	0.000234
A*02:07+A*24:02^C*01:02+C*07:02^B*07:02+B*46:01^DRB1*01:01+DRB1*16:02^DQB1*05:01+DQB1*05:02	0.000234
A*02:01+A*11:01^C*03:04+C*08:01^B*13:01+B*15:02^DRB1*15:01+DRB1*15:01^DQB1*06:01+DQB1*06:10	0.000234
A*11:01+A*24:02^C*03:04+C*07:02^B*13:01+B*40:01^DRB1*04:05+DRB1*14:01^DQB1*04:01+DQB1*05:02	0.000234
A*02:07+A*02:07^C*01:02+C*01:03^B*46:01+B*46:01^DRB1*03:01+DRB1*09:01^DQB1*02:01+DQB1*03:03	0.000234
A*11:01+A*11:01^C*03:04+C*04:03^B*13:01+B*13:01^DRB1*12:02+DRB1*15:01^DQB1*03:01+DQB1*05:02	0.000234
A*02:07+A*11:01^C*01:02+C*07:02^B*40:01+B*46:01^DRB1*04:06+DRB1*12:01^DQB1*03:01+DQB1*03:02	0.000234
A*02:03+A*02:07^C*01:02+C*01:02^B*46:01+B*46:01^DRB1*04:04+DRB1*09:01^DQB1*03:02+DQB1*03:03	0.000234
A*02:03+A*02:07^C*01:02+C*01:02^B*46:01+B*46:01^DRB1*09:01+DRB1*15:02^DQB1*03:03+DQB1*05:01	0.000234
A*02:07+A*11:01^C*01:02+C*08:01^B*15:02+B*46:01^DRB1*08:03+DRB1*15:01^DQB1*06:01+DQB1*06:02	0.000234
A*02:03+A*11:01^C*01:02+C*07:02^B*35:01+B*46:01^DRB1*09:01+DRB1*15:01^DQB1*03:03+DQB1*06:02	0.000234
A*02:07+A*11:01^C*01:02+C*03:04^B*40:01+B*46:01^DRB1*08:03+DRB1*11:01^DQB1*03:02+DQB1*06:01	0.000234
A*02:01+A*11:01^C*01:02+C*04:01^B*15:01+B*46:01^DRB1*04:04+DRB1*04:06^DQB1*03:02+DQB1*03:02	0.000234
A*02:03+A*11:01^C*01:02+C*04:01^B*35:01+B*46:01^DRB1*09:01+DRB1*11:01^DQB1*03:01+DQB1*03:03	0.000234
A*02:03+A*11:01^C*01:02+C*07:02^B*40:01+B*46:01^DRB1*08:03+DRB1*11:01^DQB1*03:01+DQB1*06:01	0.000234
A*02:03+A*11:01^C*01:02+C*01:02^B*46:01+B*46:01^DRB1*11:01+DRB1*12:02^DQB1*03:01+DQB1*03:01	0.000234
A*02:03+A*11:01^C*01:02+C*01:02^B*46:01+B*46:01^DRB1*08:03+DRB1*08:03^DQB1*04:01+DQB1*06:01	0.000234
A*02:06+A*11:01^C*01:02+C*03:03^B*15:11+B*46:01^DRB1*08:03+DRB1*15:01^DQB1*06:01+DQB1*06:02	0.000234
A*02:07+A*11:01^C*01:02+C*03:04^B*40:01+B*46:01^DRB1*14:01+DRB1*14:01^DQB1*05:02+DQB1*05:03	0.000234
A*02:03+A*11:02^C*01:02+C*07:02^B*40:01+B*46:01^DRB1*04:05+DRB1*09:01^DQB1*03:03+DQB1*04:01	0.000234
A*02:01+A*24:02^C*01:02+C*07:04^B*46:01+B*51:01^DRB1*04:04+DRB1*09:01^DQB1*03:02+DQB1*03:03	0.000234
A*02:01+A*11:01^C*07:02+C*07:02^B*40:01+B*46:01^DRB1*08:03+DRB1*15:02^DQB1*06:01+DQB1*06:02	0.000234
A*02:01+A*11:01^C*03:04+C*08:01^B*13:01+B*15:02^DRB1*08:03+DRB1*16:02^DQB1*05:02+DQB1*06:01	0.000234
A*02:01+A*24:02^C*01:02+C*07:04^B*46:01+B*51:01^DRB1*09:01+DRB1*09:01^DQB1*03:02+DQB1*03:03	0.000234
A*02:03+A*11:02^C*01:02+C*07:02^B*38:02+B*46:01^DRB1*12:02+DRB1*14:01^DQB1*03:01+DQB1*05:02	0.000234
A*11:01+A*11:01^C*04:03+C*07:02^B*40:01+B*40:01^DRB1*04:05+DRB1*11:01^DQB1*03:01+DQB1*04:01	0.000234
A*02:07+A*11:01^C*03:02+C*07:02^B*38:02+B*58:01^DRB1*12:01+DRB1*15:02^DQB1*03:01+DQB1*05:01	0.000234
A*02:07+A*11:01^C*01:03+C*04:01^B*35:01+B*46:01^DRB1*09:01+DRB1*13:01^DQB1*03:03+DQB1*06:03	0.000234
A*02:03+A*11:01^C*01:02+C*03:03^B*35:01+B*46:01^DRB1*08:03+DRB1*14:01^DQB1*05:02+DQB1*06:01	0.000234
A*02:01+A*24:02^C*03:04+C*15:02^B*40:01+B*51:01^DRB1*11:01+DRB1*15:01^DQB1*03:01+DQB1*06:02	0.000234
A*11:01+A*11:01^C*01:03+C*08:01^B*15:02+B*46:01^DRB1*04:05+DRB1*09:01^DQB1*03:03+DQB1*04:01	0.000234
A*11:01+A*33:03^C*03:02+C*07:02^B*40:01+B*58:01^DRB1*01:01+DRB1*04:05^DQB1*04:01+DQB1*05:01	0.000234
A*02:01+A*02:03^C*01:02+C*14:02^B*46:01+B*51:01^DRB1*09:01+DRB1*15:01^DQB1*03:03+DQB1*06:02	0.000234
A*02:01+A*02:07^C*01:02+C*04:01^B*15:27+B*46:01^DRB1*12:02+DRB1*15:01^DQB1*03:01+DQB1*06:02	0.000234
A*02:03+A*02:07^C*01:02+C*01:02^B*46:01+B*46:01^DRB1*04:05+DRB1*14:01^DQB1*04:01+DQB1*05:02	0.000234
A*11:01+A*11:02^C*01:02+C*08:01^B*15:02+B*46:01^DRB1*14:01+DRB1*16:02^DQB1*05:02+DQB1*05:02	0.000234
A*11:01+A*11:01^C*03:04+C*14:02^B*13:01+B*51:01^DRB1*04:03+DRB1*04:05^DQB1*03:02+DQB1*04:01	0.000234
A*02:07+A*11:01^C*01:02+C*03:04^B*40:01+B*46:01^DRB1*12:01+DRB1*12:01^DQB1*03:01+DQB1*03:03	0.000234
A*02:07+A*11:01^C*01:02+C*04:01^B*35:05+B*46:01^DRB1*04:04+DRB1*15:02^DQB1*03:02+DQB1*05:01	0.000234
A*02:01+A*02:06^C*01:02+C*14:02^B*46:01+B*51:01^DRB1*09:01+DRB1*12:02^DQB1*03:01+DQB1*03:03	0.000234
A*11:01+A*11:01^C*03:03+C*07:02^B*40:01+B*40:01^DRB1*04:05+DRB1*04:06^DQB1*03:02+DQB1*04:01	0.000234
A*02:03+A*24:02^C*04:03+C*07:02^B*40:01+B*40:01^DRB1*08:03+DRB1*15:01^DQB1*06:01+DQB1*06:02	0.000234
A*11:01+A*11:01^C*07:02+C*07:02^B*40:01+B*40:01^DRB1*03:01+DRB1*15:01^DQB1*02:01+DQB1*06:02	0.000234
A*02:03+A*24:02^C*07:02+C*12:02^B*40:01+B*40:01^DRB1*08:03+DRB1*12:01^DQB1*03:01+DQB1*06:01	0.000234
A*11:01+A*11:01^C*07:02+C*12:03^B*15:02+B*40:01^DRB1*07:01+DRB1*12:02^DQB1*02:01+DQB1*03:01	0.000234
A*02:06+A*02:07^C*01:02+C*08:01^B*15:07+B*46:01^DRB1*04:05+DRB1*12:01^DQB1*03:01+DQB1*04:01	0.000234
A*02:03+A*24:02^C*01:02+C*03:03^B*46:01+B*51:01^DRB1*12:02+DRB1*14:01^DQB1*03:01+DQB1*05:02	0.000234
A*11:01+A*33:03^C*03:02+C*03:03^B*35:01+B*58:01^DRB1*14:01+DRB1*15:01^DQB1*05:02+DQB1*06:02	0.000234
A*11:02+A*24:02^C*03:04+C*07:02^B*13:01+B*40:01^DRB1*15:01+DRB1*15:01^DQB1*05:02+DQB1*06:10	0.000234
A*02:07+A*11:01^C*01:02+C*07:02^B*39:01+B*46:01^DRB1*12:01+DRB1*16:02^DQB1*03:01+DQB1*05:02	0.000234
A*02:01+A*11:02^C*01:02+C*03:04^B*40:01+B*46:01^DRB1*04:04+DRB1*08:03^DQB1*03:02+DQB1*06:01	0.000234
A*02:03+A*24:02^C*01:02+C*15:02^B*46:01+B*51:02^DRB1*08:03+DRB1*14:01^DQB1*05:02+DQB1*06:01	0.000234
A*11:01+A*11:02^C*03:04+C*15:02^B*40:01+B*40:01^DRB1*15:01+DRB1*15:01^DQB1*05:02+DQB1*06:02	0.000234
A*02:03+A*11:01^C*01:02+C*07:02^B*38:02+B*46:01^DRB1*07:01+DRB1*14:01^DQB1*02:01+DQB1*05:02	0.000234
A*02:07+A*24:02^C*01:02+C*14:02^B*46:01+B*51:01^DRB1*03:01+DRB1*15:01^DQB1*02:01+DQB1*06:02	0.000234
A*02:07+A*11:01^C*01:02+C*03:03^B*15:01+B*46:01^DRB1*14:04+DRB1*16:02^DQB1*05:02+DQB1*05:03	0.000234
A*11:01+A*24:02^C*03:04+C*04:01^B*13:01+B*40:01^DRB1*04:04+DRB1*11:01^DQB1*03:01+DQB1*03:02	0.000234
A*11:01+A*11:01^C*03:04+C*03:04^B*40:01+B*40:01^DRB1*07:01+DRB1*15:02^DQB1*02:01+DQB1*06:01	0.000234
A*02:01+A*24:02^C*03:04+C*15:02^B*40:01+B*51:02^DRB1*04:06+DRB1*08:02^DQB1*03:02+DQB1*04:02	0.000234
A*02:07+A*11:01^C*01:02+C*08:01^B*15:02+B*46:01^DRB1*07:01+DRB1*13:12^DQB1*03:01+DQB1*03:03	0.000234
A*02:01+A*02:06^C*01:02+C*03:03^B*15:11+B*46:01^DRB1*08:03+DRB1*09:01^DQB1*03:02+DQB1*06:01	0.000234
A*02:01+A*24:07^C*07:02+C*14:02^B*40:01+B*51:02^DRB1*08:09+DRB1*14:01^DQB1*04:02+DQB1*05:03	0.000234
A*02:07+A*11:01^C*01:02+C*08:01^B*15:02+B*46:01^DRB1*04:05+DRB1*04:10^DQB1*03:02+DQB1*04:02	0.000234
A*02:01+A*24:02^C*03:04+C*14:02^B*40:01+B*51:01^DRB1*01:01+DRB1*13:02^DQB1*05:01+DQB1*06:04	0.000234
A*11:01+A*11:01^C*03:04+C*04:03^B*15:25+B*40:01^DRB1*07:01+DRB1*14:05^DQB1*02:01+DQB1*05:03	0.000234
A*02:03+A*02:07^C*01:02+C*01:03^B*46:01+B*46:01^DRB1*15:01+DRB1*16:02^DQB1*05:02+DQB1*06:01	0.000234
A*02:01+A*02:06^C*03:03+C*14:02^B*46:01+B*51:01^DRB1*07:01+DRB1*15:01^DQB1*03:03+DQB1*06:02	0.000234
A*11:01+A*24:02^C*01:02+C*07:02^B*40:01+B*46:01^DRB1*14:01+DRB1*14:01^DQB1*05:02+DQB1*05:03	0.000234
A*11:01+A*11:02^C*07:02+C*08:01^B*15:02+B*38:02^DRB1*14:04+DRB1*15:02^DQB1*05:01+DQB1*05:03	0.000234
A*03:01+A*26:01^C*05:01+C*15:02^B*51:01+B*52:01^DRB1*14:04+DRB1*14:04^DQB1*05:03+DQB1*05:03	0.000234
A*24:02+A*24:02^C*07:02+C*08:01^B*27:06+B*48:01^DRB1*04:05+DRB1*15:02^DQB1*04:01+DQB1*05:01	0.000234
A*02:03+A*33:03^C*03:02+C*07:02^B*38:02+B*58:01^DRB1*15:02+DRB1*15:02^DQB1*05:01+DQB1*06:01	0.000234
A*03:01+A*26:01^C*06:02+C*07:02^B*07:02+B*50:01^DRB1*07:01+DRB1*08:03^DQB1*02:01+DQB1*03:01	0.000234
A*01:01+A*01:01^C*06:02+C*06:02^B*37:01+B*37:01^DRB1*10:01+DRB1*10:01^DQB1*05:01+DQB1*05:01	0.000234
A*02:06+A*02:101^C*01:02+C*03:04^B*40:01+B*46:01^DRB1*04:03+DRB1*08:03^DQB1*03:02+DQB1*06:01	0.000234
A*02:07+A*24:02^C*03:04+C*03:04^B*13:01+B*13:01^DRB1*04:03+DRB1*15:01^DQB1*03:02+DQB1*06:01	0.000234
A*02:07+A*11:01^C*01:02+C*03:04^B*27:06+B*46:01^DRB1*09:01+DRB1*15:02^DQB1*03:03+DQB1*05:02	0.000234
A*02:11+A*11:01^C*05:01+C*15:02^B*40:06+B*52:01^DRB1*15:01+DRB1*15:01^DQB1*06:01+DQB1*06:48	0.000234
A*02:03+A*02:03^C*07:02+C*07:02^B*38:02+B*40:01^DRB1*04:03+DRB1*15:02^DQB1*03:02+DQB1*05:02	0.000234
A*24:02+A*33:03^C*07:02+C*08:01^B*40:06+B*51:01^DRB1*03:01+DRB1*08:03^DQB1*02:01+DQB1*06:01	0.000234
A*24:02+A*34:01^C*03:03+C*07:02^B*38:02+B*40:02^DRB1*15:01+DRB1*15:02^DQB1*05:02+DQB1*06:02	0.000234
A*11:01+A*11:01^C*12:02+C*14:02^B*51:06+B*52:01^DRB1*15:02+DRB1*15:02^DQB1*06:01+DQB1*06:01	0.000234
A*02:03+A*24:02^C*01:02+C*08:01^B*15:02+B*56:01^DRB1*14:01+DRB1*16:02^DQB1*05:02+DQB1*05:02	0.000234
A*02:07+A*33:01^C*08:02+C*14:02^B*14:02+B*51:01^DRB1*01:02+DRB1*11:01^DQB1*03:01+DQB1*05:01	0.000234
A*30:01+A*68:01^C*01:02+C*06:02^B*13:02+B*55:01^DRB1*07:01+DRB1*13:01^DQB1*02:01+DQB1*06:03	0.000234
A*02:01+A*11:01^C*01:02+C*02:02^B*27:05+B*55:02^DRB1*09:01+DRB1*15:02^DQB1*03:03+DQB1*06:01	0.000234
A*11:01+A*11:01^C*03:04+C*08:01^B*13:01+B*15:02^DRB1*15:01+DRB1*16:02^DQB1*05:02+DQB1*06:01	0.000234
A*24:02+A*33:03^C*03:02+C*14:02^B*51:01+B*58:01^DRB1*03:01+DRB1*09:01^DQB1*03:03+DQB1*05:02	0.000234
A*02:01+A*24:02^C*07:02+C*08:01^B*15:02+B*67:01^DRB1*12:02+DRB1*16:02^DQB1*03:01+DQB1*05:02	0.000234
A*11:01+A*68:01^C*07:04+C*08:01^B*15:02+B*15:18^DRB1*07:01+DRB1*12:02^DQB1*02:01+DQB1*03:01	0.000234
A*02:03+A*11:01^C*04:03+C*07:02^B*15:12+B*40:01^DRB1*12:01+DRB1*15:02^DQB1*03:01+DQB1*05:02	0.000234
A*02:01+A*02:06^C*03:04+C*08:01^B*15:01+B*15:13^DRB1*08:03+DRB1*12:02^DQB1*03:01+DQB1*06:01	0.000234
A*24:03+A*33:03^C*03:02+C*03:02^B*58:01+B*58:01^DRB1*03:01+DRB1*13:02^DQB1*02:01+DQB1*06:09	0.000234
A*11:01+A*33:03^C*03:02+C*15:02^B*51:01+B*58:01^DRB1*03:01+DRB1*09:01^DQB1*02:01+DQB1*03:03	0.000234
A*11:01+A*26:01^C*08:01+C*12:02^B*15:02+B*27:04^DRB1*11:01+DRB1*12:02^DQB1*03:01+DQB1*03:01	0.000234
A*11:01+A*33:03^C*03:02+C*08:01^B*15:02+B*51:01^DRB1*12:02+DRB1*13:01^DQB1*03:01+DQB1*06:03	0.000234
A*24:02+A*31:01^C*01:02+C*06:02^B*13:02+B*46:01^DRB1*15:01+DRB1*15:01^DQB1*06:02+DQB1*06:02	0.000234
A*02:01+A*02:07^C*01:02+C*03:04^B*13:01+B*46:01^DRB1*09:01+DRB1*14:05^DQB1*03:03+DQB1*05:03	0.000234
A*02:03+A*11:01^C*07:02+C*12:02^B*38:02+B*52:01^DRB1*15:02+DRB1*15:02^DQB1*05:01+DQB1*06:01	0.000234
A*02:06+A*33:03^C*02:02+C*07:02^B*27:05+B*51:01^DRB1*04:01+DRB1*07:01^DQB1*02:01+DQB1*03:01	0.000234
A*02:07+A*11:01^C*01:02+C*07:02^B*07:05+B*46:01^DRB1*08:03+DRB1*11:06^DQB1*03:01+DQB1*06:01	0.000234
A*02:07+A*24:02^C*01:02+C*08:01^B*40:06+B*46:01^DRB1*08:03+DRB1*15:02^DQB1*06:01+DQB1*06:01	0.000234
A*02:03+A*32:01^C*07:02+C*15:02^B*38:02+B*40:02^DRB1*03:01+DRB1*08:03^DQB1*02:01+DQB1*06:01	0.000234
A*24:02+A*24:02^C*03:04+C*04:03^B*13:01+B*15:25^DRB1*15:02+DRB1*16:02^DQB1*05:01+DQB1*05:02	0.000234
A*11:01+A*33:03^C*03:02+C*12:03^B*55:02+B*58:01^DRB1*03:01+DRB1*04:05^DQB1*02:01+DQB1*04:01	0.000234
A*02:11+A*31:01^C*03:02+C*15:02^B*40:06+B*58:01^DRB1*04:03+DRB1*07:01^DQB1*02:01+DQB1*03:02	0.000234
A*01:01+A*02:01^C*03:04+C*07:02^B*07:02+B*40:01^DRB1*08:03+DRB1*15:02^DQB1*03:01+DQB1*06:01	0.000234
A*11:01+A*34:01^C*07:02+C*15:02^B*15:35+B*40:02^DRB1*15:02+DRB1*15:02^DQB1*05:01+DQB1*05:02	0.000234
A*02:03+A*33:03^C*04:03+C*07:02^B*40:01+B*55:02^DRB1*13:12+DRB1*13:12^DQB1*03:01+DQB1*03:01	0.000234
A*02:07+A*24:02^C*01:02+C*07:02^B*40:01+B*46:01^DRB1*04:05+DRB1*09:01^DQB1*03:03+DQB1*04:01	0.000234
A*24:02+A*24:02^C*08:01+C*15:02^B*15:13+B*40:02^DRB1*04:05+DRB1*12:02^DQB1*03:01+DQB1*05:02	0.000234
A*11:01+A*31:01^C*03:03+C*08:01^B*15:01+B*15:02^DRB1*04:05+DRB1*15:02^DQB1*04:01+DQB1*05:02	0.000234
A*24:02+A*34:01^C*03:03+C*15:02^B*40:02+B*55:02^DRB1*09:01+DRB1*15:02^DQB1*03:03+DQB1*05:02	0.000234
A*03:01+A*32:01^C*03:02+C*07:02^B*07:02+B*58:01^DRB1*03:01+DRB1*15:01^DQB1*02:01+DQB1*06:02	0.000234
A*02:01+A*31:01^C*04:01+C*16:02^B*35:03+B*51:01^DRB1*11:01+DRB1*15:02^DQB1*03:01+DQB1*06:01	0.000234
A*02:01+A*24:07^C*03:04+C*08:01^B*13:01+B*15:02^DRB1*04:05+DRB1*15:02^DQB1*05:02+DQB1*05:03	0.000234
A*03:01+A*68:01^C*04:01+C*07:01^B*18:01+B*35:01^DRB1*01:01+DRB1*12:02^DQB1*03:01+DQB1*05:01	0.000234
A*24:02+A*24:02^C*07:04+C*14:02^B*15:18+B*51:01^DRB1*04:01+DRB1*12:02^DQB1*03:01+DQB1*03:01	0.000234
A*24:02+A*32:01^C*03:03+C*04:01^B*35:03+B*55:02^DRB1*04:05+DRB1*13:01^DQB1*04:01+DQB1*06:03	0.000234
A*11:01+A*11:01^C*03:02+C*07:02^B*40:01+B*58:01^DRB1*07:01+DRB1*14:01^DQB1*03:03+DQB1*05:02	0.000234
A*24:02+A*30:01^C*06:02+C*07:02^B*13:02+B*48:01^DRB1*08:03+DRB1*09:01^DQB1*03:03+DQB1*06:01	0.000234
A*01:01+A*30:01^C*06:02+C*06:02^B*52:01+B*57:01^DRB1*07:01+DRB1*15:02^DQB1*03:03+DQB1*06:01	0.000234
A*11:01+A*24:02^C*04:01+C*07:02^B*15:01+B*40:01^DRB1*09:01+DRB1*12:02^DQB1*03:01+DQB1*03:03	0.000234
A*02:06+A*33:03^C*03:04+C*07:01^B*27:06+B*44:03^DRB1*07:01+DRB1*12:02^DQB1*02:01+DQB1*03:01	0.000234
A*24:02+A*24:02^C*04:03+C*07:02^B*15:25+B*40:02^DRB1*11:06+DRB1*14:04^DQB1*03:01+DQB1*05:03	0.000234
A*11:01+A*33:03^C*03:02+C*03:03^B*40:01+B*58:01^DRB1*15:02+DRB1*16:02^DQB1*05:01+DQB1*05:02	0.000234
A*02:03+A*02:06^C*03:04+C*03:04^B*13:01+B*40:01^DRB1*14:05+DRB1*14:05^DQB1*05:03+DQB1*05:03	0.000234
A*24:02+A*24:02^C*04:01+C*07:02^B*15:13+B*40:01^DRB1*04:03+DRB1*15:02^DQB1*03:02+DQB1*05:02	0.000234
A*01:01+A*02:01^C*04:01+C*14:02^B*51:01+B*51:01^DRB1*04:02+DRB1*07:01^DQB1*02:01+DQB1*03:02	0.000234
A*02:01+A*33:03^C*01:02+C*07:02^B*38:02+B*46:01^DRB1*09:01+DRB1*14:01^DQB1*03:03+DQB1*05:03	0.000234
A*01:01+A*11:01^C*07:02+C*12:03^B*18:01+B*40:01^DRB1*11:04+DRB1*15:01^DQB1*03:01+DQB1*06:02	0.000234
A*11:01+A*24:02^C*03:03+C*08:03^B*15:01+B*48:01^DRB1*14:04+DRB1*16:02^DQB1*05:02+DQB1*05:03	0.000234
A*02:03+A*24:02^C*01:02+C*07:02^B*38:02+B*46:01^DRB1*08:03+DRB1*16:02^DQB1*05:02+DQB1*06:01	0.000234
A*02:03+A*02:07^C*01:02+C*07:02^B*38:02+B*46:01^DRB1*04:05+DRB1*14:01^DQB1*04:01+DQB1*05:02	0.000234
A*24:02+A*24:02^C*03:04+C*12:02^B*40:01+B*52:01^DRB1*10:01+DRB1*15:01^DQB1*05:01+DQB1*06:02	0.000234
A*11:01+A*33:03^C*07:02+C*07:02^B*07:02+B*07:05^DRB1*13:02+DRB1*15:01^DQB1*06:01+DQB1*06:09	0.000234
A*01:01+A*33:03^C*03:03+C*04:01^B*15:05+B*35:01^DRB1*11:01+DRB1*13:01^DQB1*03:01+DQB1*06:03	0.000234
A*02:01+A*30:01^C*06:02+C*07:02^B*13:02+B*39:01^DRB1*08:03+DRB1*13:01^DQB1*06:01+DQB1*06:03	0.000234
A*11:01+A*24:02^C*03:04+C*08:01^B*13:01+B*54:01^DRB1*09:01+DRB1*15:01^DQB1*03:03+DQB1*06:01	0.000234
A*24:02+A*33:03^C*01:02+C*07:02^B*38:02+B*46:01^DRB1*04:05+DRB1*16:02^DQB1*04:01+DQB1*05:02	0.000234
A*01:01+A*01:01^C*03:02+C*03:03^B*15:05+B*58:01^DRB1*13:02+DRB1*15:02^DQB1*05:03+DQB1*06:09	0.000234
A*02:03+A*24:02^C*07:02+C*07:02^B*38:02+B*40:01^DRB1*08:03+DRB1*15:02^DQB1*05:02+DQB1*06:01	0.000234
A*24:02+A*24:02^C*03:03+C*15:02^B*18:01+B*40:02^DRB1*04:05+DRB1*15:02^DQB1*05:02+DQB1*05:03	0.000234
A*02:03+A*24:02^C*04:01+C*07:02^B*35:03+B*38:02^DRB1*10:01+DRB1*15:02^DQB1*05:01+DQB1*05:01	0.000234
A*01:01+A*31:01^C*04:01+C*06:02^B*35:03+B*37:01^DRB1*13:01+DRB1*13:01^DQB1*06:03+DQB1*06:03	0.000234
A*01:01+A*33:03^C*07:01+C*08:01^B*15:13+B*44:03^DRB1*07:01+DRB1*12:02^DQB1*02:01+DQB1*05:02	0.000234
A*02:03+A*68:01^C*01:02+C*01:02^B*46:01+B*55:02^DRB1*04:05+DRB1*08:03^DQB1*04:01+DQB1*06:01	0.000234
A*02:07+A*24:02^C*04:01+C*04:03^B*15:01+B*15:25^DRB1*09:01+DRB1*12:02^DQB1*03:01+DQB1*03:03	0.000234
A*02:01+A*24:02^C*07:02+C*08:01^B*15:13+B*38:02^DRB1*15:02+DRB1*15:02^DQB1*05:01+DQB1*05:02	0.000234
A*02:06+A*11:01^C*03:03+C*04:01^B*15:01+B*35:01^DRB1*14:04+DRB1*15:01^DQB1*05:02+DQB1*05:03	0.000234
A*11:01+A*26:01^C*06:02+C*08:01^B*15:02+B*57:01^DRB1*04:03+DRB1*07:01^DQB1*03:02+DQB1*03:03	0.000234
A*02:01+A*11:01^C*04:03+C*08:01^B*15:02+B*15:25^DRB1*12:02+DRB1*15:02^DQB1*03:01+DQB1*05:02	0.000234
A*02:03+A*11:01^C*07:02+C*15:02^B*38:02+B*51:02^DRB1*09:01+DRB1*16:02^DQB1*03:03+DQB1*05:02	0.000234
A*02:01+A*24:02^C*07:02+C*07:02^B*39:01+B*40:02^DRB1*04:04+DRB1*04:04^DQB1*03:02+DQB1*03:02	0.000234
A*24:02+A*30:01^C*07:02+C*07:02^B*07:02+B*38:02^DRB1*11:01+DRB1*14:01^DQB1*03:01+DQB1*05:03	0.000234
A*01:01+A*02:07^C*06:02+C*12:02^B*27:04+B*57:01^DRB1*07:01+DRB1*12:02^DQB1*03:01+DQB1*03:03	0.000234
A*11:01+A*24:02^C*01:02+C*08:01^B*15:02+B*55:02^DRB1*04:05+DRB1*04:05^DQB1*04:01+DQB1*04:01	0.000234
A*02:11+A*26:01^C*07:02+C*12:02^B*07:05+B*52:01^DRB1*15:01+DRB1*15:02^DQB1*06:01+DQB1*06:48	0.000234
A*02:07+A*26:01^C*01:02+C*03:04^B*13:01+B*46:01^DRB1*14:01+DRB1*16:02^DQB1*05:02+DQB1*05:02	0.000234
A*01:01+A*02:01^C*06:02+C*07:02^B*37:01+B*38:02^DRB1*10:01+DRB1*15:01^DQB1*05:01+DQB1*06:01	0.000234
A*11:02+A*24:02^C*03:03+C*03:04^B*15:07+B*40:01^DRB1*04:03+DRB1*04:05^DQB1*03:02+DQB1*04:01	0.000234
A*02:01+A*30:01^C*06:02+C*07:02^B*13:02+B*38:02^DRB1*13:01+DRB1*15:01^DQB1*06:02+DQB1*06:03	0.000234
A*02:03+A*24:02^C*03:04+C*04:06^B*13:01+B*27:06^DRB1*15:02+DRB1*16:02^DQB1*05:01+DQB1*05:02	0.000234
A*11:01+A*11:01^C*03:03+C*07:02^B*18:01+B*40:01^DRB1*08:03+DRB1*15:02^DQB1*05:02+DQB1*06:01	0.000234
A*02:01+A*02:01^C*01:02+C*14:02^B*51:01+B*56:01^DRB1*14:01+DRB1*14:03^DQB1*03:01+DQB1*05:02	0.000234
A*11:01+A*24:07^C*12:02+C*12:02^B*07:02+B*52:01^DRB1*04:03+DRB1*15:01^DQB1*03:02+DQB1*06:02	0.000234
A*02:01+A*33:03^C*03:02+C*08:01^B*48:01+B*58:01^DRB1*03:01+DRB1*04:05^DQB1*02:01+DQB1*04:01	0.000234
A*24:02+A*31:01^C*01:02+C*07:02^B*39:01+B*46:01^DRB1*08:03+DRB1*14:05^DQB1*05:03+DQB1*06:01	0.000234
A*11:01+A*68:01^C*04:01+C*04:03^B*15:25+B*35:08^DRB1*11:01+DRB1*16:02^DQB1*03:01+DQB1*05:02	0.000234
A*02:01+A*11:01^C*04:01+C*07:02^B*40:01+B*40:01^DRB1*04:03+DRB1*09:01^DQB1*03:02+DQB1*03:03	0.000234
A*11:01+A*24:02^C*03:04+C*08:01^B*40:06+B*81:01^DRB1*11:01+DRB1*12:01^DQB1*03:01+DQB1*03:01	0.000234
A*02:03+A*24:02^C*07:02+C*07:02^B*38:02+B*39:01^DRB1*08:03+DRB1*16:02^DQB1*05:02+DQB1*06:01	0.000234
A*02:01+A*31:01^C*07:02+C*15:02^B*39:01+B*40:01^DRB1*08:03+DRB1*15:01^DQB1*06:01+DQB1*06:02	0.000234
A*11:01+A*26:03^C*07:02+C*12:02^B*39:01+B*52:01^DRB1*08:03+DRB1*15:02^DQB1*06:01+DQB1*06:01	0.000234
A*26:01+A*31:01^C*07:02+C*07:02^B*08:01+B*39:01^DRB1*03:01+DRB1*08:03^DQB1*02:01+DQB1*06:01	0.000234
A*11:01+A*68:01^C*01:02+C*12:02^B*27:05+B*52:01^DRB1*04:03+DRB1*13:01^DQB1*03:02+DQB1*06:03	0.000234
A*02:07+A*03:01^C*01:02+C*12:03^B*35:03+B*46:01^DRB1*09:01+DRB1*13:01^DQB1*03:03+DQB1*06:03	0.000234
A*02:07+A*03:01^C*01:02+C*12:02^B*13:01+B*52:01^DRB1*15:02+DRB1*16:02^DQB1*05:02+DQB1*06:01	0.000234
A*11:01+A*11:01^C*01:03+C*07:02^B*39:01+B*46:01^DRB1*09:01+DRB1*14:05^DQB1*03:03+DQB1*05:03	0.000234
A*24:02+A*24:07^C*04:01+C*07:02^B*15:35+B*35:05^DRB1*04:03+DRB1*15:02^DQB1*03:02+DQB1*05:02	0.000234
A*02:01+A*29:01^C*01:02+C*15:05^B*07:05+B*40:02^DRB1*08:03+DRB1*16:01^DQB1*05:02+DQB1*06:01	0.000234
A*11:01+A*11:01^C*03:04+C*07:02^B*13:01+B*55:02^DRB1*09:01+DRB1*15:01^DQB1*03:03+DQB1*06:02	0.000234
A*11:01+A*24:02^C*07:02+C*08:01^B*15:13+B*38:02^DRB1*15:02+DRB1*15:02^DQB1*05:01+DQB1*05:02	0.000234
A*02:01+A*33:03^C*03:02+C*15:02^B*51:02+B*58:01^DRB1*03:01+DRB1*08:02^DQB1*02:01+DQB1*04:02	0.000234
A*24:02+A*33:03^C*03:02+C*07:02^B*07:02+B*58:01^DRB1*01:01+DRB1*13:02^DQB1*05:01+DQB1*06:09	0.000234
A*11:01+A*33:03^C*03:02+C*07:02^B*40:02+B*58:01^DRB1*03:01+DRB1*12:01^DQB1*02:01+DQB1*03:01	0.000234
A*02:11+A*30:01^C*04:01+C*06:02^B*13:02+B*35:03^DRB1*07:01+DRB1*08:02^DQB1*02:01+DQB1*04:02	0.000234
A*02:06+A*02:07^C*04:01+C*12:02^B*15:27+B*52:01^DRB1*15:01+DRB1*15:02^DQB1*06:01+DQB1*06:02	0.000234
A*02:01+A*02:06^C*07:02+C*08:01^B*40:01+B*40:06^DRB1*14:05+DRB1*16:02^DQB1*05:02+DQB1*05:03	0.000234
A*02:03+A*24:07^C*04:01+C*07:02^B*35:05+B*40:01^DRB1*04:05+DRB1*12:02^DQB1*03:01+DQB1*04:01	0.000234
A*11:01+A*24:02^C*06:02+C*08:01^B*37:01+B*54:01^DRB1*10:01+DRB1*15:02^DQB1*05:01+DQB1*05:01	0.000234
A*11:01+A*11:01^C*08:01+C*14:02^B*15:02+B*51:07^DRB1*01:01+DRB1*12:02^DQB1*03:01+DQB1*05:01	0.000234
A*02:06+A*24:07^C*07:02+C*08:01^B*07:05+B*15:02^DRB1*12:02+DRB1*12:02^DQB1*03:01+DQB1*03:01	0.000234
A*03:01+A*24:02^C*04:01+C*05:01^B*15:01+B*44:02^DRB1*04:06+DRB1*13:01^DQB1*03:02+DQB1*06:03	0.000234
A*24:02+A*24:02^C*07:02+C*12:02^B*07:02+B*52:01^DRB1*07:01+DRB1*15:02^DQB1*02:01+DQB1*06:01	0.000234
A*11:01+A*24:07^C*04:01+C*07:02^B*07:05+B*35:05^DRB1*09:01+DRB1*12:02^DQB1*03:01+DQB1*03:03	0.000234
A*11:01+A*34:01^C*01:02+C*07:02^B*38:02+B*56:04^DRB1*11:01+DRB1*15:02^DQB1*03:01+DQB1*05:02	0.000234
A*24:02+A*33:03^C*07:02+C*08:01^B*38:02+B*54:01^DRB1*16:02+DRB1*16:02^DQB1*05:02+DQB1*05:02	0.000234
A*11:01+A*33:03^C*03:02+C*04:03^B*40:01+B*58:01^DRB1*03:01+DRB1*04:05^DQB1*02:01+DQB1*04:01	0.000234
A*11:01+A*24:02^C*04:01+C*08:01^B*15:01+B*48:01^DRB1*04:06+DRB1*09:01^DQB1*03:02+DQB1*03:03	0.000234
A*02:01+A*68:01^C*01:02+C*07:04^B*40:06+B*56:01^DRB1*15:01+DRB1*15:06^DQB1*05:02+DQB1*06:01	0.000234
A*02:01+A*02:11^C*01:02+C*04:01^B*35:03+B*44:02^DRB1*01:01+DRB1*15:01^DQB1*05:01+DQB1*06:01	0.000234
A*11:01+A*26:01^C*03:03+C*16:02^B*51:01+B*55:02^DRB1*03:01+DRB1*04:06^DQB1*02:01+DQB1*03:02	0.000234
A*02:01+A*11:01^C*04:06+C*07:02^B*13:01+B*38:02^DRB1*15:02+DRB1*16:02^DQB1*05:01+DQB1*05:02	0.000234
A*01:01+A*24:02^C*06:02+C*15:02^B*37:01+B*40:06^DRB1*10:01+DRB1*10:01^DQB1*05:01+DQB1*05:01	0.000234
A*02:07+A*02:07^C*07:02+C*12:03^B*38:02+B*55:02^DRB1*04:05+DRB1*12:02^DQB1*03:01+DQB1*04:01	0.000234
A*01:01+A*24:02^C*02:02+C*12:02^B*27:04+B*50:01^DRB1*12:02+DRB1*12:02^DQB1*03:01+DQB1*03:01	0.000234
A*01:01+A*26:01^C*07:02+C*17:01^B*40:01+B*41:01^DRB1*07:01+DRB1*15:01^DQB1*03:03+DQB1*06:02	0.000234
A*02:01+A*24:02^C*07:02+C*07:02^B*38:02+B*38:02^DRB1*15:01+DRB1*16:02^DQB1*05:02+DQB1*06:01	0.000234
A*02:03+A*31:01^C*01:02+C*07:02^B*40:01+B*54:01^DRB1*12:02+DRB1*14:01^DQB1*03:01+DQB1*05:02	0.000234
A*11:01+A*11:01^C*01:02+C*04:01^B*35:01+B*46:01^DRB1*11:01+DRB1*11:01^DQB1*03:01+DQB1*03:01	0.000234
A*02:07+A*33:03^C*03:02+C*03:02^B*58:01+B*58:01^DRB1*03:01+DRB1*13:02^DQB1*02:01+DQB1*06:09	0.000234
A*11:01+A*11:01^C*01:02+C*01:02^B*15:58+B*55:02^DRB1*12:02+DRB1*14:01^DQB1*03:01+DQB1*05:02	0.000234
A*24:02+A*33:03^C*03:02+C*07:02^B*39:05+B*58:01^DRB1*03:01+DRB1*12:02^DQB1*02:01+DQB1*03:01	0.000234
A*02:07+A*29:01^C*01:02+C*15:05^B*07:05+B*46:01^DRB1*10:01+DRB1*12:02^DQB1*03:01+DQB1*05:01	0.000234
A*02:03+A*31:01^C*03:04+C*07:02^B*40:01+B*51:01^DRB1*11:01+DRB1*12:01^DQB1*03:01+DQB1*06:01	0.000234
A*02:06+A*11:01^C*03:04+C*07:02^B*40:02+B*40:02^DRB1*09:01+DRB1*11:01^DQB1*03:01+DQB1*03:03	0.000234
A*03:02+A*23:01^C*07:01+C*08:02^B*14:01+B*49:01^DRB1*11:01+DRB1*13:03^DQB1*03:01+DQB1*03:01	0.000234
A*01:01+A*24:02^C*03:03+C*12:02^B*44:03+B*52:01^DRB1*07:01+DRB1*15:02^DQB1*02:01+DQB1*06:01	0.000234
A*11:01+A*29:01^C*01:02+C*08:01^B*15:02+B*46:01^DRB1*09:01+DRB1*12:02^DQB1*03:01+DQB1*03:03	0.000234
A*01:01+A*24:02^C*04:01+C*07:04^B*18:01+B*35:01^DRB1*10:01+DRB1*12:02^DQB1*03:01+DQB1*05:01	0.000234
A*11:02+A*31:13^C*07:02+C*12:02^B*15:25+B*27:04^DRB1*12:02+DRB1*15:02^DQB1*05:01+DQB1*06:01	0.000234
A*02:01+A*02:07^C*01:02+C*08:01^B*35:01+B*55:02^DRB1*09:01+DRB1*14:03^DQB1*03:01+DQB1*03:03	0.000234
A*02:01+A*11:01^C*03:03+C*03:04^B*15:01+B*55:01^DRB1*04:01+DRB1*07:01^DQB1*03:02+DQB1*03:03	0.000234
A*11:01+A*24:07^C*07:02+C*12:02^B*15:11+B*52:01^DRB1*10:01+DRB1*12:01^DQB1*03:01+DQB1*05:01	0.000234
A*24:07+A*34:01^C*07:02+C*08:01^B*15:02+B*38:02^DRB1*04:05+DRB1*15:02^DQB1*04:02+DQB1*05:02	0.000234
A*24:02+A*33:03^C*01:02+C*03:02^B*54:01+B*58:01^DRB1*03:01+DRB1*09:01^DQB1*02:01+DQB1*03:03	0.000234
A*02:07+A*30:01^C*01:03+C*08:01^B*15:02+B*46:01^DRB1*12:02+DRB1*15:01^DQB1*03:01+DQB1*06:01	0.000234
A*24:02+A*24:07^C*07:02+C*07:02^B*15:35+B*15:35^DRB1*04:05+DRB1*15:02^DQB1*04:02+DQB1*05:02	0.000234
A*24:02+A*34:01^C*07:02+C*07:02^B*15:35+B*38:02^DRB1*04:05+DRB1*15:02^DQB1*04:02+DQB1*05:02	0.000234
A*11:01+A*24:02^C*04:03+C*07:02^B*15:25+B*40:06^DRB1*11:01+DRB1*12:02^DQB1*03:01+DQB1*04:02	0.000234
A*11:01+A*24:02^C*04:03+C*12:02^B*15:25+B*27:04^DRB1*12:02+DRB1*15:02^DQB1*03:01+DQB1*05:01	0.000234
A*24:02+A*30:01^C*15:02+C*17:01^B*42:01+B*51:02^DRB1*13:02+DRB1*15:01^DQB1*06:02+DQB1*06:04	0.000234
A*11:01+A*24:10^C*07:01+C*07:02^B*44:03+B*54:01^DRB1*04:05+DRB1*07:01^DQB1*02:01+DQB1*04:01	0.000234
A*01:01+A*02:06^C*06:02+C*12:02^B*13:02+B*52:01^DRB1*07:01+DRB1*14:04^DQB1*02:01+DQB1*05:03	0.000234
A*02:06+A*11:01^C*08:01+C*14:02^B*15:02+B*51:01^DRB1*12:01+DRB1*12:01^DQB1*03:01+DQB1*03:01	0.000234
A*02:01+A*33:03^C*01:02+C*07:02^B*39:01+B*54:01^DRB1*10:01+DRB1*11:01^DQB1*03:01+DQB1*05:01	0.000234
A*24:02+A*24:02^C*01:02+C*12:03^B*40:01+B*46:01^DRB1*09:01+DRB1*15:01^DQB1*03:03+DQB1*06:01	0.000234
A*02:03+A*26:01^C*03:04+C*07:02^B*27:06+B*38:02^DRB1*12:02+DRB1*16:02^DQB1*03:01+DQB1*05:02	0.000234
A*11:01+A*24:07^C*04:01+C*07:04^B*18:01+B*35:05^DRB1*12:02+DRB1*12:02^DQB1*03:01+DQB1*03:01	0.000234
A*24:07+A*34:01^C*03:04+C*04:03^B*15:21+B*27:06^DRB1*14:04+DRB1*15:02^DQB1*05:03+DQB1*06:01	0.000234
A*02:07+A*11:01^C*03:04+C*07:02^B*13:01+B*38:02^DRB1*08:03+DRB1*12:02^DQB1*03:01+DQB1*06:01	0.000234
A*24:02+A*31:01^C*03:04+C*04:01^B*35:01+B*40:01^DRB1*12:02+DRB1*15:01^DQB1*03:01+DQB1*06:02	0.000234
A*02:01+A*11:01^C*03:04+C*07:04^B*18:01+B*40:01^DRB1*08:03+DRB1*12:02^DQB1*03:01+DQB1*03:01	0.000234
A*02:03+A*11:01^C*07:02+C*12:02^B*38:02+B*52:01^DRB1*11:01+DRB1*15:02^DQB1*03:01+DQB1*06:01	0.000234
A*11:01+A*24:02^C*08:01+C*08:01^B*15:02+B*48:03^DRB1*04:05+DRB1*14:05^DQB1*03:01+DQB1*04:01	0.000234
A*01:01+A*01:01^C*06:02+C*12:02^B*37:01+B*52:01^DRB1*10:01+DRB1*15:02^DQB1*05:01+DQB1*06:01	0.000234
A*24:02+A*24:07^C*04:01+C*08:01^B*35:05+B*48:01^DRB1*12:02+DRB1*12:02^DQB1*03:01+DQB1*03:01	0.000234
A*02:06+A*24:02^C*04:03+C*08:01^B*15:02+B*40:01^DRB1*09:01+DRB1*14:05^DQB1*03:03+DQB1*05:03	0.000234
A*02:03+A*33:03^C*04:03+C*07:02^B*13:01+B*39:01^DRB1*11:06+DRB1*15:01^DQB1*03:01+DQB1*06:01	0.000234
A*02:07+A*33:03^C*01:02+C*01:02^B*46:01+B*54:01^DRB1*11:01+DRB1*12:02^DQB1*03:01+DQB1*05:02	0.000234
A*11:01+A*11:01^C*07:02+C*07:02^B*38:15+B*40:01^DRB1*04:05+DRB1*08:03^DQB1*04:01+DQB1*06:01	0.000234
A*02:01+A*02:06^C*08:01+C*12:02^B*48:03+B*52:01^DRB1*10:01+DRB1*11:01^DQB1*03:01+DQB1*05:01	0.000234
A*02:03+A*11:01^C*03:03+C*12:02^B*15:01+B*35:01^DRB1*09:01+DRB1*15:01^DQB1*03:03+DQB1*06:02	0.000234
A*11:01+A*23:01^C*12:02+C*12:02^B*52:01+B*52:01^DRB1*13:111+DRB1*15:02^DQB1*06:01+DQB1*06:03	0.000234
A*24:02+A*30:01^C*06:02+C*12:02^B*13:02+B*52:01^DRB1*04:06+DRB1*07:01^DQB1*02:01+DQB1*03:02	0.000234
A*01:01+A*24:02^C*06:02+C*15:02^B*15:18+B*37:01^DRB1*10:01+DRB1*14:04^DQB1*05:01+DQB1*05:03	0.000234
A*11:01+A*24:68^C*07:02+C*07:02^B*40:01+B*40:01^DRB1*09:01+DRB1*15:01^DQB1*03:03+DQB1*06:02	0.000234
A*02:07+A*32:01^C*01:02+C*15:02^B*46:01+B*51:01^DRB1*14:01+DRB1*15:01^DQB1*05:02+DQB1*06:02	0.000234
A*02:03+A*11:01^C*03:03+C*07:02^B*35:01+B*38:02^DRB1*04:05+DRB1*16:02^DQB1*04:01+DQB1*05:02	0.000234
A*03:01+A*26:01^C*02:02+C*07:02^B*07:02+B*27:05^DRB1*08:03+DRB1*09:01^DQB1*03:01+DQB1*03:03	0.000234
A*11:01+A*11:01^C*01:02+C*03:04^B*54:01+B*55:02^DRB1*04:05+DRB1*12:01^DQB1*03:01+DQB1*04:01	0.000234
A*02:11+A*33:03^C*07:01+C*12:03^B*40:01+B*44:03^DRB1*07:01+DRB1*15:02^DQB1*03:03+DQB1*06:01	0.000234
A*24:02+A*68:01^C*07:01+C*12:03^B*08:01+B*18:01^DRB1*03:01+DRB1*11:04^DQB1*02:01+DQB1*03:01	0.000234
A*11:01+A*24:02^C*01:02+C*07:02^B*39:01+B*46:01^DRB1*08:03+DRB1*09:01^DQB1*03:03+DQB1*06:01	0.000234
A*24:02+A*24:02^C*03:04+C*12:02^B*40:01+B*52:01^DRB1*11:01+DRB1*15:02^DQB1*03:01+DQB1*06:01	0.000234
A*01:01+A*02:07^C*06:02+C*07:02^B*40:01+B*57:01^DRB1*04:05+DRB1*12:01^DQB1*04:01+DQB1*04:01	0.000234
A*03:01+A*24:02^C*04:01+C*07:04^B*35:01+B*56:01^DRB1*07:01+DRB1*08:03^DQB1*03:01+DQB1*03:03	0.000234
A*11:01+A*11:01^C*01:02+C*07:02^B*38:02+B*46:01^DRB1*09:01+DRB1*12:02^DQB1*03:01+DQB1*03:03	0.000234
A*11:01+A*11:02^C*03:04+C*03:04^B*13:01+B*40:01^DRB1*14:01+DRB1*16:02^DQB1*05:02+DQB1*05:02	0.000234
A*02:11+A*33:03^C*07:01+C*14:02^B*44:03+B*51:01^DRB1*07:01+DRB1*14:04^DQB1*02:01+DQB1*05:03	0.000234
A*02:01+A*02:07^C*01:02+C*14:02^B*51:01+B*55:02^DRB1*09:01+DRB1*14:01^DQB1*03:03+DQB1*05:02	0.000234
A*11:01+A*24:02^C*01:02+C*04:01^B*35:01+B*55:02^DRB1*04:04+DRB1*09:01^DQB1*03:02+DQB1*03:03	0.000234
A*24:02+A*33:03^C*03:02+C*07:02^B*38:02+B*58:01^DRB1*13:02+DRB1*15:02^DQB1*05:02+DQB1*06:09	0.000234
A*01:01+A*03:01^C*06:02+C*15:02^B*37:01+B*40:06^DRB1*07:01+DRB1*14:04^DQB1*03:03+DQB1*05:03	0.000234
A*11:01+A*11:01^C*01:02+C*01:02^B*15:01+B*46:01^DRB1*12:01+DRB1*14:04^DQB1*03:01+DQB1*05:03	0.000234
A*11:01+A*33:03^C*03:02+C*04:01^B*40:01+B*58:01^DRB1*03:01+DRB1*15:02^DQB1*02:01+DQB1*05:02	0.000234
A*02:07+A*24:02^C*02:02+C*15:02^B*40:01+B*50:01^DRB1*07:01+DRB1*08:03^DQB1*02:01+DQB1*06:01	0.000234
A*24:07+A*33:03^C*03:02+C*03:03^B*15:02+B*58:01^DRB1*03:01+DRB1*16:02^DQB1*02:01+DQB1*05:02	0.000234
A*11:01+A*24:02^C*03:03+C*08:01^B*15:02+B*40:02^DRB1*12:02+DRB1*12:08^DQB1*03:01+DQB1*03:01	0.000234
A*02:03+A*02:07^C*03:02+C*04:03^B*15:12+B*58:01^DRB1*03:01+DRB1*15:02^DQB1*02:01+DQB1*05:02	0.000234
A*02:01+A*11:01^C*08:01+C*12:02^B*15:02+B*52:01^DRB1*12:01+DRB1*15:01^DQB1*03:01+DQB1*06:01	0.000234
A*32:01+A*74:01^C*02:02+C*12:02^B*15:03+B*52:01^DRB1*07:01+DRB1*11:02^DQB1*02:01+DQB1*03:01	0.000234
A*11:01+A*24:02^C*01:02+C*03:04^B*40:01+B*46:01^DRB1*09:01+DRB1*11:01^DQB1*03:01+DQB1*03:03	0.000234
A*02:03+A*02:03^C*07:02+C*07:02^B*07:02+B*38:02^DRB1*10:01+DRB1*16:02^DQB1*05:01+DQB1*05:02	0.000234
A*11:01+A*33:03^C*03:02+C*16:02^B*51:01+B*58:01^DRB1*03:01+DRB1*03:01^DQB1*02:01+DQB1*02:01	0.000234
A*02:07+A*24:02^C*01:02+C*06:02^B*13:02+B*46:01^DRB1*07:01+DRB1*12:02^DQB1*02:01+DQB1*03:01	0.000234
A*24:02+A*33:03^C*03:02+C*03:04^B*40:02+B*58:01^DRB1*09:01+DRB1*15:01^DQB1*03:03+DQB1*06:02	0.000234
A*11:02+A*24:02^C*03:02+C*12:02^B*27:04+B*58:01^DRB1*03:01+DRB1*14:05^DQB1*02:01+DQB1*05:03	0.000234
A*02:07+A*11:01^C*01:02+C*07:02^B*40:01+B*54:01^DRB1*04:05+DRB1*12:02^DQB1*03:01+DQB1*04:01	0.000234
A*02:01+A*31:01^C*03:03+C*12:02^B*40:01+B*46:01^DRB1*04:03+DRB1*11:01^DQB1*03:01+DQB1*03:02	0.000234
A*02:07+A*02:07^C*01:02+C*07:02^B*38:02+B*46:01^DRB1*09:01+DRB1*16:02^DQB1*03:03+DQB1*05:02	0.000234
A*11:01+A*32:01^C*07:02+C*14:02^B*40:02+B*51:07^DRB1*01:01+DRB1*12:02^DQB1*03:01+DQB1*05:01	0.000234
A*24:02+A*33:03^C*03:02+C*07:26^B*15:25+B*58:01^DRB1*07:01+DRB1*08:03^DQB1*02:01+DQB1*03:01	0.000234
A*02:01+A*03:01^C*07:02+C*12:03^B*38:01+B*40:01^DRB1*07:01+DRB1*15:02^DQB1*02:01+DQB1*05:01	0.000234
A*11:02+A*24:02^C*03:04+C*08:01^B*40:01+B*40:06^DRB1*08:03+DRB1*16:02^DQB1*05:02+DQB1*06:01	0.000234
A*02:07+A*02:10^C*01:02+C*08:01^B*40:06+B*46:01^DRB1*04:05+DRB1*12:02^DQB1*03:01+DQB1*04:01	0.000234
A*11:01+A*33:03^C*08:01+C*08:01^B*15:02+B*15:02^DRB1*15:01+DRB1*15:02^DQB1*05:02+DQB1*06:01	0.000234
A*02:01+A*11:01^C*04:01+C*08:01^B*40:06+B*44:03^DRB1*07:01+DRB1*09:01^DQB1*02:01+DQB1*03:03	0.000234
A*24:02+A*26:01^C*06:02+C*12:02^B*27:04+B*57:01^DRB1*07:01+DRB1*12:02^DQB1*03:01+DQB1*03:03	0.000234
A*11:01+A*33:03^C*07:02+C*08:01^B*27:04+B*38:02^DRB1*07:01+DRB1*12:02^DQB1*02:01+DQB1*03:01	0.000234
A*68:01+A*68:01^C*07:04+C*15:05^B*15:18+B*35:03^DRB1*04:03+DRB1*04:03^DQB1*03:02+DQB1*03:02	0.000234
A*02:03+A*33:03^C*03:02+C*07:02^B*38:02+B*58:01^DRB1*09:01+DRB1*11:06^DQB1*03:01+DQB1*03:03	0.000234
A*24:02+A*33:03^C*04:01+C*08:01^B*35:05+B*48:01^DRB1*07:01+DRB1*11:01^DQB1*02:01+DQB1*03:01	0.000234
A*11:02+A*33:03^C*03:02+C*07:02^B*39:01+B*58:01^DRB1*03:01+DRB1*14:01^DQB1*02:01+DQB1*05:02	0.000234
A*02:01+A*11:01^C*07:02+C*07:02^B*40:01+B*55:02^DRB1*11:01+DRB1*12:01^DQB1*03:01+DQB1*03:01	0.000234
A*11:01+A*24:02^C*06:02+C*07:02^B*38:02+B*57:01^DRB1*07:01+DRB1*15:02^DQB1*03:03+DQB1*05:02	0.000234
A*11:01+A*26:01^C*03:04+C*07:04^B*40:01+B*40:06^DRB1*13:01+DRB1*14:04^DQB1*05:03+DQB1*06:03	0.000234
A*02:01+A*11:01^C*03:04+C*15:02^B*40:01+B*40:01^DRB1*11:01+DRB1*16:02^DQB1*03:01+DQB1*05:02	0.000234
A*02:03+A*02:07^C*01:02+C*12:03^B*46:01+B*55:02^DRB1*04:05+DRB1*14:05^DQB1*03:02+DQB1*05:03	0.000234
A*11:01+A*24:02^C*03:04+C*04:01^B*35:01+B*51:01^DRB1*15:02+DRB1*15:02^DQB1*05:01+DQB1*05:02	0.000234
A*02:01+A*24:02^C*03:03+C*04:01^B*15:01+B*35:01^DRB1*01:01+DRB1*08:03^DQB1*05:01+DQB1*06:01	0.000234
A*33:03+A*68:01^C*07:04+C*12:02^B*15:18+B*52:01^DRB1*15:01+DRB1*15:02^DQB1*06:01+DQB1*06:02	0.000234
A*33:03+A*33:03^C*01:02+C*03:02^B*46:01+B*58:01^DRB1*03:01+DRB1*09:01^DQB1*02:01+DQB1*04:01	0.000234
A*02:06+A*11:01^C*07:02+C*08:01^B*40:01+B*48:03^DRB1*11:01+DRB1*12:01^DQB1*03:01+DQB1*03:01	0.000234
A*11:01+A*24:02^C*03:03+C*07:02^B*40:01+B*40:02^DRB1*08:03+DRB1*12:01^DQB1*03:01+DQB1*06:01	0.000234
A*02:01+A*24:02^C*04:01+C*14:02^B*35:05+B*51:01^DRB1*14:01+DRB1*14:03^DQB1*03:01+DQB1*05:02	0.000234
A*02:01+A*24:02^C*03:04+C*04:01^B*13:01+B*40:01^DRB1*04:05+DRB1*12:02^DQB1*03:01+DQB1*04:01	0.000234
A*02:03+A*11:01^C*01:02+C*01:02^B*46:01+B*55:02^DRB1*12:01+DRB1*14:01^DQB1*03:01+DQB1*05:03	0.000234
A*02:06+A*24:10^C*04:01+C*07:02^B*35:30+B*38:02^DRB1*12:02+DRB1*15:02^DQB1*05:02+DQB1*05:02	0.000234
A*02:03+A*30:01^C*06:02+C*07:02^B*13:02+B*40:01^DRB1*07:01+DRB1*15:02^DQB1*02:01+DQB1*05:02	0.000234
A*02:05+A*33:03^C*03:02+C*06:02^B*50:01+B*58:01^DRB1*07:01+DRB1*14:04^DQB1*02:01+DQB1*05:03	0.000234
A*11:01+A*26:01^C*07:02+C*12:03^B*07:02+B*35:03^DRB1*08:03+DRB1*13:01^DQB1*03:01+DQB1*06:03	0.000234
A*01:01+A*11:01^C*04:01+C*07:02^B*07:05+B*35:03^DRB1*11:01+DRB1*15:01^DQB1*03:01+DQB1*06:01	0.000234
A*02:01+A*24:02^C*03:03+C*08:01^B*15:02+B*40:02^DRB1*12:02+DRB1*12:02^DQB1*03:01+DQB1*03:01	0.000234
A*03:01+A*33:03^C*03:02+C*07:02^B*07:02+B*58:01^DRB1*14:15+DRB1*15:01^DQB1*05:03+DQB1*06:02	0.000234
A*02:03+A*11:01^C*07:02+C*12:02^B*27:04+B*38:02^DRB1*08:03+DRB1*11:01^DQB1*03:01+DQB1*06:01	0.000234
A*11:01+A*33:03^C*03:02+C*12:03^B*40:01+B*58:01^DRB1*03:01+DRB1*15:01^DQB1*02:01+DQB1*05:02	0.000234
A*02:03+A*33:03^C*03:02+C*12:03^B*55:02+B*58:01^DRB1*03:01+DRB1*15:01^DQB1*02:01+DQB1*06:01	0.000234
A*24:02+A*34:01^C*03:04+C*04:03^B*15:21+B*27:06^DRB1*15:02+DRB1*15:02^DQB1*05:02+DQB1*05:02	0.000234
A*11:01+A*11:01^C*04:01+C*08:01^B*15:02+B*15:27^DRB1*04:06+DRB1*15:01^DQB1*03:02+DQB1*06:01	0.000234
A*02:01+A*24:02^C*08:01+C*08:03^B*15:18+B*48:01^DRB1*04:03+DRB1*09:01^DQB1*03:02+DQB1*03:03	0.000234
A*02:01+A*02:07^C*07:02+C*12:03^B*40:01+B*55:02^DRB1*08:03+DRB1*08:03^DQB1*06:01+DQB1*06:01	0.000234
A*11:02+A*24:02^C*07:02+C*08:01^B*15:02+B*54:01^DRB1*04:05+DRB1*12:02^DQB1*03:01+DQB1*04:01	0.000234
A*24:02+A*24:02^C*01:02+C*03:04^B*27:05+B*40:01^DRB1*13:01+DRB1*15:01^DQB1*06:02+DQB1*06:03	0.000234
A*02:07+A*30:01^C*03:03+C*06:02^B*13:02+B*55:02^DRB1*07:01+DRB1*12:02^DQB1*02:01+DQB1*03:01	0.000234
A*24:02+A*29:01^C*04:01+C*15:05^B*07:05+B*35:01^DRB1*04:03+DRB1*10:01^DQB1*03:02+DQB1*05:01	0.000234
A*11:01+A*24:02^C*04:01+C*07:02^B*08:01+B*40:01^DRB1*03:01+DRB1*04:03^DQB1*02:01+DQB1*03:02	0.000234
A*11:01+A*24:02^C*01:02+C*07:02^B*40:01+B*46:01^DRB1*12:02+DRB1*14:01^DQB1*03:01+DQB1*05:02	0.000234
A*02:06+A*02:06^C*03:03+C*08:01^B*15:01+B*40:06^DRB1*04:38+DRB1*09:01^DQB1*03:02+DQB1*03:03	0.000234
A*02:11+A*32:01^C*04:01+C*05:01^B*35:03+B*44:02^DRB1*15:02+DRB1*15:02^DQB1*05:03+DQB1*06:01	0.000234
A*02:03+A*02:07^C*01:02+C*07:02^B*38:02+B*46:01^DRB1*04:03+DRB1*12:02^DQB1*03:01+DQB1*03:02	0.000234
A*02:11+A*11:01^C*01:02+C*08:01^B*15:02+B*15:08^DRB1*12:02+DRB1*14:04^DQB1*03:01+DQB1*05:03	0.000234
A*24:02+A*31:01^C*01:02+C*04:01^B*15:01+B*35:05^DRB1*11:01+DRB1*15:02^DQB1*03:01+DQB1*05:01	0.000234
A*02:01+A*02:06^C*03:04+C*07:02^B*40:01+B*40:02^DRB1*09:01+DRB1*11:01^DQB1*03:01+DQB1*03:03	0.000234
A*02:06+A*30:01^C*03:04+C*06:02^B*13:01+B*13:02^DRB1*07:01+DRB1*15:01^DQB1*02:01+DQB1*06:02	0.000234
A*01:01+A*01:01^C*03:04+C*06:02^B*46:01+B*57:03^DRB1*07:01+DRB1*15:01^DQB1*02:01+DQB1*06:02	0.000234
A*02:03+A*11:01^C*01:02+C*07:02^B*38:02+B*54:01^DRB1*04:05+DRB1*11:01^DQB1*03:01+DQB1*04:01	0.000234
A*02:01+A*03:01^C*01:02+C*07:02^B*07:02+B*51:01^DRB1*01:01+DRB1*04:01^DQB1*03:02+DQB1*05:01	0.000234
A*11:01+A*24:02^C*08:01+C*14:02^B*13:01+B*51:01^DRB1*12:01+DRB1*16:02^DQB1*03:01+DQB1*05:02	0.000234
A*24:02+A*24:02^C*07:02+C*07:02^B*40:01+B*40:01^DRB1*12:02+DRB1*15:01^DQB1*03:01+DQB1*06:02	0.000234
A*24:02+A*68:01^C*03:02+C*07:04^B*15:18+B*58:01^DRB1*04:03+DRB1*13:02^DQB1*03:02+DQB1*06:09	0.000234
A*11:01+A*24:02^C*03:03+C*07:02^B*40:01+B*55:01^DRB1*11:01+DRB1*13:03^DQB1*03:01+DQB1*03:01	0.000234
A*02:07+A*11:01^C*01:02+C*07:02^B*40:26+B*46:01^DRB1*08:03+DRB1*08:03^DQB1*06:01+DQB1*06:01	0.000234
A*24:02+A*30:01^C*03:03+C*17:01^B*40:01+B*41:01^DRB1*08:03+DRB1*11:04^DQB1*03:01+DQB1*06:01	0.000234
A*24:02+A*30:01^C*03:04+C*06:02^B*13:01+B*13:02^DRB1*12:02+DRB1*14:01^DQB1*03:01+DQB1*05:02	0.000234
A*11:01+A*33:03^C*07:02+C*12:03^B*35:03+B*40:01^DRB1*08:03+DRB1*14:01^DQB1*05:03+DQB1*06:01	0.000234
A*11:01+A*34:01^C*07:02+C*07:02^B*38:02+B*38:02^DRB1*15:02+DRB1*15:02^DQB1*05:02+DQB1*05:02	0.000234
A*11:01+A*11:01^C*03:03+C*12:02^B*15:01+B*52:01^DRB1*09:01+DRB1*13:02^DQB1*03:03+DQB1*06:09	0.000234
A*26:01+A*33:03^C*04:03+C*07:01^B*13:01+B*44:03^DRB1*07:01+DRB1*15:01^DQB1*02:01+DQB1*06:01	0.000234
A*33:03+A*33:03^C*01:02+C*03:02^B*46:01+B*58:01^DRB1*03:01+DRB1*14:01^DQB1*02:01+DQB1*05:02	0.000234
A*11:01+A*29:01^C*02:02+C*15:05^B*07:05+B*27:05^DRB1*04:05+DRB1*10:01^DQB1*04:01+DQB1*05:01	0.000234
A*02:01+A*23:01^C*04:01+C*12:03^B*35:03+B*39:06^DRB1*11:04+DRB1*16:01^DQB1*03:01+DQB1*05:02	0.000234
A*11:01+A*24:20^C*01:02+C*07:02^B*40:01+B*46:01^DRB1*04:04+DRB1*04:05^DQB1*03:02+DQB1*04:01	0.000234
A*02:03+A*24:07^C*04:01+C*08:01^B*15:02+B*35:05^DRB1*12:02+DRB1*15:01^DQB1*03:01+DQB1*06:02	0.000234
A*02:01+A*02:07^C*01:02+C*07:02^B*40:01+B*46:01^DRB1*08:03+DRB1*08:03^DQB1*06:01+DQB1*06:01	0.000234
A*02:07+A*11:01^C*07:02+C*07:02^B*40:01+B*54:01^DRB1*04:05+DRB1*09:01^DQB1*03:03+DQB1*04:01	0.000234
A*02:07+A*24:02^C*01:02+C*03:04^B*13:01+B*46:01^DRB1*09:01+DRB1*14:01^DQB1*03:03+DQB1*05:02	0.000234
A*02:06+A*24:02^C*04:03+C*07:01^B*13:01+B*56:04^DRB1*12:02+DRB1*12:02^DQB1*03:01+DQB1*03:01	0.000234
A*02:06+A*24:02^C*03:04+C*08:01^B*40:02+B*40:06^DRB1*08:02+DRB1*09:01^DQB1*03:02+DQB1*03:03	0.000234
A*02:01+A*33:03^C*08:01+C*14:03^B*40:06+B*44:03^DRB1*12:01+DRB1*13:02^DQB1*03:02+DQB1*06:04	0.000234
A*03:01+A*24:02^C*06:02+C*07:02^B*07:05+B*57:01^DRB1*07:01+DRB1*15:01^DQB1*03:03+DQB1*06:01	0.000234
A*02:07+A*11:01^C*01:02+C*01:02^B*56:03+B*56:03^DRB1*12:01+DRB1*13:02^DQB1*03:01+DQB1*06:09	0.000234
A*11:01+A*33:03^C*03:02+C*15:07^B*40:06+B*58:01^DRB1*03:01+DRB1*04:03^DQB1*02:01+DQB1*03:02	0.000234
A*11:01+A*11:01^C*01:02+C*07:02^B*40:01+B*55:02^DRB1*11:01+DRB1*12:02^DQB1*03:01+DQB1*03:01	0.000234
A*02:07+A*32:01^C*01:02+C*05:01^B*44:02+B*46:01^DRB1*04:03+DRB1*04:05^DQB1*03:02+DQB1*04:01	0.000234
A*03:01+A*24:02^C*01:02+C*05:01^B*44:02+B*51:01^DRB1*03:01+DRB1*14:01^DQB1*02:01+DQB1*05:02	0.000234
A*11:01+A*33:03^C*03:02+C*03:04^B*40:01+B*58:01^DRB1*13:02+DRB1*16:02^DQB1*05:02+DQB1*06:09	0.000234
A*02:01+A*11:01^C*03:03+C*03:56^B*35:01+B*48:01^DRB1*09:01+DRB1*15:01^DQB1*03:03+DQB1*06:02	0.000234
A*11:01+A*24:02^C*12:02+C*14:02^B*51:01+B*52:01^DRB1*01:01+DRB1*09:01^DQB1*03:03+DQB1*05:01	0.000234
A*11:01+A*11:01^C*07:02+C*12:03^B*40:01+B*55:02^DRB1*09:01+DRB1*12:02^DQB1*03:01+DQB1*03:03	0.000234
A*02:01+A*24:07^C*04:03+C*07:02^B*15:06+B*39:01^DRB1*15:02+DRB1*15:02^DQB1*05:01+DQB1*06:01	0.000234
A*24:02+A*24:02^C*07:01+C*12:03^B*35:03+B*44:03^DRB1*07:01+DRB1*11:01^DQB1*02:01+DQB1*03:01	0.000234
A*24:02+A*24:02^C*07:04+C*07:04^B*18:01+B*18:01^DRB1*12:02+DRB1*15:01^DQB1*03:01+DQB1*06:02	0.000234
A*01:01+A*34:01^C*04:03+C*07:02^B*13:01+B*15:35^DRB1*14:04+DRB1*15:02^DQB1*05:02+DQB1*05:03	0.000234
A*11:01+A*32:01^C*12:02+C*12:03^B*52:01+B*55:02^DRB1*11:01+DRB1*12:02^DQB1*03:01+DQB1*03:01	0.000234
A*03:01+A*26:01^C*03:04+C*03:04^B*35:03+B*40:06^DRB1*13:01+DRB1*15:01^DQB1*06:02+DQB1*06:03	0.000234
A*24:02+A*31:01^C*06:02+C*08:01^B*15:02+B*57:01^DRB1*07:01+DRB1*12:02^DQB1*03:01+DQB1*03:03	0.000234
A*02:11+A*68:01^C*07:02+C*07:04^B*15:18+B*51:01^DRB1*11:11+DRB1*15:01^DQB1*03:01+DQB1*06:01	0.000234
A*11:01+A*24:02^C*03:04+C*07:02^B*39:01+B*40:02^DRB1*08:03+DRB1*09:01^DQB1*03:03+DQB1*06:01	0.000234
A*11:01+A*24:20^C*01:02+C*01:06^B*55:02+B*55:02^DRB1*04:05+DRB1*12:02^DQB1*03:01+DQB1*04:01	0.000234
A*23:01+A*30:01^C*06:02+C*15:05^B*07:05+B*13:02^DRB1*07:01+DRB1*12:02^DQB1*02:01+DQB1*03:01	0.000234
A*02:01+A*24:07^C*04:01+C*07:02^B*35:05+B*55:02^DRB1*08:03+DRB1*12:02^DQB1*03:01+DQB1*06:01	0.000234
A*02:06+A*24:02^C*04:01+C*15:02^B*40:06+B*51:01^DRB1*04:05+DRB1*15:02^DQB1*04:01+DQB1*05:02	0.000234
A*11:01+A*24:07^C*04:03+C*07:02^B*38:02+B*51:02^DRB1*14:01+DRB1*15:04^DQB1*05:02+DQB1*05:03	0.000234
A*11:01+A*33:03^C*01:02+C*03:02^B*46:01+B*58:01^DRB1*03:01+DRB1*04:03^DQB1*02:01+DQB1*03:02	0.000234
A*02:03+A*24:02^C*03:04+C*07:02^B*13:01+B*38:02^DRB1*04:03+DRB1*15:02^DQB1*03:02+DQB1*06:02	0.000234
A*11:01+A*11:01^C*01:02+C*03:03^B*15:01+B*46:01^DRB1*09:01+DRB1*14:05^DQB1*03:03+DQB1*05:03	0.000234
A*02:06+A*26:02^C*03:03+C*03:03^B*15:01+B*15:01^DRB1*04:05+DRB1*15:01^DQB1*04:01+DQB1*06:02	0.000234
A*24:02+A*74:01^C*07:02+C*15:02^B*38:02+B*40:06^DRB1*15:02+DRB1*15:04^DQB1*05:02+DQB1*06:01	0.000234
A*02:07+A*29:01^C*01:02+C*01:02^B*46:01+B*46:01^DRB1*08:03+DRB1*14:01^DQB1*05:02+DQB1*06:01	0.000234
A*24:02+A*33:03^C*03:02+C*03:04^B*13:01+B*58:15^DRB1*03:01+DRB1*09:01^DQB1*02:01+DQB1*03:03	0.000234
A*11:02+A*24:02^C*01:02+C*03:03^B*35:01+B*46:01^DRB1*09:01+DRB1*15:01^DQB1*03:03+DQB1*06:02	0.000234
A*24:02+A*26:01^C*07:02+C*08:01^B*15:02+B*40:01^DRB1*14:01+DRB1*14:01^DQB1*05:02+DQB1*05:03	0.000234
A*02:07+A*11:02^C*07:02+C*12:03^B*51:02+B*55:02^DRB1*11:01+DRB1*16:02^DQB1*03:01+DQB1*05:02	0.000234
A*11:01+A*11:01^C*03:04+C*07:02^B*13:01+B*48:01^DRB1*15:01+DRB1*15:01^DQB1*06:01+DQB1*06:01	0.000234
A*02:01+A*02:01^C*01:02+C*01:02^B*46:01+B*55:02^DRB1*09:01+DRB1*11:01^DQB1*03:01+DQB1*03:03	0.000234
A*02:07+A*24:02^C*01:02+C*07:02^B*40:01+B*46:01^DRB1*08:03+DRB1*08:03^DQB1*06:01+DQB1*06:01	0.000234
A*02:01+A*11:01^C*03:04+C*04:01^B*13:01+B*15:01^DRB1*04:06+DRB1*12:02^DQB1*03:01+DQB1*03:02	0.000234
A*01:01+A*03:01^C*03:03+C*15:02^B*15:05+B*40:06^DRB1*11:01+DRB1*15:01^DQB1*03:01+DQB1*06:01	0.000234
A*24:02+A*24:07^C*04:01+C*07:02^B*35:05+B*38:02^DRB1*15:02+DRB1*15:02^DQB1*05:02+DQB1*05:02	0.000234
A*11:01+A*11:01^C*07:02+C*07:02^B*07:05+B*15:35^DRB1*15:02+DRB1*15:02^DQB1*05:02+DQB1*05:02	0.000234
A*02:01+A*30:01^C*03:02+C*03:03^B*55:02+B*58:01^DRB1*04:10+DRB1*11:01^DQB1*03:01+DQB1*04:02	0.000234
A*01:01+A*23:01^C*06:02+C*07:01^B*49:01+B*57:01^DRB1*07:01+DRB1*11:04^DQB1*03:01+DQB1*03:03	0.000234
A*02:01+A*30:01^C*03:04+C*06:02^B*13:01+B*13:02^DRB1*07:01+DRB1*12:02^DQB1*02:01+DQB1*03:01	0.000234
A*01:01+A*24:02^C*06:02+C*08:01^B*37:01+B*48:01^DRB1*07:01+DRB1*09:01^DQB1*03:03+DQB1*03:03	0.000234
A*01:01+A*02:01^C*04:01+C*06:02^B*35:02+B*57:01^DRB1*07:01+DRB1*11:04^DQB1*03:01+DQB1*03:03	0.000234
A*11:01+A*31:01^C*07:02+C*08:03^B*48:01+B*52:01^DRB1*04:06+DRB1*04:06^DQB1*03:02+DQB1*03:02	0.000234
A*02:07+A*34:01^C*01:02+C*15:02^B*15:21+B*46:01^DRB1*14:01+DRB1*15:02^DQB1*05:03+DQB1*06:01	0.000234
A*02:01+A*11:01^C*01:02+C*14:02^B*51:01+B*55:02^DRB1*11:01+DRB1*13:02^DQB1*03:01+DQB1*06:09	0.000234
A*02:01+A*24:02^C*07:02+C*08:01^B*40:01+B*40:06^DRB1*09:01+DRB1*11:01^DQB1*03:01+DQB1*03:03	0.000234
A*11:01+A*11:01^C*01:02+C*03:02^B*46:01+B*58:01^DRB1*03:01+DRB1*09:01^DQB1*02:01+DQB1*03:03	0.000234
A*11:01+A*33:03^C*03:02+C*08:01^B*15:02+B*58:01^DRB1*03:01+DRB1*16:02^DQB1*02:01+DQB1*05:02	0.000234
A*02:06+A*33:03^C*03:02+C*14:02^B*51:01+B*58:01^DRB1*04:05+DRB1*10:01^DQB1*04:01+DQB1*05:01	0.000234
A*11:01+A*33:03^C*08:01+C*12:02^B*15:13+B*27:04^DRB1*09:01+DRB1*12:02^DQB1*03:01+DQB1*03:03	0.000234
A*26:01+A*33:03^C*01:02+C*07:02^B*38:02+B*40:02^DRB1*08:03+DRB1*14:01^DQB1*05:03+DQB1*06:01	0.000234
A*24:02+A*26:01^C*07:02+C*14:02^B*40:01+B*51:01^DRB1*09:01+DRB1*12:01^DQB1*03:01+DQB1*03:03	0.000234
A*02:01+A*68:01^C*07:04+C*12:02^B*44:02+B*52:01^DRB1*11:01+DRB1*15:02^DQB1*03:01+DQB1*06:01	0.000234
A*02:01+A*30:01^C*06:02+C*08:01^B*13:02+B*40:06^DRB1*07:01+DRB1*08:03^DQB1*02:01+DQB1*06:01	0.000234
A*11:01+A*31:01^C*07:02+C*15:02^B*38:02+B*51:02^DRB1*12:02+DRB1*12:02^DQB1*03:01+DQB1*03:01	0.000234
A*24:07+A*24:07^C*03:04+C*07:02^B*27:06+B*38:02^DRB1*12:02+DRB1*15:02^DQB1*03:01+DQB1*05:02	0.000234
A*11:01+A*24:02^C*07:02+C*07:02^B*39:01+B*40:01^DRB1*08:03+DRB1*15:01^DQB1*06:01+DQB1*06:02	0.000234
A*02:06+A*02:07^C*07:02+C*12:02^B*27:04+B*40:01^DRB1*04:03+DRB1*14:05^DQB1*03:02+DQB1*05:03	0.000234
A*02:03+A*11:01^C*01:02+C*03:04^B*40:01+B*54:01^DRB1*09:01+DRB1*14:01^DQB1*03:03+DQB1*05:02	0.000234
A*24:02+A*24:02^C*07:02+C*12:02^B*27:04+B*38:02^DRB1*08:03+DRB1*14:01^DQB1*03:01+DQB1*04:01	0.000234
A*02:01+A*02:06^C*01:02+C*03:04^B*40:02+B*54:01^DRB1*08:02+DRB1*13:02^DQB1*03:02+DQB1*06:04	0.000234
A*11:01+A*24:02^C*01:02+C*03:03^B*15:01+B*54:01^DRB1*04:05+DRB1*12:01^DQB1*03:01+DQB1*04:01	0.000234
A*02:01+A*24:02^C*07:02+C*08:01^B*40:01+B*40:06^DRB1*08:03+DRB1*16:02^DQB1*05:02+DQB1*06:01	0.000234
A*02:07+A*02:07^C*01:02+C*01:03^B*46:01+B*54:01^DRB1*09:01+DRB1*11:01^DQB1*03:01+DQB1*03:03	0.000234
A*11:01+A*24:02^C*03:03+C*03:04^B*40:02+B*55:02^DRB1*11:01+DRB1*14:05^DQB1*03:01+DQB1*05:03	0.000234
A*02:03+A*26:01^C*04:03+C*07:02^B*08:01+B*15:12^DRB1*03:01+DRB1*15:02^DQB1*02:01+DQB1*05:02	0.000234
A*03:01+A*24:02^C*08:01+C*14:02^B*15:18+B*51:01^DRB1*04:03+DRB1*09:01^DQB1*03:02+DQB1*03:03	0.000234
A*11:01+A*26:01^C*03:04+C*07:02^B*13:01+B*40:01^DRB1*14:01+DRB1*16:02^DQB1*05:02+DQB1*05:02	0.000234
A*02:06+A*24:02^C*01:02+C*08:01^B*46:01+B*48:03^DRB1*03:01+DRB1*12:02^DQB1*02:01+DQB1*03:01	0.000234
A*02:07+A*24:02^C*04:03+C*08:01^B*15:02+B*15:25^DRB1*12:02+DRB1*12:02^DQB1*03:01+DQB1*03:01	0.000234
A*02:07+A*11:02^C*07:02+C*08:01^B*15:02+B*15:11^DRB1*12:01+DRB1*12:02^DQB1*03:01+DQB1*03:01	0.000234
A*02:06+A*29:01^C*02:02+C*08:01^B*27:05+B*40:06^DRB1*03:01+DRB1*08:03^DQB1*02:01+DQB1*06:01	0.000234
A*11:01+A*24:07^C*07:02+C*07:02^B*38:02+B*38:02^DRB1*15:02+DRB1*15:02^DQB1*05:02+DQB1*05:02	0.000234
A*11:01+A*33:03^C*04:01+C*07:01^B*15:05+B*44:03^DRB1*07:01+DRB1*15:01^DQB1*02:01+DQB1*06:02	0.000234
A*01:01+A*01:01^C*06:02+C*12:02^B*52:01+B*57:01^DRB1*07:01+DRB1*15:02^DQB1*03:03+DQB1*06:01	0.000234
A*02:03+A*33:03^C*07:02+C*12:02^B*27:04+B*38:02^DRB1*04:05+DRB1*08:03^DQB1*04:01+DQB1*06:01	0.000234
A*24:02+A*24:02^C*04:01+C*07:02^B*15:01+B*52:01^DRB1*04:06+DRB1*12:02^DQB1*03:01+DQB1*03:02	0.000234
A*24:02+A*24:02^C*03:04+C*04:01^B*13:01+B*15:01^DRB1*04:06+DRB1*15:01^DQB1*03:02+DQB1*06:01	0.000234
A*02:07+A*11:01^C*01:02+C*07:02^B*38:02+B*55:02^DRB1*16:02+DRB1*16:02^DQB1*05:02+DQB1*05:02	0.000234
A*02:01+A*31:01^C*01:02+C*14:02^B*46:01+B*51:01^DRB1*09:01+DRB1*14:05^DQB1*03:03+DQB1*05:03	0.000234
A*02:03+A*24:02^C*01:02+C*07:02^B*38:02+B*54:01^DRB1*08:03+DRB1*11:01^DQB1*03:01+DQB1*06:01	0.000234
A*01:01+A*26:01^C*07:02+C*15:02^B*07:05+B*40:06^DRB1*14:04+DRB1*15:01^DQB1*05:03+DQB1*06:02	0.000234
A*02:06+A*24:02^C*08:01+C*16:02^B*15:02+B*15:18^DRB1*11:01+DRB1*14:15^DQB1*03:01+DQB1*05:03	0.000234
A*11:01+A*33:03^C*03:02+C*12:02^B*15:21+B*55:01^DRB1*10:01+DRB1*15:02^DQB1*05:01+DQB1*06:01	0.000234
A*02:01+A*02:03^C*03:02+C*03:04^B*40:01+B*58:01^DRB1*03:01+DRB1*04:05^DQB1*02:01+DQB1*04:01	0.000234
A*02:01+A*24:02^C*03:03+C*12:03^B*15:32+B*35:01^DRB1*04:03+DRB1*15:04^DQB1*03:02+DQB1*05:02	0.000234
A*33:03+A*33:03^C*15:02+C*15:02^B*51:01+B*51:01^DRB1*04:07+DRB1*04:07^DQB1*03:01+DQB1*03:01	0.000234
A*24:02+A*33:03^C*08:01+C*12:03^B*15:02+B*35:03^DRB1*12:02+DRB1*15:01^DQB1*03:01+DQB1*05:02	0.000234
A*02:01+A*24:02^C*03:04+C*07:02^B*13:01+B*38:02^DRB1*04:05+DRB1*16:02^DQB1*04:01+DQB1*05:02	0.000234
A*11:01+A*24:02^C*03:04+C*03:04^B*13:01+B*13:01^DRB1*09:01+DRB1*11:01^DQB1*03:01+DQB1*03:03	0.000234
A*03:01+A*11:01^C*07:02+C*07:26^B*07:05+B*15:25^DRB1*11:01+DRB1*15:01^DQB1*03:01+DQB1*06:01	0.000234
A*02:06+A*24:02^C*12:02+C*15:02^B*51:01+B*52:01^DRB1*04:03+DRB1*11:01^DQB1*03:01+DQB1*03:02	0.000234
A*02:06+A*02:07^C*01:03+C*03:03^B*35:01+B*46:01^DRB1*11:01+DRB1*15:02^DQB1*03:01+DQB1*05:02	0.000234
A*02:03+A*11:01^C*03:04+C*07:02^B*13:01+B*38:02^DRB1*12:02+DRB1*16:02^DQB1*03:01+DQB1*05:02	0.000234
A*02:03+A*02:07^C*01:02+C*07:02^B*39:09+B*46:01^DRB1*09:01+DRB1*15:01^DQB1*03:03+DQB1*06:01	0.000234
A*24:02+A*33:03^C*03:02+C*03:04^B*27:06+B*58:01^DRB1*03:01+DRB1*12:02^DQB1*02:01+DQB1*05:02	0.000234
A*02:01+A*26:01^C*03:04+C*03:04^B*13:01+B*40:02^DRB1*04:03+DRB1*12:02^DQB1*03:01+DQB1*03:02	0.000234
A*02:03+A*02:03^C*07:02+C*07:02^B*38:02+B*40:01^DRB1*13:01+DRB1*15:02^DQB1*05:01+DQB1*06:03	0.000234
A*11:01+A*24:02^C*07:02+C*15:02^B*38:02+B*51:02^DRB1*15:01+DRB1*16:02^DQB1*05:02+DQB1*06:02	0.000234
A*24:02+A*31:01^C*03:03+C*08:01^B*15:421+B*40:02^DRB1*09:01+DRB1*12:01^DQB1*03:01+DQB1*03:03	0.000234
A*11:01+A*33:03^C*07:01+C*08:01^B*15:02+B*44:03^DRB1*07:01+DRB1*13:12^DQB1*03:01+DQB1*03:03	0.000234
A*02:01+A*03:01^C*05:01+C*08:01^B*44:02+B*48:01^DRB1*09:01+DRB1*13:01^DQB1*03:03+DQB1*06:03	0.000234
A*03:02+A*33:03^C*01:02+C*06:02^B*13:02+B*40:01^DRB1*07:01+DRB1*12:02^DQB1*02:01+DQB1*03:01	0.000234
A*02:01+A*02:06^C*07:02+C*08:01^B*15:02+B*38:02^DRB1*08:02+DRB1*16:02^DQB1*03:02+DQB1*05:02	0.000234
A*11:01+A*26:01^C*03:04+C*08:01^B*15:02+B*40:01^DRB1*09:01+DRB1*12:02^DQB1*03:01+DQB1*03:03	0.000234
A*02:07+A*02:07^C*01:02+C*06:02^B*13:02+B*46:01^DRB1*07:01+DRB1*14:01^DQB1*02:01+DQB1*05:03	0.000234
A*24:02+A*33:03^C*03:02+C*07:02^B*40:01+B*58:01^DRB1*09:01+DRB1*14:03^DQB1*03:01+DQB1*03:03	0.000234
A*02:03+A*26:01^C*07:02+C*15:02^B*13:01+B*51:01^DRB1*12:02+DRB1*12:02^DQB1*03:01+DQB1*03:01	0.000234
A*11:01+A*11:01^C*08:01+C*14:02^B*15:02+B*51:02^DRB1*12:02+DRB1*15:01^DQB1*05:02+DQB1*06:01	0.000234
A*02:06+A*11:01^C*03:03+C*07:02^B*15:12+B*15:25^DRB1*12:02+DRB1*15:02^DQB1*03:01+DQB1*05:01	0.000234
A*30:01+A*31:01^C*06:02+C*15:02^B*13:02+B*51:01^DRB1*07:01+DRB1*16:02^DQB1*02:01+DQB1*05:02	0.000234
A*11:01+A*11:01^C*01:02+C*03:04^B*15:11+B*40:01^DRB1*09:01+DRB1*16:02^DQB1*03:03+DQB1*05:02	0.000234
A*11:01+A*11:01^C*04:01+C*07:02^B*15:01+B*52:01^DRB1*01:01+DRB1*14:04^DQB1*05:01+DQB1*05:03	0.000234
A*11:01+A*33:03^C*04:03+C*08:01^B*15:02+B*40:01^DRB1*11:01+DRB1*12:02^DQB1*03:01+DQB1*03:01	0.000234
A*01:01+A*02:01^C*04:01+C*16:02^B*35:01+B*51:08^DRB1*01:01+DRB1*03:01^DQB1*02:01+DQB1*05:01	0.000234
A*24:02+A*31:01^C*06:02+C*14:02^B*51:01+B*57:01^DRB1*07:01+DRB1*10:01^DQB1*03:03+DQB1*05:01	0.000234
A*24:02+A*33:03^C*03:02+C*03:04^B*40:01+B*40:01^DRB1*11:01+DRB1*15:01^DQB1*03:01+DQB1*06:02	0.000234
A*02:07+A*74:01^C*01:02+C*14:02^B*46:01+B*51:01^DRB1*09:01+DRB1*14:04^DQB1*03:03+DQB1*05:03	0.000234
A*24:02+A*24:02^C*03:04+C*08:01^B*15:02+B*40:01^DRB1*12:02+DRB1*15:01^DQB1*03:01+DQB1*06:02	0.000234
A*02:01+A*02:07^C*03:04+C*14:02^B*13:01+B*51:01^DRB1*14:03+DRB1*15:01^DQB1*03:01+DQB1*06:01	0.000234
A*02:01+A*02:06^C*03:04+C*03:04^B*27:06+B*27:06^DRB1*15:02+DRB1*15:02^DQB1*05:01+DQB1*05:01	0.000234
A*11:02+A*32:01^C*01:02+C*14:02^B*46:01+B*51:07^DRB1*01:01+DRB1*09:01^DQB1*03:03+DQB1*05:01	0.000234
A*02:01+A*02:01^C*04:03+C*07:02^B*15:21+B*38:02^DRB1*15:02+DRB1*15:02^DQB1*05:02+DQB1*05:02	0.000234
A*02:11+A*33:03^C*03:02+C*15:02^B*40:06+B*58:01^DRB1*03:01+DRB1*15:01^DQB1*02:01+DQB1*06:01	0.000234
A*33:03+A*33:03^C*03:02+C*07:02^B*38:02+B*58:01^DRB1*03:01+DRB1*15:02^DQB1*02:01+DQB1*05:01	0.000234
A*11:02+A*24:02^C*01:02+C*03:02^B*46:01+B*58:01^DRB1*03:01+DRB1*09:01^DQB1*02:01+DQB1*03:03	0.000234
A*23:01+A*34:01^C*06:02+C*15:02^B*40:02+B*45:01^DRB1*04:05+DRB1*07:01^DQB1*02:01+DQB1*05:03	0.000234
A*02:07+A*33:03^C*01:02+C*03:02^B*46:01+B*58:01^DRB1*04:03+DRB1*13:02^DQB1*03:02+DQB1*06:04	0.000234
A*24:02+A*29:02^C*03:03+C*06:02^B*45:01+B*55:01^DRB1*07:01+DRB1*09:01^DQB1*02:01+DQB1*03:03	0.000234
A*11:01+A*26:01^C*03:04+C*03:04^B*13:01+B*13:01^DRB1*12:02+DRB1*16:02^DQB1*03:01+DQB1*05:02	0.000234
A*24:02+A*24:07^C*04:01+C*08:01^B*15:02+B*35:05^DRB1*12:02+DRB1*15:01^DQB1*05:02+DQB1*06:01	0.000234
A*24:02+A*24:07^C*08:01+C*12:02^B*15:02+B*15:07^DRB1*14:01+DRB1*15:01^DQB1*05:02+DQB1*06:01	0.000234
A*24:02+A*31:01^C*14:02+C*15:02^B*40:01+B*51:01^DRB1*09:01+DRB1*16:02^DQB1*03:03+DQB1*05:02	0.000234
A*11:01+A*11:01^C*08:01+C*14:02^B*15:02+B*51:01^DRB1*11:01+DRB1*12:02^DQB1*03:01+DQB1*03:01	0.000234
A*01:01+A*68:01^C*07:02+C*12:02^B*07:02+B*52:01^DRB1*04:03+DRB1*15:01^DQB1*03:02+DQB1*06:02	0.000234
A*24:02+A*33:03^C*01:02+C*03:02^B*46:01+B*58:01^DRB1*09:01+DRB1*15:01^DQB1*03:03+DQB1*06:01	0.000234
A*11:02+A*24:02^C*12:02+C*16:04^B*44:02+B*52:01^DRB1*11:04+DRB1*13:01^DQB1*03:01+DQB1*06:03	0.000234
A*02:07+A*33:03^C*01:02+C*07:01^B*44:03+B*46:01^DRB1*04:05+DRB1*07:01^DQB1*02:01+DQB1*04:01	0.000234
A*32:01+A*33:03^C*03:02+C*04:01^B*35:01+B*58:01^DRB1*03:01+DRB1*16:02^DQB1*02:01+DQB1*05:02	0.000234
A*03:01+A*11:01^C*04:01+C*04:01^B*35:01+B*35:01^DRB1*01:01+DRB1*01:01^DQB1*05:01+DQB1*05:01	0.000234
A*02:03+A*11:01^C*07:02+C*08:01^B*15:13+B*40:01^DRB1*12:02+DRB1*15:02^DQB1*03:01+DQB1*05:02	0.000234
A*02:06+A*11:01^C*07:02+C*08:01^B*40:06+B*67:01^DRB1*09:01+DRB1*16:02^DQB1*03:03+DQB1*05:02	0.000234
A*11:01+A*24:02^C*07:02+C*07:02^B*15:35+B*38:02^DRB1*15:02+DRB1*15:02^DQB1*05:01+DQB1*05:02	0.000234
A*33:03+A*33:03^C*03:02+C*07:01^B*44:03+B*58:01^DRB1*07:01+DRB1*15:02^DQB1*02:01+DQB1*06:01	0.000234
A*31:01+A*33:03^C*07:02+C*15:02^B*38:02+B*40:01^DRB1*08:03+DRB1*08:03^DQB1*06:01+DQB1*06:01	0.000234
A*01:01+A*11:01^C*01:02+C*06:02^B*56:04+B*57:01^DRB1*07:01+DRB1*15:02^DQB1*03:03+DQB1*05:01	0.000234
A*11:01+A*11:01^C*03:03+C*12:02^B*15:01+B*51:02^DRB1*12:01+DRB1*12:02^DQB1*03:01+DQB1*05:02	0.000234
A*24:02+A*33:03^C*12:02+C*14:03^B*40:123+B*44:03^DRB1*13:02+DRB1*15:01^DQB1*06:02+DQB1*06:04	0.000234
A*02:06+A*31:01^C*01:02+C*14:02^B*51:01+B*56:01^DRB1*08:03+DRB1*15:02^DQB1*05:02+DQB1*06:01	0.000234
A*02:01+A*24:02^C*01:02+C*08:03^B*15:01+B*48:01^DRB1*12:01+DRB1*15:01^DQB1*03:01+DQB1*06:02	0.000234
A*03:01+A*24:02^C*12:02+C*15:02^B*40:06+B*52:01^DRB1*14:04+DRB1*15:02^DQB1*05:03+DQB1*06:01	0.000234
A*02:07+A*11:01^C*01:02+C*14:02^B*46:01+B*51:01^DRB1*11:01+DRB1*16:02^DQB1*03:01+DQB1*05:02	0.000234
A*02:07+A*24:02^C*07:02+C*12:02^B*07:02+B*27:04^DRB1*12:02+DRB1*15:01^DQB1*03:01+DQB1*06:02	0.000234
A*11:01+A*11:01^C*03:04+C*07:02^B*13:01+B*40:01^DRB1*15:01+DRB1*15:02^DQB1*06:01+DQB1*06:02	0.000234
A*02:07+A*24:02^C*01:02+C*07:02^B*40:01+B*46:01^DRB1*11:01+DRB1*13:12^DQB1*03:01+DQB1*03:01	0.000234
A*02:06+A*11:02^C*03:04+C*12:02^B*27:04+B*27:06^DRB1*04:03+DRB1*15:02^DQB1*03:02+DQB1*05:01	0.000234
A*03:01+A*24:02^C*03:02+C*06:02^B*50:01+B*58:01^DRB1*07:01+DRB1*15:01^DQB1*02:01+DQB1*06:01	0.000234
A*11:02+A*11:02^C*01:02+C*04:01^B*15:01+B*46:01^DRB1*04:06+DRB1*15:01^DQB1*03:02+DQB1*06:01	0.000234
A*32:01+A*33:03^C*03:02+C*04:01^B*35:01+B*58:01^DRB1*01:01+DRB1*03:01^DQB1*02:01+DQB1*05:01	0.000234
A*24:02+A*30:01^C*12:02+C*14:02^B*51:01+B*52:01^DRB1*14:05+DRB1*15:02^DQB1*05:03+DQB1*06:01	0.000234
A*02:06+A*32:01^C*05:01+C*12:02^B*44:02+B*52:01^DRB1*13:01+DRB1*15:02^DQB1*06:01+DQB1*06:03	0.000234
A*02:07+A*24:07^C*01:02+C*04:03^B*15:25+B*46:01^DRB1*12:02+DRB1*15:02^DQB1*03:01+DQB1*05:01	0.000234
A*02:03+A*26:01^C*03:03+C*08:01^B*15:02+B*15:12^DRB1*13:12+DRB1*15:02^DQB1*03:01+DQB1*05:02	0.000234
A*02:01+A*11:01^C*01:02+C*03:04^B*13:01+B*51:01^DRB1*04:03+DRB1*15:01^DQB1*03:02+DQB1*06:01	0.000234
A*02:01+A*29:01^C*01:02+C*15:05^B*07:05+B*55:01^DRB1*13:01+DRB1*13:01^DQB1*05:01+DQB1*06:03	0.000234
A*03:01+A*03:01^C*01:02+C*04:01^B*35:01+B*55:01^DRB1*01:01+DRB1*10:01^DQB1*05:01+DQB1*05:01	0.000234
A*33:03+A*68:01^C*07:01+C*07:04^B*15:18+B*44:03^DRB1*07:01+DRB1*09:01^DQB1*02:01+DQB1*03:03	0.000234
A*02:03+A*11:01^C*07:02+C*07:02^B*38:02+B*40:02^DRB1*11:01+DRB1*16:02^DQB1*03:01+DQB1*05:02	0.000234
A*02:03+A*33:03^C*03:02+C*07:02^B*38:02+B*58:01^DRB1*11:01+DRB1*16:02^DQB1*03:01+DQB1*05:02	0.000234
A*26:01+A*33:03^C*03:02+C*03:04^B*40:06+B*58:01^DRB1*03:01+DRB1*15:02^DQB1*02:01+DQB1*05:02	0.000234
A*11:01+A*11:01^C*01:02+C*07:02^B*15:27+B*38:02^DRB1*09:01+DRB1*12:02^DQB1*03:01+DQB1*03:03	0.000234
A*24:10+A*34:01^C*07:04+C*15:02^B*18:02+B*40:02^DRB1*15:02+DRB1*15:02^DQB1*05:01+DQB1*05:02	0.000234
A*02:01+A*33:03^C*03:02+C*03:03^B*40:06+B*58:01^DRB1*09:01+DRB1*13:02^DQB1*03:03+DQB1*06:09	0.000234
A*02:06+A*11:01^C*03:04+C*08:03^B*13:01+B*48:01^DRB1*09:01+DRB1*11:01^DQB1*03:01+DQB1*03:03	0.000234
A*31:01+A*33:03^C*01:02+C*03:02^B*56:01+B*58:01^DRB1*03:01+DRB1*08:03^DQB1*02:01+DQB1*03:01	0.000234
A*02:01+A*24:02^C*03:04+C*08:01^B*35:01+B*40:01^DRB1*12:01+DRB1*15:01^DQB1*03:03+DQB1*06:02	0.000234
A*33:01+A*33:03^C*07:01+C*08:02^B*14:02+B*44:03^DRB1*01:02+DRB1*07:01^DQB1*02:01+DQB1*05:01	0.000234
A*11:01+A*33:03^C*04:01+C*07:01^B*35:01+B*44:03^DRB1*01:01+DRB1*07:01^DQB1*02:01+DQB1*05:01	0.000234
A*03:01+A*24:02^C*01:02+C*12:03^B*18:01+B*55:01^DRB1*07:01+DRB1*13:01^DQB1*02:01+DQB1*06:03	0.000234
A*02:01+A*24:02^C*01:02+C*08:01^B*48:03+B*55:02^DRB1*11:01+DRB1*14:18^DQB1*03:01+DQB1*05:03	0.000234
A*02:01+A*33:03^C*03:02+C*05:01^B*44:02+B*58:01^DRB1*01:01+DRB1*13:02^DQB1*05:01+DQB1*06:09	0.000234
A*02:07+A*11:01^C*01:02+C*01:02^B*46:01+B*54:01^DRB1*04:05+DRB1*14:01^DQB1*04:01+DQB1*05:02	0.000234
A*02:03+A*11:01^C*01:02+C*07:02^B*38:02+B*54:01^DRB1*03:01+DRB1*04:05^DQB1*02:01+DQB1*04:01	0.000234
A*11:01+A*33:03^C*03:02+C*03:04^B*13:01+B*58:01^DRB1*04:05+DRB1*16:02^DQB1*04:01+DQB1*05:02	0.000234
A*33:03+A*68:01^C*01:02+C*03:02^B*27:05+B*58:01^DRB1*03:01+DRB1*04:04^DQB1*02:01+DQB1*03:02	0.000234
A*24:02+A*26:01^C*03:04+C*07:02^B*38:02+B*40:01^DRB1*15:01+DRB1*15:02^DQB1*05:01+DQB1*06:02	0.000234
A*26:01+A*68:01^C*07:02+C*07:04^B*07:02+B*15:18^DRB1*04:03+DRB1*08:03^DQB1*03:01+DQB1*03:02	0.000234
A*24:02+A*24:02^C*04:01+C*12:03^B*35:03+B*40:01^DRB1*08:03+DRB1*11:01^DQB1*03:01+DQB1*03:01	0.000234
A*02:01+A*11:01^C*08:01+C*12:02^B*48:01+B*52:01^DRB1*09:01+DRB1*10:01^DQB1*03:03+DQB1*05:01	0.000234
A*11:01+A*33:03^C*03:02+C*07:02^B*39:01+B*58:01^DRB1*03:01+DRB1*11:01^DQB1*02:01+DQB1*03:01	0.000234
A*11:01+A*24:02^C*01:02+C*01:02^B*54:01+B*55:02^DRB1*14:01+DRB1*14:05^DQB1*05:03+DQB1*05:03	0.000234
A*03:01+A*24:02^C*08:01+C*16:02^B*48:03+B*51:01^DRB1*04:01+DRB1*14:18^DQB1*03:02+DQB1*05:03	0.000234
A*24:10+A*34:01^C*04:03+C*07:04^B*15:21+B*18:02^DRB1*07:01+DRB1*09:01^DQB1*02:01+DQB1*03:03	0.000234
A*02:03+A*24:02^C*07:02+C*12:04^B*38:02+B*40:06^DRB1*14:04+DRB1*15:02^DQB1*05:01+DQB1*05:03	0.000234
A*24:02+A*24:02^C*03:04+C*07:02^B*07:05+B*13:01^DRB1*11:06+DRB1*16:02^DQB1*03:01+DQB1*05:02	0.000234
A*33:03+A*33:03^C*03:02+C*03:02^B*58:01+B*58:01^DRB1*03:01+DRB1*04:05^DQB1*02:01+DQB1*04:01	0.000234
A*11:01+A*24:02^C*06:02+C*15:02^B*35:01+B*57:01^DRB1*04:04+DRB1*14:04^DQB1*03:01+DQB1*05:03	0.000234
A*02:03+A*03:01^C*01:02+C*04:01^B*35:01+B*56:04^DRB1*15:02+DRB1*15:06^DQB1*05:01+DQB1*05:02	0.000234
A*24:07+A*33:03^C*07:01+C*07:04^B*18:01+B*44:03^DRB1*07:01+DRB1*16:02^DQB1*02:01+DQB1*05:02	0.000234
A*24:02+A*33:03^C*03:02+C*04:01^B*15:01+B*58:01^DRB1*04:06+DRB1*13:02^DQB1*03:02+DQB1*06:09	0.000234
A*24:07+A*24:10^C*04:01+C*04:01^B*35:30+B*40:01^DRB1*12:02+DRB1*15:02^DQB1*05:02+DQB1*05:02	0.000234
A*11:01+A*33:03^C*03:02+C*04:01^B*15:01+B*58:01^DRB1*04:06+DRB1*13:01^DQB1*03:02+DQB1*06:03	0.000234
A*11:01+A*23:01^C*04:01+C*07:04^B*15:18+B*44:03^DRB1*07:01+DRB1*08:03^DQB1*02:01+DQB1*03:01	0.000234
A*11:01+A*24:02^C*07:02+C*07:02^B*15:13+B*40:01^DRB1*12:01+DRB1*12:02^DQB1*03:01+DQB1*03:01	0.000234
A*11:01+A*24:02^C*01:02+C*03:04^B*40:01+B*55:02^DRB1*09:01+DRB1*15:01^DQB1*03:03+DQB1*05:02	0.000234
A*02:01+A*02:07^C*01:02+C*04:01^B*35:01+B*46:01^DRB1*01:01+DRB1*09:01^DQB1*03:03+DQB1*05:01	0.000234
A*24:02+A*24:02^C*03:03+C*08:01^B*15:13+B*40:01^DRB1*11:01+DRB1*15:02^DQB1*03:01+DQB1*05:01	0.000234
A*24:02+A*68:01^C*04:01+C*07:04^B*18:02+B*35:01^DRB1*04:04+DRB1*12:02^DQB1*03:01+DQB1*04:02	0.000234
A*11:01+A*24:03^C*15:02+C*16:02^B*40:06+B*51:01^DRB1*13:01+DRB1*14:04^DQB1*05:03+DQB1*06:03	0.000234
A*02:07+A*11:01^C*03:03+C*07:02^B*40:01+B*40:02^DRB1*09:01+DRB1*12:01^DQB1*03:03+DQB1*05:03	0.000234
A*11:01+A*33:03^C*07:02+C*07:02^B*38:02+B*39:01^DRB1*08:03+DRB1*09:01^DQB1*03:03+DQB1*06:01	0.000234
A*02:01+A*29:01^C*03:03+C*15:05^B*07:05+B*40:01^DRB1*04:05+DRB1*10:01^DQB1*03:02+DQB1*05:01	0.000234
A*11:01+A*11:01^C*08:01+C*12:02^B*15:02+B*52:01^DRB1*03:01+DRB1*15:02^DQB1*02:01+DQB1*06:01	0.000234
A*02:03+A*02:03^C*03:04+C*07:02^B*13:01+B*38:02^DRB1*14:01+DRB1*15:01^DQB1*05:02+DQB1*06:01	0.000234
A*11:01+A*11:02^C*07:02+C*14:02^B*40:01+B*51:01^DRB1*08:03+DRB1*09:01^DQB1*03:03+DQB1*06:01	0.000234
A*11:01+A*11:01^C*07:02+C*08:01^B*07:05+B*15:02^DRB1*12:02+DRB1*15:02^DQB1*03:01+DQB1*06:01	0.000234
A*11:01+A*24:10^C*03:04+C*08:01^B*15:02+B*40:01^DRB1*12:02+DRB1*15:01^DQB1*03:01+DQB1*06:02	0.000234
A*11:01+A*24:10^C*07:02+C*07:04^B*18:02+B*40:01^DRB1*09:01+DRB1*12:02^DQB1*03:01+DQB1*03:03	0.000234
A*11:01+A*24:02^C*01:02+C*04:01^B*15:01+B*46:01^DRB1*04:03+DRB1*04:06^DQB1*03:02+DQB1*03:02	0.000234
A*11:01+A*24:02^C*04:03+C*08:01^B*15:02+B*40:01^DRB1*09:01+DRB1*12:02^DQB1*03:01+DQB1*03:03	0.000234
A*26:01+A*31:01^C*07:02+C*16:02^B*08:01+B*51:01^DRB1*03:01+DRB1*11:04^DQB1*02:01+DQB1*03:01	0.000234
A*24:02+A*26:01^C*01:02+C*03:03^B*15:01+B*46:01^DRB1*04:05+DRB1*09:01^DQB1*03:03+DQB1*04:01	0.000234
A*33:03+A*33:03^C*03:02+C*03:02^B*58:01+B*58:01^DRB1*03:01+DRB1*07:01^DQB1*02:01+DQB1*02:01	0.000234
A*11:01+A*24:02^C*07:02+C*07:02^B*07:05+B*15:35^DRB1*12:02+DRB1*15:02^DQB1*03:01+DQB1*05:02	0.000234
A*01:01+A*26:01^C*12:02+C*15:02^B*51:01+B*52:01^DRB1*12:01+DRB1*15:02^DQB1*03:01+DQB1*06:01	0.000234
A*30:01+A*33:03^C*06:02+C*12:03^B*13:02+B*35:03^DRB1*07:01+DRB1*14:01^DQB1*02:01+DQB1*05:03	0.000234
A*11:01+A*24:07^C*03:03+C*08:01^B*15:01+B*15:02^DRB1*11:01+DRB1*12:02^DQB1*03:01+DQB1*03:01	0.000234
A*02:01+A*33:03^C*03:02+C*03:03^B*35:01+B*58:01^DRB1*03:01+DRB1*11:01^DQB1*02:01+DQB1*03:01	0.000234
A*11:02+A*33:03^C*03:02+C*12:02^B*27:04+B*58:01^DRB1*08:03+DRB1*12:01^DQB1*03:01+DQB1*06:01	0.000234
A*02:05+A*24:07^C*04:01+C*07:01^B*35:05+B*41:01^DRB1*03:01+DRB1*12:02^DQB1*02:01+DQB1*05:02	0.000234
A*02:01+A*11:01^C*01:02+C*01:02^B*54:01+B*56:01^DRB1*13:12+DRB1*14:01^DQB1*03:01+DQB1*05:02	0.000234
A*11:01+A*24:02^C*07:02+C*07:02^B*15:35+B*38:02^DRB1*04:05+DRB1*09:01^DQB1*03:03+DQB1*04:02	0.000234
A*26:01+A*26:01^C*01:02+C*16:02^B*46:01+B*51:01^DRB1*03:01+DRB1*08:03^DQB1*02:01+DQB1*06:01	0.000234
A*03:01+A*23:01^C*04:01+C*04:01^B*35:03+B*44:03^DRB1*07:01+DRB1*13:01^DQB1*02:01+DQB1*06:03	0.000234
A*24:02+A*33:03^C*04:01+C*14:02^B*15:27+B*51:01^DRB1*04:06+DRB1*14:01^DQB1*03:02+DQB1*05:03	0.000234
A*02:01+A*02:07^C*04:01+C*07:02^B*15:01+B*40:02^DRB1*04:06+DRB1*09:01^DQB1*03:02+DQB1*03:03	0.000234
A*24:02+A*33:03^C*03:02+C*06:02^B*50:01+B*58:01^DRB1*03:01+DRB1*07:01^DQB1*02:01+DQB1*02:01	0.000234
A*11:01+A*11:01^C*03:04+C*04:01^B*13:01+B*39:15^DRB1*09:01+DRB1*15:02^DQB1*03:03+DQB1*05:02	0.000234
A*11:01+A*33:03^C*04:03+C*06:02^B*13:01+B*37:01^DRB1*10:01+DRB1*12:02^DQB1*03:01+DQB1*05:01	0.000234
A*11:01+A*24:02^C*07:02+C*08:01^B*40:01+B*81:01^DRB1*09:01+DRB1*11:01^DQB1*03:01+DQB1*03:03	0.000234
A*24:02+A*34:01^C*01:02+C*12:02^B*15:35+B*56:01^DRB1*04:05+DRB1*11:01^DQB1*03:01+DQB1*04:02	0.000234
A*11:02+A*33:03^C*07:02+C*08:01^B*15:13+B*40:01^DRB1*14:04+DRB1*16:02^DQB1*05:02+DQB1*05:03	0.000234
A*02:06+A*24:02^C*03:03+C*03:03^B*15:11+B*40:02^DRB1*09:01+DRB1*15:01^DQB1*03:03+DQB1*06:02	0.000234
A*24:02+A*33:03^C*03:02+C*03:04^B*40:01+B*46:01^DRB1*08:03+DRB1*08:03^DQB1*06:01+DQB1*06:01	0.000234
A*24:02+A*74:01^C*04:01+C*14:02^B*40:01+B*51:01^DRB1*04:03+DRB1*14:04^DQB1*03:02+DQB1*05:03	0.000234
A*32:01+A*33:03^C*07:01+C*07:02^B*08:01+B*15:17^DRB1*03:01+DRB1*15:02^DQB1*02:01+DQB1*06:01	0.000234
A*11:01+A*24:02^C*14:02+C*15:02^B*40:01+B*51:01^DRB1*09:01+DRB1*11:01^DQB1*03:01+DQB1*03:03	0.000234
A*02:03+A*11:01^C*08:01+C*08:01^B*15:02+B*48:03^DRB1*10:01+DRB1*15:01^DQB1*05:01+DQB1*06:01	0.000234
A*11:02+A*24:02^C*03:02+C*07:02^B*38:02+B*58:01^DRB1*03:01+DRB1*16:02^DQB1*05:02+DQB1*05:02	0.000234
A*11:01+A*26:01^C*01:02+C*03:03^B*35:01+B*55:02^DRB1*04:05+DRB1*04:06^DQB1*03:02+DQB1*04:01	0.000234
A*11:01+A*34:01^C*04:01+C*07:02^B*15:01+B*51:01^DRB1*11:01+DRB1*15:01^DQB1*06:01+DQB1*06:02	0.000234
A*24:02+A*24:07^C*04:01+C*04:01^B*35:05+B*51:01^DRB1*12:02+DRB1*15:02^DQB1*03:01+DQB1*05:02	0.000234
A*02:06+A*24:02^C*07:02+C*14:02^B*38:02+B*51:01^DRB1*04:05+DRB1*16:02^DQB1*04:01+DQB1*05:02	0.000234
A*11:01+A*24:02^C*03:03+C*03:04^B*15:12+B*40:02^DRB1*15:02+DRB1*15:02^DQB1*05:02+DQB1*05:02	0.000234
A*02:07+A*11:02^C*01:02+C*01:02^B*46:01+B*54:01^DRB1*04:05+DRB1*14:01^DQB1*04:01+DQB1*05:02	0.000234
A*01:01+A*26:01^C*03:04+C*07:02^B*08:01+B*40:06^DRB1*03:01+DRB1*04:05^DQB1*02:01+DQB1*04:01	0.000234
A*11:01+A*34:01^C*07:02+C*07:02^B*15:35+B*38:02^DRB1*04:05+DRB1*15:02^DQB1*04:02+DQB1*05:02	0.000234
A*24:02+A*29:01^C*08:01+C*15:05^B*07:05+B*15:02^DRB1*10:01+DRB1*11:06^DQB1*03:01+DQB1*05:01	0.000234
A*26:01+A*26:01^C*03:02+C*03:04^B*40:02+B*58:01^DRB1*11:01+DRB1*12:01^DQB1*03:01+DQB1*03:01	0.000234
A*30:01+A*33:03^C*03:02+C*17:01^B*42:01+B*58:01^DRB1*03:02+DRB1*12:02^DQB1*03:01+DQB1*04:02	0.000234
A*02:01+A*24:07^C*04:01+C*07:01^B*35:01+B*58:01^DRB1*15:06+DRB1*16:02^DQB1*05:02+DQB1*05:02	0.000234
A*11:01+A*24:02^C*08:01+C*14:02^B*15:02+B*51:01^DRB1*04:05+DRB1*15:07^DQB1*04:01+DQB1*05:02	0.000234
A*24:02+A*24:02^C*03:04+C*07:02^B*40:01+B*40:01^DRB1*07:01+DRB1*12:01^DQB1*02:01+DQB1*03:01	0.000234
A*02:06+A*11:01^C*07:02+C*08:01^B*15:02+B*40:01^DRB1*12:02+DRB1*15:02^DQB1*03:01+DQB1*05:01	0.000234
A*11:01+A*24:02^C*01:02+C*12:02^B*27:04+B*54:01^DRB1*11:01+DRB1*16:02^DQB1*03:01+DQB1*05:02	0.000234
A*11:01+A*32:01^C*04:01+C*07:01^B*15:01+B*18:01^DRB1*04:05+DRB1*15:02^DQB1*03:01+DQB1*06:01	0.000234
A*02:01+A*02:11^C*03:03+C*12:02^B*52:01+B*55:01^DRB1*04:03+DRB1*13:01^DQB1*03:02+DQB1*06:03	0.000234
A*11:01+A*24:02^C*07:02+C*14:02^B*40:01+B*51:01^DRB1*09:01+DRB1*15:01^DQB1*03:03+DQB1*06:02	0.000234
A*24:02+A*68:01^C*07:04+C*14:02^B*15:05+B*51:01^DRB1*04:08+DRB1*13:02^DQB1*03:01+DQB1*06:09	0.000234
A*11:01+A*26:01^C*03:02+C*08:02^B*14:01+B*58:01^DRB1*03:01+DRB1*15:01^DQB1*02:01+DQB1*06:02	0.000234
A*01:01+A*26:01^C*06:02+C*07:02^B*08:01+B*37:01^DRB1*03:01+DRB1*10:01^DQB1*02:01+DQB1*05:01	0.000234
A*02:06+A*02:07^C*03:04+C*07:02^B*15:25+B*35:01^DRB1*12:02+DRB1*15:01^DQB1*03:01+DQB1*06:02	0.000234
A*01:01+A*02:11^C*08:02+C*15:02^B*14:02+B*40:06^DRB1*11:01+DRB1*15:01^DQB1*03:01+DQB1*06:01	0.000234
A*33:03+A*68:01^C*04:03+C*04:03^B*13:01+B*15:02^DRB1*13:02+DRB1*15:01^DQB1*06:01+DQB1*06:09	0.000234
A*02:01+A*26:01^C*07:02+C*12:03^B*18:01+B*67:01^DRB1*11:04+DRB1*16:02^DQB1*03:01+DQB1*05:02	0.000234
A*02:01+A*34:01^C*07:01+C*07:02^B*15:17+B*38:02^DRB1*13:02+DRB1*15:02^DQB1*05:02+DQB1*06:04	0.000234
A*24:02+A*33:03^C*03:04+C*03:04^B*13:01+B*40:01^DRB1*14:01+DRB1*15:01^DQB1*05:02+DQB1*06:02	0.000234
A*24:02+A*26:01^C*07:02+C*07:02^B*07:02+B*39:01^DRB1*01:01+DRB1*09:01^DQB1*03:03+DQB1*05:01	0.000234
A*02:07+A*24:02^C*01:02+C*03:03^B*35:01+B*46:01^DRB1*04:01+DRB1*08:03^DQB1*03:01+DQB1*06:01	0.000234
A*02:07+A*30:01^C*01:02+C*06:02^B*13:02+B*46:01^DRB1*07:01+DRB1*14:05^DQB1*02:01+DQB1*05:03	0.000234
A*11:01+A*24:02^C*03:03+C*14:02^B*40:02+B*51:01^DRB1*12:01+DRB1*12:02^DQB1*03:01+DQB1*05:03	0.000234
A*02:03+A*02:07^C*01:02+C*07:02^B*38:02+B*46:01^DRB1*14:01+DRB1*14:01^DQB1*05:02+DQB1*05:03	0.000234
A*24:02+A*34:01^C*04:03+C*14:02^B*15:21+B*51:02^DRB1*04:05+DRB1*15:02^DQB1*04:02+DQB1*05:02	0.000234
A*01:01+A*24:02^C*03:04+C*04:01^B*35:01+B*40:06^DRB1*08:03+DRB1*13:01^DQB1*03:01+DQB1*06:03	0.000234
A*24:02+A*24:02^C*03:04+C*07:02^B*38:02+B*40:01^DRB1*14:01+DRB1*16:02^DQB1*05:02+DQB1*05:02	0.000234
A*11:01+A*11:01^C*01:02+C*15:02^B*46:01+B*51:02^DRB1*09:01+DRB1*09:01^DQB1*03:03+DQB1*03:03	0.000234
A*01:01+A*11:01^C*07:01+C*07:02^B*07:02+B*18:01^DRB1*04:01+DRB1*10:01^DQB1*03:02+DQB1*05:01	0.000234
A*31:01+A*31:01^C*03:02+C*03:03^B*15:01+B*58:01^DRB1*13:02+DRB1*14:05^DQB1*05:03+DQB1*06:09	0.000234
A*01:01+A*24:02^C*06:02+C*12:04^B*51:06+B*57:01^DRB1*04:04+DRB1*12:02^DQB1*03:01+DQB1*03:02	0.000234
A*24:02+A*29:01^C*12:02+C*15:05^B*07:05+B*40:06^DRB1*04:03+DRB1*04:03^DQB1*03:02+DQB1*03:02	0.000234
A*02:07+A*03:01^C*01:02+C*01:02^B*46:01+B*55:01^DRB1*07:01+DRB1*10:01^DQB1*02:01+DQB1*05:01	0.000234
A*03:01+A*11:01^C*05:01+C*08:01^B*15:02+B*44:02^DRB1*12:02+DRB1*13:01^DQB1*03:01+DQB1*06:03	0.000234
A*02:03+A*11:01^C*07:02+C*15:02^B*27:04+B*38:02^DRB1*04:03+DRB1*04:05^DQB1*03:02+DQB1*04:01	0.000234
A*11:01+A*24:02^C*03:04+C*07:02^B*15:02+B*40:02^DRB1*12:02+DRB1*15:01^DQB1*03:01+DQB1*06:02	0.000234
A*01:01+A*02:01^C*06:02+C*07:02^B*07:02+B*13:02^DRB1*01:01+DRB1*07:01^DQB1*02:01+DQB1*05:01	0.000234
A*24:02+A*24:02^C*03:04+C*03:04^B*13:01+B*13:01^DRB1*07:01+DRB1*12:02^DQB1*02:01+DQB1*03:01	0.000234
A*03:02+A*11:01^C*04:01+C*07:02^B*35:01+B*52:01^DRB1*11:01+DRB1*15:01^DQB1*03:01+DQB1*06:02	0.000234
A*24:02+A*24:02^C*03:04+C*12:02^B*51:01+B*52:01^DRB1*15:01+DRB1*15:02^DQB1*06:01+DQB1*06:02	0.000234
A*02:01+A*33:03^C*03:02+C*08:01^B*15:02+B*58:01^DRB1*08:02+DRB1*12:02^DQB1*03:01+DQB1*05:02	0.000234
A*02:05+A*33:03^C*06:02+C*12:02^B*40:06+B*50:01^DRB1*07:01+DRB1*15:01^DQB1*02:01+DQB1*06:01	0.000234
A*11:01+A*24:02^C*07:02+C*07:02^B*39:01+B*40:01^DRB1*04:01+DRB1*15:01^DQB1*03:01+DQB1*06:02	0.000234
A*11:02+A*11:02^C*01:02+C*12:02^B*27:15+B*46:01^DRB1*14:05+DRB1*15:01^DQB1*05:03+DQB1*06:01	0.000234
A*11:01+A*33:03^C*03:02+C*07:02^B*07:05+B*58:01^DRB1*11:01+DRB1*15:01^DQB1*03:01+DQB1*05:02	0.000234
A*02:06+A*32:01^C*03:03+C*12:02^B*15:07+B*52:01^DRB1*01:01+DRB1*14:05^DQB1*05:01+DQB1*05:03	0.000234
A*01:01+A*68:01^C*05:01+C*07:02^B*07:02+B*07:02^DRB1*10:01+DRB1*15:01^DQB1*05:01+DQB1*05:02	0.000234
A*02:01+A*24:02^C*07:02+C*08:01^B*40:01+B*54:01^DRB1*04:05+DRB1*14:05^DQB1*04:01+DQB1*05:03	0.000234
A*03:01+A*11:01^C*04:03+C*07:02^B*07:02+B*15:25^DRB1*12:02+DRB1*13:12^DQB1*03:01+DQB1*03:01	0.000234
A*03:01+A*03:01^C*04:01+C*04:01^B*35:01+B*35:01^DRB1*01:01+DRB1*01:01^DQB1*05:01+DQB1*05:01	0.000234
A*30:01+A*68:01^C*05:01+C*06:02^B*13:02+B*44:02^DRB1*07:01+DRB1*15:01^DQB1*02:01+DQB1*06:02	0.000234
A*24:07+A*34:01^C*07:02+C*07:02^B*15:35+B*38:02^DRB1*15:02+DRB1*15:02^DQB1*05:01+DQB1*05:02	0.000234
A*11:01+A*24:02^C*04:03+C*08:01^B*15:02+B*15:25^DRB1*15:01+DRB1*15:01^DQB1*06:01+DQB1*06:01	0.000234
A*02:07+A*33:03^C*08:01+C*15:05^B*07:05+B*15:13^DRB1*10:01+DRB1*12:02^DQB1*03:01+DQB1*05:01	0.000234
A*02:01+A*02:07^C*01:02+C*04:01^B*35:01+B*46:01^DRB1*08:03+DRB1*09:01^DQB1*03:03+DQB1*06:01	0.000234
A*11:01+A*11:01^C*03:04+C*15:02^B*13:01+B*40:01^DRB1*11:01+DRB1*16:02^DQB1*03:01+DQB1*05:02	0.000234
A*02:01+A*24:02^C*01:02+C*07:02^B*40:01+B*54:01^DRB1*12:02+DRB1*15:02^DQB1*03:01+DQB1*05:02	0.000234
A*02:03+A*24:02^C*07:02+C*07:02^B*07:05+B*38:02^DRB1*08:03+DRB1*11:06^DQB1*03:01+DQB1*06:01	0.000234
A*11:01+A*26:01^C*03:03+C*07:02^B*35:01+B*67:01^DRB1*04:03+DRB1*14:05^DQB1*03:01+DQB1*05:03	0.000234
A*32:01+A*33:03^C*04:01+C*07:02^B*07:05+B*35:01^DRB1*04:03+DRB1*14:04^DQB1*03:02+DQB1*05:03	0.000234
A*02:01+A*11:01^C*04:01+C*08:03^B*15:01+B*48:01^DRB1*04:06+DRB1*15:01^DQB1*03:01+DQB1*03:02	0.000234
A*11:01+A*24:02^C*01:02+C*07:01^B*18:01+B*46:01^DRB1*12:02+DRB1*16:02^DQB1*05:02+DQB1*05:02	0.000234
A*02:07+A*11:01^C*01:02+C*01:02^B*46:01+B*54:01^DRB1*04:05+DRB1*11:01^DQB1*03:01+DQB1*04:01	0.000234
A*24:07+A*33:03^C*07:01+C*08:01^B*15:02+B*44:03^DRB1*07:01+DRB1*15:01^DQB1*02:01+DQB1*06:01	0.000234
A*02:06+A*31:01^C*07:02+C*15:02^B*15:25+B*51:02^DRB1*09:01+DRB1*12:02^DQB1*03:01+DQB1*03:03	0.000234
A*02:07+A*11:01^C*01:02+C*14:02^B*46:01+B*51:01^DRB1*09:01+DRB1*09:01^DQB1*03:03+DQB1*03:03	0.000234
A*11:02+A*33:03^C*03:02+C*08:01^B*15:18+B*58:01^DRB1*03:01+DRB1*04:03^DQB1*02:01+DQB1*03:02	0.000234
A*01:01+A*32:01^C*12:03+C*17:01^B*18:01+B*41:01^DRB1*11:04+DRB1*15:01^DQB1*03:01+DQB1*05:02	0.000234
A*02:11+A*11:01^C*01:02+C*07:02^B*07:02+B*07:05^DRB1*08:03+DRB1*15:01^DQB1*03:01+DQB1*06:01	0.000234
A*11:01+A*33:03^C*03:04+C*14:03^B*40:01+B*44:03^DRB1*09:01+DRB1*13:02^DQB1*03:03+DQB1*06:04	0.000234
A*02:07+A*24:02^C*01:02+C*08:01^B*27:06+B*54:01^DRB1*12:02+DRB1*12:02^DQB1*03:01+DQB1*03:01	0.000234
A*24:02+A*24:02^C*01:02+C*07:02^B*40:01+B*54:01^DRB1*04:04+DRB1*11:01^DQB1*03:01+DQB1*03:02	0.000234
A*02:07+A*11:01^C*03:02+C*14:02^B*51:01+B*58:01^DRB1*03:01+DRB1*09:01^DQB1*02:01+DQB1*03:03	0.000234
A*11:01+A*24:02^C*02:02+C*04:01^B*27:05+B*44:03^DRB1*04:01+DRB1*07:01^DQB1*02:01+DQB1*03:02	0.000234
A*33:03+A*33:03^C*03:02+C*07:02^B*08:01+B*58:01^DRB1*03:01+DRB1*13:02^DQB1*02:01+DQB1*06:09	0.000234
A*24:02+A*33:03^C*07:01+C*15:02^B*40:02+B*44:03^DRB1*04:05+DRB1*15:02^DQB1*05:02+DQB1*05:03	0.000234
A*02:01+A*68:01^C*06:02+C*16:02^B*50:01+B*51:01^DRB1*07:01+DRB1*07:01^DQB1*02:01+DQB1*02:01	0.000234
A*02:01+A*24:02^C*08:01+C*08:01^B*15:13+B*15:35^DRB1*15:02+DRB1*15:02^DQB1*05:01+DQB1*05:02	0.000234
A*02:07+A*33:03^C*01:08+C*03:02^B*46:01+B*58:01^DRB1*03:01+DRB1*12:01^DQB1*02:01+DQB1*03:01	0.000234
A*03:01+A*33:03^C*12:03+C*14:03^B*35:03+B*44:03^DRB1*07:01+DRB1*13:02^DQB1*03:03+DQB1*06:04	0.000234
A*11:01+A*31:01^C*07:02+C*08:01^B*35:01+B*40:01^DRB1*04:05+DRB1*09:01^DQB1*03:03+DQB1*04:01	0.000234
A*11:02+A*26:50^C*03:04+C*03:04^B*13:01+B*40:01^DRB1*04:05+DRB1*15:01^DQB1*04:01+DQB1*06:01	0.000234
A*01:01+A*03:01^C*02:02+C*07:01^B*08:01+B*27:05^DRB1*03:01+DRB1*04:01^DQB1*02:01+DQB1*03:01	0.000234
A*24:02+A*24:02^C*01:02+C*07:02^B*35:05+B*38:02^DRB1*11:06+DRB1*14:01^DQB1*03:01+DQB1*04:01	0.000234
A*24:02+A*34:01^C*03:03+C*15:02^B*15:02+B*15:12^DRB1*15:02+DRB1*15:02^DQB1*05:01+DQB1*05:02	0.000234
A*02:01+A*02:06^C*07:02+C*08:01^B*48:03+B*67:01^DRB1*11:01+DRB1*12:01^DQB1*03:01+DQB1*03:01	0.000234
A*01:01+A*01:01^C*06:02+C*06:02^B*57:01+B*57:01^DRB1*07:01+DRB1*15:01^DQB1*03:03+DQB1*06:01	0.000234
A*11:02+A*74:01^C*12:02+C*14:02^B*27:04+B*51:01^DRB1*12:02+DRB1*15:02^DQB1*03:01+DQB1*05:01	0.000234
A*02:07+A*31:01^C*07:02+C*15:02^B*39:01+B*51:02^DRB1*08:03+DRB1*08:03^DQB1*06:01+DQB1*06:01	0.000234
A*01:01+A*32:01^C*04:01+C*06:02^B*35:01+B*37:01^DRB1*08:02+DRB1*10:01^DQB1*04:02+DQB1*05:01	0.000234
A*11:01+A*33:03^C*06:02+C*07:01^B*37:01+B*44:03^DRB1*10:01+DRB1*10:01^DQB1*05:01+DQB1*05:01	0.000234
A*11:02+A*24:10^C*07:04+C*12:02^B*15:02+B*40:01^DRB1*09:01+DRB1*15:01^DQB1*03:03+DQB1*06:02	0.000234
A*11:01+A*24:02^C*03:04+C*14:02^B*13:01+B*46:01^DRB1*09:01+DRB1*09:01^DQB1*03:03+DQB1*03:03	0.000234
A*31:01+A*33:03^C*03:02+C*07:02^B*38:02+B*58:01^DRB1*12:01+DRB1*15:02^DQB1*03:01+DQB1*05:02	0.000234
A*26:01+A*34:01^C*07:02+C*12:02^B*38:02+B*52:01^DRB1*14:04+DRB1*15:02^DQB1*05:02+DQB1*05:03	0.000234
A*02:01+A*11:01^C*07:02+C*07:02^B*40:01+B*58:01^DRB1*03:01+DRB1*15:01^DQB1*02:01+DQB1*05:02	0.000234
A*02:01+A*02:05^C*12:02+C*12:03^B*18:01+B*40:06^DRB1*11:01+DRB1*15:01^DQB1*03:01+DQB1*06:01	0.000234
A*11:01+A*23:01^C*07:02+C*07:02^B*07:02+B*38:02^DRB1*15:02+DRB1*15:02^DQB1*05:02+DQB1*06:01	0.000234
A*02:07+A*11:01^C*01:02+C*08:01^B*40:06+B*46:01^DRB1*09:01+DRB1*09:01^DQB1*03:03+DQB1*03:03	0.000234
A*02:07+A*11:01^C*01:02+C*03:04^B*13:01+B*46:01^DRB1*09:01+DRB1*11:01^DQB1*03:01+DQB1*03:03	0.000234
A*33:03+A*68:01^C*01:02+C*12:02^B*52:01+B*55:01^DRB1*01:01+DRB1*15:02^DQB1*05:01+DQB1*06:01	0.000234
A*02:03+A*30:01^C*06:02+C*07:02^B*13:02+B*52:01^DRB1*07:01+DRB1*14:04^DQB1*02:01+DQB1*05:03	0.000234
A*03:01+A*30:01^C*01:02+C*06:02^B*13:02+B*15:08^DRB1*07:01+DRB1*09:01^DQB1*02:01+DQB1*03:02	0.000234
A*02:06+A*33:03^C*03:02+C*08:01^B*48:03+B*58:01^DRB1*03:01+DRB1*04:05^DQB1*02:01+DQB1*04:01	0.000234
A*01:01+A*32:01^C*06:02+C*07:01^B*37:01+B*49:01^DRB1*13:02+DRB1*15:02^DQB1*06:01+DQB1*06:04	0.000234
A*02:01+A*32:01^C*01:02+C*07:02^B*07:05+B*48:04^DRB1*12:02+DRB1*15:01^DQB1*03:01+DQB1*06:02	0.000234
A*02:01+A*24:02^C*07:02+C*15:02^B*07:02+B*40:06^DRB1*07:01+DRB1*15:01^DQB1*02:01+DQB1*06:02	0.000234
A*03:01+A*30:01^C*06:02+C*07:02^B*07:02+B*13:02^DRB1*03:01+DRB1*07:01^DQB1*02:01+DQB1*02:01	0.000234
A*11:01+A*24:02^C*06:02+C*15:02^B*40:06+B*57:01^DRB1*07:01+DRB1*15:01^DQB1*03:03+DQB1*06:01	0.000234
A*24:02+A*26:01^C*04:01+C*04:01^B*35:01+B*35:02^DRB1*11:04+DRB1*13:02^DQB1*03:01+DQB1*06:09	0.000234
A*24:02+A*33:03^C*07:01+C*07:02^B*07:05+B*44:03^DRB1*04:05+DRB1*09:01^DQB1*03:03+DQB1*04:01	0.000234
A*02:01+A*02:03^C*03:04+C*03:04^B*40:01+B*40:01^DRB1*15:01+DRB1*15:01^DQB1*05:02+DQB1*06:01	0.000234
A*24:02+A*24:02^C*03:04+C*04:03^B*13:01+B*13:01^DRB1*15:02+DRB1*16:02^DQB1*05:01+DQB1*05:02	0.000234
A*02:01+A*24:02^C*01:02+C*08:01^B*46:01+B*48:01^DRB1*09:01+DRB1*15:04^DQB1*03:02+DQB1*05:02	0.000234
A*03:01+A*24:02^C*12:03+C*15:02^B*35:03+B*51:01^DRB1*13:01+DRB1*13:01^DQB1*06:03+DQB1*06:03	0.000234
A*02:06+A*24:02^C*03:04+C*08:01^B*40:01+B*48:03^DRB1*11:01+DRB1*11:01^DQB1*03:01+DQB1*03:01	0.000234
A*24:07+A*34:01^C*01:02+C*04:01^B*35:05+B*46:01^DRB1*09:01+DRB1*15:02^DQB1*03:03+DQB1*05:01	0.000234
A*24:02+A*24:03^C*03:03+C*03:04^B*13:01+B*15:12^DRB1*15:01+DRB1*15:01^DQB1*05:02+DQB1*06:01	0.000234
A*24:02+A*26:01^C*03:04+C*07:04^B*18:02+B*40:01^DRB1*08:03+DRB1*15:02^DQB1*05:02+DQB1*06:01	0.000234
A*02:06+A*24:02^C*07:02+C*12:02^B*13:01+B*40:01^DRB1*08:03+DRB1*15:01^DQB1*06:01+DQB1*06:01	0.000234
A*03:01+A*11:01^C*12:02+C*15:02^B*51:01+B*52:01^DRB1*10:01+DRB1*10:01^DQB1*05:01+DQB1*05:01	0.000234
A*24:02+A*31:01^C*04:01+C*08:01^B*15:01+B*48:01^DRB1*04:06+DRB1*12:01^DQB1*03:01+DQB1*03:02	0.000234
A*02:01+A*02:06^C*03:03+C*03:04^B*15:01+B*35:01^DRB1*04:06+DRB1*11:01^DQB1*03:01+DQB1*03:02	0.000234
A*02:16+A*33:03^C*04:01+C*14:02^B*35:03+B*51:01^DRB1*11:01+DRB1*13:01^DQB1*03:01+DQB1*06:03	0.000234
A*30:01+A*33:03^C*04:03+C*06:02^B*13:02+B*40:01^DRB1*07:01+DRB1*12:02^DQB1*02:01+DQB1*03:01	0.000234
A*11:01+A*24:02^C*01:02+C*07:02^B*40:01+B*54:01^DRB1*04:05+DRB1*14:01^DQB1*04:01+DQB1*05:02	0.000234
A*11:01+A*11:02^C*01:02+C*03:02^B*46:01+B*58:01^DRB1*09:01+DRB1*13:02^DQB1*03:03+DQB1*06:04	0.000234
A*11:01+A*33:03^C*01:03+C*03:02^B*46:01+B*58:01^DRB1*03:01+DRB1*09:01^DQB1*02:01+DQB1*03:03	0.000234
A*24:07+A*34:01^C*04:03+C*04:03^B*15:21+B*15:25^DRB1*15:02+DRB1*16:02^DQB1*05:02+DQB1*05:02	0.000234
A*02:10+A*30:01^C*06:02+C*08:01^B*13:02+B*40:06^DRB1*07:01+DRB1*10:01^DQB1*02:01+DQB1*05:01	0.000234
A*11:01+A*24:02^C*01:02+C*01:02^B*54:01+B*56:03^DRB1*09:01+DRB1*09:01^DQB1*03:03+DQB1*03:03	0.000234
A*24:02+A*30:01^C*03:04+C*06:02^B*13:02+B*40:01^DRB1*07:01+DRB1*15:01^DQB1*02:01+DQB1*05:02	0.000234
A*11:01+A*33:03^C*01:02+C*07:02^B*40:01+B*46:01^DRB1*09:01+DRB1*09:01^DQB1*03:03+DQB1*03:03	0.000234
A*11:01+A*32:01^C*04:01+C*08:01^B*15:02+B*44:03^DRB1*03:01+DRB1*12:02^DQB1*02:01+DQB1*03:01	0.000234
A*11:01+A*26:01^C*03:04+C*08:01^B*40:01+B*40:06^DRB1*04:03+DRB1*08:03^DQB1*03:02+DQB1*06:01	0.000234
A*11:01+A*30:01^C*06:02+C*07:04^B*18:01+B*46:01^DRB1*14:01+DRB1*14:01^DQB1*05:02+DQB1*05:03	0.000234
A*02:03+A*02:07^C*01:02+C*03:04^B*13:01+B*46:01^DRB1*09:01+DRB1*15:01^DQB1*03:03+DQB1*05:02	0.000234
A*24:02+A*68:01^C*06:02+C*07:02^B*37:01+B*51:01^DRB1*10:01+DRB1*10:01^DQB1*05:01+DQB1*05:01	0.000234
A*02:01+A*24:02^C*03:03+C*08:01^B*15:11+B*40:06^DRB1*08:03+DRB1*09:01^DQB1*03:03+DQB1*06:01	0.000234
A*11:01+A*11:01^C*03:04+C*07:02^B*38:02+B*40:01^DRB1*09:01+DRB1*11:01^DQB1*03:01+DQB1*03:03	0.000234
A*02:07+A*24:20^C*01:02+C*08:01^B*15:02+B*46:01^DRB1*09:01+DRB1*12:02^DQB1*03:01+DQB1*03:03	0.000234
A*11:01+A*74:01^C*08:01+C*14:02^B*15:02+B*51:01^DRB1*12:01+DRB1*12:02^DQB1*03:01+DQB1*03:02	0.000234
A*24:02+A*31:01^C*07:02+C*07:02^B*07:05+B*40:01^DRB1*14:04+DRB1*15:01^DQB1*05:03+DQB1*06:01	0.000234
A*11:01+A*29:01^C*07:02+C*15:05^B*07:02+B*07:05^DRB1*03:01+DRB1*15:01^DQB1*02:01+DQB1*06:02	0.000234
A*11:01+A*11:01^C*04:01+C*15:02^B*15:01+B*40:01^DRB1*04:06+DRB1*15:01^DQB1*03:02+DQB1*06:02	0.000234
A*11:01+A*29:01^C*03:04+C*15:05^B*07:05+B*13:01^DRB1*10:01+DRB1*12:02^DQB1*03:01+DQB1*05:01	0.000234
A*02:01+A*68:01^C*02:02+C*03:03^B*15:11+B*27:05^DRB1*04:08+DRB1*09:01^DQB1*03:01+DQB1*03:03	0.000234
A*11:01+A*24:02^C*03:04+C*04:01^B*27:06+B*35:05^DRB1*09:01+DRB1*16:02^DQB1*03:03+DQB1*05:02	0.000234
A*02:06+A*11:01^C*01:02+C*08:01^B*13:02+B*56:01^DRB1*09:01+DRB1*15:01^DQB1*03:03+DQB1*06:02	0.000234
A*11:02+A*24:02^C*04:01+C*14:02^B*15:27+B*51:01^DRB1*04:06+DRB1*09:01^DQB1*03:02+DQB1*03:03	0.000234
A*02:03+A*02:06^C*04:03+C*08:01^B*40:01+B*48:03^DRB1*08:03+DRB1*11:01^DQB1*03:01+DQB1*06:01	0.000234
A*24:07+A*24:07^C*04:01+C*08:01^B*40:01+B*48:01^DRB1*04:03+DRB1*11:01^DQB1*03:01+DQB1*03:02	0.000234
A*11:01+A*11:02^C*04:03+C*08:01^B*15:02+B*15:25^DRB1*12:02+DRB1*12:02^DQB1*03:01+DQB1*03:01	0.000234
A*24:02+A*33:03^C*03:04+C*07:01^B*13:01+B*44:03^DRB1*07:01+DRB1*15:02^DQB1*02:01+DQB1*05:01	0.000234
A*02:01+A*24:02^C*03:04+C*14:02^B*13:01+B*51:01^DRB1*12:02+DRB1*14:03^DQB1*03:01+DQB1*03:01	0.000234
A*01:01+A*31:01^C*01:02+C*15:07^B*40:06+B*55:01^DRB1*04:03+DRB1*10:01^DQB1*03:02+DQB1*05:01	0.000234
A*02:06+A*11:01^C*03:04+C*08:01^B*13:01+B*48:03^DRB1*12:02+DRB1*16:02^DQB1*03:01+DQB1*05:02	0.000234
A*11:01+A*24:02^C*01:02+C*07:02^B*39:01+B*46:01^DRB1*08:03+DRB1*15:01^DQB1*06:01+DQB1*06:01	0.000234
A*30:01+A*33:03^C*03:02+C*06:02^B*13:02+B*58:01^DRB1*03:01+DRB1*15:01^DQB1*02:01+DQB1*06:02	0.000234
A*02:01+A*11:01^C*07:02+C*07:02^B*40:01+B*58:01^DRB1*03:01+DRB1*13:12^DQB1*02:01+DQB1*03:01	0.000234
A*01:01+A*11:01^C*01:02+C*06:02^B*46:01+B*57:01^DRB1*07:01+DRB1*09:01^DQB1*03:03+DQB1*03:03	0.000234
A*02:01+A*30:01^C*03:03+C*06:02^B*13:02+B*15:11^DRB1*12:02+DRB1*14:05^DQB1*03:01+DQB1*03:03	0.000234
A*02:01+A*11:01^C*04:03+C*07:02^B*40:01+B*48:04^DRB1*14:01+DRB1*15:04^DQB1*05:02+DQB1*05:02	0.000234
A*11:01+A*11:01^C*03:04+C*08:01^B*13:01+B*15:02^DRB1*09:01+DRB1*15:01^DQB1*03:03+DQB1*06:01	0.000234
A*24:02+A*30:01^C*03:03+C*06:02^B*13:02+B*35:01^DRB1*09:01+DRB1*16:02^DQB1*03:03+DQB1*05:02	0.000234
A*24:02+A*34:01^C*04:03+C*07:02^B*15:21+B*40:02^DRB1*15:02+DRB1*15:02^DQB1*05:02+DQB1*06:01	0.000234
A*02:01+A*24:02^C*03:04+C*08:01^B*13:01+B*15:02^DRB1*14:01+DRB1*15:01^DQB1*05:03+DQB1*06:01	0.000234
A*30:01+A*30:01^C*06:02+C*06:02^B*13:02+B*13:02^DRB1*07:01+DRB1*14:01^DQB1*02:01+DQB1*05:03	0.000234
A*02:03+A*11:01^C*07:02+C*12:03^B*40:01+B*55:02^DRB1*11:01+DRB1*15:01^DQB1*03:01+DQB1*06:02	0.000234
A*02:07+A*26:01^C*01:02+C*07:02^B*38:02+B*46:01^DRB1*14:07+DRB1*15:01^DQB1*05:01+DQB1*05:02	0.000234
A*24:02+A*26:01^C*08:03+C*08:03^B*48:01+B*48:01^DRB1*09:01+DRB1*15:01^DQB1*03:03+DQB1*06:02	0.000234
A*02:01+A*24:02^C*04:01+C*12:03^B*15:27+B*38:01^DRB1*03:01+DRB1*04:06^DQB1*02:01+DQB1*03:02	0.000234
A*02:03+A*11:01^C*03:04+C*07:02^B*38:02+B*40:01^DRB1*04:06+DRB1*16:02^DQB1*03:02+DQB1*05:02	0.000234
A*11:01+A*29:01^C*04:03+C*15:05^B*07:05+B*15:25^DRB1*10:01+DRB1*12:02^DQB1*03:01+DQB1*05:01	0.000234
A*11:01+A*24:02^C*04:01+C*07:02^B*08:01+B*15:01^DRB1*03:01+DRB1*09:01^DQB1*02:01+DQB1*03:03	0.000234
A*33:03+A*68:01^C*03:02+C*07:01^B*44:03+B*58:01^DRB1*11:01+DRB1*14:15^DQB1*03:01+DQB1*05:03	0.000234
A*24:02+A*33:03^C*02:02+C*03:02^B*15:01+B*58:01^DRB1*03:01+DRB1*11:01^DQB1*02:01+DQB1*03:01	0.000234
A*02:06+A*11:01^C*03:03+C*04:01^B*15:01+B*35:03^DRB1*08:03+DRB1*10:01^DQB1*03:01+DQB1*05:01	0.000234
A*01:01+A*11:01^C*04:01+C*06:02^B*37:01+B*40:01^DRB1*09:01+DRB1*10:01^DQB1*03:03+DQB1*05:01	0.000234
A*11:01+A*26:01^C*08:01+C*12:03^B*15:02+B*38:01^DRB1*14:01+DRB1*15:01^DQB1*05:03+DQB1*06:01	0.000234
A*11:01+A*11:02^C*01:02+C*12:02^B*52:01+B*54:01^DRB1*14:04+DRB1*16:02^DQB1*05:02+DQB1*05:03	0.000234
A*02:03+A*11:01^C*03:04+C*12:03^B*13:01+B*55:02^DRB1*12:02+DRB1*15:01^DQB1*03:01+DQB1*06:01	0.000234
A*11:01+A*11:01^C*03:03+C*07:02^B*54:01+B*55:01^DRB1*04:05+DRB1*04:07^DQB1*03:01+DQB1*04:01	0.000234
A*01:01+A*02:01^C*07:01+C*07:02^B*07:02+B*58:01^DRB1*08:04+DRB1*11:04^DQB1*03:01+DQB1*04:02	0.000234
A*02:06+A*24:02^C*07:02+C*08:01^B*07:02+B*40:06^DRB1*01:01+DRB1*04:05^DQB1*04:01+DQB1*05:01	0.000234
A*02:07+A*68:01^C*01:02+C*01:02^B*27:05+B*46:01^DRB1*04:03+DRB1*08:01^DQB1*03:02+DQB1*04:02	0.000234
A*11:01+A*24:02^C*01:02+C*03:04^B*13:01+B*54:01^DRB1*14:05+DRB1*16:02^DQB1*05:02+DQB1*05:03	0.000234
A*02:11+A*34:01^C*03:03+C*04:03^B*15:21+B*15:38^DRB1*12:02+DRB1*15:02^DQB1*03:01+DQB1*05:01	0.000234
A*02:01+A*68:01^C*12:02+C*14:02^B*50:01+B*51:01^DRB1*03:01+DRB1*11:01^DQB1*02:01+DQB1*03:01	0.000234
A*33:03+A*33:03^C*03:02+C*08:01^B*15:02+B*58:01^DRB1*03:01+DRB1*15:04^DQB1*02:01+DQB1*05:02	0.000234
A*26:02+A*33:03^C*01:02+C*03:03^B*15:01+B*46:01^DRB1*09:01+DRB1*14:06^DQB1*03:01+DQB1*03:03	0.000234
A*24:02+A*26:01^C*03:03+C*03:04^B*15:11+B*27:06^DRB1*08:03+DRB1*12:02^DQB1*03:01+DQB1*06:01	0.000234
A*02:01+A*24:07^C*03:04+C*04:01^B*35:05+B*40:01^DRB1*09:01+DRB1*12:02^DQB1*03:01+DQB1*03:03	0.000234
A*02:01+A*24:02^C*07:04+C*12:02^B*44:02+B*52:01^DRB1*11:01+DRB1*15:02^DQB1*03:01+DQB1*03:01	0.000234
A*02:01+A*24:02^C*04:01+C*04:03^B*15:25+B*35:03^DRB1*13:01+DRB1*15:01^DQB1*05:02+DQB1*06:03	0.000234
A*11:01+A*24:02^C*07:02+C*15:02^B*38:02+B*48:01^DRB1*15:01+DRB1*16:02^DQB1*05:02+DQB1*06:01	0.000234
A*02:07+A*26:01^C*01:02+C*04:03^B*15:25+B*46:01^DRB1*09:01+DRB1*14:01^DQB1*03:03+DQB1*05:02	0.000234
A*24:02+A*26:01^C*07:02+C*16:02^B*07:02+B*51:01^DRB1*01:01+DRB1*08:03^DQB1*03:01+DQB1*05:01	0.000234
A*02:03+A*33:03^C*04:03+C*12:02^B*13:01+B*40:01^DRB1*14:01+DRB1*15:01^DQB1*05:02+DQB1*06:01	0.000234
A*24:02+A*32:01^C*07:04+C*15:02^B*15:29+B*40:06^DRB1*15:01+DRB1*15:01^DQB1*06:01+DQB1*06:02	0.000234
A*24:02+A*68:01^C*01:02+C*14:02^B*35:01+B*51:01^DRB1*14:04+DRB1*15:02^DQB1*05:03+DQB1*06:01	0.000234
A*11:02+A*24:07^C*07:02+C*07:04^B*18:01+B*40:01^DRB1*15:02+DRB1*16:02^DQB1*05:01+DQB1*05:02	0.000234
A*02:01+A*26:01^C*07:02+C*12:02^B*15:35+B*27:04^DRB1*14:01+DRB1*15:02^DQB1*05:02+DQB1*06:01	0.000234
A*11:01+A*30:01^C*04:01+C*06:02^B*13:02+B*15:01^DRB1*04:06+DRB1*07:01^DQB1*02:01+DQB1*03:02	0.000234
A*11:01+A*68:01^C*04:01+C*14:02^B*44:03+B*51:01^DRB1*07:01+DRB1*12:02^DQB1*02:01+DQB1*05:02	0.000234
A*02:01+A*33:03^C*03:02+C*15:02^B*40:01+B*58:01^DRB1*04:03+DRB1*11:01^DQB1*03:01+DQB1*03:02	0.000234
A*11:01+A*24:02^C*07:02+C*15:02^B*40:01+B*51:01^DRB1*08:03+DRB1*09:01^DQB1*03:03+DQB1*06:01	0.000234
A*02:01+A*30:01^C*06:02+C*06:02^B*13:02+B*57:01^DRB1*07:01+DRB1*07:01^DQB1*02:01+DQB1*03:03	0.000234
A*02:01+A*24:02^C*04:01+C*15:02^B*15:27+B*40:01^DRB1*15:01+DRB1*15:01^DQB1*06:01+DQB1*06:02	0.000234
A*02:01+A*24:02^C*08:01+C*12:02^B*15:13+B*15:35^DRB1*08:03+DRB1*15:02^DQB1*05:02+DQB1*06:01	0.000234
A*29:01+A*30:01^C*06:02+C*15:05^B*07:05+B*13:02^DRB1*07:01+DRB1*07:01^DQB1*02:01+DQB1*02:01	0.000234
A*24:02+A*24:02^C*04:03+C*07:02^B*15:21+B*15:35^DRB1*12:02+DRB1*15:14^DQB1*03:01+DQB1*05:02	0.000234
A*24:02+A*24:02^C*01:02+C*03:04^B*40:01+B*46:01^DRB1*09:01+DRB1*15:01^DQB1*03:03+DQB1*05:02	0.000234
A*11:01+A*31:01^C*03:04+C*08:01^B*15:02+B*40:01^DRB1*11:01+DRB1*12:02^DQB1*03:01+DQB1*03:01	0.000234
A*02:01+A*33:03^C*03:02+C*07:02^B*40:01+B*58:01^DRB1*08:03+DRB1*13:01^DQB1*06:01+DQB1*06:03	0.000234
A*02:01+A*34:01^C*07:02+C*08:01^B*15:13+B*15:35^DRB1*15:02+DRB1*15:02^DQB1*05:01+DQB1*05:02	0.000234
A*02:01+A*11:01^C*01:02+C*07:02^B*15:18+B*40:01^DRB1*09:01+DRB1*15:01^DQB1*03:03+DQB1*06:02	0.000234
A*11:01+A*11:01^C*03:03+C*04:01^B*35:01+B*55:01^DRB1*01:01+DRB1*08:03^DQB1*03:01+DQB1*05:01	0.000234
A*24:02+A*24:02^C*07:04+C*12:03^B*35:03+B*44:02^DRB1*13:01+DRB1*15:01^DQB1*06:02+DQB1*06:03	0.000234
A*11:01+A*24:02^C*01:02+C*07:02^B*38:02+B*54:01^DRB1*04:03+DRB1*15:02^DQB1*03:02+DQB1*05:01	0.000234
A*31:01+A*32:01^C*03:03+C*14:02^B*15:01+B*51:01^DRB1*04:06+DRB1*11:01^DQB1*03:01+DQB1*03:02	0.000234
A*02:06+A*02:06^C*01:02+C*03:04^B*40:01+B*54:01^DRB1*14:05+DRB1*15:01^DQB1*05:03+DQB1*06:02	0.000234
A*01:01+A*24:02^C*06:02+C*07:02^B*07:05+B*37:01^DRB1*07:01+DRB1*15:01^DQB1*02:01+DQB1*06:01	0.000234
A*11:01+A*24:02^C*08:01+C*08:01^B*15:02+B*15:02^DRB1*08:03+DRB1*12:02^DQB1*03:01+DQB1*06:01	0.000234
A*11:01+A*33:03^C*03:02+C*08:01^B*27:04+B*58:01^DRB1*08:03+DRB1*13:02^DQB1*06:01+DQB1*06:09	0.000234
A*11:01+A*31:01^C*07:02+C*07:02^B*40:01+B*40:01^DRB1*09:01+DRB1*12:01^DQB1*03:01+DQB1*03:03	0.000234
A*11:02+A*33:03^C*03:02+C*04:01^B*40:01+B*58:01^DRB1*15:01+DRB1*15:01^DQB1*05:02+DQB1*06:02	0.000234
A*02:07+A*24:02^C*01:02+C*07:02^B*40:02+B*46:01^DRB1*08:03+DRB1*15:02^DQB1*05:02+DQB1*06:01	0.000234
A*11:01+A*24:02^C*07:56+C*14:02^B*40:01+B*51:01^DRB1*07:01+DRB1*09:01^DQB1*02:01+DQB1*03:03	0.000234
A*24:02+A*33:03^C*01:02+C*14:03^B*44:03+B*46:01^DRB1*09:01+DRB1*13:02^DQB1*03:03+DQB1*06:04	0.000234
A*11:01+A*11:01^C*03:04+C*07:02^B*13:01+B*40:01^DRB1*04:04+DRB1*09:01^DQB1*03:02+DQB1*03:03	0.000234
A*11:02+A*24:02^C*03:04+C*07:02^B*13:01+B*38:02^DRB1*15:02+DRB1*16:02^DQB1*05:02+DQB1*06:02	0.000234
A*02:01+A*02:01^C*01:02+C*08:01^B*48:01+B*54:01^DRB1*04:05+DRB1*12:01^DQB1*03:03+DQB1*04:01	0.000234
A*11:01+A*24:07^C*01:02+C*14:02^B*35:03+B*55:01^DRB1*11:11+DRB1*15:02^DQB1*03:01+DQB1*06:01	0.000234
A*02:03+A*11:01^C*07:02+C*14:02^B*38:02+B*51:01^DRB1*08:03+DRB1*14:05^DQB1*05:03+DQB1*06:01	0.000234
A*01:01+A*30:01^C*06:02+C*12:03^B*13:02+B*39:01^DRB1*07:01+DRB1*13:01^DQB1*02:01+DQB1*06:03	0.000234
A*11:01+A*11:01^C*01:02+C*03:04^B*13:01+B*54:01^DRB1*04:05+DRB1*15:01^DQB1*04:01+DQB1*05:02	0.000234
A*01:01+A*02:03^C*06:02+C*07:02^B*40:01+B*57:01^DRB1*07:01+DRB1*15:01^DQB1*03:02+DQB1*05:02	0.000234
A*26:01+A*33:03^C*07:01+C*07:02^B*38:02+B*44:03^DRB1*07:01+DRB1*15:02^DQB1*02:01+DQB1*05:01	0.000234
A*33:03+A*33:03^C*14:03+C*14:03^B*44:03+B*44:03^DRB1*13:02+DRB1*13:02^DQB1*06:04+DQB1*06:04	0.000234
A*03:01+A*11:01^C*03:04+C*07:02^B*07:02+B*13:01^DRB1*04:01+DRB1*16:02^DQB1*03:01+DQB1*05:02	0.000234
A*02:07+A*33:03^C*03:04+C*07:01^B*40:01+B*44:03^DRB1*09:01+DRB1*11:01^DQB1*03:01+DQB1*03:03	0.000234
A*02:01+A*11:01^C*03:03+C*04:01^B*15:11+B*15:27^DRB1*08:03+DRB1*15:01^DQB1*06:01+DQB1*06:02	0.000234
A*02:03+A*24:10^C*07:02+C*07:02^B*38:02+B*40:01^DRB1*08:03+DRB1*15:02^DQB1*05:01+DQB1*06:01	0.000234
A*02:01+A*11:01^C*03:04+C*03:04^B*13:01+B*13:01^DRB1*09:01+DRB1*16:02^DQB1*03:03+DQB1*05:02	0.000234
A*02:05+A*33:03^C*06:02+C*07:01^B*44:03+B*50:01^DRB1*07:01+DRB1*13:02^DQB1*02:01+DQB1*06:04	0.000234
A*11:01+A*33:03^C*03:02+C*07:01^B*44:03+B*58:01^DRB1*03:01+DRB1*07:01^DQB1*02:01+DQB1*02:01	0.000234
A*02:01+A*11:01^C*01:02+C*15:02^B*40:06+B*51:01^DRB1*01:01+DRB1*14:04^DQB1*05:01+DQB1*05:03	0.000234
A*02:01+A*31:01^C*07:02+C*15:02^B*39:01+B*51:02^DRB1*04:05+DRB1*09:01^DQB1*03:03+DQB1*04:01	0.000234
A*02:01+A*33:03^C*07:02+C*15:04^B*07:02+B*51:01^DRB1*10:01+DRB1*11:01^DQB1*03:01+DQB1*05:01	0.000234
A*24:02+A*31:01^C*01:02+C*16:02^B*51:01+B*55:01^DRB1*04:03+DRB1*10:01^DQB1*03:02+DQB1*05:01	0.000234
A*24:02+A*24:07^C*01:02+C*14:02^B*15:01+B*51:02^DRB1*12:02+DRB1*15:02^DQB1*03:01+DQB1*05:03	0.000234
A*01:01+A*24:02^C*06:02+C*07:02^B*07:05+B*57:01^DRB1*04:10+DRB1*07:01^DQB1*03:03+DQB1*04:02	0.000234
A*02:01+A*02:06^C*03:03+C*08:01^B*35:01+B*54:01^DRB1*07:01+DRB1*11:01^DQB1*02:01+DQB1*03:01	0.000234
A*02:07+A*24:02^C*03:04+C*15:02^B*40:02+B*40:02^DRB1*12:02+DRB1*14:01^DQB1*03:01+DQB1*05:02	0.000234
A*03:01+A*03:01^C*14:03+C*15:02^B*44:03+B*51:02^DRB1*08:02+DRB1*13:02^DQB1*04:02+DQB1*06:04	0.000234
A*01:01+A*02:03^C*01:02+C*06:02^B*56:04+B*57:01^DRB1*07:01+DRB1*15:02^DQB1*03:03+DQB1*05:01	0.000234
A*11:01+A*11:01^C*03:04+C*12:02^B*13:01+B*27:04^DRB1*11:01+DRB1*12:02^DQB1*03:01+DQB1*03:01	0.000234
A*02:07+A*26:01^C*01:02+C*07:02^B*27:04+B*46:01^DRB1*09:01+DRB1*12:02^DQB1*03:01+DQB1*03:03	0.000234
A*24:02+A*24:07^C*07:02+C*07:02^B*38:02+B*38:02^DRB1*12:02+DRB1*15:02^DQB1*03:01+DQB1*05:02	0.000234
A*11:01+A*26:01^C*04:06+C*14:02^B*13:01+B*51:01^DRB1*12:02+DRB1*15:02^DQB1*03:01+DQB1*05:01	0.000234
A*02:01+A*02:07^C*01:02+C*08:01^B*15:02+B*46:01^DRB1*12:02+DRB1*14:01^DQB1*03:01+DQB1*05:02	0.000234
A*01:01+A*24:02^C*08:01+C*12:03^B*35:03+B*48:03^DRB1*04:03+DRB1*14:01^DQB1*03:02+DQB1*05:03	0.000234
A*11:01+A*11:02^C*03:03+C*12:02^B*15:01+B*40:01^DRB1*09:01+DRB1*09:01^DQB1*03:03+DQB1*03:03	0.000234
A*11:01+A*24:02^C*07:02+C*14:02^B*40:01+B*51:06^DRB1*12:01+DRB1*15:01^DQB1*03:01+DQB1*05:02	0.000234
A*02:01+A*29:02^C*03:03+C*06:02^B*15:11+B*45:01^DRB1*09:01+DRB1*15:01^DQB1*03:03+DQB1*06:02	0.000234
A*11:01+A*33:03^C*03:02+C*03:04^B*27:06+B*58:01^DRB1*03:01+DRB1*12:02^DQB1*02:01+DQB1*03:01	0.000234
A*33:03+A*68:01^C*03:02+C*16:02^B*51:01+B*58:01^DRB1*13:01+DRB1*14:04^DQB1*05:03+DQB1*06:03	0.000234
A*24:02+A*24:02^C*01:02+C*03:03^B*40:02+B*56:01^DRB1*13:12+DRB1*15:01^DQB1*03:01+DQB1*06:02	0.000234
A*11:01+A*31:01^C*07:02+C*08:01^B*40:01+B*48:01^DRB1*11:01+DRB1*12:02^DQB1*03:01+DQB1*03:01	0.000234
A*11:04+A*68:01^C*02:02+C*15:02^B*27:05+B*51:02^DRB1*04:03+DRB1*12:02^DQB1*03:01+DQB1*05:03	0.000234
A*02:16+A*11:01^C*12:02+C*12:03^B*39:01+B*52:01^DRB1*07:01+DRB1*14:15^DQB1*02:01+DQB1*05:03	0.000234
A*02:01+A*24:10^C*07:04+C*08:01^B*15:02+B*18:02^DRB1*04:05+DRB1*15:02^DQB1*04:01+DQB1*05:01	0.000234
A*24:02+A*24:02^C*12:02+C*14:02^B*27:04+B*51:01^DRB1*12:02+DRB1*15:01^DQB1*03:01+DQB1*06:02	0.000234
A*02:11+A*26:01^C*04:03+C*07:02^B*08:01+B*13:01^DRB1*01:02+DRB1*14:04^DQB1*05:01+DQB1*05:01	0.000234
A*11:01+A*26:01^C*03:04+C*12:03^B*13:01+B*38:01^DRB1*01:01+DRB1*12:02^DQB1*03:01+DQB1*05:01	0.000234
A*01:01+A*02:05^C*04:01+C*06:02^B*44:03+B*50:01^DRB1*01:02+DRB1*07:01^DQB1*02:01+DQB1*05:01	0.000234
A*03:01+A*24:07^C*07:02+C*07:04^B*07:02+B*18:01^DRB1*13:02+DRB1*15:02^DQB1*05:01+DQB1*06:04	0.000234
A*29:01+A*29:01^C*15:05+C*15:05^B*07:05+B*07:05^DRB1*11:04+DRB1*16:01^DQB1*03:01+DQB1*05:02	0.000234
A*33:03+A*68:01^C*01:02+C*03:04^B*40:01+B*55:01^DRB1*13:01+DRB1*15:02^DQB1*06:01+DQB1*06:03	0.000234
A*11:01+A*24:02^C*07:02+C*14:02^B*40:01+B*51:01^DRB1*04:05+DRB1*08:03^DQB1*03:01+DQB1*06:01	0.000234
A*24:02+A*33:03^C*03:03+C*03:04^B*15:113+B*40:01^DRB1*13:01+DRB1*15:02^DQB1*06:01+DQB1*06:03	0.000234
A*11:01+A*11:01^C*07:02+C*07:04^B*07:05+B*18:01^DRB1*09:01+DRB1*15:02^DQB1*03:03+DQB1*05:01	0.000234
A*02:01+A*68:01^C*03:04+C*07:27^B*08:01+B*40:01^DRB1*03:01+DRB1*11:01^DQB1*02:01+DQB1*03:01	0.000234
A*24:02+A*24:02^C*03:04+C*07:02^B*40:06+B*51:02^DRB1*08:03+DRB1*11:01^DQB1*03:01+DQB1*06:01	0.000234
A*02:07+A*11:01^C*01:02+C*03:02^B*46:01+B*58:01^DRB1*09:01+DRB1*13:02^DQB1*03:03+DQB1*06:09	0.000234
A*24:02+A*33:03^C*03:02+C*08:01^B*40:06+B*58:01^DRB1*03:01+DRB1*12:01^DQB1*02:01+DQB1*03:01	0.000234
A*11:01+A*24:02^C*04:01+C*14:02^B*15:01+B*51:01^DRB1*04:06+DRB1*09:01^DQB1*03:02+DQB1*03:03	0.000234
A*11:01+A*31:01^C*01:02+C*08:01^B*15:02+B*55:01^DRB1*10:01+DRB1*12:02^DQB1*03:01+DQB1*05:01	0.000234
A*31:01+A*33:03^C*06:02+C*14:02^B*50:01+B*51:01^DRB1*07:01+DRB1*13:01^DQB1*02:01+DQB1*06:03	0.000234
A*24:02+A*24:02^C*07:02+C*12:02^B*27:04+B*40:01^DRB1*08:03+DRB1*12:02^DQB1*03:01+DQB1*06:01	0.000234
A*02:11+A*11:01^C*12:02+C*15:02^B*40:06+B*52:01^DRB1*08:03+DRB1*13:01^DQB1*03:01+DQB1*06:03	0.000234
A*24:02+A*24:02^C*01:02+C*03:04^B*13:01+B*54:01^DRB1*04:05+DRB1*04:05^DQB1*04:01+DQB1*04:01	0.000234
A*30:01+A*33:03^C*06:02+C*07:01^B*13:02+B*44:03^DRB1*07:01+DRB1*07:01^DQB1*02:01+DQB1*02:01	0.000234
A*11:01+A*11:02^C*01:02+C*07:02^B*40:01+B*55:02^DRB1*04:05+DRB1*11:01^DQB1*03:01+DQB1*04:01	0.000234
A*02:01+A*11:01^C*08:01+C*12:02^B*15:02+B*52:01^DRB1*12:02+DRB1*15:02^DQB1*03:01+DQB1*06:01	0.000234
A*11:01+A*24:07^C*03:03+C*07:02^B*07:05+B*18:01^DRB1*13:05+DRB1*15:02^DQB1*03:01+DQB1*05:02	0.000234
A*02:01+A*11:01^C*01:02+C*15:02^B*51:02+B*54:01^DRB1*04:05+DRB1*11:01^DQB1*03:01+DQB1*03:03	0.000234
A*02:01+A*30:01^C*06:02+C*07:02^B*13:02+B*39:01^DRB1*07:01+DRB1*14:01^DQB1*02:01+DQB1*05:02	0.000234
A*24:07+A*34:01^C*04:01+C*04:03^B*15:21+B*35:05^DRB1*12:02+DRB1*15:01^DQB1*03:01+DQB1*05:02	0.000234
A*11:01+A*33:03^C*07:01+C*14:02^B*44:03+B*51:06^DRB1*07:01+DRB1*15:02^DQB1*02:01+DQB1*06:01	0.000234
A*30:01+A*33:03^C*03:02+C*07:02^B*40:01+B*58:01^DRB1*08:03+DRB1*13:02^DQB1*06:01+DQB1*06:09	0.000234
A*02:06+A*31:01^C*08:01+C*15:02^B*13:01+B*48:01^DRB1*12:02+DRB1*12:02^DQB1*03:01+DQB1*03:01	0.000234
A*24:02+A*29:01^C*03:04+C*15:05^B*07:05+B*40:01^DRB1*09:01+DRB1*10:01^DQB1*03:03+DQB1*05:01	0.000234
A*11:01+A*11:01^C*01:02+C*03:03^B*35:01+B*54:01^DRB1*15:01+DRB1*16:02^DQB1*05:02+DQB1*06:02	0.000234
A*01:01+A*11:01^C*06:02+C*12:02^B*27:04+B*57:01^DRB1*15:02+DRB1*15:06^DQB1*05:02+DQB1*06:01	0.000234
A*02:07+A*33:03^C*01:02+C*14:03^B*44:03+B*46:01^DRB1*07:01+DRB1*13:02^DQB1*02:01+DQB1*06:04	0.000234
A*24:02+A*33:03^C*03:03+C*12:03^B*38:02+B*55:02^DRB1*04:04+DRB1*12:02^DQB1*03:01+DQB1*03:02	0.000234
A*02:01+A*11:01^C*03:04+C*04:01^B*35:01+B*40:01^DRB1*01:01+DRB1*01:03^DQB1*05:01+DQB1*05:01	0.000234
A*33:03+A*33:03^C*03:02+C*03:02^B*58:01+B*58:01^DRB1*03:01+DRB1*11:01^DQB1*02:01+DQB1*03:01	0.000234
A*01:01+A*68:01^C*06:02+C*07:02^B*07:02+B*57:01^DRB1*07:01+DRB1*13:02^DQB1*03:03+DQB1*06:04	0.000234
A*11:01+A*24:02^C*04:01+C*07:02^B*07:02+B*35:01^DRB1*01:01+DRB1*15:01^DQB1*05:01+DQB1*06:01	0.000234
A*24:02+A*24:02^C*04:01+C*07:04^B*15:18+B*15:27^DRB1*04:06+DRB1*09:01^DQB1*03:02+DQB1*03:03	0.000234
A*02:01+A*24:02^C*03:03+C*07:02^B*07:02+B*15:11^DRB1*01:01+DRB1*01:01^DQB1*05:01+DQB1*05:01	0.000234
A*24:02+A*26:01^C*07:02+C*15:02^B*07:02+B*40:06^DRB1*04:01+DRB1*08:03^DQB1*03:01+DQB1*03:01	0.000234
A*24:02+A*33:03^C*07:02+C*07:02^B*07:05+B*18:01^DRB1*08:03+DRB1*13:01^DQB1*03:01+DQB1*06:03	0.000234
A*24:02+A*24:02^C*03:04+C*07:02^B*35:03+B*40:06^DRB1*07:01+DRB1*14:04^DQB1*03:03+DQB1*05:03	0.000234
A*11:01+A*24:02^C*03:03+C*15:02^B*15:12+B*40:01^DRB1*12:02+DRB1*15:02^DQB1*03:01+DQB1*05:02	0.000234
A*11:01+A*32:01^C*01:02+C*04:01^B*44:03+B*54:01^DRB1*07:01+DRB1*08:03^DQB1*02:01+DQB1*06:01	0.000234
A*24:02+A*24:02^C*07:02+C*08:01^B*15:02+B*15:35^DRB1*12:02+DRB1*15:14^DQB1*03:01+DQB1*05:02	0.000234
A*11:01+A*24:07^C*08:01+C*14:02^B*15:13+B*51:02^DRB1*12:02+DRB1*12:02^DQB1*03:01+DQB1*03:01	0.000234
A*11:01+A*11:01^C*01:02+C*03:04^B*13:01+B*54:01^DRB1*12:02+DRB1*16:02^DQB1*03:01+DQB1*05:02	0.000234
A*02:07+A*31:01^C*01:02+C*01:02^B*46:01+B*46:01^DRB1*12:02+DRB1*14:01^DQB1*03:01+DQB1*05:02	0.000234
A*01:01+A*24:02^C*03:04+C*08:01^B*40:02+B*40:06^DRB1*04:05+DRB1*12:02^DQB1*03:01+DQB1*04:01	0.000234
A*02:01+A*02:03^C*07:02+C*12:02^B*38:02+B*52:01^DRB1*08:03+DRB1*10:01^DQB1*05:01+DQB1*06:01	0.000234
A*11:01+A*31:01^C*03:04+C*03:04^B*40:01+B*51:01^DRB1*04:03+DRB1*11:01^DQB1*03:01+DQB1*03:02	0.000234
A*11:01+A*31:01^C*08:01+C*15:02^B*15:02+B*51:02^DRB1*08:03+DRB1*12:02^DQB1*03:01+DQB1*06:01	0.000234
A*30:01+A*31:01^C*01:02+C*06:02^B*13:02+B*46:01^DRB1*07:01+DRB1*15:02^DQB1*02:01+DQB1*05:02	0.000234
A*02:01+A*33:03^C*03:02+C*08:01^B*48:01+B*58:01^DRB1*13:02+DRB1*14:01^DQB1*05:02+DQB1*06:09	0.000234
A*11:01+A*24:02^C*04:01+C*12:02^B*35:01+B*52:01^DRB1*04:03+DRB1*15:02^DQB1*03:02+DQB1*06:01	0.000234
A*01:01+A*03:02^C*06:02+C*06:02^B*37:01+B*57:01^DRB1*07:01+DRB1*11:04^DQB1*03:01+DQB1*03:03	0.000234
A*03:01+A*24:02^C*04:01+C*07:02^B*35:03+B*40:02^DRB1*10:01+DRB1*15:02^DQB1*05:01+DQB1*05:01	0.000234
A*34:01+A*34:01^C*07:02+C*07:02^B*15:35+B*15:35^DRB1*04:05+DRB1*15:02^DQB1*04:02+DQB1*05:02	0.000234
A*11:01+A*11:01^C*12:02+C*12:02^B*52:01+B*52:01^DRB1*04:03+DRB1*15:02^DQB1*03:02+DQB1*06:01	0.000234
A*24:02+A*32:01^C*04:01+C*07:02^B*07:02+B*35:01^DRB1*07:01+DRB1*11:01^DQB1*02:01+DQB1*03:01	0.000234
A*02:01+A*24:02^C*03:04+C*07:02^B*40:01+B*58:01^DRB1*03:01+DRB1*12:01^DQB1*02:01+DQB1*03:01	0.000234
A*03:01+A*11:01^C*15:02+C*15:02^B*40:06+B*51:01^DRB1*04:02+DRB1*15:02^DQB1*03:02+DQB1*05:03	0.000234
A*02:03+A*24:02^C*03:04+C*07:02^B*13:01+B*40:01^DRB1*14:05+DRB1*16:02^DQB1*05:02+DQB1*05:03	0.000234
A*02:07+A*33:03^C*01:02+C*03:02^B*46:01+B*58:01^DRB1*03:01+DRB1*15:01^DQB1*02:01+DQB1*05:02	0.000234
A*11:01+A*24:02^C*01:02+C*03:04^B*40:01+B*46:01^DRB1*03:01+DRB1*03:01^DQB1*02:01+DQB1*02:01	0.000234
A*02:07+A*03:01^C*07:02+C*08:02^B*14:02+B*40:01^DRB1*08:03+DRB1*13:02^DQB1*03:02+DQB1*06:09	0.000234
A*02:07+A*69:01^C*01:02+C*12:02^B*46:01+B*52:01^DRB1*07:01+DRB1*09:01^DQB1*03:03+DQB1*03:03	0.000234
A*24:02+A*30:01^C*06:02+C*06:02^B*13:02+B*57:01^DRB1*07:01+DRB1*07:01^DQB1*02:01+DQB1*03:03	0.000234
A*02:03+A*11:01^C*01:02+C*07:02^B*38:02+B*54:01^DRB1*09:01+DRB1*15:02^DQB1*03:03+DQB1*05:01	0.000234
A*33:03+A*33:03^C*03:02+C*03:04^B*40:01+B*58:01^DRB1*03:01+DRB1*16:02^DQB1*02:01+DQB1*05:02	0.000234
A*11:01+A*74:01^C*03:04+C*08:01^B*13:01+B*15:02^DRB1*12:02+DRB1*15:01^DQB1*03:01+DQB1*06:01	0.000234
A*02:06+A*11:01^C*08:01+C*14:02^B*15:02+B*51:01^DRB1*14:03+DRB1*15:01^DQB1*03:01+DQB1*06:01	0.000234
A*01:01+A*02:01^C*05:01+C*07:01^B*08:01+B*44:02^DRB1*03:01+DRB1*04:01^DQB1*02:01+DQB1*03:01	0.000234
A*02:01+A*11:01^C*07:04+C*08:01^B*15:02+B*15:18^DRB1*04:01+DRB1*12:02^DQB1*03:01+DQB1*03:02	0.000234
A*02:01+A*11:01^C*04:01+C*08:01^B*15:01+B*48:01^DRB1*04:03+DRB1*11:01^DQB1*03:01+DQB1*03:02	0.000234
A*24:07+A*26:01^C*12:02+C*14:02^B*35:03+B*52:01^DRB1*15:02+DRB1*15:02^DQB1*06:01+DQB1*06:01	0.000234
A*11:01+A*24:20^C*01:02+C*07:02^B*40:01+B*55:02^DRB1*08:03+DRB1*15:01^DQB1*06:01+DQB1*06:02	0.000234
A*31:01+A*33:03^C*03:02+C*16:02^B*51:01+B*58:01^DRB1*03:01+DRB1*15:02^DQB1*02:01+DQB1*06:01	0.000234
A*02:07+A*11:01^C*01:02+C*15:02^B*51:01+B*54:01^DRB1*04:05+DRB1*09:01^DQB1*03:03+DQB1*04:01	0.000234
A*02:03+A*02:06^C*03:02+C*12:03^B*39:01+B*58:01^DRB1*03:01+DRB1*14:05^DQB1*02:01+DQB1*05:03	0.000234
A*02:01+A*24:02^C*03:04+C*08:01^B*13:01+B*40:06^DRB1*12:02+DRB1*12:02^DQB1*03:01+DQB1*03:01	0.000234
A*11:01+A*24:02^C*07:01+C*07:02^B*18:01+B*52:01^DRB1*12:02+DRB1*15:02^DQB1*03:01+DQB1*05:01	0.000234
A*03:01+A*24:02^C*07:02+C*07:02^B*07:02+B*07:05^DRB1*14:01+DRB1*15:01^DQB1*05:03+DQB1*06:01	0.000234
A*02:03+A*11:01^C*07:02+C*07:02^B*38:02+B*54:01^DRB1*04:05+DRB1*11:01^DQB1*03:01+DQB1*04:01	0.000234
A*02:16+A*24:02^C*01:02+C*03:03^B*52:01+B*56:01^DRB1*14:04+DRB1*15:02^DQB1*05:03+DQB1*06:01	0.000234
A*11:01+A*33:03^C*07:02+C*12:03^B*35:03+B*40:01^DRB1*12:02+DRB1*14:01^DQB1*03:01+DQB1*05:03	0.000234
A*03:01+A*24:02^C*07:02+C*08:01^B*48:01+B*67:01^DRB1*01:01+DRB1*16:02^DQB1*05:01+DQB1*05:02	0.000234
A*02:07+A*68:01^C*03:03+C*03:04^B*40:01+B*55:02^DRB1*08:01+DRB1*09:01^DQB1*03:03+DQB1*04:02	0.000234
A*24:07+A*24:07^C*04:01+C*04:01^B*35:05+B*35:05^DRB1*12:02+DRB1*12:02^DQB1*03:01+DQB1*03:01	0.000234
A*24:02+A*26:01^C*06:02+C*07:02^B*38:02+B*50:01^DRB1*04:05+DRB1*07:01^DQB1*02:01+DQB1*04:01	0.000234
A*11:01+A*24:02^C*04:01+C*15:17^B*15:27+B*51:02^DRB1*04:06+DRB1*11:01^DQB1*03:01+DQB1*03:02	0.000234
A*24:07+A*24:10^C*04:01+C*04:01^B*35:05+B*35:30^DRB1*12:02+DRB1*12:02^DQB1*03:01+DQB1*05:02	0.000234
A*11:02+A*31:01^C*07:02+C*15:02^B*38:02+B*51:02^DRB1*09:01+DRB1*15:01^DQB1*03:03+DQB1*06:02	0.000234
A*11:01+A*24:02^C*07:02+C*12:03^B*07:05+B*15:32^DRB1*12:02+DRB1*15:01^DQB1*03:01+DQB1*06:01	0.000234
A*11:01+A*23:01^C*07:02+C*15:02^B*07:02+B*40:02^DRB1*15:02+DRB1*15:02^DQB1*05:01+DQB1*06:01	0.000234
A*11:01+A*24:02^C*04:03+C*15:02^B*13:01+B*51:01^DRB1*04:02+DRB1*15:01^DQB1*03:02+DQB1*06:01	0.000234
A*02:07+A*29:01^C*14:02+C*15:05^B*07:05+B*51:02^DRB1*08:03+DRB1*12:02^DQB1*03:01+DQB1*05:02	0.000234
A*33:03+A*33:03^C*14:03+C*14:03^B*44:03+B*44:03^DRB1*04:01+DRB1*13:02^DQB1*03:01+DQB1*06:04	0.000234
A*03:01+A*33:01^C*04:01+C*08:02^B*14:02+B*35:01^DRB1*01:02+DRB1*11:04^DQB1*03:01+DQB1*05:01	0.000234
A*11:01+A*33:03^C*07:01+C*07:02^B*40:01+B*44:03^DRB1*04:05+DRB1*07:01^DQB1*02:01+DQB1*04:01	0.000234
A*02:03+A*24:07^C*04:01+C*08:01^B*15:13+B*35:05^DRB1*15:02+DRB1*15:02^DQB1*05:01+DQB1*05:02	0.000234
A*03:01+A*03:01^C*04:01+C*06:02^B*35:03+B*37:01^DRB1*10:01+DRB1*13:01^DQB1*05:01+DQB1*06:03	0.000234
A*02:11+A*03:01^C*07:04+C*12:02^B*15:18+B*52:01^DRB1*15:02+DRB1*15:02^DQB1*06:01+DQB1*06:01	0.000234
A*24:02+A*24:02^C*07:02+C*08:01^B*07:02+B*15:02^DRB1*07:01+DRB1*12:02^DQB1*02:01+DQB1*03:01	0.000234
A*02:06+A*24:02^C*01:02+C*12:03^B*46:01+B*55:02^DRB1*12:01+DRB1*12:02^DQB1*03:01+DQB1*03:01	0.000234
A*11:01+A*34:01^C*07:02+C*08:01^B*15:02+B*55:02^DRB1*08:03+DRB1*15:01^DQB1*06:01+DQB1*06:01	0.000234
A*02:03+A*24:02^C*01:02+C*07:02^B*39:09+B*54:01^DRB1*04:05+DRB1*15:02^DQB1*04:01+DQB1*05:02	0.000234
A*11:01+A*33:03^C*01:02+C*03:02^B*15:01+B*58:01^DRB1*03:01+DRB1*14:01^DQB1*02:01+DQB1*05:03	0.000234
A*24:02+A*24:07^C*07:02+C*07:02^B*15:35+B*27:06^DRB1*09:01+DRB1*15:02^DQB1*03:03+DQB1*05:02	0.000234
A*11:02+A*24:02^C*01:02+C*01:02^B*46:01+B*54:01^DRB1*09:01+DRB1*12:01^DQB1*03:01+DQB1*03:03	0.000234
A*02:01+A*32:01^C*01:02+C*03:02^B*56:02+B*58:01^DRB1*03:01+DRB1*15:02^DQB1*03:01+DQB1*05:01	0.000234
A*11:02+A*68:01^C*12:02+C*15:02^B*27:04+B*51:01^DRB1*04:05+DRB1*07:01^DQB1*02:01+DQB1*04:01	0.000234
A*32:01+A*68:01^C*04:01+C*07:02^B*07:05+B*35:01^DRB1*11:01+DRB1*15:01^DQB1*03:01+DQB1*06:01	0.000234
A*01:01+A*02:11^C*07:01+C*07:04^B*15:17+B*15:18^DRB1*09:01+DRB1*13:02^DQB1*03:03+DQB1*06:04	0.000234
A*02:07+A*24:02^C*01:02+C*03:04^B*40:01+B*46:01^DRB1*12:01+DRB1*14:01^DQB1*03:01+DQB1*05:02	0.000234
A*26:01+A*29:01^C*01:02+C*15:05^B*07:05+B*40:02^DRB1*10:01+DRB1*14:01^DQB1*05:01+DQB1*05:03	0.000234
A*11:01+A*24:07^C*08:01+C*08:01^B*15:02+B*15:02^DRB1*12:02+DRB1*12:02^DQB1*03:01+DQB1*03:01	0.000234
A*11:01+A*33:03^C*03:02+C*03:03^B*55:04+B*58:01^DRB1*12:01+DRB1*13:02^DQB1*03:01+DQB1*06:09	0.000234
A*02:07+A*33:03^C*03:02+C*07:02^B*40:01+B*58:01^DRB1*03:01+DRB1*08:09^DQB1*02:01+DQB1*04:02	0.000234
A*02:01+A*26:01^C*03:03+C*07:04^B*15:12+B*15:18^DRB1*04:01+DRB1*15:02^DQB1*03:02+DQB1*05:02	0.000234
A*11:01+A*24:02^C*01:02+C*12:03^B*35:03+B*56:01^DRB1*14:04+DRB1*15:01^DQB1*05:03+DQB1*06:02	0.000234
A*02:01+A*02:01^C*07:02+C*15:02^B*40:01+B*55:02^DRB1*09:01+DRB1*11:01^DQB1*03:01+DQB1*03:03	0.000234
A*02:07+A*11:02^C*08:01+C*12:02^B*15:02+B*27:04^DRB1*11:01+DRB1*12:02^DQB1*03:01+DQB1*03:01	0.000234
A*24:02+A*31:01^C*01:02+C*03:04^B*40:02+B*54:01^DRB1*04:05+DRB1*09:01^DQB1*03:03+DQB1*04:01	0.000234
A*01:01+A*33:03^C*06:02+C*06:02^B*37:01+B*57:01^DRB1*07:01+DRB1*15:01^DQB1*03:03+DQB1*06:02	0.000234
A*02:06+A*02:07^C*03:02+C*08:01^B*48:03+B*58:01^DRB1*03:01+DRB1*11:01^DQB1*02:01+DQB1*03:01	0.000234
A*11:01+A*24:02^C*03:04+C*08:01^B*13:01+B*15:02^DRB1*12:02+DRB1*15:01^DQB1*03:01+DQB1*06:01	0.000234
A*11:01+A*11:01^C*03:04+C*12:02^B*52:01+B*55:02^DRB1*12:02+DRB1*15:02^DQB1*03:01+DQB1*06:01	0.000234
A*01:01+A*02:07^C*03:03+C*08:01^B*15:12+B*40:06^DRB1*09:01+DRB1*15:02^DQB1*03:03+DQB1*05:02	0.000234
A*02:03+A*11:01^C*12:03+C*14:02^B*51:06+B*55:02^DRB1*13:12+DRB1*15:01^DQB1*03:01+DQB1*05:02	0.000234
A*11:01+A*33:03^C*03:04+C*12:02^B*40:01+B*52:01^DRB1*12:02+DRB1*15:02^DQB1*03:01+DQB1*05:01	0.000234
A*02:01+A*11:01^C*06:02+C*14:02^B*13:02+B*51:01^DRB1*04:05+DRB1*07:01^DQB1*02:01+DQB1*04:01	0.000234
A*24:10+A*34:01^C*03:04+C*04:03^B*13:01+B*15:21^DRB1*15:02+DRB1*15:02^DQB1*05:01+DQB1*06:01	0.000234
A*01:01+A*02:01^C*01:02+C*07:01^B*08:01+B*46:01^DRB1*03:01+DRB1*09:01^DQB1*02:01+DQB1*03:03	0.000234
A*24:02+A*32:01^C*04:01+C*15:05^B*35:01+B*73:01^DRB1*01:02+DRB1*04:03^DQB1*03:02+DQB1*05:01	0.000234
A*29:01+A*33:03^C*07:01+C*07:04^B*15:29+B*44:03^DRB1*09:01+DRB1*15:01^DQB1*03:03+DQB1*06:02	0.000234
A*01:01+A*02:16^C*06:02+C*14:02^B*40:06+B*57:01^DRB1*07:01+DRB1*14:04^DQB1*03:03+DQB1*05:03	0.000234
A*02:06+A*33:03^C*07:01+C*14:02^B*44:03+B*51:01^DRB1*04:07+DRB1*07:01^DQB1*02:01+DQB1*03:01	0.000234
A*02:06+A*11:01^C*01:02+C*08:01^B*15:02+B*56:03^DRB1*07:01+DRB1*12:01^DQB1*02:01+DQB1*03:01	0.000234
A*24:02+A*33:03^C*03:02+C*03:04^B*40:02+B*58:01^DRB1*11:01+DRB1*13:02^DQB1*03:01+DQB1*06:09	0.000234
A*02:11+A*11:01^C*07:01+C*07:02^B*07:02+B*44:03^DRB1*04:03+DRB1*15:01^DQB1*03:02+DQB1*06:02	0.000234
A*03:01+A*11:01^C*04:01+C*07:02^B*35:03+B*40:01^DRB1*08:01+DRB1*11:01^DQB1*03:01+DQB1*06:01	0.000234
A*11:02+A*24:02^C*03:03+C*07:02^B*15:38+B*38:02^DRB1*09:01+DRB1*11:01^DQB1*03:01+DQB1*03:03	0.000234
A*11:01+A*11:01^C*03:04+C*07:02^B*13:01+B*40:01^DRB1*09:01+DRB1*15:02^DQB1*03:03+DQB1*06:02	0.000234
A*02:07+A*30:01^C*01:02+C*06:02^B*13:02+B*46:01^DRB1*07:01+DRB1*08:03^DQB1*02:01+DQB1*06:01	0.000234
A*02:06+A*31:01^C*07:02+C*14:02^B*40:01+B*51:01^DRB1*08:03+DRB1*12:01^DQB1*03:01+DQB1*06:01	0.000234
A*24:02+A*25:01^C*06:02+C*07:01^B*57:01+B*58:01^DRB1*07:01+DRB1*13:03^DQB1*03:01+DQB1*03:03	0.000234
A*11:01+A*24:02^C*01:02+C*03:04^B*40:01+B*54:01^DRB1*04:03+DRB1*11:01^DQB1*03:01+DQB1*03:02	0.000234
A*11:01+A*24:02^C*01:02+C*08:01^B*46:01+B*54:01^DRB1*09:01+DRB1*16:02^DQB1*03:03+DQB1*05:02	0.000234
A*02:01+A*02:01^C*01:02+C*03:04^B*13:01+B*46:01^DRB1*12:02+DRB1*15:01^DQB1*03:01+DQB1*06:01	0.000234
A*02:03+A*33:03^C*03:02+C*07:01^B*18:01+B*58:01^DRB1*03:01+DRB1*15:02^DQB1*02:01+DQB1*05:01	0.000234
A*24:02+A*31:01^C*01:02+C*06:02^B*13:02+B*46:01^DRB1*07:01+DRB1*09:01^DQB1*02:01+DQB1*04:01	0.000234
A*31:01+A*31:01^C*03:04+C*07:02^B*40:01+B*51:01^DRB1*11:01+DRB1*12:01^DQB1*03:01+DQB1*03:01	0.000234
A*01:01+A*11:01^C*04:01+C*07:01^B*15:01+B*15:17^DRB1*04:06+DRB1*12:01^DQB1*03:01+DQB1*03:02	0.000234
A*11:01+A*24:02^C*01:02+C*07:02^B*15:11+B*46:01^DRB1*12:01+DRB1*14:01^DQB1*03:01+DQB1*05:02	0.000234
A*11:01+A*11:01^C*04:06+C*08:01^B*13:01+B*15:02^DRB1*09:01+DRB1*12:02^DQB1*03:01+DQB1*03:03	0.000234
A*30:01+A*31:01^C*03:04+C*06:02^B*13:02+B*40:02^DRB1*07:01+DRB1*16:02^DQB1*02:01+DQB1*05:02	0.000234
A*01:01+A*02:01^C*06:02+C*17:01^B*37:01+B*41:01^DRB1*01:02+DRB1*10:01^DQB1*05:01+DQB1*05:01	0.000234
A*02:07+A*11:01^C*01:02+C*03:04^B*13:01+B*46:01^DRB1*09:01+DRB1*16:02^DQB1*03:03+DQB1*05:02	0.000234
A*01:01+A*26:01^C*01:02+C*07:02^B*07:02+B*15:01^DRB1*08:02+DRB1*15:01^DQB1*04:02+DQB1*06:02	0.000234
A*24:02+A*31:01^C*04:01+C*14:02^B*40:01+B*51:01^DRB1*12:01+DRB1*15:02^DQB1*03:01+DQB1*06:01	0.000234
A*02:01+A*30:01^C*04:01+C*06:02^B*13:02+B*15:27^DRB1*04:05+DRB1*07:01^DQB1*02:01+DQB1*04:01	0.000234
A*03:01+A*24:02^C*02:02+C*06:02^B*27:05+B*57:01^DRB1*07:01+DRB1*15:01^DQB1*03:03+DQB1*06:01	0.000234
A*02:06+A*24:07^C*04:01+C*07:02^B*07:05+B*35:05^DRB1*12:02+DRB1*15:02^DQB1*03:01+DQB1*05:02	0.000234
A*02:03+A*02:06^C*03:04+C*07:02^B*07:05+B*13:01^DRB1*12:02+DRB1*15:01^DQB1*03:01+DQB1*06:02	0.000234
A*02:06+A*24:02^C*04:01+C*08:01^B*13:02+B*15:01^DRB1*07:01+DRB1*15:01^DQB1*02:01+DQB1*06:02	0.000234
A*24:03+A*24:07^C*04:01+C*12:04^B*35:05+B*51:06^DRB1*07:01+DRB1*15:02^DQB1*03:03+DQB1*05:02	0.000234
A*11:01+A*11:01^C*03:04+C*08:01^B*13:01+B*15:18^DRB1*12:02+DRB1*15:01^DQB1*03:01+DQB1*06:02	0.000234
A*11:01+A*24:02^C*04:01+C*07:01^B*40:01+B*44:03^DRB1*04:02+DRB1*12:02^DQB1*03:01+DQB1*03:02	0.000234
A*11:01+A*32:01^C*04:01+C*12:02^B*35:08+B*52:01^DRB1*01:01+DRB1*04:03^DQB1*03:02+DQB1*05:01	0.000234
A*32:01+A*33:03^C*03:02+C*15:02^B*51:01+B*58:01^DRB1*13:02+DRB1*15:01^DQB1*06:02+DQB1*06:09	0.000234
A*11:01+A*33:03^C*03:04+C*03:04^B*40:01+B*58:01^DRB1*03:01+DRB1*04:05^DQB1*02:01+DQB1*04:01	0.000234
A*24:02+A*33:03^C*03:02+C*12:03^B*35:03+B*58:01^DRB1*14:04+DRB1*15:01^DQB1*05:03+DQB1*06:02	0.000234
A*02:01+A*24:02^C*03:02+C*15:02^B*51:02+B*58:01^DRB1*03:01+DRB1*09:01^DQB1*02:01+DQB1*03:03	0.000234
A*02:06+A*33:03^C*03:02+C*04:03^B*15:25+B*58:01^DRB1*09:01+DRB1*12:02^DQB1*03:01+DQB1*03:03	0.000234
A*02:01+A*33:03^C*03:02+C*15:02^B*55:02+B*58:01^DRB1*12:02+DRB1*13:02^DQB1*03:01+DQB1*06:09	0.000234
A*02:07+A*11:01^C*01:02+C*06:02^B*37:01+B*54:01^DRB1*04:05+DRB1*10:01^DQB1*04:02+DQB1*05:01	0.000234
A*24:02+A*26:01^C*07:02+C*12:02^B*27:04+B*39:01^DRB1*11:01+DRB1*11:01^DQB1*03:01+DQB1*03:01	0.000234
A*24:02+A*24:02^C*04:01+C*12:02^B*35:03+B*52:01^DRB1*14:07+DRB1*15:01^DQB1*05:03+DQB1*06:02	0.000234
A*02:11+A*33:03^C*04:01+C*06:02^B*35:01+B*57:01^DRB1*07:01+DRB1*11:01^DQB1*03:01+DQB1*03:03	0.000234
A*11:01+A*68:01^C*02:02+C*04:01^B*27:05+B*35:01^DRB1*04:03+DRB1*14:04^DQB1*03:02+DQB1*05:03	0.000234
A*11:01+A*11:01^C*01:02+C*01:02^B*46:01+B*54:01^DRB1*04:05+DRB1*08:03^DQB1*04:01+DQB1*06:01	0.000234
A*24:07+A*34:01^C*04:01+C*07:02^B*35:05+B*40:02^DRB1*09:01+DRB1*15:02^DQB1*03:03+DQB1*05:01	0.000234
A*24:02+A*33:03^C*07:01+C*08:01^B*15:02+B*44:03^DRB1*07:01+DRB1*08:03^DQB1*02:01+DQB1*06:01	0.000234
A*02:01+A*11:01^C*01:02+C*08:01^B*15:02+B*56:04^DRB1*12:02+DRB1*14:04^DQB1*03:01+DQB1*05:03	0.000234
A*11:01+A*11:01^C*03:04+C*04:01^B*13:01+B*15:01^DRB1*04:06+DRB1*14:05^DQB1*03:02+DQB1*05:03	0.000234
A*11:01+A*24:02^C*03:04+C*03:04^B*40:01+B*40:01^DRB1*04:04+DRB1*15:01^DQB1*03:02+DQB1*05:02	0.000234
A*02:03+A*24:02^C*07:02+C*14:02^B*15:02+B*38:02^DRB1*09:01+DRB1*14:01^DQB1*03:03+DQB1*05:02	0.000234
A*11:01+A*11:01^C*07:02+C*07:02^B*07:05+B*38:02^DRB1*12:02+DRB1*15:02^DQB1*03:01+DQB1*05:02	0.000234
A*02:06+A*33:03^C*03:02+C*08:01^B*48:03+B*58:01^DRB1*03:01+DRB1*11:01^DQB1*02:01+DQB1*03:01	0.000234
A*02:01+A*02:06^C*03:04+C*08:01^B*40:03+B*40:06^DRB1*09:01+DRB1*14:05^DQB1*03:03+DQB1*05:03	0.000234
A*11:01+A*33:03^C*07:02+C*07:02^B*08:01+B*40:01^DRB1*12:01+DRB1*15:02^DQB1*03:01+DQB1*05:01	0.000234
A*24:02+A*32:01^C*04:01+C*15:02^B*35:01+B*40:02^DRB1*11:01+DRB1*15:02^DQB1*03:01+DQB1*05:01	0.000234
A*01:01+A*33:03^C*03:02+C*07:02^B*07:02+B*58:01^DRB1*04:04+DRB1*13:02^DQB1*03:02+DQB1*06:09	0.000234
A*02:01+A*02:03^C*03:03+C*07:02^B*38:02+B*40:01^DRB1*08:03+DRB1*16:02^DQB1*05:02+DQB1*06:01	0.000234
A*24:02+A*33:03^C*03:02+C*04:01^B*35:03+B*58:01^DRB1*03:01+DRB1*09:01^DQB1*02:01+DQB1*03:02	0.000234
A*02:11+A*31:01^C*03:02+C*04:01^B*35:03+B*58:01^DRB1*13:01+DRB1*13:02^DQB1*06:03+DQB1*06:09	0.000234
A*02:06+A*11:01^C*08:01+C*08:01^B*15:02+B*15:02^DRB1*13:12+DRB1*14:01^DQB1*03:01+DQB1*05:03	0.000234
A*24:02+A*24:02^C*01:02+C*03:03^B*40:01+B*56:01^DRB1*08:03+DRB1*14:01^DQB1*05:02+DQB1*06:01	0.000234
A*02:01+A*24:07^C*04:01+C*04:03^B*15:21+B*35:05^DRB1*08:03+DRB1*15:02^DQB1*05:02+DQB1*06:01	0.000234
A*02:06+A*24:02^C*07:02+C*12:02^B*07:05+B*27:04^DRB1*11:06+DRB1*12:02^DQB1*03:01+DQB1*03:01	0.000234
A*02:06+A*31:01^C*03:04+C*14:02^B*13:01+B*51:01^DRB1*12:02+DRB1*16:02^DQB1*03:01+DQB1*05:02	0.000234
A*02:07+A*33:03^C*01:02+C*07:01^B*44:03+B*46:01^DRB1*07:01+DRB1*08:03^DQB1*02:01+DQB1*06:01	0.000234
A*11:01+A*24:02^C*07:02+C*08:01^B*40:01+B*40:06^DRB1*08:03+DRB1*14:01^DQB1*05:03+DQB1*06:01	0.000234
A*02:03+A*24:10^C*07:02+C*07:04^B*15:02+B*38:02^DRB1*09:01+DRB1*15:01^DQB1*03:03+DQB1*06:02	0.000234
A*02:01+A*30:04^C*03:04+C*08:02^B*14:01+B*40:02^DRB1*04:04+DRB1*08:03^DQB1*04:02+DQB1*06:01	0.000234
A*11:02+A*33:03^C*12:03+C*14:02^B*51:01+B*56:01^DRB1*11:01+DRB1*11:01^DQB1*03:01+DQB1*03:13	0.000234
A*11:01+A*11:01^C*08:01+C*08:01^B*15:02+B*81:01^DRB1*09:01+DRB1*12:01^DQB1*03:01+DQB1*03:03	0.000234
A*11:01+A*24:07^C*01:02+C*04:01^B*35:05+B*46:01^DRB1*04:05+DRB1*09:01^DQB1*03:03+DQB1*04:01	0.000234
A*26:01+A*29:01^C*14:02+C*15:05^B*07:05+B*51:01^DRB1*09:01+DRB1*10:01^DQB1*03:02+DQB1*05:01	0.000234
A*02:01+A*11:01^C*03:04+C*07:02^B*13:01+B*39:01^DRB1*04:10+DRB1*12:02^DQB1*03:01+DQB1*04:02	0.000234
A*24:07+A*34:01^C*04:01+C*04:03^B*15:21+B*35:05^DRB1*15:02+DRB1*15:02^DQB1*05:01+DQB1*05:02	0.000234
A*24:02+A*30:01^C*06:02+C*08:01^B*13:02+B*15:35^DRB1*07:01+DRB1*15:02^DQB1*02:01+DQB1*05:01	0.000234
A*01:01+A*24:02^C*03:03+C*07:02^B*39:01+B*55:02^DRB1*04:05+DRB1*08:03^DQB1*04:01+DQB1*06:01	0.000234
A*02:07+A*24:02^C*01:02+C*12:02^B*46:01+B*52:01^DRB1*14:01+DRB1*15:02^DQB1*05:02+DQB1*06:01	0.000234
A*02:07+A*24:02^C*01:02+C*01:02^B*46:01+B*56:01^DRB1*09:01+DRB1*14:01^DQB1*03:03+DQB1*05:03	0.000234
A*11:01+A*24:02^C*07:02+C*08:03^B*40:01+B*48:01^DRB1*14:01+DRB1*14:01^DQB1*05:03+DQB1*05:03	0.000234
A*02:07+A*33:03^C*03:02+C*07:02^B*15:25+B*58:01^DRB1*03:01+DRB1*15:02^DQB1*02:01+DQB1*05:01	0.000234
A*24:02+A*34:01^C*04:01+C*07:02^B*38:02+B*51:01^DRB1*15:02+DRB1*15:02^DQB1*05:02+DQB1*05:02	0.000234
A*24:07+A*26:01^C*03:04+C*04:01^B*35:05+B*40:01^DRB1*12:02+DRB1*14:05^DQB1*03:01+DQB1*05:03	0.000234
A*02:11+A*68:01^C*03:03+C*12:02^B*15:05+B*52:01^DRB1*08:03+DRB1*13:01^DQB1*03:01+DQB1*06:03	0.000234
A*02:06+A*24:02^C*03:02+C*08:01^B*15:25+B*48:03^DRB1*11:06+DRB1*11:06^DQB1*03:01+DQB1*03:01	0.000234
A*02:06+A*11:02^C*07:02+C*08:01^B*40:01+B*48:03^DRB1*11:01+DRB1*12:01^DQB1*03:01+DQB1*03:01	0.000234
A*11:01+A*33:03^C*03:02+C*04:01^B*15:01+B*58:01^DRB1*12:02+DRB1*13:02^DQB1*03:01+DQB1*06:09	0.000234
A*33:03+A*34:01^C*07:02+C*08:01^B*15:02+B*40:01^DRB1*14:05+DRB1*15:02^DQB1*05:02+DQB1*05:03	0.000234
A*02:01+A*11:01^C*07:02+C*15:02^B*40:01+B*56:01^DRB1*11:01+DRB1*14:01^DQB1*03:01+DQB1*05:03	0.000234
A*02:07+A*24:02^C*01:02+C*04:01^B*15:01+B*46:01^DRB1*08:03+DRB1*09:01^DQB1*03:03+DQB1*06:01	0.000234
A*11:01+A*24:02^C*01:02+C*07:02^B*40:02+B*46:01^DRB1*09:01+DRB1*16:02^DQB1*03:03+DQB1*05:02	0.000234
A*02:06+A*33:03^C*03:02+C*03:03^B*15:01+B*58:01^DRB1*03:01+DRB1*12:01^DQB1*02:01+DQB1*03:01	0.000234
A*11:01+A*11:01^C*07:02+C*12:03^B*35:03+B*38:02^DRB1*12:02+DRB1*13:01^DQB1*03:01+DQB1*06:03	0.000234
A*02:06+A*33:03^C*03:02+C*07:02^B*38:02+B*58:01^DRB1*07:01+DRB1*15:02^DQB1*03:03+DQB1*05:02	0.000234
A*24:17+A*30:01^C*06:02+C*08:01^B*13:02+B*15:02^DRB1*07:01+DRB1*12:02^DQB1*02:01+DQB1*03:01	0.000234
A*11:01+A*11:01^C*03:04+C*15:02^B*40:01+B*51:01^DRB1*04:10+DRB1*16:02^DQB1*04:02+DQB1*05:02	0.000234
A*02:01+A*32:01^C*08:01+C*12:02^B*48:01+B*52:01^DRB1*11:01+DRB1*15:02^DQB1*03:01+DQB1*06:01	0.000234
A*03:01+A*30:01^C*06:02+C*07:02^B*07:02+B*13:02^DRB1*07:01+DRB1*15:01^DQB1*02:01+DQB1*06:02	0.000234
A*02:07+A*02:07^C*01:02+C*07:02^B*40:01+B*46:01^DRB1*04:05+DRB1*15:01^DQB1*04:01+DQB1*06:02	0.000234
A*03:01+A*11:01^C*03:04+C*05:01^B*13:01+B*44:02^DRB1*12:02+DRB1*13:01^DQB1*03:01+DQB1*06:03	0.000234
A*01:01+A*02:11^C*06:02+C*14:02^B*51:01+B*57:01^DRB1*07:01+DRB1*14:04^DQB1*03:03+DQB1*05:03	0.000234
A*02:06+A*68:01^C*06:02+C*12:02^B*37:01+B*52:01^DRB1*15:02+DRB1*15:02^DQB1*05:01+DQB1*06:01	0.000234
A*02:01+A*02:07^C*01:02+C*04:01^B*35:01+B*46:01^DRB1*08:03+DRB1*14:01^DQB1*05:02+DQB1*06:01	0.000234
A*02:03+A*11:01^C*03:04+C*07:02^B*13:01+B*40:01^DRB1*08:03+DRB1*16:02^DQB1*05:02+DQB1*06:01	0.000234
A*02:07+A*29:01^C*14:02+C*15:05^B*07:05+B*51:01^DRB1*09:01+DRB1*16:02^DQB1*03:03+DQB1*05:02	0.000234
A*02:01+A*24:02^C*07:02+C*08:01^B*07:02+B*15:18^DRB1*01:01+DRB1*04:03^DQB1*03:02+DQB1*05:01	0.000234
A*02:11+A*11:01^C*08:01+C*14:02^B*27:04+B*51:01^DRB1*11:01+DRB1*15:01^DQB1*03:01+DQB1*06:01	0.000234
A*24:07+A*24:07^C*03:03+C*15:02^B*15:12+B*40:02^DRB1*04:05+DRB1*15:02^DQB1*05:02+DQB1*05:03	0.000234
A*11:01+A*24:02^C*07:02+C*08:01^B*15:02+B*40:01^DRB1*08:03+DRB1*12:02^DQB1*03:01+DQB1*06:01	0.000234
A*11:01+A*24:02^C*01:08+C*03:04^B*13:01+B*46:01^DRB1*09:01+DRB1*11:01^DQB1*03:01+DQB1*03:03	0.000234
A*02:07+A*11:01^C*01:02+C*14:02^B*46:01+B*51:01^DRB1*08:03+DRB1*09:01^DQB1*03:03+DQB1*06:01	0.000234
A*02:07+A*24:02^C*01:03+C*08:01^B*40:06+B*46:01^DRB1*10:01+DRB1*13:12^DQB1*03:01+DQB1*05:01	0.000234
A*11:01+A*24:02^C*07:02+C*12:02^B*08:01+B*52:01^DRB1*03:01+DRB1*04:03^DQB1*02:01+DQB1*03:02	0.000234
A*24:02+A*33:03^C*03:02+C*12:03^B*35:03+B*58:01^DRB1*03:01+DRB1*13:01^DQB1*02:01+DQB1*06:03	0.000234
A*02:01+A*24:02^C*07:02+C*15:02^B*39:01+B*40:01^DRB1*11:01+DRB1*14:01^DQB1*03:01+DQB1*05:03	0.000234
A*01:01+A*11:01^C*06:02+C*08:01^B*15:02+B*57:01^DRB1*07:01+DRB1*14:04^DQB1*03:03+DQB1*05:03	0.000234
A*11:02+A*11:02^C*01:02+C*03:04^B*13:01+B*46:01^DRB1*09:01+DRB1*14:05^DQB1*03:03+DQB1*05:03	0.000234
A*02:03+A*31:01^C*03:03+C*15:02^B*15:12+B*51:02^DRB1*14:03+DRB1*15:02^DQB1*03:01+DQB1*05:02	0.000234
A*02:03+A*02:07^C*01:02+C*07:02^B*38:02+B*46:01^DRB1*04:03+DRB1*09:01^DQB1*03:02+DQB1*03:03	0.000234
A*02:07+A*24:07^C*01:02+C*04:01^B*35:05+B*46:01^DRB1*04:05+DRB1*09:01^DQB1*03:03+DQB1*05:03	0.000234
A*24:07+A*24:10^C*01:02+C*04:01^B*35:05+B*46:01^DRB1*09:01+DRB1*12:02^DQB1*03:01+DQB1*03:03	0.000234
A*24:02+A*33:03^C*01:02+C*03:02^B*46:01+B*58:01^DRB1*11:01+DRB1*14:01^DQB1*03:01+DQB1*05:02	0.000234
A*11:01+A*24:07^C*03:02+C*14:02^B*51:01+B*58:01^DRB1*03:01+DRB1*04:03^DQB1*02:01+DQB1*03:02	0.000234
A*11:01+A*68:01^C*12:03+C*16:02^B*15:32+B*51:01^DRB1*04:03+DRB1*12:02^DQB1*03:01+DQB1*03:02	0.000234
A*11:01+A*31:01^C*03:04+C*07:02^B*40:01+B*40:01^DRB1*08:03+DRB1*12:01^DQB1*03:01+DQB1*06:01	0.000234
A*01:01+A*02:01^C*04:01+C*14:02^B*35:03+B*51:01^DRB1*09:01+DRB1*13:01^DQB1*03:03+DQB1*06:03	0.000234
A*02:01+A*11:01^C*08:01+C*08:01^B*15:02+B*48:01^DRB1*12:02+DRB1*15:01^DQB1*03:01+DQB1*05:01	0.000234
A*24:02+A*24:07^C*03:04+C*04:01^B*35:05+B*40:06^DRB1*04:10+DRB1*12:02^DQB1*03:01+DQB1*04:02	0.000234
A*03:02+A*33:03^C*07:02+C*15:07^B*07:02+B*40:06^DRB1*04:03+DRB1*07:01^DQB1*02:01+DQB1*03:02	0.000234
A*01:01+A*24:02^C*03:02+C*06:02^B*57:01+B*58:01^DRB1*07:01+DRB1*13:02^DQB1*03:03+DQB1*06:09	0.000234
A*03:01+A*11:01^C*05:01+C*07:02^B*44:02+B*46:01^DRB1*04:01+DRB1*04:03^DQB1*03:01+DQB1*03:02	0.000234
A*11:01+A*11:01^C*01:02+C*08:02^B*14:02+B*55:01^DRB1*01:02+DRB1*14:01^DQB1*05:01+DQB1*05:03	0.000234
A*11:01+A*11:02^C*03:03+C*08:01^B*15:02+B*15:11^DRB1*09:01+DRB1*15:01^DQB1*03:03+DQB1*06:01	0.000234
A*02:01+A*33:03^C*03:02+C*03:04^B*40:02+B*58:01^DRB1*04:05+DRB1*09:01^DQB1*03:03+DQB1*04:01	0.000234
A*02:01+A*30:01^C*08:01+C*14:03^B*40:06+B*44:03^DRB1*09:01+DRB1*13:02^DQB1*03:03+DQB1*06:04	0.000234
A*02:07+A*11:01^C*01:02+C*14:02^B*51:01+B*56:03^DRB1*09:01+DRB1*09:01^DQB1*03:03+DQB1*03:03	0.000234
A*24:02+A*24:02^C*01:02+C*15:02^B*40:06+B*55:01^DRB1*04:01+DRB1*13:02^DQB1*03:01+DQB1*06:04	0.000234
A*02:06+A*34:01^C*04:03+C*04:06^B*13:01+B*15:21^DRB1*12:02+DRB1*15:02^DQB1*03:01+DQB1*05:02	0.000234
A*11:01+A*24:07^C*03:03+C*08:01^B*48:01+B*58:01^DRB1*03:01+DRB1*11:01^DQB1*02:01+DQB1*03:01	0.000234
A*01:01+A*26:01^C*07:02+C*08:01^B*15:02+B*38:02^DRB1*09:01+DRB1*12:02^DQB1*03:01+DQB1*03:03	0.000234
A*01:01+A*24:07^C*06:02+C*08:01^B*15:02+B*37:01^DRB1*10:01+DRB1*16:02^DQB1*05:01+DQB1*05:02	0.000234
A*01:01+A*23:01^C*03:04+C*06:02^B*08:01+B*53:01^DRB1*07:01+DRB1*16:02^DQB1*02:01+DQB1*05:02	0.000234
A*11:02+A*68:01^C*12:02+C*12:02^B*46:01+B*52:01^DRB1*07:01+DRB1*14:01^DQB1*02:01+DQB1*05:02	0.000234
A*24:07+A*34:01^C*07:02+C*07:02^B*15:35+B*38:02^DRB1*15:02+DRB1*15:02^DQB1*05:02+DQB1*05:02	0.000234
A*24:03+A*33:03^C*03:02+C*12:04^B*51:06+B*58:01^DRB1*07:01+DRB1*07:01^DQB1*02:01+DQB1*03:03	0.000234
A*11:01+A*24:07^C*01:02+C*12:02^B*35:01+B*52:01^DRB1*04:03+DRB1*14:15^DQB1*03:02+DQB1*05:03	0.000234
A*02:07+A*11:01^C*07:02+C*08:01^B*15:02+B*55:02^DRB1*12:02+DRB1*15:01^DQB1*03:01+DQB1*06:01	0.000234
A*02:06+A*33:03^C*03:04+C*03:04^B*15:01+B*40:01^DRB1*08:03+DRB1*09:01^DQB1*03:03+DQB1*06:01	0.000234
A*24:02+A*34:01^C*04:01+C*07:02^B*15:35+B*40:01^DRB1*04:05+DRB1*09:01^DQB1*03:03+DQB1*04:02	0.000234
A*01:01+A*02:01^C*06:02+C*07:02^B*37:01+B*39:01^DRB1*10:01+DRB1*14:01^DQB1*05:01+DQB1*05:02	0.000234
A*11:01+A*33:03^C*03:02+C*03:04^B*13:01+B*58:01^DRB1*03:01+DRB1*04:05^DQB1*02:01+DQB1*03:01	0.000234
A*02:01+A*24:02^C*07:02+C*08:01^B*07:05+B*15:35^DRB1*15:02+DRB1*15:02^DQB1*05:01+DQB1*05:01	0.000234
A*02:03+A*24:02^C*07:02+C*08:01^B*38:02+B*40:06^DRB1*04:03+DRB1*16:02^DQB1*03:02+DQB1*05:02	0.000234
A*02:03+A*11:01^C*03:04+C*07:02^B*15:35+B*40:01^DRB1*09:01+DRB1*12:02^DQB1*03:01+DQB1*03:03	0.000234
A*29:01+A*30:01^C*07:02+C*15:05^B*07:02+B*07:05^DRB1*10:01+DRB1*15:01^DQB1*05:01+DQB1*06:02	0.000234
A*02:01+A*33:03^C*03:02+C*03:03^B*39:01+B*58:01^DRB1*08:03+DRB1*11:01^DQB1*03:01+DQB1*06:01	0.000234
A*01:01+A*11:01^C*06:02+C*07:02^B*37:01+B*40:01^DRB1*10:01+DRB1*12:02^DQB1*03:01+DQB1*05:01	0.000234
A*02:01+A*11:01^C*08:01+C*15:02^B*15:02+B*51:01^DRB1*12:01+DRB1*12:02^DQB1*03:01+DQB1*03:01	0.000234
A*01:01+A*02:01^C*06:02+C*08:01^B*15:01+B*57:01^DRB1*07:01+DRB1*15:01^DQB1*03:03+DQB1*06:02	0.000234
A*02:11+A*33:03^C*07:01+C*15:02^B*40:06+B*44:03^DRB1*04:03+DRB1*07:01^DQB1*02:01+DQB1*03:02	0.000234
A*02:03+A*02:07^C*07:02+C*08:01^B*52:01+B*58:01^DRB1*03:01+DRB1*14:04^DQB1*02:01+DQB1*05:03	0.000234
A*03:01+A*31:01^C*01:02+C*02:02^B*27:05+B*54:01^DRB1*08:03+DRB1*11:01^DQB1*03:01+DQB1*06:01	0.000234
A*24:02+A*24:02^C*01:02+C*03:03^B*55:01+B*56:01^DRB1*13:02+DRB1*15:02^DQB1*06:01+DQB1*06:04	0.000234
A*11:01+A*11:01^C*07:02+C*07:02^B*15:35+B*38:02^DRB1*15:02+DRB1*15:02^DQB1*05:02+DQB1*05:02	0.000234
A*11:01+A*33:03^C*03:02+C*03:04^B*40:01+B*58:01^DRB1*01:01+DRB1*15:01^DQB1*05:01+DQB1*05:02	0.000234
A*33:03+A*33:03^C*03:02+C*03:04^B*13:01+B*58:01^DRB1*08:03+DRB1*08:03^DQB1*06:01+DQB1*06:01	0.000234
A*11:02+A*24:02^C*01:02+C*07:02^B*40:01+B*54:01^DRB1*04:05+DRB1*09:01^DQB1*03:02+DQB1*04:01	0.000234
A*24:02+A*31:01^C*07:02+C*08:01^B*48:01+B*52:01^DRB1*12:02+DRB1*15:01^DQB1*03:01+DQB1*05:02	0.000234
A*24:02+A*33:03^C*03:04+C*12:03^B*13:01+B*35:03^DRB1*14:01+DRB1*16:02^DQB1*05:02+DQB1*05:03	0.000234
A*02:06+A*24:02^C*07:02+C*07:02^B*38:02+B*38:02^DRB1*15:02+DRB1*15:02^DQB1*05:02+DQB1*05:02	0.000234
A*02:01+A*11:01^C*07:02+C*14:02^B*40:01+B*51:01^DRB1*08:02+DRB1*08:03^DQB1*04:02+DQB1*06:01	0.000234
A*02:01+A*24:02^C*03:03+C*14:02^B*15:11+B*51:01^DRB1*04:03+DRB1*09:01^DQB1*03:02+DQB1*03:03	0.000234
A*11:01+A*11:01^C*01:02+C*14:02^B*46:01+B*51:01^DRB1*04:05+DRB1*12:02^DQB1*04:01+DQB1*05:02	0.000234
A*11:01+A*11:02^C*07:02+C*12:02^B*27:04+B*40:01^DRB1*08:03+DRB1*12:01^DQB1*03:01+DQB1*06:01	0.000234
A*24:02+A*33:03^C*02:02+C*03:02^B*27:05+B*58:01^DRB1*03:01+DRB1*11:02^DQB1*02:01+DQB1*03:01	0.000234
A*11:01+A*11:01^C*01:02+C*03:04^B*13:01+B*40:01^DRB1*04:05+DRB1*11:01^DQB1*03:01+DQB1*04:01	0.000234
A*02:01+A*11:01^C*01:02+C*03:04^B*13:01+B*27:05^DRB1*14:01+DRB1*15:01^DQB1*05:02+DQB1*05:03	0.000234
A*01:01+A*24:02^C*01:02+C*06:02^B*54:01+B*57:01^DRB1*04:05+DRB1*07:01^DQB1*03:03+DQB1*04:01	0.000234
A*11:01+A*24:02^C*08:01+C*08:01^B*15:18+B*40:06^DRB1*09:01+DRB1*11:01^DQB1*03:01+DQB1*03:03	0.000234
A*02:01+A*24:02^C*07:01+C*07:02^B*07:02+B*44:03^DRB1*07:01+DRB1*07:01^DQB1*02:01+DQB1*02:01	0.000234
A*11:02+A*33:03^C*05:01+C*07:02^B*40:01+B*44:02^DRB1*13:01+DRB1*15:01^DQB1*05:02+DQB1*06:03	0.000234
A*02:06+A*11:01^C*08:01+C*15:02^B*15:02+B*40:06^DRB1*14:04+DRB1*15:01^DQB1*05:03+DQB1*06:01	0.000234
A*02:03+A*11:01^C*01:02+C*08:01^B*15:02+B*54:01^DRB1*04:05+DRB1*12:02^DQB1*03:01+DQB1*04:01	0.000234
A*02:03+A*26:01^C*04:03+C*14:02^B*15:12+B*51:01^DRB1*08:03+DRB1*15:02^DQB1*05:02+DQB1*06:01	0.000234
A*03:01+A*33:03^C*04:01+C*07:02^B*07:02+B*35:01^DRB1*12:02+DRB1*14:04^DQB1*03:01+DQB1*05:03	0.000234
A*11:01+A*33:03^C*01:02+C*03:02^B*15:01+B*58:01^DRB1*11:01+DRB1*12:01^DQB1*03:01+DQB1*03:01	0.000234
A*01:01+A*11:01^C*03:02+C*14:02^B*51:01+B*58:01^DRB1*08:03+DRB1*13:02^DQB1*06:01+DQB1*06:09	0.000234
A*11:01+A*11:01^C*02:02+C*03:03^B*27:05+B*35:01^DRB1*14:07+DRB1*16:02^DQB1*05:02+DQB1*05:03	0.000234
A*02:06+A*11:01^C*01:02+C*07:02^B*40:01+B*54:01^DRB1*04:01+DRB1*04:03^DQB1*03:01+DQB1*03:02	0.000234
A*02:01+A*03:01^C*12:02+C*15:02^B*40:06+B*52:01^DRB1*04:03+DRB1*15:01^DQB1*03:02+DQB1*06:01	0.000234
A*11:01+A*34:05^C*07:02+C*08:01^B*15:13+B*38:02^DRB1*12:02+DRB1*15:02^DQB1*03:01+DQB1*05:02	0.000234
A*11:01+A*68:01^C*01:02+C*15:02^B*40:06+B*55:01^DRB1*13:01+DRB1*15:01^DQB1*06:01+DQB1*06:03	0.000234
A*24:02+A*32:01^C*01:02+C*04:01^B*35:01+B*54:01^DRB1*12:02+DRB1*14:05^DQB1*03:01+DQB1*05:03	0.000234
A*02:06+A*11:01^C*08:01+C*15:02^B*15:02+B*51:02^DRB1*09:01+DRB1*12:02^DQB1*03:01+DQB1*03:03	0.000234
A*24:02+A*30:01^C*01:02+C*06:02^B*13:02+B*46:01^DRB1*07:01+DRB1*11:01^DQB1*02:01+DQB1*03:01	0.000234
A*02:07+A*24:02^C*01:02+C*07:02^B*40:01+B*46:01^DRB1*09:01+DRB1*11:19^DQB1*03:01+DQB1*03:03	0.000234
A*02:01+A*11:01^C*01:02+C*07:04^B*18:01+B*46:01^DRB1*11:01+DRB1*15:02^DQB1*03:01+DQB1*05:01	0.000234
A*02:07+A*33:03^C*03:04+C*14:02^B*13:01+B*51:01^DRB1*03:01+DRB1*16:02^DQB1*02:01+DQB1*05:02	0.000234
A*11:01+A*24:02^C*08:01+C*08:03^B*15:02+B*48:01^DRB1*12:02+DRB1*15:01^DQB1*03:01+DQB1*06:02	0.000234
A*01:01+A*03:01^C*06:02+C*15:02^B*37:01+B*40:02^DRB1*10:01+DRB1*14:15^DQB1*05:01+DQB1*05:03	0.000234
A*11:01+A*11:01^C*07:02+C*08:01^B*15:02+B*39:01^DRB1*08:03+DRB1*12:02^DQB1*03:01+DQB1*06:01	0.000234
A*11:01+A*11:01^C*01:02+C*07:02^B*39:01+B*56:03^DRB1*04:04+DRB1*14:01^DQB1*03:02+DQB1*05:02	0.000234
A*03:01+A*24:02^C*07:01+C*15:02^B*08:01+B*40:06^DRB1*03:01+DRB1*14:04^DQB1*02:01+DQB1*05:03	0.000234
A*11:01+A*24:02^C*06:02+C*07:02^B*07:02+B*57:01^DRB1*07:01+DRB1*07:01^DQB1*02:01+DQB1*03:03	0.000234
A*02:01+A*02:07^C*01:02+C*07:02^B*39:01+B*46:01^DRB1*04:05+DRB1*08:03^DQB1*04:01+DQB1*06:01	0.000234
A*11:01+A*11:01^C*01:02+C*04:01^B*40:01+B*46:01^DRB1*09:01+DRB1*12:01^DQB1*03:01+DQB1*03:03	0.000234
A*02:06+A*32:01^C*12:02+C*12:04^B*51:06+B*52:01^DRB1*01:01+DRB1*07:01^DQB1*03:03+DQB1*05:01	0.000234
A*02:01+A*02:01^C*03:03+C*14:02^B*15:11+B*51:01^DRB1*08:03+DRB1*12:02^DQB1*03:01+DQB1*06:01	0.000234
A*02:07+A*24:03^C*01:02+C*03:03^B*15:12+B*46:01^DRB1*09:01+DRB1*12:02^DQB1*03:01+DQB1*03:03	0.000234
A*01:01+A*68:01^C*06:02+C*15:02^B*40:06+B*57:01^DRB1*04:04+DRB1*15:02^DQB1*03:02+DQB1*06:01	0.000234
A*24:02+A*33:03^C*03:02+C*03:04^B*40:01+B*58:01^DRB1*11:01+DRB1*13:02^DQB1*03:01+DQB1*06:04	0.000234
A*02:03+A*24:02^C*04:01+C*07:02^B*38:02+B*40:01^DRB1*15:02+DRB1*16:02^DQB1*05:01+DQB1*05:02	0.000234
A*02:01+A*02:01^C*03:04+C*04:01^B*35:01+B*40:01^DRB1*11:01+DRB1*14:03^DQB1*03:01+DQB1*03:01	0.000234
A*26:35+A*31:01^C*14:02+C*15:02^B*51:01+B*51:02^DRB1*09:01+DRB1*16:02^DQB1*03:03+DQB1*05:02	0.000234
A*33:03+A*33:03^C*03:02+C*03:04^B*40:01+B*58:01^DRB1*03:01+DRB1*15:01^DQB1*02:01+DQB1*05:02	0.000234
A*02:03+A*33:03^C*03:02+C*07:02^B*38:02+B*58:01^DRB1*08:03+DRB1*13:02^DQB1*06:01+DQB1*06:03	0.000234
A*02:01+A*11:01^C*07:04+C*08:01^B*15:02+B*51:01^DRB1*09:01+DRB1*12:02^DQB1*03:01+DQB1*03:03	0.000234
A*02:06+A*24:02^C*03:03+C*08:01^B*15:07+B*40:06^DRB1*04:03+DRB1*08:03^DQB1*03:02+DQB1*06:01	0.000234
A*03:01+A*03:01^C*02:02+C*12:02^B*27:05+B*52:01^DRB1*09:01+DRB1*15:02^DQB1*03:03+DQB1*06:01	0.000234
A*02:06+A*24:02^C*01:02+C*15:02^B*40:01+B*54:01^DRB1*04:05+DRB1*04:05^DQB1*04:01+DQB1*04:01	0.000234
A*02:01+A*02:01^C*06:02+C*07:02^B*13:02+B*15:18^DRB1*09:01+DRB1*15:01^DQB1*03:03+DQB1*06:02	0.000234
A*11:01+A*24:07^C*03:04+C*14:02^B*27:06+B*51:01^DRB1*12:02+DRB1*14:04^DQB1*03:01+DQB1*05:03	0.000234
A*01:03+A*74:01^C*07:02+C*15:05^B*38:02+B*73:01^DRB1*10:01+DRB1*15:04^DQB1*05:01+DQB1*05:02	0.000234
A*02:07+A*24:02^C*01:02+C*07:02^B*38:02+B*46:01^DRB1*15:01+DRB1*15:02^DQB1*05:02+DQB1*05:02	0.000234
A*11:01+A*33:03^C*07:01+C*15:02^B*44:03+B*51:02^DRB1*07:01+DRB1*09:01^DQB1*02:01+DQB1*03:03	0.000234
A*02:01+A*11:01^C*07:02+C*14:02^B*40:01+B*51:01^DRB1*09:01+DRB1*11:01^DQB1*03:01+DQB1*03:03	0.000234
A*02:03+A*11:01^C*03:04+C*07:02^B*13:01+B*40:01^DRB1*12:02+DRB1*15:02^DQB1*03:01+DQB1*05:02	0.000234
A*11:01+A*30:01^C*03:04+C*15:02^B*40:01+B*40:01^DRB1*11:01+DRB1*12:02^DQB1*03:01+DQB1*03:01	0.000234
A*33:03+A*68:01^C*03:02+C*14:02^B*40:01+B*58:01^DRB1*03:01+DRB1*11:01^DQB1*02:01+DQB1*03:01	0.000234
A*02:01+A*02:07^C*01:02+C*07:02^B*38:02+B*46:01^DRB1*08:03+DRB1*09:01^DQB1*03:03+DQB1*06:01	0.000234
A*11:01+A*11:02^C*03:03+C*12:02^B*18:01+B*27:04^DRB1*09:01+DRB1*15:02^DQB1*03:03+DQB1*05:02	0.000234
A*02:01+A*11:01^C*03:04+C*08:01^B*15:02+B*40:01^DRB1*09:01+DRB1*12:02^DQB1*03:01+DQB1*03:03	0.000234
A*11:01+A*24:02^C*12:02+C*16:02^B*40:06+B*40:06^DRB1*10:01+DRB1*11:01^DQB1*03:01+DQB1*05:01	0.000234
A*02:11+A*03:01^C*03:04+C*12:02^B*35:01+B*52:01^DRB1*11:01+DRB1*15:01^DQB1*03:01+DQB1*06:01	0.000234
A*02:07+A*33:03^C*01:02+C*03:02^B*46:01+B*58:01^DRB1*09:01+DRB1*12:02^DQB1*03:01+DQB1*03:03	0.000234
A*11:01+A*26:01^C*08:01+C*16:02^B*15:02+B*51:01^DRB1*03:01+DRB1*13:12^DQB1*02:01+DQB1*03:01	0.000234
A*02:01+A*30:01^C*07:01+C*12:02^B*49:01+B*52:01^DRB1*13:01+DRB1*14:19^DQB1*03:01+DQB1*06:03	0.000234
A*11:01+A*68:01^C*03:03+C*12:02^B*15:11+B*52:01^DRB1*07:01+DRB1*15:01^DQB1*02:01+DQB1*06:02	0.000234
A*11:01+A*24:02^C*06:02+C*08:01^B*15:02+B*57:01^DRB1*07:01+DRB1*10:01^DQB1*03:03+DQB1*05:01	0.000234
A*02:06+A*11:01^C*08:01+C*12:02^B*15:02+B*27:04^DRB1*12:02+DRB1*12:02^DQB1*03:01+DQB1*03:01	0.000234
A*02:01+A*03:01^C*03:03+C*03:03^B*35:01+B*55:01^DRB1*11:01+DRB1*15:02^DQB1*03:01+DQB1*06:01	0.000234
A*11:01+A*11:01^C*07:02+C*07:02^B*13:01+B*54:01^DRB1*04:05+DRB1*12:02^DQB1*03:01+DQB1*04:01	0.000234
A*11:01+A*11:03^C*07:01+C*07:02^B*44:03+B*52:01^DRB1*07:01+DRB1*16:02^DQB1*02:01+DQB1*05:02	0.000234
A*01:01+A*02:06^C*07:01+C*08:01^B*15:17+B*46:01^DRB1*04:06+DRB1*13:02^DQB1*03:02+DQB1*06:04	0.000234
A*11:01+A*24:07^C*07:02+C*14:02^B*15:35+B*51:01^DRB1*11:01+DRB1*15:02^DQB1*03:01+DQB1*05:02	0.000234
A*01:01+A*02:06^C*03:03+C*12:02^B*40:02+B*52:01^DRB1*15:01+DRB1*15:02^DQB1*06:01+DQB1*06:02	0.000234
A*02:01+A*02:01^C*07:01+C*07:02^B*08:01+B*18:01^DRB1*03:01+DRB1*11:01^DQB1*02:01+DQB1*03:01	0.000234
A*11:01+A*11:01^C*03:04+C*04:01^B*13:01+B*15:27^DRB1*04:06+DRB1*16:02^DQB1*03:02+DQB1*05:02	0.000234
A*29:01+A*33:03^C*03:02+C*03:02^B*58:01+B*58:01^DRB1*03:01+DRB1*04:05^DQB1*02:01+DQB1*04:01	0.000234
A*11:01+A*11:01^C*01:02+C*04:06^B*13:01+B*46:01^DRB1*09:01+DRB1*15:02^DQB1*03:03+DQB1*05:01	0.000234
A*02:01+A*03:02^C*04:01+C*15:04^B*35:03+B*51:01^DRB1*13:01+DRB1*15:01^DQB1*06:01+DQB1*06:03	0.000234
A*02:03+A*02:07^C*01:02+C*12:03^B*46:01+B*55:02^DRB1*09:01+DRB1*16:02^DQB1*03:03+DQB1*05:02	0.000234
A*24:02+A*26:01^C*07:02+C*08:01^B*40:02+B*48:01^DRB1*04:05+DRB1*15:02^DQB1*04:01+DQB1*05:01	0.000234
A*11:01+A*24:02^C*08:01+C*14:02^B*48:01+B*51:01^DRB1*04:03+DRB1*14:01^DQB1*03:02+DQB1*05:02	0.000234
A*02:01+A*31:01^C*03:03+C*03:04^B*13:01+B*35:01^DRB1*09:01+DRB1*12:02^DQB1*03:01+DQB1*03:03	0.000234
A*31:01+A*34:01^C*04:01+C*04:03^B*15:21+B*15:27^DRB1*08:03+DRB1*09:01^DQB1*03:03+DQB1*06:01	0.000234
A*02:01+A*33:03^C*03:03+C*03:04^B*15:05+B*40:01^DRB1*08:03+DRB1*15:02^DQB1*03:01+DQB1*05:03	0.000234
A*11:01+A*26:01^C*03:04+C*07:02^B*13:01+B*40:01^DRB1*04:05+DRB1*15:01^DQB1*03:02+DQB1*06:01	0.000234
A*11:02+A*24:02^C*07:02+C*12:02^B*40:01+B*52:01^DRB1*15:01+DRB1*15:02^DQB1*06:01+DQB1*06:01	0.000234
A*24:02+A*68:01^C*03:04+C*07:01^B*18:01+B*40:01^DRB1*13:01+DRB1*15:01^DQB1*06:01+DQB1*06:03	0.000234
A*03:01+A*24:10^C*04:01+C*04:01^B*35:03+B*35:30^DRB1*12:02+DRB1*13:01^DQB1*05:02+DQB1*06:03	0.000234
A*02:03+A*11:01^C*07:02+C*08:01^B*15:02+B*40:01^DRB1*15:01+DRB1*15:02^DQB1*05:01+DQB1*06:02	0.000234
A*24:02+A*33:03^C*07:01+C*15:02^B*44:03+B*48:01^DRB1*09:01+DRB1*15:01^DQB1*03:03+DQB1*06:01	0.000234
A*02:11+A*68:01^C*07:04+C*14:02^B*15:18+B*51:01^DRB1*04:03+DRB1*04:05^DQB1*03:01+DQB1*03:02	0.000234
A*33:03+A*33:03^C*03:02+C*16:02^B*35:03+B*51:01^DRB1*13:01+DRB1*14:01^DQB1*05:02+DQB1*06:03	0.000234
A*24:02+A*33:03^C*03:02+C*14:02^B*51:01+B*58:01^DRB1*03:01+DRB1*09:01^DQB1*02:01+DQB1*03:03	0.000234
A*02:01+A*26:02^C*01:02+C*03:04^B*40:02+B*51:01^DRB1*11:01+DRB1*15:02^DQB1*03:01+DQB1*06:01	0.000234
A*33:03+A*68:01^C*07:01+C*07:02^B*40:06+B*44:03^DRB1*10:01+DRB1*15:02^DQB1*05:01+DQB1*06:01	0.000234
A*24:02+A*32:01^C*04:01+C*07:02^B*40:01+B*44:03^DRB1*04:03+DRB1*07:01^DQB1*02:01+DQB1*03:02	0.000234
A*24:02+A*24:02^C*01:02+C*03:17^B*40:01+B*46:01^DRB1*09:01+DRB1*14:01^DQB1*03:03+DQB1*05:02	0.000234
A*11:01+A*11:01^C*03:03+C*08:01^B*15:02+B*40:02^DRB1*09:01+DRB1*12:02^DQB1*03:01+DQB1*03:03	0.000234
A*11:01+A*31:01^C*04:01+C*15:02^B*35:03+B*51:02^DRB1*03:01+DRB1*04:03^DQB1*02:01+DQB1*03:02	0.000234
A*02:01+A*11:01^C*03:03+C*08:01^B*15:02+B*35:01^DRB1*12:02+DRB1*12:02^DQB1*03:01+DQB1*03:01	0.000234
A*02:01+A*02:06^C*03:04+C*04:01^B*15:01+B*40:01^DRB1*04:05+DRB1*04:06^DQB1*03:02+DQB1*04:01	0.000234
A*11:01+A*33:03^C*03:03+C*14:02^B*15:01+B*44:03^DRB1*13:02+DRB1*15:01^DQB1*06:02+DQB1*06:04	0.000234
A*02:01+A*24:02^C*07:02+C*12:03^B*07:02+B*35:03^DRB1*07:01+DRB1*10:01^DQB1*02:01+DQB1*05:01	0.000234
A*11:01+A*24:02^C*07:02+C*07:02^B*15:141+B*39:01^DRB1*08:03+DRB1*15:01^DQB1*06:01+DQB1*06:74	0.000234
A*02:07+A*32:01^C*01:02+C*04:01^B*44:03+B*46:01^DRB1*04:05+DRB1*07:01^DQB1*02:01+DQB1*04:01	0.000234
A*24:02+A*24:02^C*03:02+C*12:03^B*35:03+B*58:01^DRB1*13:02+DRB1*15:02^DQB1*06:01+DQB1*06:09	0.000234
A*24:02+A*24:02^C*03:03+C*08:01^B*35:01+B*40:06^DRB1*04:03+DRB1*11:01^DQB1*03:01+DQB1*03:02	0.000234
A*24:02+A*29:01^C*08:01+C*15:05^B*07:05+B*40:06^DRB1*08:03+DRB1*10:01^DQB1*05:01+DQB1*06:01	0.000234
A*02:07+A*11:01^C*01:02+C*01:02^B*46:01+B*56:01^DRB1*16:02+DRB1*16:02^DQB1*05:02+DQB1*05:02	0.000234
A*02:07+A*29:01^C*03:02+C*15:05^B*07:05+B*58:01^DRB1*03:01+DRB1*10:01^DQB1*02:01+DQB1*05:01	0.000234
A*02:05+A*11:01^C*01:02+C*03:04^B*15:01+B*40:01^DRB1*11:01+DRB1*11:01^DQB1*03:01+DQB1*03:01	0.000234
A*02:01+A*02:01^C*03:04+C*07:02^B*40:01+B*40:01^DRB1*04:05+DRB1*12:02^DQB1*03:01+DQB1*04:02	0.000234
A*02:01+A*33:03^C*03:02+C*08:01^B*40:06+B*58:01^DRB1*03:01+DRB1*04:03^DQB1*02:01+DQB1*03:02	0.000234
A*02:01+A*11:02^C*07:02+C*12:02^B*27:04+B*40:01^DRB1*12:01+DRB1*14:05^DQB1*05:02+DQB1*05:03	0.000234
A*11:01+A*11:01^C*12:03+C*14:02^B*35:03+B*51:01^DRB1*04:01+DRB1*11:01^DQB1*03:01+DQB1*03:02	0.000234
A*11:01+A*11:04^C*12:02+C*14:02^B*18:01+B*51:02^DRB1*12:02+DRB1*12:02^DQB1*03:01+DQB1*03:01	0.000234
A*02:06+A*33:03^C*08:01+C*12:03^B*15:02+B*35:03^DRB1*12:02+DRB1*14:01^DQB1*03:01+DQB1*05:03	0.000234
A*02:07+A*33:03^C*03:02+C*12:03^B*38:01+B*58:01^DRB1*07:01+DRB1*11:01^DQB1*02:01+DQB1*03:01	0.000234
A*01:01+A*02:16^C*06:02+C*12:03^B*39:01+B*39:01^DRB1*04:04+DRB1*07:01^DQB1*02:01+DQB1*03:02	0.000234
A*01:01+A*11:01^C*12:02+C*12:02^B*27:04+B*52:01^DRB1*04:03+DRB1*14:01^DQB1*03:05+DQB1*05:03	0.000234
A*24:02+A*33:03^C*03:02+C*03:04^B*40:01+B*58:01^DRB1*03:01+DRB1*12:01^DQB1*02:01+DQB1*03:01	0.000234
A*24:02+A*24:02^C*07:01+C*08:01^B*48:01+B*49:01^DRB1*01:01+DRB1*07:01^DQB1*03:03+DQB1*05:01	0.000234
A*02:01+A*24:02^C*03:04+C*07:02^B*13:01+B*39:01^DRB1*08:09+DRB1*16:02^DQB1*04:02+DQB1*05:02	0.000234
A*11:01+A*24:02^C*03:03+C*07:02^B*07:02+B*15:07^DRB1*14:01+DRB1*15:01^DQB1*05:02+DQB1*06:02	0.000234
A*02:07+A*33:03^C*01:03+C*03:02^B*46:01+B*58:01^DRB1*03:01+DRB1*09:01^DQB1*03:03+DQB1*05:02	0.000234
A*02:06+A*26:01^C*03:04+C*04:01^B*13:01+B*15:27^DRB1*04:06+DRB1*15:01^DQB1*03:02+DQB1*06:01	0.000234
A*24:02+A*33:03^C*03:02+C*05:01^B*44:02+B*58:01^DRB1*03:01+DRB1*10:01^DQB1*02:01+DQB1*05:01	0.000234
A*02:11+A*11:01^C*04:01+C*12:02^B*35:01+B*52:01^DRB1*04:03+DRB1*15:01^DQB1*03:02+DQB1*06:02	0.000234
A*02:03+A*02:07^C*01:02+C*07:02^B*46:01+B*52:01^DRB1*09:01+DRB1*14:04^DQB1*03:03+DQB1*05:03	0.000234
A*01:01+A*11:01^C*08:01+C*15:02^B*15:02+B*40:06^DRB1*12:02+DRB1*15:02^DQB1*03:01+DQB1*06:01	0.000234
A*01:01+A*03:01^C*07:02+C*12:02^B*07:02+B*52:01^DRB1*11:01+DRB1*15:01^DQB1*03:01+DQB1*06:02	0.000234
A*24:02+A*24:02^C*03:04+C*03:04^B*27:06+B*27:06^DRB1*15:02+DRB1*15:02^DQB1*05:01+DQB1*05:02	0.000234
A*11:01+A*33:03^C*15:02+C*16:02^B*40:06+B*51:01^DRB1*04:03+DRB1*10:01^DQB1*03:02+DQB1*05:01	0.000234
A*02:03+A*02:07^C*01:02+C*03:04^B*13:01+B*46:01^DRB1*04:05+DRB1*16:02^DQB1*04:01+DQB1*05:02	0.000234
A*02:06+A*68:01^C*01:02+C*06:02^B*55:02+B*57:01^DRB1*07:01+DRB1*14:01^DQB1*03:03+DQB1*05:03	0.000234
A*11:01+A*11:01^C*07:02+C*08:01^B*40:01+B*81:01^DRB1*08:09+DRB1*12:01^DQB1*03:01+DQB1*04:02	0.000234
A*11:01+A*32:01^C*14:02+C*14:03^B*44:03+B*51:07^DRB1*01:01+DRB1*12:02^DQB1*03:01+DQB1*05:01	0.000234
A*02:01+A*02:01^C*08:01+C*08:01^B*15:01+B*15:13^DRB1*14:02+DRB1*15:02^DQB1*03:01+DQB1*05:02	0.000234
A*11:01+A*11:01^C*03:04+C*07:02^B*13:01+B*40:01^DRB1*09:01+DRB1*16:02^DQB1*03:03+DQB1*05:02	0.000234
A*11:01+A*33:03^C*03:02+C*03:03^B*15:05+B*58:01^DRB1*14:04+DRB1*15:01^DQB1*05:03+DQB1*06:02	0.000234
A*02:07+A*03:01^C*01:02+C*02:02^B*27:05+B*46:01^DRB1*04:08+DRB1*14:01^DQB1*03:01+DQB1*05:02	0.000234
A*11:01+A*11:01^C*03:03+C*07:02^B*15:01+B*40:01^DRB1*09:01+DRB1*09:01^DQB1*03:02+DQB1*03:03	0.000234
A*01:01+A*26:01^C*07:04+C*15:02^B*15:18+B*40:02^DRB1*04:01+DRB1*11:01^DQB1*03:01+DQB1*03:01	0.000234
A*02:01+A*02:07^C*01:02+C*08:01^B*15:02+B*46:01^DRB1*09:01+DRB1*14:01^DQB1*03:03+DQB1*05:02	0.000234
A*11:01+A*24:02^C*03:04+C*08:01^B*13:01+B*40:06^DRB1*08:03+DRB1*15:01^DQB1*06:01+DQB1*06:01	0.000234
A*02:07+A*33:03^C*01:02+C*07:02^B*38:02+B*46:01^DRB1*14:07+DRB1*15:02^DQB1*05:01+DQB1*05:03	0.000234
A*02:03+A*11:02^C*01:02+C*12:02^B*27:04+B*55:02^DRB1*04:04+DRB1*09:01^DQB1*03:02+DQB1*03:03	0.000234
A*11:01+A*11:01^C*07:02+C*12:03^B*40:01+B*55:02^DRB1*12:01+DRB1*15:02^DQB1*03:01+DQB1*05:02	0.000234
A*24:02+A*33:03^C*03:03+C*07:01^B*40:02+B*44:03^DRB1*12:01+DRB1*14:07^DQB1*02:01+DQB1*05:02	0.000234
A*11:01+A*24:02^C*01:02+C*08:01^B*15:02+B*54:01^DRB1*04:05+DRB1*08:03^DQB1*04:01+DQB1*06:01	0.000234
A*02:01+A*24:02^C*14:02+C*14:02^B*51:01+B*51:01^DRB1*12:02+DRB1*12:02^DQB1*03:01+DQB1*03:01	0.000234
A*02:06+A*32:01^C*04:01+C*15:02^B*40:01+B*44:03^DRB1*07:01+DRB1*15:01^DQB1*02:01+DQB1*05:02	0.000234
A*02:01+A*24:07^C*07:04+C*08:01^B*15:02+B*18:01^DRB1*12:02+DRB1*15:02^DQB1*03:01+DQB1*05:01	0.000234
A*02:06+A*02:07^C*01:02+C*07:02^B*46:01+B*56:01^DRB1*04:06+DRB1*09:01^DQB1*03:02+DQB1*03:03	0.000234
A*02:03+A*11:01^C*04:03+C*07:02^B*15:25+B*38:02^DRB1*14:01+DRB1*16:02^DQB1*05:02+DQB1*05:02	0.000234
A*24:02+A*24:02^C*01:02+C*01:02^B*54:01+B*54:01^DRB1*04:04+DRB1*09:01^DQB1*03:02+DQB1*03:03	0.000234
A*02:01+A*02:01^C*01:02+C*03:04^B*40:01+B*54:01^DRB1*04:05+DRB1*14:05^DQB1*04:01+DQB1*05:03	0.000234
A*31:01+A*68:01^C*07:04+C*12:02^B*15:18+B*52:01^DRB1*04:03+DRB1*07:01^DQB1*03:02+DQB1*03:03	0.000234
A*11:01+A*33:03^C*03:02+C*04:06^B*13:01+B*58:01^DRB1*03:01+DRB1*15:02^DQB1*02:01+DQB1*05:02	0.000234
A*02:03+A*11:01^C*01:02+C*07:02^B*38:02+B*56:01^DRB1*16:02+DRB1*16:02^DQB1*05:02+DQB1*05:02	0.000234
A*02:01+A*11:02^C*01:02+C*07:02^B*40:01+B*51:01^DRB1*12:01+DRB1*14:01^DQB1*03:01+DQB1*05:03	0.000234
A*26:01+A*30:01^C*06:02+C*07:02^B*13:02+B*40:01^DRB1*04:05+DRB1*07:01^DQB1*02:01+DQB1*03:02	0.000234
A*02:03+A*02:06^C*08:01+C*08:01^B*15:02+B*40:06^DRB1*12:02+DRB1*16:02^DQB1*03:01+DQB1*05:02	0.000234
A*11:01+A*11:01^C*01:02+C*15:02^B*40:02+B*46:01^DRB1*09:01+DRB1*11:01^DQB1*03:01+DQB1*03:03	0.000234
A*11:01+A*33:03^C*03:02+C*07:02^B*54:01+B*58:01^DRB1*01:01+DRB1*04:05^DQB1*03:02+DQB1*05:01	0.000234
A*02:06+A*11:02^C*07:02+C*12:03^B*15:32+B*40:01^DRB1*08:03+DRB1*15:04^DQB1*05:02+DQB1*06:01	0.000234
A*03:01+A*24:02^C*07:02+C*12:02^B*07:02+B*52:01^DRB1*01:01+DRB1*15:02^DQB1*05:01+DQB1*06:01	0.000234
A*01:01+A*68:01^C*07:02+C*12:02^B*18:01+B*52:01^DRB1*10:01+DRB1*15:02^DQB1*05:01+DQB1*06:01	0.000234
A*24:02+A*24:02^C*03:04+C*08:03^B*40:01+B*48:01^DRB1*09:01+DRB1*16:02^DQB1*03:03+DQB1*05:02	0.000234
A*02:07+A*34:01^C*06:02+C*07:02^B*56:01+B*57:01^DRB1*04:05+DRB1*07:01^DQB1*03:03+DQB1*04:02	0.000234
A*02:06+A*24:02^C*03:04+C*12:03^B*46:01+B*55:02^DRB1*09:01+DRB1*14:05^DQB1*03:03+DQB1*05:03	0.000234
A*02:07+A*31:01^C*01:03+C*03:04^B*13:01+B*46:01^DRB1*09:01+DRB1*12:02^DQB1*03:01+DQB1*03:03	0.000234
A*02:07+A*31:01^C*01:02+C*07:02^B*40:01+B*46:01^DRB1*04:05+DRB1*14:01^DQB1*04:01+DQB1*05:03	0.000234
A*24:07+A*34:01^C*04:01+C*04:01^B*35:05+B*40:01^DRB1*04:03+DRB1*12:02^DQB1*03:01+DQB1*03:02	0.000234
A*11:01+A*26:01^C*07:02+C*08:01^B*15:13+B*38:02^DRB1*14:04+DRB1*15:02^DQB1*05:02+DQB1*05:03	0.000234
A*11:01+A*24:02^C*04:01+C*08:01^B*35:01+B*35:01^DRB1*04:07+DRB1*12:01^DQB1*03:02+DQB1*03:03	0.000234
A*01:01+A*02:07^C*06:02+C*07:02^B*37:01+B*38:02^DRB1*03:01+DRB1*10:01^DQB1*02:01+DQB1*05:01	0.000234
A*33:03+A*34:01^C*03:02+C*07:02^B*38:02+B*58:01^DRB1*13:02+DRB1*15:02^DQB1*05:02+DQB1*06:09	0.000234
A*02:06+A*24:07^C*07:02+C*07:02^B*07:05+B*38:02^DRB1*12:02+DRB1*14:04^DQB1*03:01+DQB1*05:03	0.000234
A*02:01+A*11:01^C*03:04+C*14:02^B*40:01+B*51:01^DRB1*04:05+DRB1*14:04^DQB1*04:01+DQB1*05:03	0.000234
A*02:01+A*11:01^C*04:03+C*08:01^B*15:02+B*40:01^DRB1*12:02+DRB1*12:02^DQB1*03:01+DQB1*03:01	0.000234
A*11:01+A*11:01^C*08:01+C*08:01^B*15:02+B*15:02^DRB1*12:02+DRB1*14:01^DQB1*03:01+DQB1*05:02	0.000234
A*02:07+A*24:02^C*01:02+C*07:02^B*39:01+B*46:01^DRB1*08:03+DRB1*09:01^DQB1*03:03+DQB1*06:01	0.000234
A*11:01+A*24:02^C*01:02+C*02:02^B*27:05+B*55:12^DRB1*04:01+DRB1*04:05^DQB1*03:01+DQB1*04:01	0.000234
A*30:01+A*68:01^C*03:04+C*06:02^B*13:02+B*40:01^DRB1*11:01+DRB1*15:01^DQB1*03:01+DQB1*06:02	0.000234
A*11:01+A*23:01^C*03:04+C*08:01^B*13:01+B*15:02^DRB1*12:02+DRB1*15:01^DQB1*03:01+DQB1*06:01	0.000234
A*02:11+A*24:02^C*04:01+C*15:02^B*35:01+B*40:06^DRB1*15:01+DRB1*15:06^DQB1*05:02+DQB1*06:01	0.000234
A*11:01+A*33:03^C*03:02+C*15:02^B*51:01+B*51:02^DRB1*04:05+DRB1*13:01^DQB1*04:01+DQB1*06:03	0.000234
A*02:06+A*33:03^C*03:02+C*03:02^B*58:01+B*58:01^DRB1*03:01+DRB1*03:01^DQB1*02:01+DQB1*02:01	0.000234
A*24:02+A*30:01^C*06:02+C*08:01^B*13:02+B*40:06^DRB1*07:01+DRB1*07:01^DQB1*02:01+DQB1*02:01	0.000234
A*02:01+A*26:01^C*01:02+C*07:02^B*40:01+B*46:01^DRB1*08:03+DRB1*09:01^DQB1*03:03+DQB1*06:01	0.000234
A*11:01+A*24:02^C*01:02+C*03:03^B*15:01+B*46:01^DRB1*04:05+DRB1*08:03^DQB1*05:03+DQB1*06:01	0.000234
A*01:01+A*02:01^C*03:03+C*03:04^B*35:01+B*40:01^DRB1*07:01+DRB1*15:01^DQB1*02:01+DQB1*06:02	0.000234
A*24:02+A*68:01^C*07:04+C*14:02^B*15:18+B*51:01^DRB1*07:01+DRB1*14:04^DQB1*02:01+DQB1*05:03	0.000234
A*11:01+A*26:01^C*01:02+C*14:02^B*46:01+B*51:01^DRB1*04:05+DRB1*09:01^DQB1*03:03+DQB1*04:01	0.000234
A*02:07+A*24:02^C*01:02+C*12:03^B*35:03+B*46:01^DRB1*07:01+DRB1*15:01^DQB1*03:03+DQB1*06:02	0.000234
A*01:01+A*24:02^C*01:02+C*15:02^B*40:06+B*55:01^DRB1*07:01+DRB1*13:01^DQB1*03:03+DQB1*06:03	0.000234
A*03:01+A*24:02^C*04:01+C*07:02^B*35:01+B*52:01^DRB1*01:01+DRB1*08:03^DQB1*03:01+DQB1*05:01	0.000234
A*02:05+A*24:02^C*07:01+C*15:02^B*27:07+B*41:01^DRB1*08:04+DRB1*15:02^DQB1*03:01+DQB1*06:01	0.000234
A*02:05+A*03:01^C*01:02+C*06:02^B*37:01+B*50:01^DRB1*01:01+DRB1*07:01^DQB1*02:01+DQB1*05:01	0.000234
A*02:11+A*68:01^C*15:02+C*15:02^B*40:06+B*40:06^DRB1*15:01+DRB1*15:01^DQB1*06:01+DQB1*06:01	0.000234
A*01:01+A*02:01^C*03:03+C*14:02^B*15:05+B*51:06^DRB1*04:10+DRB1*11:01^DQB1*03:01+DQB1*04:02	0.000234
A*02:06+A*02:06^C*04:01+C*08:01^B*15:27+B*40:06^DRB1*04:06+DRB1*12:01^DQB1*03:01+DQB1*03:02	0.000234
A*11:01+A*31:01^C*03:03+C*14:02^B*15:01+B*51:01^DRB1*15:01+DRB1*16:02^DQB1*05:02+DQB1*06:02	0.000234
A*01:01+A*02:07^C*01:02+C*06:02^B*46:01+B*57:01^DRB1*07:01+DRB1*07:01^DQB1*02:01+DQB1*02:01	0.000234
A*02:11+A*11:01^C*07:01+C*07:02^B*07:02+B*44:03^DRB1*07:01+DRB1*15:02^DQB1*02:01+DQB1*06:01	0.000234
A*23:01+A*24:02^C*04:01+C*04:01^B*44:03+B*57:01^DRB1*07:01+DRB1*15:01^DQB1*02:01+DQB1*06:02	0.000234
A*02:01+A*11:01^C*03:03+C*07:02^B*15:11+B*40:01^DRB1*09:01+DRB1*12:02^DQB1*03:01+DQB1*03:03	0.000234
A*24:02+A*34:01^C*04:01+C*04:03^B*15:21+B*27:06^DRB1*12:02+DRB1*15:02^DQB1*03:01+DQB1*06:01	0.000234
A*11:01+A*11:01^C*07:27+C*12:03^B*38:02+B*55:02^DRB1*15:02+DRB1*16:02^DQB1*05:02+DQB1*05:02	0.000234
A*11:02+A*24:02^C*01:02+C*03:03^B*40:02+B*46:01^DRB1*04:05+DRB1*15:01^DQB1*04:01+DQB1*06:02	0.000234
A*24:02+A*30:01^C*06:02+C*14:02^B*13:02+B*51:01^DRB1*07:01+DRB1*11:01^DQB1*02:01+DQB1*03:01	0.000234
A*02:03+A*24:02^C*03:03+C*08:01^B*15:02+B*35:01^DRB1*09:01+DRB1*12:02^DQB1*03:01+DQB1*03:03	0.000234
A*02:01+A*11:01^C*03:03+C*03:04^B*15:01+B*40:01^DRB1*08:03+DRB1*09:01^DQB1*03:03+DQB1*06:01	0.000234
A*02:01+A*02:03^C*03:03+C*07:02^B*15:11+B*38:02^DRB1*04:04+DRB1*16:02^DQB1*03:02+DQB1*05:02	0.000234
A*11:01+A*31:01^C*01:02+C*15:02^B*46:01+B*51:02^DRB1*08:03+DRB1*13:02^DQB1*06:01+DQB1*06:09	0.000234
A*02:07+A*24:02^C*01:02+C*03:04^B*13:01+B*46:01^DRB1*12:02+DRB1*14:01^DQB1*03:01+DQB1*05:02	0.000234
A*02:06+A*24:02^C*01:02+C*12:03^B*40:01+B*54:01^DRB1*13:02+DRB1*15:01^DQB1*05:02+DQB1*06:09	0.000234
A*11:01+A*24:02^C*03:04+C*07:02^B*40:01+B*48:01^DRB1*08:03+DRB1*11:01^DQB1*03:01+DQB1*06:01	0.000234
A*02:07+A*24:02^C*01:02+C*07:02^B*38:02+B*46:01^DRB1*16:02+DRB1*16:02^DQB1*05:02+DQB1*05:02	0.000234
A*01:01+A*24:02^C*06:02+C*12:03^B*35:03+B*44:02^DRB1*11:04+DRB1*13:01^DQB1*03:01+DQB1*06:03	0.000234
A*02:01+A*24:02^C*07:02+C*12:02^B*39:01+B*52:01^DRB1*08:02+DRB1*08:03^DQB1*04:02+DQB1*06:01	0.000234
A*24:02+A*34:01^C*04:01+C*15:02^B*40:01+B*40:02^DRB1*04:03+DRB1*15:02^DQB1*03:02+DQB1*05:02	0.000234
A*02:06+A*11:01^C*03:03+C*03:03^B*15:01+B*35:01^DRB1*14:07+DRB1*15:01^DQB1*05:03+DQB1*06:02	0.000234
A*02:01+A*11:01^C*07:02+C*07:02^B*08:01+B*40:01^DRB1*03:01+DRB1*04:05^DQB1*02:01+DQB1*04:01	0.000234
A*02:07+A*24:07^C*01:02+C*04:01^B*35:05+B*46:01^DRB1*14:01+DRB1*15:01^DQB1*05:02+DQB1*06:02	0.000234
A*01:01+A*02:06^C*03:03+C*06:02^B*35:01+B*37:01^DRB1*04:03+DRB1*12:02^DQB1*03:01+DQB1*03:02	0.000234
A*11:01+A*24:02^C*04:01+C*07:02^B*15:27+B*39:01^DRB1*04:03+DRB1*04:06^DQB1*03:02+DQB1*03:02	0.000234
A*02:01+A*02:07^C*01:02+C*07:02^B*40:01+B*46:01^DRB1*08:03+DRB1*09:01^DQB1*03:03+DQB1*05:03	0.000234
A*11:01+A*11:01^C*07:02+C*08:01^B*15:02+B*38:02^DRB1*09:01+DRB1*12:02^DQB1*03:01+DQB1*03:03	0.000234
A*02:03+A*24:02^C*01:02+C*04:01^B*35:05+B*46:01^DRB1*03:01+DRB1*15:01^DQB1*02:01+DQB1*06:02	0.000234
A*02:11+A*32:01^C*12:02+C*16:02^B*51:01+B*52:01^DRB1*04:03+DRB1*08:03^DQB1*03:01+DQB1*03:02	0.000234
A*24:02+A*33:03^C*07:01+C*07:02^B*38:02+B*44:03^DRB1*07:01+DRB1*15:01^DQB1*02:01+DQB1*06:02	0.000234
A*03:01+A*26:01^C*01:02+C*07:01^B*18:01+B*46:01^DRB1*04:03+DRB1*09:01^DQB1*03:02+DQB1*03:03	0.000234
A*24:07+A*32:01^C*04:01+C*07:02^B*08:01+B*35:01^DRB1*03:01+DRB1*14:04^DQB1*02:01+DQB1*05:03	0.000234
A*11:01+A*24:02^C*01:02+C*03:04^B*13:01+B*46:01^DRB1*08:03+DRB1*16:02^DQB1*05:02+DQB1*06:01	0.000234
A*02:01+A*33:03^C*01:02+C*12:03^B*35:03+B*46:01^DRB1*09:01+DRB1*14:01^DQB1*03:03+DQB1*05:03	0.000234
A*31:01+A*33:03^C*03:02+C*12:03^B*55:02+B*58:01^DRB1*03:01+DRB1*15:01^DQB1*02:01+DQB1*06:02	0.000234
A*02:07+A*24:07^C*01:02+C*07:02^B*15:35+B*46:01^DRB1*14:01+DRB1*15:02^DQB1*05:02+DQB1*05:02	0.000234
A*24:02+A*34:01^C*01:02+C*07:02^B*38:02+B*56:04^DRB1*15:02+DRB1*16:02^DQB1*05:02+DQB1*05:02	0.000234
A*01:01+A*24:02^C*03:03+C*12:02^B*15:01+B*52:01^DRB1*01:01+DRB1*15:02^DQB1*05:01+DQB1*06:01	0.000234
A*02:07+A*26:01^C*01:02+C*07:04^B*18:02+B*54:01^DRB1*04:05+DRB1*12:02^DQB1*03:01+DQB1*04:01	0.000234
A*02:07+A*33:03^C*01:02+C*07:02^B*40:01+B*54:01^DRB1*04:05+DRB1*12:01^DQB1*03:01+DQB1*04:01	0.000234
A*24:02+A*24:02^C*06:02+C*07:01^B*18:01+B*57:01^DRB1*04:02+DRB1*15:06^DQB1*03:02+DQB1*05:02	0.000234
A*03:02+A*11:01^C*14:02+C*16:04^B*44:02+B*51:01^DRB1*04:02+DRB1*08:03^DQB1*03:02+DQB1*06:01	0.000234
A*01:01+A*66:01^C*04:01+C*08:02^B*14:02+B*35:02^DRB1*01:02+DRB1*11:04^DQB1*03:01+DQB1*05:01	0.000234
A*03:01+A*03:01^C*04:01+C*15:02^B*44:03+B*51:01^DRB1*01:01+DRB1*07:01^DQB1*02:01+DQB1*05:01	0.000234
A*02:06+A*31:01^C*03:04+C*07:02^B*15:25+B*51:01^DRB1*09:01+DRB1*12:02^DQB1*03:01+DQB1*03:03	0.000234
A*34:01+A*34:05^C*07:02+C*15:02^B*38:02+B*40:02^DRB1*15:02+DRB1*15:02^DQB1*05:02+DQB1*05:02	0.000234
A*02:11+A*29:01^C*15:02+C*15:05^B*07:05+B*40:06^DRB1*07:01+DRB1*10:01^DQB1*03:03+DQB1*05:01	0.000234
A*11:01+A*33:03^C*01:02+C*03:02^B*46:01+B*58:01^DRB1*14:05+DRB1*16:02^DQB1*05:02+DQB1*05:03	0.000234
A*02:05+A*66:01^C*07:01+C*12:03^B*18:01+B*39:24^DRB1*04:01+DRB1*04:05^DQB1*02:01+DQB1*03:02	0.000234
A*24:02+A*31:01^C*07:02+C*12:03^B*39:01+B*67:01^DRB1*07:01+DRB1*11:01^DQB1*03:01+DQB1*03:03	0.000234
A*11:01+A*11:01^C*01:02+C*08:01^B*48:01+B*54:01^DRB1*04:03+DRB1*09:01^DQB1*03:02+DQB1*03:03	0.000234
A*11:01+A*24:02^C*03:03+C*03:04^B*40:01+B*55:04^DRB1*09:01+DRB1*15:01^DQB1*03:03+DQB1*06:02	0.000234
A*11:01+A*24:07^C*06:02+C*07:02^B*39:01+B*57:01^DRB1*07:01+DRB1*08:03^DQB1*03:03+DQB1*06:01	0.000234
A*02:03+A*26:01^C*07:02+C*12:03^B*39:01+B*55:02^DRB1*04:10+DRB1*08:03^DQB1*04:02+DQB1*06:01	0.000234
A*02:03+A*33:03^C*07:01+C*08:01^B*15:02+B*44:03^DRB1*07:01+DRB1*15:02^DQB1*02:01+DQB1*05:01	0.000234
A*01:01+A*11:01^C*02:02+C*07:01^B*08:01+B*27:05^DRB1*03:01+DRB1*04:08^DQB1*02:01+DQB1*03:01	0.000234
A*24:02+A*33:03^C*03:02+C*07:02^B*52:01+B*58:01^DRB1*03:01+DRB1*09:01^DQB1*02:01+DQB1*03:03	0.000234
A*01:01+A*24:03^C*07:01+C*16:02^B*44:03+B*51:01^DRB1*10:01+DRB1*13:01^DQB1*05:01+DQB1*06:03	0.000234
A*02:01+A*02:06^C*08:01+C*08:01^B*15:02+B*40:06^DRB1*13:12+DRB1*16:02^DQB1*03:01+DQB1*05:02	0.000234
A*02:01+A*33:03^C*03:02+C*14:02^B*51:01+B*58:01^DRB1*03:01+DRB1*16:02^DQB1*02:01+DQB1*05:02	0.000234
A*02:07+A*33:03^C*01:02+C*03:02^B*55:02+B*58:01^DRB1*03:01+DRB1*09:01^DQB1*02:01+DQB1*03:03	0.000234
A*11:01+A*24:02^C*07:02+C*08:01^B*15:02+B*40:01^DRB1*04:05+DRB1*12:02^DQB1*03:01+DQB1*04:01	0.000234
A*02:06+A*24:02^C*04:01+C*08:01^B*15:02+B*15:27^DRB1*04:06+DRB1*15:01^DQB1*03:02+DQB1*06:01	0.000234
A*11:01+A*26:01^C*06:02+C*07:02^B*40:01+B*57:01^DRB1*09:01+DRB1*11:04^DQB1*03:01+DQB1*03:03	0.000234
A*02:07+A*03:01^C*01:02+C*12:03^B*38:01+B*46:01^DRB1*07:01+DRB1*08:03^DQB1*02:01+DQB1*06:01	0.000234
A*11:01+A*11:01^C*07:02+C*07:02^B*38:02+B*40:01^DRB1*15:02+DRB1*15:02^DQB1*05:01+DQB1*05:01	0.000234
A*03:01+A*24:02^C*03:04+C*03:04^B*13:01+B*27:06^DRB1*16:02+DRB1*16:02^DQB1*05:02+DQB1*05:02	0.000234
A*24:02+A*24:02^C*01:02+C*03:04^B*40:02+B*46:01^DRB1*08:03+DRB1*09:01^DQB1*03:03+DQB1*06:01	0.000234
A*11:01+A*30:01^C*06:02+C*07:02^B*13:02+B*40:01^DRB1*07:01+DRB1*11:01^DQB1*02:01+DQB1*03:01	0.000234
A*11:01+A*24:02^C*01:02+C*07:02^B*40:02+B*54:01^DRB1*04:03+DRB1*12:02^DQB1*03:01+DQB1*03:02	0.000234
A*02:03+A*02:03^C*03:03+C*07:04^B*18:01+B*40:01^DRB1*04:05+DRB1*15:02^DQB1*04:01+DQB1*05:01	0.000234
A*24:02+A*68:01^C*03:04+C*12:03^B*15:32+B*40:01^DRB1*15:01+DRB1*15:02^DQB1*05:02+DQB1*06:01	0.000234
A*11:01+A*33:03^C*03:02+C*14:02^B*51:01+B*51:01^DRB1*09:01+DRB1*13:01^DQB1*03:03+DQB1*06:03	0.000234
A*02:03+A*30:01^C*06:02+C*12:03^B*13:02+B*46:01^DRB1*07:01+DRB1*14:01^DQB1*02:01+DQB1*05:02	0.000234
A*03:01+A*11:01^C*03:03+C*03:04^B*15:05+B*40:06^DRB1*04:01+DRB1*04:05^DQB1*03:02+DQB1*04:02	0.000234
A*11:01+A*11:02^C*03:04+C*12:02^B*40:01+B*52:01^DRB1*15:01+DRB1*15:02^DQB1*06:01+DQB1*06:02	0.000234
A*01:01+A*33:03^C*07:01+C*12:03^B*35:03+B*44:03^DRB1*07:01+DRB1*13:01^DQB1*02:01+DQB1*06:03	0.000234
A*02:07+A*24:02^C*01:02+C*14:03^B*44:03+B*54:01^DRB1*09:01+DRB1*13:02^DQB1*03:03+DQB1*06:04	0.000234
A*01:01+A*02:01^C*03:04+C*16:04^B*15:01+B*38:01^DRB1*04:01+DRB1*13:01^DQB1*03:01+DQB1*03:02	0.000234
A*03:02+A*31:01^C*04:01+C*14:02^B*35:01+B*51:01^DRB1*01:01+DRB1*13:01^DQB1*05:01+DQB1*06:03	0.000234
A*11:01+A*11:01^C*07:02+C*08:01^B*40:01+B*48:01^DRB1*04:06+DRB1*14:01^DQB1*03:02+DQB1*05:03	0.000234
A*11:01+A*24:02^C*07:02+C*12:02^B*08:01+B*27:04^DRB1*03:01+DRB1*12:02^DQB1*02:01+DQB1*03:01	0.000234
A*02:06+A*24:02^C*07:02+C*15:02^B*38:02+B*40:02^DRB1*15:02+DRB1*15:02^DQB1*05:02+DQB1*05:02	0.000234
A*31:01+A*33:03^C*02:02+C*03:04^B*27:05+B*40:02^DRB1*08:03+DRB1*11:06^DQB1*03:01+DQB1*06:01	0.000234
A*02:03+A*11:01^C*03:04+C*04:01^B*13:01+B*35:05^DRB1*12:02+DRB1*14:05^DQB1*03:01+DQB1*05:03	0.000234
A*02:01+A*24:02^C*03:04+C*03:04^B*13:01+B*40:01^DRB1*11:01+DRB1*15:01^DQB1*03:01+DQB1*06:01	0.000234
A*24:02+A*68:01^C*12:02+C*12:02^B*52:01+B*52:01^DRB1*08:03+DRB1*15:02^DQB1*03:01+DQB1*06:01	0.000234
A*02:01+A*30:01^C*06:02+C*14:02^B*13:02+B*51:01^DRB1*07:01+DRB1*12:02^DQB1*02:01+DQB1*05:02	0.000234
A*02:07+A*24:07^C*04:01+C*04:01^B*35:01+B*35:05^DRB1*11:01+DRB1*12:02^DQB1*03:01+DQB1*03:01	0.000234
A*11:02+A*11:02^C*03:04+C*12:02^B*13:01+B*27:04^DRB1*16:02+DRB1*16:02^DQB1*05:02+DQB1*05:02	0.000234
A*03:01+A*11:01^C*03:04+C*12:03^B*13:01+B*38:01^DRB1*07:01+DRB1*15:02^DQB1*02:01+DQB1*06:02	0.000234
A*31:01+A*32:01^C*03:03+C*12:02^B*15:38+B*52:01^DRB1*11:01+DRB1*11:01^DQB1*03:01+DQB1*03:01	0.000234
A*26:01+A*33:03^C*03:02+C*14:02^B*51:01+B*58:01^DRB1*03:01+DRB1*04:10^DQB1*02:01+DQB1*04:02	0.000234
A*02:07+A*33:03^C*01:03+C*07:01^B*44:03+B*46:01^DRB1*07:01+DRB1*09:01^DQB1*02:01+DQB1*03:03	0.000234
A*02:01+A*02:06^C*08:01+C*15:02^B*15:01+B*40:02^DRB1*09:01+DRB1*09:01^DQB1*03:03+DQB1*03:03	0.000234
A*02:03+A*11:01^C*07:02+C*07:02^B*13:01+B*40:01^DRB1*12:02+DRB1*15:01^DQB1*03:01+DQB1*06:01	0.000234
A*11:01+A*34:01^C*07:02+C*15:02^B*15:35+B*40:02^DRB1*15:01+DRB1*15:02^DQB1*05:02+DQB1*06:02	0.000234
A*02:07+A*30:01^C*04:01+C*07:02^B*40:01+B*40:01^DRB1*04:03+DRB1*08:03^DQB1*03:02+DQB1*06:01	0.000234
A*11:01+A*11:01^C*03:03+C*07:02^B*35:01+B*58:01^DRB1*03:01+DRB1*09:01^DQB1*02:01+DQB1*03:03	0.000234
A*02:07+A*30:01^C*01:02+C*17:01^B*41:02+B*46:01^DRB1*04:04+DRB1*13:03^DQB1*03:01+DQB1*03:02	0.000234
A*24:02+A*24:02^C*08:01+C*14:02^B*15:13+B*51:01^DRB1*09:01+DRB1*12:02^DQB1*03:01+DQB1*03:03	0.000234
A*33:03+A*33:03^C*07:01+C*07:04^B*18:02+B*44:03^DRB1*07:01+DRB1*12:02^DQB1*02:01+DQB1*03:01	0.000234
A*02:01+A*24:02^C*01:02+C*08:01^B*48:01+B*54:01^DRB1*04:05+DRB1*14:01^DQB1*04:01+DQB1*05:02	0.000234
A*11:01+A*24:02^C*01:02+C*07:02^B*40:01+B*46:01^DRB1*09:01+DRB1*14:01^DQB1*03:03+DQB1*05:02	0.000234
A*11:01+A*11:58^C*12:02+C*12:03^B*40:01+B*52:01^DRB1*11:01+DRB1*14:04^DQB1*03:01+DQB1*05:03	0.000234
A*02:07+A*24:02^C*01:02+C*07:02^B*40:01+B*54:01^DRB1*04:05+DRB1*12:02^DQB1*03:01+DQB1*04:01	0.000234
A*01:01+A*02:01^C*06:02+C*15:02^B*37:01+B*40:01^DRB1*10:01+DRB1*11:01^DQB1*03:01+DQB1*05:01	0.000234
A*11:02+A*31:01^C*04:01+C*04:03^B*15:01+B*15:21^DRB1*04:06+DRB1*15:02^DQB1*03:02+DQB1*06:01	0.000234
A*02:06+A*11:01^C*08:01+C*14:02^B*40:06+B*51:01^DRB1*08:03+DRB1*09:01^DQB1*03:03+DQB1*06:01	0.000234
A*11:01+A*31:01^C*01:02+C*15:02^B*46:01+B*51:01^DRB1*09:01+DRB1*16:02^DQB1*03:03+DQB1*05:02	0.000234
A*24:02+A*33:03^C*03:02+C*08:01^B*15:02+B*58:01^DRB1*03:01+DRB1*15:02^DQB1*02:01+DQB1*05:02	0.000234
A*02:06+A*24:02^C*01:02+C*08:01^B*46:01+B*48:03^DRB1*09:01+DRB1*11:01^DQB1*03:01+DQB1*03:03	0.000234
A*24:02+A*33:03^C*01:02+C*03:02^B*54:01+B*58:01^DRB1*03:01+DRB1*14:05^DQB1*02:01+DQB1*05:03	0.000234
A*01:01+A*33:03^C*03:03+C*07:01^B*15:05+B*44:03^DRB1*08:03+DRB1*15:02^DQB1*03:01+DQB1*06:01	0.000234
A*26:01+A*33:03^C*03:02+C*07:02^B*07:05+B*58:01^DRB1*03:01+DRB1*12:02^DQB1*02:01+DQB1*05:02	0.000234
A*11:01+A*11:01^C*03:02+C*07:02^B*38:02+B*58:01^DRB1*03:01+DRB1*04:03^DQB1*02:01+DQB1*03:02	0.000234
A*02:03+A*11:02^C*03:03+C*07:01^B*15:11+B*44:03^DRB1*07:01+DRB1*09:01^DQB1*02:01+DQB1*03:03	0.000234
A*23:01+A*32:01^C*07:04+C*17:01^B*15:29+B*41:01^DRB1*07:01+DRB1*16:02^DQB1*02:01+DQB1*05:02	0.000234
A*11:01+A*24:02^C*04:01+C*07:02^B*15:01+B*40:01^DRB1*04:06+DRB1*13:12^DQB1*03:01+DQB1*03:02	0.000234
A*02:06+A*11:01^C*03:03+C*08:01^B*15:01+B*48:01^DRB1*11:01+DRB1*14:06^DQB1*03:01+DQB1*03:01	0.000234
A*11:01+A*11:01^C*01:02+C*04:03^B*15:25+B*56:04^DRB1*12:02+DRB1*12:02^DQB1*03:01+DQB1*03:01	0.000234
A*02:01+A*02:06^C*08:01+C*08:01^B*15:18+B*27:04^DRB1*08:03+DRB1*15:01^DQB1*06:01+DQB1*06:02	0.000234
A*24:02+A*33:03^C*07:01+C*15:02^B*44:03+B*51:01^DRB1*07:01+DRB1*09:01^DQB1*02:01+DQB1*03:03	0.000234
A*24:02+A*33:03^C*07:01+C*14:02^B*15:02+B*44:03^DRB1*07:01+DRB1*09:01^DQB1*02:01+DQB1*03:03	0.000234
A*11:01+A*33:03^C*04:01+C*07:02^B*39:01+B*56:01^DRB1*04:10+DRB1*08:03^DQB1*04:02+DQB1*06:01	0.000234
A*02:03+A*24:02^C*01:02+C*08:01^B*15:02+B*46:01^DRB1*09:01+DRB1*15:01^DQB1*03:03+DQB1*06:01	0.000234
A*11:02+A*33:03^C*03:02+C*12:02^B*27:04+B*58:01^DRB1*12:01+DRB1*12:02^DQB1*03:01+DQB1*03:01	0.000234
A*11:01+A*33:03^C*01:02+C*07:02^B*39:09+B*46:01^DRB1*09:01+DRB1*12:02^DQB1*03:03+DQB1*05:02	0.000234
A*02:07+A*02:07^C*01:02+C*15:02^B*40:01+B*46:01^DRB1*09:01+DRB1*11:01^DQB1*03:01+DQB1*03:03	0.000234
A*03:02+A*24:02^C*07:02+C*16:04^B*08:01+B*44:02^DRB1*03:01+DRB1*04:02^DQB1*02:01+DQB1*03:02	0.000234
A*11:01+A*33:03^C*03:02+C*14:02^B*51:01+B*58:01^DRB1*03:01+DRB1*14:05^DQB1*02:01+DQB1*05:03	0.000234
A*11:01+A*24:02^C*03:04+C*03:04^B*13:01+B*13:01^DRB1*12:02+DRB1*15:01^DQB1*03:01+DQB1*06:10	0.000234
A*02:03+A*24:02^C*01:02+C*04:03^B*46:01+B*55:02^DRB1*09:01+DRB1*14:05^DQB1*03:03+DQB1*05:03	0.000234
A*33:03+A*34:05^C*03:02+C*07:02^B*38:02+B*58:01^DRB1*03:01+DRB1*09:01^DQB1*02:01+DQB1*03:03	0.000234
A*11:01+A*24:02^C*04:01+C*08:01^B*39:15+B*48:03^DRB1*11:01+DRB1*12:02^DQB1*03:01+DQB1*03:01	0.000234
A*11:01+A*11:01^C*07:02+C*14:02^B*40:01+B*51:02^DRB1*04:05+DRB1*09:01^DQB1*03:03+DQB1*04:01	0.000234
A*11:01+A*11:01^C*07:02+C*08:01^B*07:02+B*40:06^DRB1*01:01+DRB1*09:01^DQB1*03:03+DQB1*05:01	0.000234
A*24:02+A*24:02^C*08:01+C*15:02^B*40:02+B*48:01^DRB1*11:01+DRB1*15:02^DQB1*03:01+DQB1*05:02	0.000234
A*11:02+A*24:20^C*07:02+C*12:03^B*40:01+B*55:02^DRB1*08:03+DRB1*16:02^DQB1*05:02+DQB1*06:01	0.000234
A*11:01+A*31:01^C*04:01+C*07:02^B*07:02+B*15:01^DRB1*01:01+DRB1*04:06^DQB1*03:02+DQB1*05:01	0.000234
A*11:01+A*11:02^C*12:02+C*12:02^B*27:04+B*27:04^DRB1*08:03+DRB1*14:01^DQB1*05:03+DQB1*06:01	0.000234
A*24:02+A*74:01^C*03:04+C*14:02^B*40:01+B*51:01^DRB1*14:01+DRB1*14:04^DQB1*05:02+DQB1*05:03	0.000234
A*01:01+A*02:06^C*06:02+C*08:01^B*15:02+B*37:01^DRB1*09:01+DRB1*10:01^DQB1*03:03+DQB1*05:01	0.000234
A*11:01+A*32:01^C*07:02+C*12:02^B*40:01+B*52:01^DRB1*01:01+DRB1*12:01^DQB1*03:01+DQB1*05:01	0.000234
A*02:03+A*11:01^C*07:02+C*07:02^B*38:02+B*55:02^DRB1*04:03+DRB1*11:01^DQB1*03:01+DQB1*03:02	0.000234
A*26:01+A*26:01^C*14:02+C*14:02^B*51:01+B*51:01^DRB1*13:01+DRB1*13:01^DQB1*06:03+DQB1*06:03	0.000234
A*11:01+A*24:02^C*01:02+C*15:02^B*51:01+B*54:01^DRB1*04:05+DRB1*15:02^DQB1*04:01+DQB1*05:01	0.000234
A*02:06+A*33:03^C*03:02+C*08:01^B*48:03+B*51:01^DRB1*13:01+DRB1*14:01^DQB1*05:03+DQB1*06:03	0.000234
A*24:02+A*24:07^C*07:02+C*07:02^B*38:02+B*40:01^DRB1*14:01+DRB1*15:02^DQB1*05:02+DQB1*05:03	0.000234
A*11:02+A*24:02^C*04:03+C*15:05^B*07:05+B*15:12^DRB1*10:01+DRB1*15:02^DQB1*05:01+DQB1*05:02	0.000234
A*01:01+A*01:01^C*04:01+C*17:01^B*35:01+B*41:01^DRB1*04:02+DRB1*07:01^DQB1*03:02+DQB1*03:03	0.000234
A*24:02+A*31:01^C*01:02+C*04:01^B*35:01+B*54:01^DRB1*08:02+DRB1*09:01^DQB1*03:03+DQB1*04:02	0.000234
A*02:01+A*02:07^C*01:02+C*08:01^B*15:02+B*46:01^DRB1*12:02+DRB1*12:02^DQB1*03:01+DQB1*03:01	0.000234
A*02:03+A*31:01^C*03:03+C*08:01^B*15:02+B*15:12^DRB1*12:02+DRB1*15:02^DQB1*03:01+DQB1*05:02	0.000234
A*03:01+A*11:01^C*07:04+C*14:02^B*15:18+B*51:01^DRB1*04:03+DRB1*14:04^DQB1*03:02+DQB1*05:03	0.000234
A*02:11+A*31:01^C*05:01+C*12:02^B*40:06+B*52:01^DRB1*01:01+DRB1*07:01^DQB1*02:01+DQB1*05:01	0.000234
A*11:01+A*26:01^C*04:03+C*07:02^B*15:25+B*39:01^DRB1*08:03+DRB1*12:02^DQB1*03:01+DQB1*06:01	0.000234
A*03:01+A*24:02^C*03:03+C*12:03^B*15:46+B*38:01^DRB1*07:01+DRB1*12:01^DQB1*02:01+DQB1*03:01	0.000234
A*02:01+A*26:02^C*03:03+C*03:04^B*15:01+B*54:01^DRB1*14:01+DRB1*14:06^DQB1*03:01+DQB1*05:02	0.000234
A*02:01+A*02:03^C*07:02+C*15:02^B*38:02+B*40:01^DRB1*15:01+DRB1*15:02^DQB1*05:01+DQB1*06:02	0.000234
A*02:01+A*02:01^C*03:03+C*07:02^B*15:01+B*40:01^DRB1*08:03+DRB1*12:01^DQB1*03:01+DQB1*06:01	0.000234
A*32:01+A*33:03^C*03:02+C*04:01^B*44:03+B*58:01^DRB1*07:01+DRB1*13:02^DQB1*02:01+DQB1*06:09	0.000234
A*01:01+A*24:02^C*01:02+C*06:02^B*37:01+B*54:01^DRB1*08:03+DRB1*10:01^DQB1*05:01+DQB1*06:01	0.000234
A*02:07+A*24:02^C*07:02+C*08:01^B*40:01+B*48:01^DRB1*04:10+DRB1*09:01^DQB1*03:03+DQB1*04:02	0.000234
A*33:03+A*33:03^C*04:01+C*08:01^B*15:02+B*15:27^DRB1*03:01+DRB1*04:06^DQB1*02:01+DQB1*03:02	0.000234
A*24:02+A*31:01^C*08:01+C*08:01^B*35:01+B*40:06^DRB1*08:03+DRB1*09:01^DQB1*03:03+DQB1*06:01	0.000234
A*02:03+A*24:02^C*03:04+C*12:02^B*13:01+B*40:06^DRB1*07:01+DRB1*15:01^DQB1*03:03+DQB1*06:01	0.000234
A*02:01+A*03:01^C*03:04+C*04:01^B*35:02+B*40:06^DRB1*11:04+DRB1*15:01^DQB1*03:01+DQB1*06:02	0.000234
A*01:01+A*11:01^C*04:01+C*06:02^B*15:01+B*57:01^DRB1*04:06+DRB1*07:01^DQB1*03:02+DQB1*03:03	0.000234
A*31:01+A*68:01^C*07:04+C*16:02^B*15:18+B*51:01^DRB1*04:03+DRB1*04:09^DQB1*03:02+DQB1*03:02	0.000234
A*02:01+A*34:01^C*01:02+C*04:03^B*15:21+B*46:01^DRB1*04:04+DRB1*15:02^DQB1*03:02+DQB1*06:01	0.000234
A*02:01+A*02:06^C*07:02+C*14:02^B*39:01+B*51:01^DRB1*11:01+DRB1*15:01^DQB1*03:02+DQB1*06:02	0.000234
A*02:03+A*11:01^C*03:04+C*03:04^B*13:01+B*13:01^DRB1*15:01+DRB1*16:02^DQB1*05:02+DQB1*06:01	0.000234
A*11:01+A*24:07^C*04:06+C*07:02^B*07:05+B*13:01^DRB1*11:01+DRB1*15:02^DQB1*03:01+DQB1*05:02	0.000234
A*24:02+A*26:01^C*01:02+C*03:03^B*35:01+B*54:01^DRB1*04:03+DRB1*08:03^DQB1*03:02+DQB1*06:01	0.000234
A*02:06+A*33:03^C*03:03+C*12:03^B*15:11+B*15:32^DRB1*08:03+DRB1*15:04^DQB1*05:02+DQB1*06:01	0.000234
A*02:01+A*11:01^C*03:03+C*07:02^B*40:01+B*40:02^DRB1*04:07+DRB1*15:01^DQB1*03:02+DQB1*05:03	0.000234
A*01:01+A*02:03^C*07:02+C*12:02^B*38:02+B*52:01^DRB1*15:02+DRB1*15:02^DQB1*05:01+DQB1*06:01	0.000234
A*11:01+A*74:01^C*07:02+C*08:01^B*15:02+B*40:01^DRB1*09:01+DRB1*12:02^DQB1*03:01+DQB1*03:03	0.000234
A*01:01+A*03:01^C*06:02+C*12:02^B*37:01+B*52:01^DRB1*14:04+DRB1*15:06^DQB1*05:02+DQB1*05:03	0.000234
A*01:01+A*30:01^C*06:02+C*06:02^B*13:02+B*57:01^DRB1*07:01+DRB1*07:01^DQB1*03:03+DQB1*04:02	0.000234
A*02:07+A*33:03^C*03:02+C*12:02^B*27:04+B*51:01^DRB1*12:02+DRB1*13:01^DQB1*03:01+DQB1*06:03	0.000234
A*02:01+A*03:01^C*12:03+C*14:02^B*35:03+B*51:01^DRB1*07:01+DRB1*14:01^DQB1*03:03+DQB1*05:03	0.000234
A*02:06+A*33:03^C*03:02+C*07:02^B*15:25+B*58:01^DRB1*03:01+DRB1*15:02^DQB1*02:01+DQB1*05:01	0.000234
A*11:01+A*11:02^C*01:02+C*12:02^B*51:01+B*55:02^DRB1*04:05+DRB1*12:02^DQB1*03:01+DQB1*04:01	0.000234
A*02:03+A*11:01^C*07:02+C*12:03^B*40:01+B*55:02^DRB1*11:01+DRB1*12:02^DQB1*03:01+DQB1*03:01	0.000234
A*24:02+A*24:02^C*07:02+C*12:02^B*07:02+B*52:01^DRB1*04:03+DRB1*13:01^DQB1*03:02+DQB1*06:03	0.000234
A*24:02+A*30:01^C*06:02+C*07:02^B*13:02+B*38:02^DRB1*15:01+DRB1*15:02^DQB1*05:01+DQB1*06:02	0.000234
A*11:01+A*24:02^C*07:02+C*08:01^B*07:02+B*54:01^DRB1*09:01+DRB1*11:11^DQB1*03:01+DQB1*03:03	0.000234
A*23:01+A*30:01^C*06:02+C*17:01^B*13:02+B*41:01^DRB1*04:05+DRB1*07:01^DQB1*02:01+DQB1*03:02	0.000234
A*11:01+A*24:02^C*03:04+C*07:02^B*40:01+B*40:01^DRB1*04:05+DRB1*11:01^DQB1*03:01+DQB1*04:01	0.000234
A*24:02+A*33:03^C*03:02+C*14:02^B*51:01+B*58:01^DRB1*03:01+DRB1*08:03^DQB1*02:01+DQB1*06:01	0.000234
A*11:01+A*11:01^C*03:04+C*08:01^B*13:01+B*15:02^DRB1*12:02+DRB1*12:02^DQB1*03:01+DQB1*03:01	0.000234
A*02:03+A*29:01^C*04:01+C*15:05^B*07:05+B*15:27^DRB1*04:06+DRB1*10:01^DQB1*03:02+DQB1*05:01	0.000234
A*24:02+A*24:07^C*07:02+C*08:01^B*15:02+B*38:02^DRB1*12:02+DRB1*12:02^DQB1*03:01+DQB1*03:01	0.000234
A*03:02+A*24:02^C*04:01+C*15:02^B*35:03+B*40:06^DRB1*15:01+DRB1*15:02^DQB1*06:01+DQB1*06:01	0.000234
A*02:01+A*02:05^C*05:01+C*06:02^B*18:01+B*50:01^DRB1*03:01+DRB1*08:03^DQB1*02:01+DQB1*06:01	0.000234
A*33:03+A*33:03^C*03:02+C*03:02^B*58:01+B*58:01^DRB1*03:01+DRB1*12:02^DQB1*02:01+DQB1*03:01	0.000234
A*02:03+A*11:01^C*01:02+C*03:04^B*40:02+B*46:01^DRB1*04:03+DRB1*14:01^DQB1*03:02+DQB1*05:02	0.000234
A*24:02+A*24:17^C*07:01+C*08:01^B*15:02+B*18:01^DRB1*15:01+DRB1*15:02^DQB1*06:01+DQB1*06:01	0.000234
A*03:02+A*03:02^C*07:02+C*16:04^B*07:02+B*44:02^DRB1*04:02+DRB1*15:01^DQB1*03:02+DQB1*06:02	0.000234
A*24:02+A*26:01^C*03:04+C*14:02^B*51:01+B*51:01^DRB1*09:01+DRB1*11:01^DQB1*03:01+DQB1*03:03	0.000234
A*02:03+A*02:07^C*12:03+C*15:02^B*51:01+B*55:02^DRB1*04:10+DRB1*09:01^DQB1*03:03+DQB1*04:02	0.000234
A*03:01+A*24:02^C*01:02+C*04:01^B*35:01+B*40:06^DRB1*15:02+DRB1*15:02^DQB1*05:03+DQB1*06:01	0.000234
A*11:02+A*26:01^C*07:02+C*12:02^B*08:01+B*27:04^DRB1*03:01+DRB1*14:05^DQB1*02:01+DQB1*05:03	0.000234
A*02:03+A*24:02^C*03:03+C*12:03^B*40:01+B*55:02^DRB1*15:01+DRB1*15:02^DQB1*05:01+DQB1*06:01	0.000234
A*03:01+A*33:03^C*03:02+C*12:03^B*38:01+B*58:01^DRB1*07:01+DRB1*14:04^DQB1*02:01+DQB1*05:03	0.000234
A*01:01+A*02:01^C*06:02+C*06:02^B*37:01+B*57:01^DRB1*04:04+DRB1*15:01^DQB1*03:02+DQB1*06:02	0.000234
A*01:01+A*03:01^C*04:01+C*06:02^B*35:01+B*37:01^DRB1*10:01+DRB1*15:02^DQB1*05:01+DQB1*06:01	0.000234
A*02:06+A*02:06^C*07:02+C*08:01^B*40:01+B*48:03^DRB1*04:05+DRB1*08:03^DQB1*04:01+DQB1*06:01	0.000234
A*02:01+A*24:02^C*03:03+C*07:02^B*35:01+B*40:01^DRB1*04:06+DRB1*12:02^DQB1*03:01+DQB1*03:02	0.000234
A*02:03+A*33:03^C*03:02+C*04:03^B*40:01+B*58:01^DRB1*03:01+DRB1*03:01^DQB1*02:01+DQB1*02:01	0.000234
A*02:11+A*11:01^C*04:01+C*07:04^B*15:18+B*35:01^DRB1*04:03+DRB1*15:02^DQB1*03:02+DQB1*06:01	0.000234
A*02:11+A*02:11^C*07:02+C*14:02^B*51:01+B*51:06^DRB1*04:06+DRB1*15:01^DQB1*03:02+DQB1*06:01	0.000234
A*02:03+A*02:03^C*03:04+C*03:04^B*40:01+B*40:01^DRB1*11:01+DRB1*15:01^DQB1*03:01+DQB1*06:02	0.000234
A*02:01+A*11:01^C*01:02+C*01:02^B*46:01+B*51:01^DRB1*04:03+DRB1*09:01^DQB1*03:02+DQB1*03:03	0.000234
A*11:01+A*11:01^C*01:02+C*08:01^B*15:02+B*56:03^DRB1*03:01+DRB1*09:01^DQB1*02:01+DQB1*03:03	0.000234
A*02:06+A*11:02^C*08:01+C*14:02^B*15:02+B*51:01^DRB1*09:01+DRB1*09:01^DQB1*03:03+DQB1*03:03	0.000234
A*24:02+A*33:03^C*03:02+C*12:03^B*55:02+B*58:01^DRB1*03:01+DRB1*04:03^DQB1*02:01+DQB1*03:02	0.000234
A*11:01+A*24:02^C*04:01+C*07:02^B*40:01+B*40:01^DRB1*09:01+DRB1*15:01^DQB1*03:03+DQB1*06:02	0.000234
A*11:01+A*11:02^C*03:04+C*12:02^B*13:01+B*15:01^DRB1*04:05+DRB1*15:01^DQB1*04:01+DQB1*06:01	0.000234
A*11:01+A*33:03^C*07:02+C*14:03^B*39:01+B*44:03^DRB1*03:01+DRB1*13:02^DQB1*02:01+DQB1*06:04	0.000234
A*02:06+A*02:07^C*12:02+C*15:02^B*13:01+B*51:02^DRB1*09:01+DRB1*15:01^DQB1*03:03+DQB1*06:01	0.000234
A*34:01+A*34:05^C*04:03+C*07:02^B*15:21+B*15:35^DRB1*15:02+DRB1*15:02^DQB1*05:02+DQB1*05:02	0.000234
A*02:06+A*11:01^C*01:02+C*01:02^B*46:01+B*56:01^DRB1*09:01+DRB1*11:01^DQB1*03:01+DQB1*03:03	0.000234
A*11:01+A*11:01^C*12:03+C*14:02^B*51:01+B*55:02^DRB1*04:06+DRB1*14:05^DQB1*03:02+DQB1*05:03	0.000234
A*24:02+A*33:03^C*03:02+C*08:01^B*15:02+B*58:01^DRB1*12:02+DRB1*12:02^DQB1*03:01+DQB1*03:01	0.000234
A*02:03+A*33:03^C*03:02+C*03:04^B*13:01+B*58:01^DRB1*03:01+DRB1*15:02^DQB1*02:01+DQB1*05:01	0.000234
A*02:03+A*24:02^C*07:02+C*07:02^B*38:02+B*38:02^DRB1*04:03+DRB1*16:02^DQB1*03:02+DQB1*05:02	0.000234
A*11:01+A*29:01^C*08:01+C*15:05^B*07:05+B*15:18^DRB1*15:01+DRB1*16:01^DQB1*05:02+DQB1*06:02	0.000234
A*03:01+A*33:03^C*04:01+C*07:01^B*18:01+B*35:03^DRB1*04:03+DRB1*14:04^DQB1*03:02+DQB1*05:03	0.000234
A*26:01+A*33:03^C*03:02+C*12:02^B*15:01+B*58:01^DRB1*03:01+DRB1*09:01^DQB1*02:01+DQB1*03:03	0.000234
A*02:01+A*11:01^C*03:03+C*03:04^B*15:11+B*40:02^DRB1*09:01+DRB1*12:02^DQB1*03:01+DQB1*03:03	0.000234
A*01:01+A*11:01^C*03:03+C*04:01^B*15:01+B*35:03^DRB1*07:01+DRB1*11:01^DQB1*03:01+DQB1*03:03	0.000234
A*02:03+A*02:07^C*03:04+C*15:05^B*07:05+B*13:01^DRB1*10:01+DRB1*15:02^DQB1*05:01+DQB1*05:02	0.000234
A*02:03+A*29:01^C*06:02+C*07:02^B*38:02+B*57:01^DRB1*07:01+DRB1*08:03^DQB1*03:03+DQB1*06:01	0.000234
A*02:03+A*02:03^C*01:02+C*12:03^B*46:01+B*55:02^DRB1*09:01+DRB1*12:02^DQB1*03:01+DQB1*03:03	0.000234
A*24:07+A*33:01^C*04:01+C*08:02^B*14:02+B*35:05^DRB1*03:01+DRB1*04:05^DQB1*02:01+DQB1*04:01	0.000234
A*02:06+A*11:01^C*08:01+C*14:02^B*15:02+B*51:01^DRB1*12:01+DRB1*15:01^DQB1*03:02+DQB1*06:01	0.000234
A*24:20+A*33:03^C*01:06+C*03:02^B*55:02+B*58:01^DRB1*09:01+DRB1*13:02^DQB1*03:03+DQB1*06:09	0.000234
A*11:01+A*24:02^C*03:03+C*04:01^B*15:01+B*15:01^DRB1*04:06+DRB1*15:01^DQB1*03:01+DQB1*03:02	0.000234
A*02:01+A*24:02^C*07:01+C*15:02^B*41:01+B*51:01^DRB1*11:01+DRB1*13:05^DQB1*03:01+DQB1*03:01	0.000234
A*02:03+A*02:03^C*04:01+C*07:02^B*38:02+B*40:01^DRB1*04:05+DRB1*15:02^DQB1*04:01+DQB1*05:02	0.000234
A*24:02+A*24:02^C*01:02+C*06:02^B*15:01+B*57:01^DRB1*04:01+DRB1*14:04^DQB1*03:02+DQB1*05:03	0.000234
A*11:02+A*26:01^C*04:01+C*07:02^B*40:01+B*40:01^DRB1*10:01+DRB1*11:01^DQB1*03:01+DQB1*05:01	0.000234
A*03:01+A*11:01^C*08:01+C*12:03^B*15:02+B*38:01^DRB1*07:01+DRB1*16:02^DQB1*02:01+DQB1*05:02	0.000234
A*11:01+A*32:01^C*03:03+C*04:01^B*44:03+B*55:04^DRB1*09:01+DRB1*12:01^DQB1*03:01+DQB1*03:03	0.000234
A*11:01+A*24:07^C*07:02+C*08:01^B*15:02+B*38:02^DRB1*15:02+DRB1*15:02^DQB1*05:02+DQB1*05:02	0.000234
A*11:01+A*11:01^C*03:04+C*08:01^B*13:01+B*15:02^DRB1*15:01+DRB1*15:01^DQB1*06:01+DQB1*06:01	0.000234
A*02:01+A*33:03^C*03:02+C*14:02^B*51:01+B*58:01^DRB1*03:01+DRB1*08:02^DQB1*02:01+DQB1*04:02	0.000234
A*02:06+A*24:02^C*03:03+C*03:03^B*35:01+B*46:01^DRB1*08:03+DRB1*09:01^DQB1*03:03+DQB1*06:01	0.000234
A*11:01+A*11:01^C*04:03+C*07:02^B*15:25+B*39:01^DRB1*09:01+DRB1*12:02^DQB1*03:01+DQB1*03:03	0.000234
A*24:02+A*24:02^C*03:03+C*07:02^B*07:05+B*56:01^DRB1*14:04+DRB1*15:02^DQB1*05:03+DQB1*06:01	0.000234
A*11:01+A*24:02^C*01:02+C*08:01^B*15:02+B*55:02^DRB1*12:02+DRB1*15:01^DQB1*03:01+DQB1*06:01	0.000234
A*33:03+A*68:01^C*01:02+C*07:01^B*18:01+B*55:01^DRB1*13:01+DRB1*15:01^DQB1*06:01+DQB1*06:03	0.000234
A*02:03+A*11:01^C*04:01+C*12:03^B*15:01+B*55:02^DRB1*04:06+DRB1*09:01^DQB1*03:02+DQB1*03:03	0.000234
A*24:02+A*24:02^C*07:02+C*15:02^B*38:02+B*56:01^DRB1*11:01+DRB1*15:02^DQB1*03:01+DQB1*05:02	0.000234
A*11:01+A*32:01^C*01:02+C*06:02^B*13:02+B*15:01^DRB1*07:01+DRB1*09:01^DQB1*02:01+DQB1*03:03	0.000234
A*02:06+A*24:02^C*01:02+C*03:03^B*35:01+B*55:02^DRB1*14:01+DRB1*15:01^DQB1*05:03+DQB1*06:02	0.000234
A*24:02+A*30:01^C*06:02+C*06:02^B*13:02+B*13:02^DRB1*07:01+DRB1*07:01^DQB1*02:01+DQB1*02:01	0.000234
A*02:01+A*11:01^C*01:02+C*03:03^B*40:01+B*55:02^DRB1*12:01+DRB1*14:05^DQB1*03:01+DQB1*05:03	0.000234
A*01:01+A*33:03^C*07:02+C*12:02^B*07:02+B*52:01^DRB1*15:01+DRB1*16:02^DQB1*06:01+DQB1*06:02	0.000234
A*24:02+A*33:03^C*03:02+C*15:02^B*40:06+B*58:01^DRB1*03:01+DRB1*08:03^DQB1*02:01+DQB1*03:01	0.000234
A*02:01+A*11:01^C*08:01+C*14:02^B*15:13+B*51:01^DRB1*12:02+DRB1*12:02^DQB1*03:01+DQB1*05:02	0.000234
A*26:01+A*26:01^C*14:02+C*15:02^B*51:01+B*51:02^DRB1*15:01+DRB1*15:01^DQB1*06:02+DQB1*06:02	0.000234
A*02:03+A*02:07^C*03:04+C*08:03^B*40:01+B*48:01^DRB1*11:01+DRB1*14:05^DQB1*03:01+DQB1*05:03	0.000234
A*11:01+A*11:01^C*03:03+C*07:02^B*35:01+B*39:01^DRB1*09:01+DRB1*15:01^DQB1*03:03+DQB1*06:02	0.000234
A*24:02+A*24:02^C*03:04+C*07:02^B*39:05+B*40:01^DRB1*04:05+DRB1*15:02^DQB1*04:01+DQB1*05:02	0.000234
A*11:01+A*68:01^C*04:01+C*07:04^B*15:18+B*35:03^DRB1*07:01+DRB1*15:02^DQB1*03:03+DQB1*06:01	0.000234
A*02:01+A*02:06^C*07:02+C*08:01^B*07:02+B*15:02^DRB1*08:01+DRB1*14:15^DQB1*04:02+DQB1*05:03	0.000234
A*02:06+A*03:01^C*02:02+C*03:03^B*27:05+B*35:01^DRB1*15:01+DRB1*15:01^DQB1*06:02+DQB1*06:02	0.000234
A*11:01+A*34:01^C*07:01+C*07:02^B*18:01+B*38:02^DRB1*04:05+DRB1*15:02^DQB1*04:02+DQB1*05:01	0.000234
A*02:01+A*24:02^C*14:02+C*16:19^B*51:01+B*51:01^DRB1*04:03+DRB1*08:03^DQB1*03:01+DQB1*03:02	0.000234
A*02:01+A*11:01^C*01:02+C*03:04^B*13:01+B*48:01^DRB1*01:02+DRB1*12:02^DQB1*03:01+DQB1*05:01	0.000234
A*11:01+A*11:01^C*01:02+C*03:04^B*40:01+B*46:01^DRB1*09:01+DRB1*15:01^DQB1*03:03+DQB1*06:02	0.000234
A*24:02+A*32:01^C*04:01+C*04:01^B*35:01+B*35:01^DRB1*04:03+DRB1*04:10^DQB1*03:02+DQB1*04:02	0.000234
A*02:01+A*24:07^C*04:01+C*08:01^B*15:13+B*35:05^DRB1*12:02+DRB1*12:02^DQB1*03:01+DQB1*03:01	0.000234
A*24:02+A*34:01^C*07:02+C*12:03^B*35:03+B*38:02^DRB1*13:01+DRB1*15:02^DQB1*05:02+DQB1*06:03	0.000234
A*02:01+A*24:02^C*07:02+C*15:02^B*07:02+B*54:01^DRB1*01:01+DRB1*04:05^DQB1*04:01+DQB1*05:01	0.000234
A*24:02+A*31:01^C*01:02+C*03:03^B*15:11+B*54:01^DRB1*04:05+DRB1*15:01^DQB1*04:01+DQB1*06:02	0.000234
A*02:01+A*24:02^C*04:01+C*08:01^B*35:01+B*48:03^DRB1*03:01+DRB1*12:02^DQB1*02:01+DQB1*03:01	0.000234
A*11:01+A*24:02^C*04:01+C*07:02^B*15:27+B*39:01^DRB1*04:06+DRB1*09:01^DQB1*03:02+DQB1*03:03	0.000234
A*11:01+A*26:01^C*03:02+C*03:04^B*13:01+B*58:01^DRB1*10:01+DRB1*12:02^DQB1*03:01+DQB1*05:01	0.000234
A*30:04+A*33:03^C*08:02+C*14:03^B*14:01+B*44:03^DRB1*04:04+DRB1*13:02^DQB1*04:02+DQB1*06:04	0.000234
A*02:01+A*26:01^C*14:03+C*15:02^B*40:01+B*44:03^DRB1*13:02+DRB1*14:05^DQB1*05:03+DQB1*06:04	0.000234
A*02:01+A*02:03^C*07:02+C*07:04^B*18:01+B*39:09^DRB1*04:05+DRB1*15:02^DQB1*03:02+DQB1*05:01	0.000234
A*02:03+A*02:07^C*03:03+C*07:02^B*38:02+B*55:02^DRB1*15:02+DRB1*16:02^DQB1*05:01+DQB1*05:02	0.000234
A*03:01+A*33:03^C*03:02+C*14:02^B*51:01+B*58:01^DRB1*11:01+DRB1*13:01^DQB1*03:01+DQB1*06:03	0.000234
A*11:01+A*68:01^C*03:03+C*12:02^B*15:01+B*52:01^DRB1*07:01+DRB1*15:01^DQB1*02:01+DQB1*06:02	0.000234
A*02:07+A*24:07^C*01:02+C*08:01^B*15:02+B*46:01^DRB1*09:01+DRB1*12:02^DQB1*03:01+DQB1*03:03	0.000234
A*02:07+A*11:01^C*07:02+C*08:01^B*15:02+B*40:01^DRB1*07:01+DRB1*12:02^DQB1*02:01+DQB1*03:01	0.000234
A*02:01+A*26:01^C*07:02+C*07:02^B*40:01+B*40:01^DRB1*08:03+DRB1*12:01^DQB1*03:01+DQB1*06:01	0.000234
A*33:03+A*33:03^C*01:02+C*07:01^B*40:06+B*44:03^DRB1*07:01+DRB1*12:02^DQB1*02:01+DQB1*03:01	0.000234
A*11:01+A*33:03^C*01:02+C*03:04^B*13:01+B*46:01^DRB1*12:02+DRB1*15:01^DQB1*03:01+DQB1*06:01	0.000234
A*24:02+A*33:03^C*07:01+C*07:02^B*07:05+B*44:03^DRB1*11:01+DRB1*14:04^DQB1*03:01+DQB1*05:03	0.000234
A*11:02+A*11:155^C*04:03+C*12:02^B*15:25+B*27:04^DRB1*12:02+DRB1*16:02^DQB1*03:01+DQB1*05:02	0.000234
A*11:01+A*24:02^C*07:02+C*15:02^B*40:01+B*51:02^DRB1*11:01+DRB1*11:01^DQB1*03:01+DQB1*03:01	0.000234
A*01:01+A*02:06^C*07:01+C*07:04^B*15:29+B*49:01^DRB1*10:01+DRB1*13:01^DQB1*05:01+DQB1*06:03	0.000234
A*02:01+A*33:03^C*03:04+C*07:02^B*40:01+B*51:01^DRB1*12:02+DRB1*14:01^DQB1*03:01+DQB1*05:02	0.000234
A*02:03+A*11:01^C*07:02+C*12:03^B*38:02+B*55:02^DRB1*13:12+DRB1*15:02^DQB1*03:01+DQB1*05:01	0.000234
A*11:01+A*11:01^C*04:03+C*08:01^B*15:02+B*15:25^DRB1*11:06+DRB1*15:01^DQB1*03:01+DQB1*06:01	0.000234
A*03:01+A*33:03^C*02:02+C*07:02^B*08:01+B*27:05^DRB1*03:01+DRB1*04:08^DQB1*02:01+DQB1*03:01	0.000234
A*11:01+A*31:01^C*04:01+C*04:01^B*15:01+B*35:03^DRB1*03:01+DRB1*12:02^DQB1*02:01+DQB1*03:01	0.000234
A*02:01+A*24:02^C*03:03+C*03:03^B*15:01+B*40:02^DRB1*09:01+DRB1*15:01^DQB1*03:03+DQB1*06:02	0.000234
A*03:02+A*24:02^C*14:02+C*15:02^B*51:01+B*51:01^DRB1*11:01+DRB1*14:04^DQB1*03:01+DQB1*05:03	0.000234
A*11:01+A*32:01^C*14:02+C*15:02^B*40:01+B*51:07^DRB1*01:01+DRB1*11:01^DQB1*03:01+DQB1*05:01	0.000234
A*11:01+A*11:02^C*04:01+C*04:01^B*15:27+B*40:01^DRB1*04:06+DRB1*12:01^DQB1*03:01+DQB1*03:02	0.000234
A*02:06+A*02:07^C*01:02+C*03:02^B*46:01+B*58:01^DRB1*03:01+DRB1*08:03^DQB1*02:01+DQB1*06:01	0.000234
A*11:01+A*33:03^C*03:04+C*04:03^B*13:01+B*15:25^DRB1*15:01+DRB1*15:02^DQB1*05:01+DQB1*06:01	0.000234
A*02:03+A*68:01^C*12:02+C*15:02^B*51:01+B*52:01^DRB1*10:01+DRB1*14:04^DQB1*05:01+DQB1*05:03	0.000234
A*24:02+A*24:07^C*07:01+C*15:02^B*18:01+B*40:02^DRB1*04:05+DRB1*15:02^DQB1*05:01+DQB1*05:03	0.000234
A*02:03+A*33:03^C*03:02+C*07:02^B*38:02+B*58:01^DRB1*04:03+DRB1*13:02^DQB1*03:02+DQB1*06:09	0.000234
A*11:01+A*24:02^C*04:01+C*07:01^B*18:01+B*35:05^DRB1*12:02+DRB1*12:02^DQB1*03:01+DQB1*03:01	0.000234
A*02:06+A*02:07^C*01:02+C*07:02^B*40:01+B*46:01^DRB1*11:01+DRB1*14:05^DQB1*03:01+DQB1*05:03	0.000234
A*02:01+A*33:03^C*03:02+C*15:02^B*40:01+B*58:01^DRB1*12:02+DRB1*16:02^DQB1*03:01+DQB1*05:02	0.000234
A*02:01+A*33:03^C*03:02+C*08:01^B*15:18+B*58:01^DRB1*04:03+DRB1*13:01^DQB1*03:02+DQB1*06:03	0.000234
A*11:01+A*11:01^C*03:04+C*03:04^B*13:01+B*40:01^DRB1*15:01+DRB1*16:02^DQB1*05:02+DQB1*06:01	0.000234
[truncated: 1,400 more rows]
