# Supplementary material for: The HLA diversity of the Anthony Nolan register
Source: HLA. 2020 Nov 16;97(1):15–29. doi: 10.1111/tan.14127 (PMC7756289; doi:10.1111/tan.14127)
Supplement: Supplementary file 4 — Supporting Information [file TAN-97-15-s004.zip › freqs_india_results.xlsx]

## Sheet: Allele frequencies (HLA-A)
Allele	Frequency
A*01:01	0.144135
A*11:01	0.143531
A*24:02	0.124337
A*33:03	0.083352
A*68:01	0.071577
A*26:01	0.063084
A*03:01	0.062978
A*02:01	0.053425
A*32:01	0.043833
A*02:11	0.035393
A*31:01	0.029005
A*02:06	0.026867
A*02:05	0.017356
A*30:01	0.014721
A*23:01	0.01222
A*29:01	0.012096
A*03:02	0.011005
A*24:07	0.010687
A*24:03	0.008273
A*02:03	0.007127
A*24:17	0.003915
A*02:20	0.00269
A*33:01	0.002136
A*74:01	0.002029
A*02:16	0.001938
A*02:08	0.001377
A*66:01	0.001274
A*30:02	0.001227
A*29:02	0.001021
A*31:12	0.000991
A*26:63	0.000755
A*31:06	0.000673
A*68:02	0.000613
A*11:03	0.000567
A*69:01	0.000566
A*68:24	0.000377
A*26:07	0.000283
A*02:02	0.000283
A*31:16	0.000236
A*01:43	0.000197
A*01:82	0.000191
A*02:17	0.000142
A*30:04	0.000142
A*66:12	0.000142
A*33:70	0.000102
A*11:183	9.5e-05
A*31:04	9.4e-05
A*01:03	9.4e-05
A*43:01	9.4e-05
A*30:54	4.8e-05
A*01:150	4.7e-05
A*02:118	4.7e-05
A*02:22	4.7e-05
A*02:514N	4.7e-05
A*11:196	4.7e-05
A*11:58	4.7e-05
A*23:65	4.7e-05
A*24:13	4.7e-05
A*24:30	4.7e-05
A*25:01	4.7e-05
A*26:17	4.7e-05
A*36:01	4.7e-05
A*68:99	4.7e-05
A*80:01	4.7e-05
A*24:10	4.7e-05

## Sheet: Allele frequencies (HLA-C)
Allele	Frequency
C*07:02	0.138629
C*04:01	0.128339
C*06:02	0.12646
C*15:02	0.105313
C*07:01	0.091904
C*12:02	0.083147
C*12:03	0.05723
C*03:02	0.043272
C*01:02	0.032955
C*14:02	0.02893
C*16:02	0.026825
C*03:04	0.017438
C*03:03	0.016381
C*08:01	0.015761
C*07:04	0.013686
C*02:02	0.011938
C*15:05	0.010724
C*05:01	0.010212
C*04:03	0.009532
C*17:01	0.008399
C*08:02	0.003775
C*07:26	0.003345
C*12:09	0.001841
C*15:04	0.001699
C*16:04	0.001604
C*12:04	0.001576
C*07:29	0.001514
C*08:03	0.001463
C*16:01	0.001134
C*06:27	0.000905
C*04:10	0.000615
C*12:05	0.000519
C*16:30N	0.000519
C*02:08	0.000377
C*15:07	0.000284
C*01:17	0.000189
C*03:88	0.000189
C*14:03	0.000142
C*04:26	9.5e-05
C*04:07	9.4e-05
C*15:08	9.4e-05
C*15:10	9.4e-05
C*18:01	9.4e-05
C*04:06	9.4e-05
C*12:127	5.5e-05
C*07:17	4.8e-05
C*04:169	4.7e-05
C*03:153	4.7e-05
C*04:172	4.7e-05
C*04:33	4.7e-05
C*06:112	4.7e-05
C*06:35	4.7e-05
C*07:247	4.7e-05
C*07:89	4.7e-05
C*12:38	4.7e-05
C*12:72	4.7e-05
C*14:12	4.7e-05

## Sheet: Allele frequencies (HLA-B)
Allele	Frequency
B*51:01	0.092035
B*40:06	0.08587
B*52:01	0.075631
B*08:01	0.070209
B*35:03	0.067178
B*44:03	0.057469
B*35:01	0.057143
B*57:01	0.049967
B*07:02	0.044674
B*58:01	0.043361
B*37:01	0.03199
B*50:01	0.024535
B*18:01	0.023356
B*55:01	0.021846
B*40:01	0.021374
B*07:05	0.017702
B*15:17	0.016561
B*13:02	0.016278
B*15:01	0.015127
B*15:02	0.012928
B*44:02	0.010899
B*13:01	0.010427
B*15:18	0.01038
B*41:01	0.010333
B*35:02	0.009866
B*27:05	0.009767
B*49:01	0.006653
B*38:02	0.005945
B*15:08	0.005851
B*35:08	0.005333
B*39:01	0.005332
B*15:05	0.004785
B*27:07	0.004435
B*40:02	0.003967
B*15:25	0.003822
B*56:01	0.003822
B*14:02	0.003586
B*51:06	0.003446
B*38:01	0.003256
B*48:01	0.003161
B*15:29	0.003067
B*27:04	0.002831
B*45:01	0.002029
B*40:23	0.001935
B*51:07	0.00184
B*47:01	0.001793
B*41:02	0.001699
B*52:04	0.001416
B*39:06	0.001227
B*15:32	0.000991
B*48:04	0.000802
B*53:01	0.000661
B*15:03	0.000661
B*51:08	0.000633
B*27:02	0.000613
B*15:09	0.000519
B*58:02	0.000472
B*40:50	0.000425
B*51:17	0.000379
B*44:06	0.000377
B*15:10	0.000377
B*57:03	0.00033
B*37:04	0.000283
B*55:02	0.000283
B*35:05	0.000283
B*15:38	0.000236
B*73:01	0.000236
B*15:75	0.000189
B*42:01	0.000189
B*14:01	0.000189
B*15:34	0.000189
B*15:113	0.000189
B*07:09	0.000142
B*27:06	0.000142
B*39:24	0.000142
B*50:04	0.000142
B*51:09	0.000142
B*55:03	0.000142
B*15:12	0.000142
B*57:02	9.4e-05
B*07:18	9.4e-05
B*39:10	9.4e-05
B*37:42N	4.8e-05
B*07:96	4.7e-05
B*14:20	4.7e-05
B*15:11	4.7e-05
B*15:13	4.7e-05
B*15:240	4.7e-05
B*15:319	4.7e-05
B*35:13	4.7e-05
B*35:132	4.7e-05
B*37:34	4.7e-05
B*39:31	4.7e-05
B*40:26	4.7e-05
B*40:295	4.7e-05
B*44:124	4.7e-05
B*44:275	4.7e-05
B*46:01	4.7e-05
B*51:05	4.7e-05
B*51:34	4.7e-05
B*52:29	4.7e-05
B*56:04	4.7e-05
B*57:25	4.7e-05
B*78:02	4.7e-05

## Sheet: Allele frequencies (HLA-DRB1)
Allele	Frequency
DRB1*07:01	0.135036
DRB1*03:01	0.126093
DRB1*15:02	0.101824
DRB1*13:01	0.075021
DRB1*15:01	0.074303
DRB1*14:04	0.068956
DRB1*11:01	0.068728
DRB1*10:01	0.067147
DRB1*04:03	0.039635
DRB1*13:02	0.030001
DRB1*11:04	0.026957
DRB1*01:01	0.026293
DRB1*15:06	0.019697
DRB1*04:04	0.0159
DRB1*14:01	0.014195
DRB1*12:02	0.013173
DRB1*04:01	0.009519
DRB1*09:01	0.009463
DRB1*04:02	0.009074
DRB1*16:02	0.007349
DRB1*08:01	0.00689
DRB1*12:01	0.005417
DRB1*08:03	0.00477
DRB1*04:05	0.004394
DRB1*08:02	0.004393
DRB1*08:04	0.004152
DRB1*01:02	0.00335
DRB1*04:06	0.002548
DRB1*15:04	0.002199
DRB1*04:07	0.002079
DRB1*14:15	0.001992
DRB1*11:11	0.001939
DRB1*04:08	0.001935
DRB1*14:07	0.001755
DRB1*13:03	0.001654
DRB1*11:08	0.001566
DRB1*11:03	0.001088
DRB1*07:03	0.000949
DRB1*16:01	0.000914
DRB1*14:05	0.000851
DRB1*11:06	0.000793
DRB1*04:10	0.000668
DRB1*04:18	0.000661
DRB1*14:02	0.000616
DRB1*14:10	0.000526
DRB1*14:19	0.000522
DRB1*15:03	0.000338
DRB1*11:18	0.000335
DRB1*14:06	0.000237
DRB1*11:02	0.000236
DRB1*03:02	0.000142
DRB1*13:08	0.000142
DRB1*11:128	0.00014
DRB1*14:09	9.6e-05
DRB1*14:11	9.5e-05
DRB1*14:28	9.4e-05
DRB1*11:118	9.4e-05
DRB1*11:14	9.4e-05
DRB1*15:42	5.8e-05
DRB1*03:06	5.4e-05
DRB1*14:17	4.9e-05
DRB1*14:33	4.8e-05
DRB1*14:68	4.8e-05
DRB1*14:73	4.8e-05
DRB1*03:10	4.7e-05
DRB1*01:03	4.7e-05
DRB1*04:09	4.7e-05
DRB1*04:62	4.7e-05
DRB1*09:27	4.7e-05
DRB1*11:12	4.7e-05
DRB1*11:37	4.7e-05
DRB1*11:43	4.7e-05
DRB1*13:05	4.7e-05
DRB1*13:14	4.7e-05
DRB1*13:49	4.7e-05
DRB1*13:82	4.7e-05
DRB1*16:05	4.7e-05
DRB1*16:10	4.7e-05

## Sheet: Allele frequencies (HLA-DQB1)
Allele	Frequency
DQB1*02:01	0.218044
DQB1*06:01	0.141266
DQB1*03:01	0.134948
DQB1*05:01	0.099376
DQB1*05:03	0.094331
DQB1*03:02	0.077679
DQB1*06:03	0.077196
DQB1*03:03	0.050314
DQB1*05:02	0.035801
DQB1*06:02	0.021814
DQB1*04:02	0.016285
DQB1*06:09	0.01482
DQB1*06:04	0.013261
DQB1*03:05	0.002043
DQB1*04:01	0.00087
DQB1*02:07	0.000606
DQB1*05:23	0.000314
DQB1*03:04	0.000155
DQB1*06:48	0.000147
DQB1*06:55	0.000117
DQB1*04:12	0.000117
DQB1*02:19	0.000103
DQB1*06:120	8e-05
DQB1*03:11	6.6e-05
DQB1*05:04	5.8e-05
DQB1*02:42	4.7e-05
DQB1*06:144N	4.7e-05

## Sheet: Haplotype frequencies
Haplotype	Frequency
A*26:01~C*07:02~B*08:01~DRB1*03:01~DQB1*02:01	0.030059
A*33:03~C*07:01~B*44:03~DRB1*07:01~DQB1*02:01	0.021206
A*01:01~C*06:02~B*57:01~DRB1*07:01~DQB1*03:03	0.017936
A*01:01~C*06:02~B*37:01~DRB1*10:01~DQB1*05:01	0.013285
A*33:03~C*03:02~B*58:01~DRB1*03:01~DQB1*02:01	0.010812
A*02:11~C*15:02~B*40:06~DRB1*15:01~DQB1*06:01	0.008276
A*11:01~C*12:02~B*52:01~DRB1*15:02~DQB1*06:01	0.007734
A*30:01~C*06:02~B*13:02~DRB1*07:01~DQB1*02:01	0.007645
A*33:03~C*03:02~B*58:01~DRB1*13:02~DQB1*06:09	0.00639
A*01:01~C*07:02~B*08:01~DRB1*03:01~DQB1*02:01	0.004808
A*01:01~C*07:01~B*15:17~DRB1*13:02~DQB1*06:04	0.004636
A*02:05~C*06:02~B*50:01~DRB1*07:01~DQB1*02:01	0.004604
A*24:02~C*12:03~B*35:03~DRB1*13:01~DQB1*06:03	0.004476
A*02:05~C*06:02~B*50:01~DRB1*03:01~DQB1*02:01	0.004454
A*29:01~C*15:05~B*07:05~DRB1*10:01~DQB1*05:01	0.004274
A*11:01~C*07:01~B*44:03~DRB1*07:01~DQB1*02:01	0.004007
A*01:01~C*06:02~B*57:01~DRB1*14:04~DQB1*05:03	0.003956
A*23:01~C*17:01~B*41:01~DRB1*07:01~DQB1*02:01	0.00394
A*24:02~C*07:02~B*08:01~DRB1*03:01~DQB1*02:01	0.003668
A*32:01~C*12:02~B*52:01~DRB1*15:02~DQB1*06:01	0.003615
A*11:01~C*04:01~B*35:01~DRB1*15:02~DQB1*06:01	0.003601
A*24:02~C*04:01~B*35:02~DRB1*11:04~DQB1*03:01	0.003357
A*11:01~C*07:02~B*08:01~DRB1*03:01~DQB1*02:01	0.00333
A*01:01~C*07:01~B*44:03~DRB1*07:01~DQB1*02:01	0.00331
A*24:02~C*15:02~B*40:06~DRB1*14:04~DQB1*05:03	0.003209
A*11:01~C*04:01~B*35:03~DRB1*11:01~DQB1*03:01	0.003175
A*11:01~C*06:02~B*57:01~DRB1*07:01~DQB1*03:03	0.003152
A*11:01~C*04:01~B*35:01~DRB1*01:01~DQB1*05:01	0.003133
A*03:01~C*04:01~B*35:01~DRB1*01:01~DQB1*05:01	0.003106
A*24:02~C*12:02~B*52:01~DRB1*15:02~DQB1*06:01	0.003069
A*02:05~C*07:01~B*41:01~DRB1*08:04~DQB1*03:01	0.003067
A*24:03~C*12:03~B*18:01~DRB1*11:04~DQB1*03:01	0.002937
A*31:01~C*14:02~B*51:01~DRB1*13:01~DQB1*06:03	0.002873
A*01:01~C*15:02~B*40:06~DRB1*15:02~DQB1*06:01	0.002794
A*24:17~C*08:01~B*15:02~DRB1*12:02~DQB1*03:01	0.002733
A*03:01~C*07:02~B*07:02~DRB1*10:01~DQB1*05:01	0.002704
A*32:01~C*04:01~B*35:01~DRB1*11:01~DQB1*03:01	0.00269
A*24:02~C*07:02~B*07:02~DRB1*15:01~DQB1*06:02	0.002401
A*32:01~C*07:02~B*08:01~DRB1*03:01~DQB1*02:01	0.002374
A*02:06~C*06:02~B*37:01~DRB1*10:01~DQB1*05:01	0.002355
A*02:06~C*07:02~B*08:01~DRB1*03:01~DQB1*02:01	0.00227
A*68:01~C*15:02~B*40:06~DRB1*04:04~DQB1*03:02	0.002251
A*11:01~C*04:01~B*35:01~DRB1*15:06~DQB1*05:02	0.00225
A*01:01~C*06:02~B*37:01~DRB1*03:01~DQB1*02:01	0.002243
A*68:01~C*07:01~B*44:03~DRB1*07:01~DQB1*02:01	0.002228
A*11:01~C*12:02~B*52:01~DRB1*14:04~DQB1*05:03	0.002216
A*03:01~C*04:01~B*35:01~DRB1*10:01~DQB1*05:01	0.002201
A*01:01~C*16:02~B*51:01~DRB1*13:01~DQB1*06:03	0.002189
A*11:01~C*15:02~B*40:06~DRB1*14:04~DQB1*05:03	0.002164
A*02:01~C*12:02~B*52:01~DRB1*15:02~DQB1*06:01	0.002133
A*11:01~C*04:01~B*35:03~DRB1*13:01~DQB1*06:03	0.002051
A*24:07~C*12:02~B*52:01~DRB1*04:03~DQB1*03:02	0.002027
A*68:01~C*15:02~B*51:01~DRB1*13:01~DQB1*06:03	0.002019
A*11:01~C*15:02~B*40:06~DRB1*15:02~DQB1*06:01	0.001982
A*24:02~C*15:02~B*40:06~DRB1*15:02~DQB1*06:01	0.001966
A*31:01~C*07:02~B*08:01~DRB1*03:01~DQB1*02:01	0.0019
A*03:01~C*07:02~B*07:02~DRB1*15:01~DQB1*06:02	0.001886
A*02:06~C*12:02~B*52:01~DRB1*15:02~DQB1*06:01	0.001858
A*68:01~C*12:02~B*52:01~DRB1*15:02~DQB1*06:01	0.001854
A*24:02~C*15:02~B*40:06~DRB1*15:01~DQB1*06:01	0.001827
A*26:01~C*12:02~B*52:01~DRB1*15:02~DQB1*06:01	0.001826
A*24:02~C*06:02~B*57:01~DRB1*07:01~DQB1*03:03	0.001822
A*03:01~C*07:02~B*08:01~DRB1*03:01~DQB1*02:01	0.001806
A*11:01~C*12:02~B*52:01~DRB1*11:01~DQB1*03:01	0.001797
A*24:02~C*07:02~B*07:05~DRB1*15:01~DQB1*06:01	0.001746
A*24:02~C*06:02~B*50:01~DRB1*03:01~DQB1*02:01	0.001727
A*24:02~C*04:03~B*13:01~DRB1*15:01~DQB1*06:01	0.001713
A*03:01~C*12:02~B*52:01~DRB1*15:02~DQB1*06:01	0.001712
A*24:02~C*07:01~B*44:03~DRB1*07:01~DQB1*02:01	0.001669
A*03:01~C*07:02~B*07:02~DRB1*03:01~DQB1*02:01	0.001635
A*32:01~C*07:01~B*49:01~DRB1*13:02~DQB1*06:04	0.001618
A*23:01~C*06:02~B*50:01~DRB1*03:01~DQB1*02:01	0.001617
A*01:01~C*06:02~B*57:01~DRB1*11:01~DQB1*03:01	0.0016
A*11:01~C*15:02~B*40:06~DRB1*11:01~DQB1*03:01	0.001575
A*01:01~C*12:02~B*52:01~DRB1*15:02~DQB1*06:01	0.001559
A*11:01~C*15:02~B*40:06~DRB1*15:01~DQB1*06:01	0.001558
A*33:01~C*08:02~B*14:02~DRB1*01:02~DQB1*05:01	0.001554
A*11:01~C*03:04~B*40:01~DRB1*15:02~DQB1*06:01	0.001551
A*33:03~C*03:02~B*58:01~DRB1*14:04~DQB1*05:03	0.00154
A*01:01~C*06:02~B*57:01~DRB1*03:01~DQB1*02:01	0.001535
A*02:11~C*07:01~B*44:03~DRB1*07:01~DQB1*02:01	0.00153
A*02:01~C*15:02~B*40:06~DRB1*15:02~DQB1*06:01	0.001527
A*02:11~C*15:02~B*40:06~DRB1*14:04~DQB1*05:03	0.001523
A*68:01~C*16:02~B*51:01~DRB1*13:01~DQB1*06:03	0.001477
A*01:01~C*04:01~B*35:02~DRB1*11:04~DQB1*03:01	0.001433
A*24:02~C*03:02~B*58:01~DRB1*03:01~DQB1*02:01	0.00142
A*32:01~C*07:04~B*15:29~DRB1*16:02~DQB1*05:02	0.00141
A*24:02~C*12:02~B*52:01~DRB1*04:03~DQB1*03:02	0.001346
A*11:01~C*04:01~B*35:01~DRB1*13:01~DQB1*06:03	0.001344
A*02:01~C*12:02~B*52:01~DRB1*14:04~DQB1*05:03	0.001342
A*11:01~C*04:01~B*35:01~DRB1*11:01~DQB1*03:01	0.001311
A*24:02~C*12:03~B*18:01~DRB1*11:04~DQB1*03:01	0.001285
A*33:03~C*07:02~B*08:01~DRB1*03:01~DQB1*02:01	0.00128
A*11:01~C*14:02~B*51:01~DRB1*13:01~DQB1*06:03	0.001278
A*33:03~C*07:01~B*44:03~DRB1*10:01~DQB1*05:01	0.001271
A*01:01~C*12:02~B*52:01~DRB1*14:04~DQB1*05:03	0.001267
A*24:02~C*07:02~B*07:02~DRB1*07:01~DQB1*02:01	0.001266
A*03:01~C*12:02~B*52:01~DRB1*04:03~DQB1*03:02	0.001238
A*02:01~C*07:02~B*07:02~DRB1*04:02~DQB1*03:02	0.001233
A*02:11~C*15:02~B*40:06~DRB1*10:01~DQB1*05:01	0.001228
A*01:01~C*06:02~B*37:01~DRB1*11:01~DQB1*03:01	0.00122
A*68:01~C*12:03~B*18:01~DRB1*11:04~DQB1*03:01	0.001214
A*01:01~C*07:01~B*15:17~DRB1*15:06~DQB1*05:02	0.001199
A*02:03~C*08:01~B*15:02~DRB1*12:02~DQB1*03:01	0.001197
A*01:01~C*06:02~B*57:01~DRB1*15:06~DQB1*05:02	0.001193
A*02:01~C*07:02~B*08:01~DRB1*03:01~DQB1*02:01	0.001191
A*01:01~C*03:02~B*58:01~DRB1*11:01~DQB1*03:01	0.001179
A*33:03~C*03:02~B*58:01~DRB1*13:01~DQB1*06:03	0.001174
A*24:02~C*15:02~B*40:06~DRB1*11:01~DQB1*03:01	0.001171
A*02:11~C*04:01~B*35:03~DRB1*15:02~DQB1*06:01	0.00117
A*11:01~C*04:03~B*13:01~DRB1*15:01~DQB1*06:01	0.001161
A*01:01~C*06:02~B*57:01~DRB1*13:01~DQB1*06:03	0.001152
A*11:01~C*08:01~B*15:02~DRB1*15:01~DQB1*06:01	0.001146
A*01:01~C*12:02~B*52:01~DRB1*03:01~DQB1*02:01	0.001143
A*11:01~C*12:03~B*39:01~DRB1*13:01~DQB1*06:03	0.001141
A*31:01~C*16:02~B*51:01~DRB1*01:01~DQB1*05:01	0.001129
A*68:01~C*12:02~B*52:01~DRB1*11:01~DQB1*03:01	0.001113
A*11:01~C*12:02~B*52:01~DRB1*04:03~DQB1*03:02	0.001097
A*24:02~C*04:01~B*35:01~DRB1*13:01~DQB1*06:03	0.00109
A*02:01~C*16:02~B*51:01~DRB1*04:02~DQB1*03:02	0.001087
A*01:01~C*03:02~B*58:01~DRB1*03:01~DQB1*02:01	0.001087
A*68:01~C*04:01~B*35:01~DRB1*13:01~DQB1*06:03	0.001081
A*02:01~C*07:02~B*07:02~DRB1*10:01~DQB1*05:01	0.001079
A*26:01~C*07:02~B*08:01~DRB1*13:01~DQB1*06:03	0.001073
A*26:01~C*07:02~B*07:02~DRB1*15:02~DQB1*06:01	0.001071
A*11:01~C*04:01~B*35:03~DRB1*14:04~DQB1*05:03	0.001067
A*01:01~C*06:02~B*57:01~DRB1*15:02~DQB1*06:01	0.001066
A*01:01~C*07:01~B*15:17~DRB1*15:02~DQB1*06:01	0.001058
A*24:02~C*04:01~B*35:01~DRB1*15:02~DQB1*06:01	0.001052
A*24:02~C*12:02~B*52:01~DRB1*14:04~DQB1*05:03	0.001044
A*68:01~C*12:02~B*52:01~DRB1*04:03~DQB1*03:02	0.001037
A*24:02~C*04:01~B*35:02~DRB1*10:01~DQB1*05:01	0.001037
A*11:01~C*15:02~B*40:06~DRB1*03:01~DQB1*02:01	0.00103
A*02:01~C*07:02~B*07:02~DRB1*15:01~DQB1*06:02	0.001016
A*02:06~C*16:02~B*51:01~DRB1*13:01~DQB1*06:03	0.001007
A*02:08~C*06:02~B*50:01~DRB1*07:01~DQB1*02:01	0.000999
A*68:01~C*15:02~B*40:06~DRB1*15:01~DQB1*06:01	0.000997
A*23:01~C*08:02~B*14:02~DRB1*01:02~DQB1*05:01	0.000991
A*68:01~C*16:02~B*51:01~DRB1*14:04~DQB1*05:03	0.000986
A*24:03~C*07:02~B*40:06~DRB1*15:02~DQB1*06:01	0.000986
A*24:02~C*12:02~B*40:06~DRB1*15:01~DQB1*06:01	0.00098
A*11:01~C*04:01~B*15:01~DRB1*15:06~DQB1*05:02	0.000976
A*03:01~C*04:01~B*35:03~DRB1*13:01~DQB1*06:03	0.000973
A*33:03~C*06:02~B*57:01~DRB1*07:01~DQB1*03:03	0.000972
A*01:01~C*12:02~B*52:01~DRB1*04:03~DQB1*03:02	0.00097
A*68:01~C*12:03~B*40:01~DRB1*14:04~DQB1*05:03	0.00097
A*24:02~C*04:01~B*35:01~DRB1*15:06~DQB1*05:02	0.000968
A*68:01~C*07:01~B*44:03~DRB1*03:01~DQB1*02:01	0.000968
A*24:02~C*15:02~B*40:06~DRB1*10:01~DQB1*05:01	0.000966
A*11:01~C*07:02~B*07:02~DRB1*15:01~DQB1*06:02	0.000941
A*03:01~C*04:01~B*35:03~DRB1*11:01~DQB1*03:01	0.00094
A*01:01~C*12:03~B*35:03~DRB1*13:01~DQB1*06:03	0.000932
A*24:02~C*12:02~B*40:06~DRB1*11:01~DQB1*03:01	0.000925
A*01:01~C*06:02~B*57:01~DRB1*07:01~DQB1*02:01	0.000918
A*02:11~C*12:02~B*52:01~DRB1*15:02~DQB1*06:01	0.000913
A*33:03~C*07:01~B*44:03~DRB1*15:02~DQB1*06:01	0.000913
A*68:01~C*04:01~B*35:01~DRB1*11:01~DQB1*03:01	0.000911
A*32:01~C*12:02~B*52:01~DRB1*07:01~DQB1*02:01	0.000911
A*68:01~C*12:03~B*35:03~DRB1*13:01~DQB1*06:03	0.000911
A*02:11~C*15:02~B*40:06~DRB1*11:01~DQB1*03:01	0.000898
A*01:01~C*07:01~B*15:17~DRB1*03:01~DQB1*02:01	0.000897
A*68:01~C*07:02~B*51:01~DRB1*11:01~DQB1*03:01	0.000896
A*31:01~C*04:01~B*35:03~DRB1*13:01~DQB1*06:03	0.000891
A*03:02~C*04:01~B*35:03~DRB1*14:01~DQB1*05:03	0.000889
A*03:01~C*01:02~B*55:01~DRB1*10:01~DQB1*05:01	0.000889
A*24:02~C*12:03~B*35:03~DRB1*11:01~DQB1*03:01	0.000882
A*02:20~C*03:02~B*58:01~DRB1*03:01~DQB1*02:01	0.000876
A*30:01~C*06:02~B*13:02~DRB1*11:03~DQB1*03:01	0.000872
A*33:03~C*03:02~B*58:01~DRB1*15:01~DQB1*06:01	0.000865
A*01:01~C*07:02~B*07:02~DRB1*15:02~DQB1*06:01	0.000862
A*26:01~C*07:02~B*08:01~DRB1*11:01~DQB1*03:01	0.000859
A*11:01~C*04:01~B*35:01~DRB1*14:04~DQB1*05:03	0.000852
A*68:01~C*07:04~B*15:18~DRB1*15:02~DQB1*06:01	0.00085
A*23:01~C*04:01~B*44:03~DRB1*07:01~DQB1*02:01	0.000848
A*11:01~C*04:01~B*35:01~DRB1*04:03~DQB1*03:02	0.000847
A*11:01~C*15:02~B*40:06~DRB1*15:06~DQB1*05:02	0.000845
A*03:02~C*15:02~B*51:01~DRB1*11:04~DQB1*03:01	0.000843
A*03:01~C*04:01~B*35:01~DRB1*15:02~DQB1*06:01	0.000842
A*11:01~C*04:01~B*35:01~DRB1*03:01~DQB1*02:01	0.000836
A*11:01~C*07:02~B*18:01~DRB1*15:02~DQB1*06:01	0.000835
A*11:01~C*03:02~B*58:01~DRB1*03:01~DQB1*02:01	0.000829
A*01:01~C*07:01~B*15:17~DRB1*10:01~DQB1*05:01	0.000828
A*68:01~C*07:02~B*08:01~DRB1*03:01~DQB1*02:01	0.000828
A*24:02~C*12:03~B*35:03~DRB1*14:04~DQB1*05:03	0.000826
A*24:02~C*15:02~B*27:07~DRB1*11:01~DQB1*03:01	0.000817
A*68:01~C*06:02~B*57:01~DRB1*07:01~DQB1*03:03	0.000816
A*33:03~C*07:01~B*44:03~DRB1*03:01~DQB1*02:01	0.00081
A*11:01~C*07:02~B*07:05~DRB1*15:01~DQB1*06:01	0.000808
A*33:03~C*15:02~B*40:06~DRB1*15:01~DQB1*06:01	0.000808
A*11:01~C*02:02~B*27:05~DRB1*04:03~DQB1*03:02	0.000808
A*29:01~C*15:05~B*07:05~DRB1*03:01~DQB1*02:01	0.000804
A*24:07~C*14:02~B*40:02~DRB1*15:02~DQB1*05:03	0.000802
A*01:01~C*07:01~B*49:01~DRB1*15:02~DQB1*06:01	0.000801
A*11:01~C*12:03~B*35:03~DRB1*14:07~DQB1*05:03	0.000799
A*68:01~C*04:01~B*35:01~DRB1*15:02~DQB1*06:01	0.000797
A*01:01~C*07:01~B*15:17~DRB1*13:02~DQB1*06:03	0.000796
A*33:03~C*15:02~B*40:06~DRB1*15:02~DQB1*06:01	0.000795
A*02:11~C*03:03~B*15:05~DRB1*14:04~DQB1*05:03	0.000795
A*03:01~C*14:02~B*51:01~DRB1*13:01~DQB1*06:03	0.000793
A*32:01~C*04:01~B*44:03~DRB1*07:01~DQB1*02:01	0.000792
A*24:02~C*03:03~B*15:01~DRB1*14:04~DQB1*05:03	0.000777
A*24:02~C*15:02~B*51:01~DRB1*04:04~DQB1*03:02	0.000767
A*03:01~C*04:01~B*35:01~DRB1*14:04~DQB1*05:03	0.000765
A*11:01~C*12:09~B*51:01~DRB1*13:01~DQB1*06:03	0.000763
A*11:01~C*08:01~B*15:02~DRB1*12:02~DQB1*03:01	0.000759
A*01:01~C*15:02~B*40:06~DRB1*15:01~DQB1*06:01	0.000758
A*11:01~C*16:02~B*51:01~DRB1*13:01~DQB1*06:03	0.00075
A*02:01~C*03:04~B*40:23~DRB1*09:01~DQB1*03:02	0.000746
A*02:01~C*15:02~B*40:06~DRB1*14:04~DQB1*05:03	0.000739
A*01:01~C*06:02~B*50:01~DRB1*03:01~DQB1*02:01	0.000738
A*24:07~C*12:02~B*52:01~DRB1*14:04~DQB1*05:03	0.000737
A*02:01~C*07:01~B*44:03~DRB1*07:01~DQB1*02:01	0.000737
A*03:01~C*04:01~B*35:03~DRB1*08:01~DQB1*04:02	0.000736
A*33:03~C*03:02~B*58:01~DRB1*11:01~DQB1*03:01	0.000732
A*26:01~C*07:02~B*08:01~DRB1*10:01~DQB1*05:01	0.000727
A*24:02~C*12:03~B*35:03~DRB1*14:01~DQB1*05:03	0.000727
A*68:01~C*06:02~B*50:01~DRB1*03:01~DQB1*02:01	0.000723
A*11:01~C*15:02~B*40:06~DRB1*10:01~DQB1*05:01	0.000723
A*11:01~C*03:03~B*15:05~DRB1*15:02~DQB1*05:03	0.00072
A*24:02~C*06:02~B*50:01~DRB1*07:01~DQB1*02:01	0.000718
A*30:01~C*06:02~B*13:02~DRB1*04:05~DQB1*03:02	0.000714
A*68:01~C*15:02~B*51:01~DRB1*15:02~DQB1*06:01	0.000713
A*24:02~C*01:02~B*55:01~DRB1*13:01~DQB1*06:03	0.000713
A*26:63~C*04:01~B*35:03~DRB1*11:01~DQB1*03:01	0.000708
A*32:01~C*04:01~B*35:01~DRB1*03:01~DQB1*02:01	0.000706
A*33:03~C*03:02~B*58:01~DRB1*10:01~DQB1*05:01	0.000705
A*24:02~C*07:02~B*07:02~DRB1*03:01~DQB1*02:01	0.000704
A*68:01~C*04:01~B*15:01~DRB1*15:02~DQB1*06:01	0.000703
A*03:01~C*07:02~B*07:02~DRB1*13:01~DQB1*06:03	0.000703
A*02:11~C*15:02~B*40:06~DRB1*15:02~DQB1*06:01	0.000699
A*11:01~C*15:02~B*40:06~DRB1*13:01~DQB1*06:03	0.000698
A*02:01~C*01:02~B*51:01~DRB1*01:01~DQB1*05:01	0.000697
A*24:02~C*01:02~B*40:06~DRB1*15:01~DQB1*06:01	0.000696
A*02:01~C*07:02~B*07:02~DRB1*15:02~DQB1*06:01	0.000689
A*68:01~C*01:02~B*55:01~DRB1*03:01~DQB1*02:01	0.000689
A*68:01~C*15:02~B*40:06~DRB1*11:01~DQB1*03:01	0.000688
A*01:01~C*03:02~B*58:01~DRB1*13:02~DQB1*06:09	0.000687
A*02:01~C*12:03~B*35:03~DRB1*14:01~DQB1*05:03	0.000683
A*24:02~C*06:02~B*37:01~DRB1*10:01~DQB1*05:01	0.00068
A*11:01~C*12:03~B*35:03~DRB1*15:02~DQB1*06:01	0.000673
A*02:11~C*14:02~B*51:01~DRB1*14:04~DQB1*05:03	0.000672
A*01:01~C*04:01~B*15:01~DRB1*15:06~DQB1*05:02	0.000669
A*24:02~C*04:01~B*35:03~DRB1*11:01~DQB1*03:01	0.000667
A*02:06~C*08:01~B*15:02~DRB1*15:01~DQB1*06:01	0.000667
A*01:01~C*06:02~B*37:01~DRB1*11:04~DQB1*03:01	0.000665
A*31:01~C*01:02~B*15:08~DRB1*08:02~DQB1*04:02	0.000663
A*03:01~C*12:03~B*18:01~DRB1*11:04~DQB1*03:01	0.000663
A*24:02~C*03:04~B*40:01~DRB1*14:04~DQB1*05:03	0.00066
A*02:01~C*07:02~B*40:06~DRB1*14:04~DQB1*05:03	0.000659
A*02:01~C*16:02~B*51:01~DRB1*01:01~DQB1*05:01	0.000659
A*11:01~C*12:03~B*40:01~DRB1*15:02~DQB1*06:01	0.000659
A*03:01~C*12:03~B*35:03~DRB1*13:01~DQB1*06:03	0.000658
A*24:02~C*16:02~B*51:01~DRB1*01:01~DQB1*05:01	0.000656
A*02:01~C*06:02~B*13:02~DRB1*07:01~DQB1*02:01	0.000651
A*11:01~C*12:03~B*35:03~DRB1*14:01~DQB1*05:03	0.000648
A*26:01~C*02:02~B*27:05~DRB1*04:04~DQB1*03:02	0.000647
A*68:01~C*01:02~B*55:01~DRB1*11:01~DQB1*03:01	0.000645
A*33:03~C*12:02~B*52:01~DRB1*15:02~DQB1*06:01	0.000638
A*24:02~C*04:01~B*35:03~DRB1*14:04~DQB1*05:03	0.000636
A*11:01~C*07:02~B*38:02~DRB1*07:01~DQB1*02:01	0.000635
A*11:01~C*12:02~B*52:04~DRB1*14:04~DQB1*05:03	0.000634
A*33:03~C*07:01~B*44:03~DRB1*07:01~DQB1*03:03	0.000631
A*01:01~C*06:02~B*50:01~DRB1*07:01~DQB1*02:01	0.00063
A*31:01~C*04:01~B*35:03~DRB1*11:01~DQB1*03:01	0.000627
A*01:01~C*15:02~B*40:06~DRB1*11:01~DQB1*03:01	0.000625
A*01:01~C*06:02~B*57:01~DRB1*09:01~DQB1*03:03	0.000625
A*24:02~C*04:01~B*35:03~DRB1*13:01~DQB1*06:03	0.000621
A*68:01~C*12:02~B*52:01~DRB1*14:04~DQB1*05:03	0.00062
A*01:01~C*04:01~B*35:01~DRB1*11:01~DQB1*03:01	0.000618
A*68:01~C*14:02~B*51:01~DRB1*13:01~DQB1*06:03	0.000616
A*74:01~C*16:01~B*45:01~DRB1*03:01~DQB1*02:01	0.000613
A*29:01~C*15:02~B*27:07~DRB1*11:01~DQB1*03:01	0.000613
A*02:01~C*06:02~B*57:01~DRB1*07:01~DQB1*03:03	0.000612
A*68:01~C*07:04~B*15:18~DRB1*04:03~DQB1*03:02	0.000612
A*03:01~C*07:01~B*44:03~DRB1*07:01~DQB1*02:01	0.000611
A*03:02~C*15:02~B*51:01~DRB1*11:01~DQB1*03:01	0.000609
A*11:01~C*05:01~B*44:02~DRB1*11:04~DQB1*03:01	0.000607
A*68:01~C*04:01~B*35:03~DRB1*11:01~DQB1*03:01	0.000605
A*03:01~C*12:03~B*18:01~DRB1*13:01~DQB1*06:03	0.000604
A*24:02~C*12:03~B*35:03~DRB1*15:02~DQB1*06:01	0.000602
A*01:01~C*04:01~B*35:01~DRB1*01:01~DQB1*05:01	0.000596
A*11:01~C*07:01~B*18:01~DRB1*15:01~DQB1*06:01	0.000596
A*01:01~C*06:02~B*37:01~DRB1*15:02~DQB1*06:01	0.000592
A*01:01~C*01:02~B*55:01~DRB1*11:01~DQB1*03:01	0.000592
A*03:01~C*12:02~B*52:01~DRB1*04:04~DQB1*03:02	0.000592
A*11:01~C*07:01~B*15:17~DRB1*13:02~DQB1*06:04	0.000591
A*24:02~C*15:02~B*51:01~DRB1*01:01~DQB1*05:01	0.000587
A*32:01~C*12:02~B*52:01~DRB1*14:04~DQB1*05:03	0.000584
A*31:01~C*15:02~B*40:06~DRB1*14:04~DQB1*05:03	0.000582
A*01:01~C*02:02~B*27:05~DRB1*04:04~DQB1*03:02	0.000581
A*24:02~C*04:01~B*35:03~DRB1*09:01~DQB1*03:02	0.000579
A*11:01~C*07:26~B*15:25~DRB1*15:01~DQB1*06:01	0.000572
A*24:02~C*15:02~B*40:06~DRB1*07:01~DQB1*03:03	0.000569
A*11:01~C*12:03~B*35:03~DRB1*11:01~DQB1*03:01	0.000569
A*03:01~C*07:04~B*15:29~DRB1*13:01~DQB1*05:01	0.000566
A*03:01~C*15:02~B*51:01~DRB1*04:02~DQB1*03:02	0.000566
A*26:01~C*07:02~B*08:01~DRB1*15:02~DQB1*06:01	0.000565
A*11:01~C*06:02~B*50:01~DRB1*07:01~DQB1*02:01	0.000562
A*24:03~C*04:01~B*35:08~DRB1*07:01~DQB1*03:03	0.000562
A*02:11~C*07:02~B*07:05~DRB1*15:01~DQB1*06:01	0.000562
A*11:01~C*03:03~B*15:01~DRB1*14:04~DQB1*05:03	0.000561
A*02:03~C*08:01~B*15:02~DRB1*15:02~DQB1*05:01	0.000559
A*01:01~C*01:02~B*55:01~DRB1*15:02~DQB1*06:01	0.000559
A*26:01~C*07:01~B*44:03~DRB1*07:01~DQB1*02:01	0.000558
A*01:01~C*06:02~B*57:01~DRB1*10:01~DQB1*05:01	0.000558
A*24:02~C*15:02~B*51:01~DRB1*04:02~DQB1*03:02	0.000555
A*68:01~C*07:02~B*07:02~DRB1*10:01~DQB1*05:01	0.000554
A*31:01~C*04:01~B*35:01~DRB1*01:01~DQB1*05:01	0.000553
A*11:01~C*12:02~B*52:01~DRB1*03:01~DQB1*02:01	0.000552
A*24:02~C*04:01~B*35:02~DRB1*11:01~DQB1*03:01	0.000551
A*11:01~C*06:02~B*37:01~DRB1*10:01~DQB1*05:01	0.000549
A*11:01~C*15:02~B*51:01~DRB1*13:01~DQB1*06:03	0.000548
A*02:03~C*16:02~B*51:01~DRB1*15:02~DQB1*06:01	0.000547
A*31:01~C*12:02~B*52:01~DRB1*15:02~DQB1*06:01	0.000546
A*01:01~C*16:02~B*51:01~DRB1*15:01~DQB1*06:02	0.000546
A*24:02~C*07:02~B*07:02~DRB1*10:01~DQB1*05:01	0.000545
A*26:01~C*07:02~B*08:01~DRB1*04:02~DQB1*03:02	0.000545
A*24:02~C*12:03~B*40:01~DRB1*11:01~DQB1*03:01	0.000544
A*68:01~C*15:02~B*40:06~DRB1*14:04~DQB1*05:03	0.000543
A*24:02~C*04:03~B*13:01~DRB1*15:01~DQB1*05:02	0.000542
A*68:01~C*15:02~B*51:01~DRB1*11:01~DQB1*03:01	0.000539
A*01:01~C*15:02~B*51:01~DRB1*13:01~DQB1*06:03	0.000536
A*01:01~C*06:02~B*37:01~DRB1*07:01~DQB1*02:01	0.000536
A*33:03~C*03:02~B*58:01~DRB1*15:02~DQB1*06:01	0.000535
A*68:01~C*15:02~B*51:06~DRB1*15:01~DQB1*06:01	0.000534
A*24:02~C*04:01~B*35:01~DRB1*11:01~DQB1*03:01	0.000534
A*11:01~C*07:02~B*07:02~DRB1*04:03~DQB1*03:02	0.000532
A*11:01~C*04:01~B*35:02~DRB1*11:04~DQB1*03:01	0.000531
A*01:01~C*04:01~B*35:03~DRB1*11:01~DQB1*03:01	0.000527
A*31:01~C*14:02~B*51:01~DRB1*11:01~DQB1*03:01	0.000525
A*24:02~C*12:02~B*52:01~DRB1*07:01~DQB1*02:01	0.000523
A*24:02~C*08:01~B*15:02~DRB1*12:02~DQB1*03:01	0.000523
A*31:01~C*01:02~B*15:08~DRB1*07:01~DQB1*03:03	0.000521
A*24:02~C*15:02~B*51:01~DRB1*14:04~DQB1*05:03	0.000521
A*26:01~C*12:03~B*38:01~DRB1*13:01~DQB1*06:03	0.000521
A*11:01~C*04:01~B*35:03~DRB1*15:01~DQB1*06:02	0.000519
A*24:02~C*04:01~B*13:01~DRB1*15:01~DQB1*06:01	0.000519
A*68:01~C*12:03~B*37:01~DRB1*10:01~DQB1*05:01	0.000519
A*24:02~C*12:02~B*52:01~DRB1*11:01~DQB1*03:01	0.000519
A*11:01~C*04:01~B*35:01~DRB1*10:01~DQB1*05:01	0.000517
A*24:02~C*07:02~B*07:02~DRB1*11:04~DQB1*03:01	0.000517
A*11:01~C*04:01~B*51:01~DRB1*04:02~DQB1*03:02	0.000516
A*33:03~C*12:02~B*52:01~DRB1*09:01~DQB1*03:03	0.000515
A*24:03~C*12:04~B*51:06~DRB1*15:02~DQB1*06:01	0.000515
A*32:01~C*04:01~B*35:03~DRB1*11:01~DQB1*03:01	0.000512
A*01:01~C*07:01~B*15:17~DRB1*13:01~DQB1*06:03	0.000508
A*24:02~C*16:02~B*51:01~DRB1*04:02~DQB1*03:02	0.000507
A*24:02~C*04:01~B*51:01~DRB1*15:02~DQB1*06:01	0.000505
A*11:01~C*14:02~B*51:06~DRB1*15:01~DQB1*06:01	0.000505
A*24:02~C*07:02~B*07:02~DRB1*07:01~DQB1*03:03	0.000504
A*01:01~C*06:02~B*13:02~DRB1*07:01~DQB1*02:01	0.000502
A*68:01~C*06:02~B*37:01~DRB1*10:01~DQB1*05:01	0.0005
A*26:01~C*07:02~B*08:01~DRB1*11:04~DQB1*03:01	0.000497
A*31:01~C*07:02~B*07:02~DRB1*15:01~DQB1*06:02	0.000497
A*11:01~C*03:04~B*40:01~DRB1*15:01~DQB1*06:02	0.000496
A*24:02~C*04:01~B*35:03~DRB1*15:02~DQB1*06:01	0.000491
A*03:01~C*01:02~B*55:01~DRB1*13:01~DQB1*06:03	0.000488
A*11:01~C*14:02~B*51:01~DRB1*09:01~DQB1*03:02	0.000487
A*01:01~C*14:02~B*51:01~DRB1*13:01~DQB1*06:03	0.000485
A*01:01~C*06:02~B*57:01~DRB1*01:01~DQB1*05:01	0.000479
A*68:01~C*14:02~B*51:01~DRB1*11:01~DQB1*03:01	0.000475
A*11:01~C*02:02~B*27:05~DRB1*04:04~DQB1*03:02	0.000475
A*68:01~C*06:02~B*37:01~DRB1*03:01~DQB1*02:01	0.000474
A*11:01~C*07:02~B*40:06~DRB1*15:01~DQB1*06:01	0.000474
A*11:01~C*01:02~B*40:06~DRB1*15:02~DQB1*06:01	0.000474
A*24:07~C*15:02~B*51:01~DRB1*04:03~DQB1*03:02	0.000472
A*26:01~C*01:02~B*55:01~DRB1*14:04~DQB1*05:03	0.000472
A*02:01~C*12:03~B*39:06~DRB1*16:01~DQB1*05:02	0.000472
A*24:02~C*12:03~B*35:08~DRB1*04:04~DQB1*04:02	0.000472
A*68:01~C*12:03~B*15:32~DRB1*15:02~DQB1*06:01	0.000472
A*24:02~C*12:02~B*40:06~DRB1*12:02~DQB1*03:01	0.000472
A*02:11~C*07:01~B*18:01~DRB1*04:03~DQB1*03:02	0.000471
A*02:06~C*15:02~B*51:01~DRB1*14:04~DQB1*05:03	0.000471
A*24:02~C*15:02~B*40:06~DRB1*13:01~DQB1*06:03	0.000471
A*66:01~C*17:01~B*41:02~DRB1*13:03~DQB1*03:01	0.000471
A*03:01~C*06:02~B*13:02~DRB1*07:01~DQB1*02:01	0.00047
A*03:01~C*12:02~B*27:04~DRB1*11:01~DQB1*03:01	0.000469
A*11:01~C*07:01~B*44:03~DRB1*10:01~DQB1*05:01	0.000469
A*24:02~C*16:02~B*51:01~DRB1*13:01~DQB1*06:03	0.000469
A*03:01~C*07:02~B*07:02~DRB1*04:03~DQB1*03:02	0.000468
A*01:01~C*04:01~B*35:01~DRB1*08:01~DQB1*04:02	0.000467
A*11:01~C*07:02~B*07:02~DRB1*14:04~DQB1*05:03	0.000467
A*11:01~C*12:02~B*52:01~DRB1*11:04~DQB1*03:01	0.000466
A*33:03~C*07:01~B*44:03~DRB1*13:01~DQB1*06:03	0.000464
A*68:01~C*04:01~B*35:03~DRB1*04:03~DQB1*03:02	0.000463
A*11:01~C*15:02~B*40:06~DRB1*16:02~DQB1*05:02	0.000462
A*03:01~C*04:01~B*35:01~DRB1*03:01~DQB1*02:01	0.000462
A*26:01~C*07:02~B*07:02~DRB1*15:01~DQB1*06:02	0.000461
A*02:06~C*06:02~B*50:01~DRB1*03:01~DQB1*02:01	0.000461
A*33:03~C*07:01~B*44:03~DRB1*04:03~DQB1*03:02	0.00046
A*24:02~C*12:03~B*18:01~DRB1*13:01~DQB1*06:03	0.000459
A*11:01~C*04:03~B*13:01~DRB1*12:02~DQB1*03:01	0.000459
A*33:03~C*07:01~B*44:03~DRB1*15:01~DQB1*06:01	0.000457
A*03:01~C*12:02~B*52:01~DRB1*11:01~DQB1*03:01	0.000456
A*24:02~C*14:02~B*51:01~DRB1*07:01~DQB1*03:03	0.000456
A*01:01~C*07:01~B*08:01~DRB1*03:01~DQB1*02:01	0.000455
A*02:01~C*16:04~B*44:02~DRB1*11:04~DQB1*03:01	0.000455
A*68:01~C*04:01~B*35:03~DRB1*13:01~DQB1*06:03	0.000454
A*24:02~C*07:02~B*07:02~DRB1*08:01~DQB1*04:02	0.000454
A*68:01~C*07:02~B*07:02~DRB1*15:02~DQB1*06:01	0.000454
A*11:01~C*12:03~B*35:03~DRB1*13:01~DQB1*06:03	0.000453
A*01:01~C*04:01~B*35:01~DRB1*15:02~DQB1*06:01	0.000453
A*01:01~C*04:01~B*35:01~DRB1*10:01~DQB1*05:01	0.000452
A*32:01~C*04:01~B*35:01~DRB1*13:02~DQB1*06:04	0.000452
A*01:01~C*04:01~B*35:03~DRB1*13:01~DQB1*06:03	0.000449
A*68:01~C*07:04~B*15:18~DRB1*13:01~DQB1*06:03	0.000447
A*11:01~C*04:01~B*35:03~DRB1*15:01~DQB1*06:01	0.000446
A*26:01~C*12:03~B*18:01~DRB1*11:04~DQB1*03:01	0.000446
A*02:01~C*04:01~B*35:01~DRB1*13:01~DQB1*06:03	0.000446
A*32:01~C*04:01~B*35:01~DRB1*01:01~DQB1*05:01	0.000445
A*11:01~C*15:02~B*51:01~DRB1*10:01~DQB1*05:01	0.000445
A*01:01~C*15:02~B*40:06~DRB1*14:04~DQB1*05:03	0.000444
A*68:01~C*01:02~B*55:01~DRB1*11:11~DQB1*03:01	0.000442
A*03:02~C*04:01~B*35:03~DRB1*10:01~DQB1*05:01	0.000441
A*24:02~C*07:02~B*07:02~DRB1*13:01~DQB1*06:03	0.000441
A*03:01~C*07:02~B*07:02~DRB1*14:04~DQB1*05:03	0.00044
A*24:02~C*07:02~B*07:02~DRB1*14:04~DQB1*05:03	0.000439
A*24:02~C*02:02~B*08:01~DRB1*03:01~DQB1*02:01	0.000438
A*32:01~C*07:02~B*07:02~DRB1*15:01~DQB1*06:02	0.000437
A*03:01~C*06:02~B*50:01~DRB1*07:01~DQB1*02:01	0.000435
A*02:01~C*07:02~B*07:05~DRB1*15:01~DQB1*06:01	0.000434
A*68:01~C*07:04~B*15:18~DRB1*11:01~DQB1*03:01	0.000432
A*26:01~C*03:03~B*55:01~DRB1*14:01~DQB1*05:03	0.00043
A*11:01~C*07:29~B*51:01~DRB1*04:03~DQB1*03:02	0.000429
A*32:01~C*07:01~B*18:01~DRB1*03:01~DQB1*02:01	0.000429
A*29:01~C*15:05~B*07:05~DRB1*07:01~DQB1*02:01	0.000429
A*24:02~C*03:04~B*40:01~DRB1*04:03~DQB1*03:02	0.000428
A*01:01~C*06:02~B*37:01~DRB1*14:04~DQB1*05:03	0.000427
A*03:01~C*04:01~B*35:01~DRB1*11:01~DQB1*03:01	0.000425
A*11:01~C*04:01~B*51:01~DRB1*14:04~DQB1*05:03	0.000425
A*68:01~C*16:02~B*51:01~DRB1*04:03~DQB1*03:02	0.000424
A*03:01~C*05:01~B*07:02~DRB1*15:01~DQB1*05:02	0.000424
A*24:02~C*07:02~B*07:02~DRB1*11:01~DQB1*03:01	0.000424
A*11:01~C*02:02~B*27:05~DRB1*03:01~DQB1*02:01	0.000423
A*02:01~C*04:01~B*35:01~DRB1*11:01~DQB1*03:01	0.000423
A*26:01~C*07:02~B*08:01~DRB1*14:04~DQB1*05:03	0.000423
A*24:02~C*07:26~B*15:25~DRB1*15:01~DQB1*06:02	0.000419
A*01:01~C*15:02~B*40:06~DRB1*10:01~DQB1*05:01	0.000418
A*30:01~C*06:02~B*13:02~DRB1*11:04~DQB1*03:01	0.000417
A*29:01~C*06:02~B*50:01~DRB1*07:01~DQB1*02:01	0.000416
A*01:01~C*01:02~B*55:01~DRB1*03:01~DQB1*02:01	0.000414
A*02:05~C*03:02~B*58:01~DRB1*03:01~DQB1*02:01	0.000413
A*24:02~C*01:02~B*55:01~DRB1*14:04~DQB1*05:03	0.000412
A*02:01~C*15:02~B*40:06~DRB1*16:02~DQB1*05:02	0.000411
A*03:01~C*04:01~B*35:01~DRB1*13:01~DQB1*06:03	0.00041
A*03:01~C*04:01~B*35:01~DRB1*15:06~DQB1*05:02	0.00041
A*24:02~C*15:02~B*40:06~DRB1*01:01~DQB1*05:01	0.000409
A*02:01~C*15:02~B*51:01~DRB1*04:02~DQB1*03:02	0.000408
A*01:01~C*01:02~B*55:01~DRB1*13:01~DQB1*06:03	0.000407
A*02:06~C*04:01~B*35:03~DRB1*14:04~DQB1*05:03	0.000405
A*68:01~C*07:04~B*15:18~DRB1*04:01~DQB1*03:02	0.000404
A*01:01~C*04:03~B*13:01~DRB1*15:01~DQB1*06:01	0.000404
A*33:03~C*06:02~B*37:01~DRB1*10:01~DQB1*05:01	0.000403
A*24:02~C*14:02~B*51:01~DRB1*13:01~DQB1*06:03	0.000403
A*01:01~C*07:02~B*07:02~DRB1*15:01~DQB1*06:02	0.000403
A*03:01~C*03:02~B*58:01~DRB1*03:01~DQB1*02:01	0.000402
A*03:01~C*07:02~B*07:02~DRB1*01:01~DQB1*05:01	0.000402
A*11:01~C*16:02~B*51:01~DRB1*07:01~DQB1*02:01	0.000402
A*32:01~C*05:01~B*44:02~DRB1*15:02~DQB1*06:01	0.000401
A*33:03~C*07:01~B*44:03~DRB1*14:04~DQB1*05:03	0.0004
A*11:01~C*12:02~B*52:01~DRB1*13:01~DQB1*06:03	0.0004
A*31:12~C*07:02~B*07:02~DRB1*04:03~DQB1*03:02	0.000397
A*33:03~C*07:01~B*44:03~DRB1*11:01~DQB1*03:01	0.000397
A*32:01~C*04:01~B*35:02~DRB1*11:04~DQB1*03:01	0.000396
A*11:01~C*15:02~B*51:01~DRB1*07:01~DQB1*03:03	0.000395
A*26:01~C*07:02~B*08:01~DRB1*03:01~DQB1*03:01	0.000394
A*26:01~C*04:01~B*35:01~DRB1*15:06~DQB1*05:02	0.000394
A*32:01~C*04:01~B*35:01~DRB1*14:04~DQB1*05:03	0.000392
A*02:06~C*15:02~B*51:01~DRB1*04:03~DQB1*03:02	0.000391
A*11:01~C*03:02~B*58:01~DRB1*14:04~DQB1*05:03	0.000391
A*01:01~C*06:02~B*57:01~DRB1*14:01~DQB1*05:03	0.000389
A*26:01~C*07:02~B*07:02~DRB1*15:06~DQB1*05:02	0.000389
A*11:01~C*03:04~B*40:01~DRB1*13:01~DQB1*06:03	0.000389
A*33:03~C*07:01~B*44:03~DRB1*04:02~DQB1*03:02	0.000388
A*02:06~C*07:01~B*15:17~DRB1*13:02~DQB1*06:04	0.000387
A*11:01~C*04:01~B*35:01~DRB1*14:01~DQB1*05:03	0.000386
A*32:01~C*04:01~B*35:03~DRB1*11:08~DQB1*03:01	0.000385
A*68:01~C*06:02~B*50:01~DRB1*07:01~DQB1*02:01	0.000385
A*24:02~C*04:01~B*35:01~DRB1*12:01~DQB1*03:01	0.000385
A*11:01~C*14:02~B*51:01~DRB1*14:04~DQB1*05:03	0.000385
A*02:01~C*12:02~B*52:01~DRB1*13:01~DQB1*06:03	0.000385
A*02:01~C*03:03~B*15:01~DRB1*14:04~DQB1*05:03	0.000383
A*11:01~C*12:02~B*52:04~DRB1*15:02~DQB1*06:01	0.000382
A*26:01~C*07:02~B*07:02~DRB1*10:01~DQB1*05:01	0.00038
A*11:01~C*04:01~B*35:01~DRB1*07:01~DQB1*02:01	0.00038
A*11:01~C*04:01~B*35:01~DRB1*15:02~DQB1*05:03	0.000378
A*02:03~C*08:01~B*15:02~DRB1*11:01~DQB1*03:01	0.000378
A*01:01~C*07:01~B*15:17~DRB1*04:08~DQB1*03:01	0.000377
A*01:01~C*02:08~B*41:01~DRB1*04:05~DQB1*02:01	0.000377
A*74:01~C*16:30N~B*45:01~DRB1*14:02~DQB1*02:01	0.000377
A*02:01~C*07:01~B*51:01~DRB1*04:03~DQB1*03:05	0.000377
A*11:01~C*15:02~B*51:01~DRB1*04:03~DQB1*03:02	0.000377
A*02:20~C*05:01~B*44:02~DRB1*11:04~DQB1*03:01	0.000377
A*68:01~C*04:01~B*35:01~DRB1*01:01~DQB1*05:01	0.000375
A*11:01~C*03:04~B*40:01~DRB1*11:01~DQB1*03:01	0.000375
A*24:02~C*07:26~B*15:25~DRB1*04:03~DQB1*03:02	0.000374
A*02:11~C*15:02~B*40:06~DRB1*07:01~DQB1*02:01	0.000373
A*01:01~C*04:01~B*35:02~DRB1*03:01~DQB1*02:01	0.000372
A*01:01~C*12:03~B*40:01~DRB1*11:01~DQB1*03:01	0.000371
A*32:01~C*04:01~B*35:08~DRB1*04:03~DQB1*03:02	0.00037
A*01:01~C*07:02~B*07:02~DRB1*10:01~DQB1*05:01	0.00037
A*03:02~C*15:02~B*51:01~DRB1*04:03~DQB1*03:02	0.00037
A*11:01~C*03:03~B*55:01~DRB1*14:01~DQB1*05:03	0.000369
A*03:01~C*07:02~B*07:02~DRB1*15:01~DQB1*05:02	0.000369
A*02:01~C*04:01~B*35:01~DRB1*01:01~DQB1*05:01	0.000368
A*24:02~C*07:01~B*18:01~DRB1*15:01~DQB1*06:01	0.000364
A*24:02~C*07:26~B*15:25~DRB1*10:01~DQB1*05:01	0.000363
A*33:03~C*04:01~B*35:03~DRB1*13:01~DQB1*06:03	0.000362
A*02:01~C*15:02~B*51:01~DRB1*13:01~DQB1*06:03	0.000362
A*68:01~C*15:02~B*51:01~DRB1*09:01~DQB1*03:03	0.000361
A*24:02~C*16:02~B*51:01~DRB1*03:01~DQB1*02:01	0.000361
A*11:01~C*08:01~B*15:02~DRB1*14:04~DQB1*05:03	0.000358
A*68:01~C*03:02~B*58:01~DRB1*03:01~DQB1*02:01	0.000358
A*30:01~C*06:02~B*13:02~DRB1*15:01~DQB1*06:01	0.000357
A*32:01~C*01:02~B*55:01~DRB1*13:01~DQB1*06:03	0.000356
A*31:01~C*15:02~B*51:01~DRB1*04:04~DQB1*03:02	0.000356
A*02:03~C*07:02~B*38:02~DRB1*15:02~DQB1*05:01	0.000355
A*02:01~C*14:02~B*51:01~DRB1*10:01~DQB1*05:01	0.000354
A*26:01~C*16:02~B*51:01~DRB1*13:01~DQB1*06:03	0.000354
A*03:01~C*15:02~B*40:06~DRB1*15:01~DQB1*06:01	0.000353
A*31:01~C*06:02~B*57:01~DRB1*07:01~DQB1*03:03	0.000353
A*03:01~C*12:03~B*27:04~DRB1*04:06~DQB1*03:02	0.000352
A*24:02~C*14:02~B*51:01~DRB1*14:04~DQB1*05:03	0.000351
A*24:02~C*05:01~B*44:02~DRB1*11:01~DQB1*03:01	0.00035
A*03:01~C*04:01~B*35:01~DRB1*13:02~DQB1*06:04	0.000349
A*11:01~C*03:02~B*58:01~DRB1*07:01~DQB1*03:03	0.000349
A*68:01~C*15:02~B*51:01~DRB1*03:01~DQB1*02:01	0.000348
A*33:03~C*15:05~B*07:05~DRB1*10:01~DQB1*05:01	0.000348
A*24:02~C*07:01~B*44:03~DRB1*03:01~DQB1*02:01	0.000347
A*33:03~C*07:01~B*44:03~DRB1*07:03~DQB1*02:01	0.000346
A*26:01~C*14:02~B*51:01~DRB1*13:01~DQB1*06:03	0.000346
A*24:02~C*07:02~B*07:02~DRB1*01:01~DQB1*05:01	0.000346
A*02:01~C*14:02~B*51:01~DRB1*13:01~DQB1*06:03	0.000345
A*01:01~C*12:03~B*18:01~DRB1*13:01~DQB1*06:03	0.000344
A*11:01~C*03:02~B*58:01~DRB1*13:02~DQB1*06:09	0.000341
A*11:01~C*01:02~B*55:01~DRB1*11:01~DQB1*03:01	0.00034
A*24:02~C*12:03~B*35:03~DRB1*03:01~DQB1*02:01	0.00034
A*11:01~C*01:02~B*40:06~DRB1*15:01~DQB1*06:01	0.000339
A*24:02~C*07:01~B*15:17~DRB1*13:02~DQB1*06:04	0.000338
A*11:01~C*04:01~B*35:03~DRB1*14:01~DQB1*05:03	0.000337
A*68:01~C*03:03~B*15:01~DRB1*14:04~DQB1*05:03	0.000337
A*68:01~C*15:02~B*40:06~DRB1*03:01~DQB1*02:01	0.000337
A*32:01~C*12:02~B*52:01~DRB1*13:01~DQB1*06:03	0.000335
A*03:01~C*04:01~B*35:03~DRB1*04:03~DQB1*03:02	0.000334
A*01:01~C*03:03~B*35:01~DRB1*08:01~DQB1*04:02	0.000334
A*02:16~C*07:02~B*07:05~DRB1*15:01~DQB1*06:01	0.000333
A*02:06~C*16:02~B*51:01~DRB1*04:03~DQB1*03:02	0.000333
A*01:01~C*07:02~B*08:01~DRB1*07:01~DQB1*02:01	0.000332
A*01:01~C*06:02~B*37:01~DRB1*01:01~DQB1*05:01	0.000332
A*33:03~C*07:01~B*44:03~DRB1*15:02~DQB1*05:03	0.000332
A*29:01~C*15:05~B*07:05~DRB1*15:02~DQB1*06:01	0.000332
A*02:01~C*06:02~B*50:01~DRB1*03:01~DQB1*02:01	0.000331
A*32:01~C*03:02~B*58:01~DRB1*13:02~DQB1*06:09	0.000331
A*24:02~C*08:03~B*48:01~DRB1*16:02~DQB1*05:02	0.00033
A*11:01~C*12:03~B*55:01~DRB1*13:01~DQB1*06:03	0.00033
A*29:01~C*01:02~B*15:08~DRB1*13:01~DQB1*06:03	0.00033
A*32:01~C*07:01~B*49:01~DRB1*15:01~DQB1*06:02	0.00033
A*11:01~C*12:05~B*18:01~DRB1*11:01~DQB1*03:01	0.00033
A*02:01~C*12:03~B*15:01~DRB1*14:05~DQB1*05:03	0.00033
A*29:01~C*06:02~B*13:02~DRB1*07:01~DQB1*02:01	0.00033
A*23:01~C*17:01~B*41:01~DRB1*10:01~DQB1*05:01	0.00033
A*01:01~C*06:02~B*40:06~DRB1*13:01~DQB1*06:03	0.00033
A*24:02~C*16:02~B*51:01~DRB1*07:01~DQB1*03:03	0.000329
A*26:01~C*03:02~B*58:01~DRB1*03:01~DQB1*02:01	0.000329
A*02:01~C*05:01~B*44:02~DRB1*13:01~DQB1*06:03	0.000328
A*03:01~C*04:01~B*56:01~DRB1*11:01~DQB1*03:01	0.000328
A*03:01~C*03:04~B*40:01~DRB1*11:01~DQB1*03:01	0.000326
A*11:01~C*04:03~B*13:01~DRB1*15:02~DQB1*06:01	0.000326
A*11:01~C*04:01~B*35:03~DRB1*04:01~DQB1*03:02	0.000325
A*02:01~C*03:02~B*58:01~DRB1*13:02~DQB1*06:09	0.000325
A*24:02~C*07:02~B*07:02~DRB1*15:02~DQB1*06:01	0.000325
A*24:02~C*07:01~B*18:01~DRB1*04:03~DQB1*03:02	0.000324
A*33:03~C*03:02~B*58:01~DRB1*07:01~DQB1*02:01	0.000323
A*02:06~C*03:02~B*58:01~DRB1*03:01~DQB1*02:01	0.000323
A*03:01~C*02:02~B*27:05~DRB1*04:04~DQB1*03:02	0.000321
A*11:01~C*12:03~B*15:01~DRB1*07:01~DQB1*02:01	0.000321
A*02:06~C*12:02~B*52:01~DRB1*14:04~DQB1*05:03	0.000319
A*24:07~C*07:02~B*08:01~DRB1*03:01~DQB1*02:01	0.000318
A*01:01~C*04:01~B*35:03~DRB1*15:02~DQB1*06:01	0.000318
A*02:01~C*12:03~B*35:03~DRB1*14:04~DQB1*05:03	0.000317
A*03:01~C*15:02~B*51:01~DRB1*13:01~DQB1*06:03	0.000317
A*24:02~C*07:02~B*07:02~DRB1*15:01~DQB1*06:01	0.000317
A*02:06~C*03:03~B*15:01~DRB1*04:03~DQB1*03:02	0.000316
A*33:03~C*12:02~B*52:01~DRB1*04:03~DQB1*03:02	0.000315
A*03:01~C*12:03~B*35:03~DRB1*11:01~DQB1*03:01	0.000314
A*11:01~C*06:02~B*13:02~DRB1*07:01~DQB1*02:01	0.000314
A*32:01~C*14:02~B*51:07~DRB1*10:01~DQB1*05:01	0.000314
A*02:01~C*04:01~B*35:01~DRB1*15:02~DQB1*06:01	0.000313
A*68:01~C*16:02~B*51:01~DRB1*11:01~DQB1*03:01	0.000313
A*24:02~C*12:02~B*52:01~DRB1*10:01~DQB1*05:01	0.000312
A*01:01~C*14:02~B*51:01~DRB1*04:03~DQB1*03:02	0.000312
A*03:02~C*04:01~B*35:03~DRB1*11:01~DQB1*03:01	0.000312
A*11:01~C*14:02~B*51:01~DRB1*04:03~DQB1*03:02	0.000311
A*31:12~C*07:02~B*07:02~DRB1*10:01~DQB1*05:01	0.00031
A*33:03~C*04:01~B*35:03~DRB1*07:01~DQB1*02:01	0.00031
A*02:06~C*14:02~B*51:01~DRB1*15:02~DQB1*06:01	0.00031
A*11:01~C*14:02~B*51:01~DRB1*15:02~DQB1*06:01	0.000307
A*26:01~C*01:02~B*55:01~DRB1*13:01~DQB1*06:03	0.000307
A*24:02~C*01:02~B*15:01~DRB1*14:04~DQB1*05:03	0.000305
A*24:02~C*07:01~B*18:01~DRB1*11:01~DQB1*03:01	0.000305
A*24:07~C*07:01~B*49:01~DRB1*14:04~DQB1*05:03	0.000304
A*11:01~C*12:03~B*35:03~DRB1*10:01~DQB1*05:01	0.000303
A*32:01~C*05:01~B*44:02~DRB1*11:01~DQB1*03:01	0.000301
A*32:01~C*01:02~B*55:01~DRB1*11:01~DQB1*03:01	0.000301
A*03:01~C*07:02~B*07:02~DRB1*15:01~DQB1*06:01	0.000299
A*01:01~C*04:01~B*44:03~DRB1*07:01~DQB1*02:01	0.000299
A*11:01~C*04:01~B*35:03~DRB1*08:01~DQB1*04:02	0.000298
A*03:01~C*16:04~B*44:02~DRB1*11:04~DQB1*03:01	0.000297
A*24:02~C*12:02~B*52:01~DRB1*03:01~DQB1*02:01	0.000297
A*01:01~C*15:02~B*40:06~DRB1*03:01~DQB1*02:01	0.000296
A*02:06~C*15:02~B*51:01~DRB1*09:01~DQB1*03:03	0.000296
A*03:01~C*07:02~B*07:02~DRB1*11:04~DQB1*03:01	0.000295
A*23:01~C*06:02~B*50:01~DRB1*07:01~DQB1*02:01	0.000295
A*02:06~C*07:02~B*07:02~DRB1*15:02~DQB1*06:01	0.000294
A*24:07~C*12:02~B*52:01~DRB1*15:02~DQB1*06:01	0.000293
A*02:06~C*15:02~B*40:06~DRB1*14:04~DQB1*05:03	0.000293
A*03:01~C*12:03~B*38:01~DRB1*13:01~DQB1*06:03	0.000293
A*03:02~C*04:01~B*35:01~DRB1*15:01~DQB1*06:02	0.000293
A*01:01~C*16:02~B*51:01~DRB1*15:02~DQB1*06:01	0.000292
A*24:02~C*06:02~B*50:01~DRB1*11:01~DQB1*03:01	0.000292
A*68:01~C*15:02~B*51:01~DRB1*04:04~DQB1*03:02	0.000291
A*31:01~C*01:02~B*55:01~DRB1*10:01~DQB1*05:01	0.000291
A*24:02~C*15:02~B*51:01~DRB1*11:01~DQB1*03:01	0.00029
A*11:01~C*04:01~B*35:03~DRB1*14:04~DQB1*06:01	0.00029
A*11:01~C*12:03~B*40:01~DRB1*14:04~DQB1*05:03	0.000289
A*01:01~C*12:02~B*52:01~DRB1*11:01~DQB1*03:01	0.000289
A*02:01~C*16:02~B*51:01~DRB1*13:01~DQB1*06:03	0.000289
A*31:01~C*14:02~B*51:01~DRB1*03:01~DQB1*02:01	0.000287
A*02:06~C*07:01~B*44:03~DRB1*14:04~DQB1*05:03	0.000287
A*68:01~C*04:01~B*35:03~DRB1*07:01~DQB1*02:01	0.000286
A*32:01~C*04:01~B*35:01~DRB1*04:04~DQB1*04:02	0.000286
A*26:01~C*07:02~B*08:01~DRB1*15:01~DQB1*06:01	0.000286
A*32:01~C*07:02~B*07:02~DRB1*10:01~DQB1*05:01	0.000285
A*01:01~C*04:01~B*35:08~DRB1*04:03~DQB1*03:02	0.000284
A*11:01~C*07:01~B*44:03~DRB1*15:02~DQB1*06:01	0.000283
A*24:02~C*12:03~B*35:03~DRB1*15:06~DQB1*05:02	0.000283
A*33:03~C*07:01~B*44:03~DRB1*15:06~DQB1*05:02	0.000283
A*01:01~C*06:02~B*47:01~DRB1*03:01~DQB1*02:01	0.000283
A*26:01~C*15:04~B*51:01~DRB1*14:04~DQB1*05:03	0.000283
A*33:03~C*14:02~B*52:01~DRB1*15:02~DQB1*06:01	0.000283
A*24:02~C*15:02~B*27:07~DRB1*10:01~DQB1*05:01	0.000283
A*02:01~C*05:01~B*44:02~DRB1*04:01~DQB1*03:01	0.000283
A*24:03~C*12:04~B*39:01~DRB1*15:02~DQB1*05:03	0.000283
A*01:01~C*07:04~B*15:18~DRB1*12:01~DQB1*03:01	0.000283
A*24:07~C*14:02~B*35:03~DRB1*15:02~DQB1*06:01	0.000283
A*32:01~C*02:02~B*40:02~DRB1*11:01~DQB1*03:01	0.000283
A*03:01~C*12:03~B*38:01~DRB1*04:02~DQB1*03:02	0.000283
A*29:02~C*07:01~B*58:01~DRB1*08:04~DQB1*04:02	0.000283
A*33:03~C*07:02~B*38:02~DRB1*15:04~DQB1*05:02	0.000283
A*24:02~C*06:02~B*37:01~DRB1*15:02~DQB1*06:01	0.000283
A*26:01~C*07:02~B*51:01~DRB1*13:01~DQB1*06:03	0.000283
A*68:01~C*05:01~B*44:02~DRB1*15:01~DQB1*06:01	0.000283
A*31:06~C*15:02~B*44:02~DRB1*01:01~DQB1*05:01	0.000282
A*32:01~C*15:02~B*51:01~DRB1*04:04~DQB1*03:02	0.000282
A*24:02~C*04:01~B*15:01~DRB1*15:06~DQB1*05:02	0.000282
A*03:02~C*04:01~B*35:03~DRB1*14:04~DQB1*05:03	0.000281
A*33:03~C*15:02~B*40:06~DRB1*10:01~DQB1*05:01	0.000279
A*29:01~C*15:05~B*07:05~DRB1*15:06~DQB1*05:02	0.000278
A*01:01~C*12:02~B*52:01~DRB1*07:01~DQB1*02:01	0.000278
A*68:01~C*16:02~B*51:01~DRB1*01:01~DQB1*05:01	0.000277
A*24:02~C*03:04~B*40:01~DRB1*03:01~DQB1*02:01	0.000276
A*02:01~C*12:02~B*40:06~DRB1*04:03~DQB1*03:02	0.000276
A*23:01~C*07:01~B*49:01~DRB1*15:01~DQB1*06:02	0.000276
A*11:01~C*16:02~B*51:01~DRB1*04:03~DQB1*03:02	0.000275
A*01:01~C*15:02~B*51:01~DRB1*03:01~DQB1*02:01	0.000275
A*02:03~C*08:01~B*48:04~DRB1*12:02~DQB1*03:01	0.000275
A*11:01~C*12:02~B*51:01~DRB1*13:01~DQB1*06:03	0.000275
A*68:01~C*08:01~B*15:02~DRB1*12:02~DQB1*03:01	0.000275
A*02:06~C*12:03~B*35:03~DRB1*07:01~DQB1*02:01	0.000274
A*02:03~C*07:02~B*38:02~DRB1*15:04~DQB1*05:02	0.000274
A*01:01~C*08:01~B*15:02~DRB1*12:02~DQB1*03:01	0.000273
A*68:01~C*02:02~B*27:05~DRB1*04:03~DQB1*03:02	0.000273
A*11:01~C*12:02~B*40:06~DRB1*14:04~DQB1*05:03	0.000272
A*31:01~C*07:01~B*44:03~DRB1*07:01~DQB1*02:01	0.000272
A*24:02~C*15:02~B*40:06~DRB1*15:06~DQB1*05:02	0.000272
A*31:01~C*01:02~B*15:08~DRB1*13:01~DQB1*06:03	0.00027
A*68:01~C*01:02~B*55:01~DRB1*10:01~DQB1*05:01	0.00027
A*24:02~C*07:26~B*15:25~DRB1*15:01~DQB1*06:01	0.000269
A*24:02~C*01:02~B*55:01~DRB1*04:03~DQB1*03:02	0.000269
A*24:02~C*16:02~B*51:01~DRB1*14:04~DQB1*05:03	0.000268
A*01:01~C*12:03~B*18:01~DRB1*03:01~DQB1*02:01	0.000268
A*24:02~C*06:02~B*57:01~DRB1*03:01~DQB1*02:01	0.000267
A*01:01~C*03:03~B*15:01~DRB1*14:04~DQB1*05:03	0.000267
A*24:02~C*03:02~B*58:01~DRB1*11:04~DQB1*03:01	0.000266
A*32:01~C*04:01~B*35:03~DRB1*15:02~DQB1*05:03	0.000266
A*01:01~C*12:03~B*40:01~DRB1*15:02~DQB1*06:01	0.000265
A*11:01~C*12:02~B*52:01~DRB1*15:01~DQB1*06:02	0.000265
A*26:01~C*05:01~B*44:02~DRB1*15:02~DQB1*06:01	0.000265
A*26:01~C*04:01~B*35:03~DRB1*11:01~DQB1*03:01	0.000265
A*33:03~C*12:03~B*35:03~DRB1*14:01~DQB1*05:03	0.000264
A*03:01~C*12:09~B*51:01~DRB1*13:01~DQB1*06:03	0.000264
A*11:01~C*07:01~B*18:01~DRB1*10:01~DQB1*05:01	0.000264
A*11:01~C*05:01~B*44:02~DRB1*14:04~DQB1*05:03	0.000264
A*31:01~C*04:01~B*35:01~DRB1*11:01~DQB1*03:01	0.000264
A*31:01~C*04:01~B*35:03~DRB1*15:02~DQB1*06:01	0.000263
A*68:01~C*15:02~B*40:06~DRB1*15:02~DQB1*06:01	0.000263
A*30:01~C*06:02~B*13:02~DRB1*13:01~DQB1*06:03	0.000263
A*24:02~C*06:02~B*13:02~DRB1*07:01~DQB1*02:01	0.000263
A*01:01~C*15:02~B*51:01~DRB1*15:01~DQB1*06:02	0.000262
A*31:01~C*15:02~B*40:06~DRB1*13:01~DQB1*06:03	0.000262
A*03:01~C*12:02~B*52:01~DRB1*03:01~DQB1*02:01	0.000262
A*11:01~C*04:01~B*35:03~DRB1*12:01~DQB1*03:01	0.000261
A*68:01~C*12:03~B*39:01~DRB1*13:01~DQB1*06:03	0.000261
A*11:01~C*07:02~B*07:02~DRB1*07:01~DQB1*02:01	0.00026
A*01:01~C*07:01~B*15:17~DRB1*04:03~DQB1*03:02	0.00026
A*02:01~C*16:02~B*51:01~DRB1*11:01~DQB1*03:01	0.000259
A*03:01~C*06:02~B*37:01~DRB1*10:01~DQB1*05:01	0.000259
A*01:01~C*03:03~B*55:01~DRB1*15:02~DQB1*06:01	0.000259
A*03:02~C*15:02~B*51:01~DRB1*03:01~DQB1*02:01	0.000258
A*11:01~C*12:02~B*52:01~DRB1*04:01~DQB1*03:02	0.000258
A*31:01~C*03:02~B*58:01~DRB1*13:02~DQB1*06:09	0.000258
A*31:01~C*04:01~B*35:03~DRB1*03:01~DQB1*02:01	0.000258
A*24:02~C*12:03~B*40:01~DRB1*15:02~DQB1*06:01	0.000257
A*24:02~C*07:04~B*15:09~DRB1*13:01~DQB1*06:03	0.000256
A*68:01~C*12:03~B*38:01~DRB1*13:01~DQB1*06:03	0.000256
A*03:01~C*05:01~B*51:08~DRB1*01:01~DQB1*05:01	0.000256
A*03:01~C*07:02~B*07:02~DRB1*07:01~DQB1*03:03	0.000256
A*01:01~C*12:02~B*52:01~DRB1*15:01~DQB1*06:01	0.000255
A*02:03~C*07:02~B*38:02~DRB1*15:02~DQB1*06:01	0.000255
A*01:01~C*15:02~B*27:07~DRB1*11:01~DQB1*03:01	0.000255
A*11:01~C*08:01~B*15:02~DRB1*10:01~DQB1*05:01	0.000254
A*24:02~C*16:02~B*51:01~DRB1*11:04~DQB1*03:01	0.000254
A*32:01~C*04:01~B*35:03~DRB1*13:01~DQB1*06:03	0.000253
A*24:02~C*03:04~B*40:01~DRB1*11:01~DQB1*03:01	0.000252
A*01:01~C*07:02~B*08:01~DRB1*11:01~DQB1*03:01	0.000252
A*24:07~C*12:02~B*52:01~DRB1*11:01~DQB1*03:01	0.000252
A*11:01~C*12:03~B*15:01~DRB1*14:04~DQB1*05:03	0.000251
A*11:01~C*04:01~B*35:03~DRB1*07:01~DQB1*03:03	0.00025
A*26:01~C*14:02~B*51:01~DRB1*15:02~DQB1*06:01	0.00025
A*24:02~C*12:03~B*35:03~DRB1*15:01~DQB1*06:01	0.00025
A*32:01~C*15:02~B*51:01~DRB1*04:01~DQB1*03:02	0.00025
A*30:01~C*06:02~B*13:02~DRB1*03:01~DQB1*02:01	0.00025
A*24:02~C*12:03~B*35:03~DRB1*10:01~DQB1*05:01	0.000249
A*33:03~C*15:02~B*40:06~DRB1*11:01~DQB1*03:01	0.000249
A*33:03~C*04:03~B*13:01~DRB1*15:01~DQB1*06:01	0.000249
A*24:02~C*02:02~B*27:05~DRB1*04:04~DQB1*03:02	0.000248
A*02:05~C*06:02~B*50:01~DRB1*10:01~DQB1*05:01	0.000248
A*24:03~C*12:02~B*52:01~DRB1*07:01~DQB1*02:01	0.000248
A*31:01~C*14:02~B*51:01~DRB1*15:02~DQB1*06:01	0.000248
A*31:01~C*04:01~B*35:01~DRB1*04:03~DQB1*03:02	0.000248
A*26:01~C*06:02~B*57:01~DRB1*13:01~DQB1*06:03	0.000247
A*03:02~C*07:02~B*08:01~DRB1*03:01~DQB1*02:01	0.000246
A*33:03~C*03:02~B*58:01~DRB1*15:01~DQB1*06:02	0.000246
A*03:01~C*07:02~B*38:02~DRB1*15:04~DQB1*05:02	0.000245
A*11:01~C*15:02~B*51:01~DRB1*15:01~DQB1*06:02	0.000245
A*02:11~C*15:02~B*40:06~DRB1*13:01~DQB1*06:03	0.000244
A*33:03~C*03:04~B*40:01~DRB1*13:01~DQB1*06:03	0.000244
A*03:01~C*07:29~B*15:05~DRB1*11:01~DQB1*03:01	0.000244
A*02:01~C*04:01~B*35:08~DRB1*11:01~DQB1*03:01	0.000244
A*26:01~C*07:02~B*07:02~DRB1*14:04~DQB1*05:03	0.000243
A*24:02~C*12:03~B*35:03~DRB1*13:02~DQB1*06:09	0.000243
A*02:01~C*15:02~B*40:06~DRB1*15:02~DQB1*05:03	0.000243
A*01:01~C*06:02~B*37:01~DRB1*15:01~DQB1*06:01	0.000243
A*01:01~C*04:01~B*35:01~DRB1*15:06~DQB1*05:02	0.000242
A*33:03~C*12:02~B*52:01~DRB1*14:04~DQB1*05:03	0.000242
A*68:01~C*04:01~B*35:03~DRB1*14:01~DQB1*05:03	0.000241
A*01:01~C*07:02~B*07:02~DRB1*04:03~DQB1*03:02	0.000241
A*24:02~C*12:03~B*40:01~DRB1*14:04~DQB1*05:03	0.00024
A*11:01~C*15:02~B*51:01~DRB1*07:01~DQB1*02:01	0.000239
A*33:03~C*07:02~B*07:02~DRB1*15:02~DQB1*06:01	0.000239
A*01:01~C*01:02~B*55:01~DRB1*10:01~DQB1*05:01	0.000239
A*32:01~C*04:01~B*35:01~DRB1*14:01~DQB1*05:03	0.000238
A*68:01~C*14:02~B*51:01~DRB1*14:04~DQB1*05:03	0.000238
A*68:01~C*15:02~B*40:06~DRB1*15:06~DQB1*05:02	0.000237
A*33:03~C*12:03~B*40:01~DRB1*14:04~DQB1*05:03	0.000237
A*02:01~C*12:02~B*52:01~DRB1*04:03~DQB1*03:02	0.000237
A*26:01~C*15:05~B*07:05~DRB1*10:01~DQB1*05:01	0.000237
A*11:01~C*03:02~B*35:03~DRB1*04:03~DQB1*03:02	0.000237
A*31:01~C*12:02~B*52:01~DRB1*14:04~DQB1*05:03	0.000236
A*29:01~C*06:02~B*37:01~DRB1*03:01~DQB1*02:01	0.000236
A*66:01~C*17:01~B*41:02~DRB1*07:01~DQB1*02:01	0.000236
A*68:01~C*07:02~B*07:02~DRB1*12:01~DQB1*03:01	0.000236
A*02:11~C*03:03~B*40:02~DRB1*15:02~DQB1*05:03	0.000236
A*02:01~C*14:02~B*51:01~DRB1*13:02~DQB1*06:09	0.000236
A*74:01~C*07:02~B*38:02~DRB1*15:04~DQB1*05:02	0.000236
A*24:03~C*07:02~B*15:01~DRB1*15:02~DQB1*06:01	0.000236
A*24:02~C*04:01~B*15:01~DRB1*04:06~DQB1*03:02	0.000236
A*29:02~C*06:02~B*45:01~DRB1*11:01~DQB1*03:01	0.000236
A*03:01~C*06:02~B*47:01~DRB1*13:01~DQB1*06:03	0.000236
A*02:06~C*12:02~B*52:01~DRB1*04:18~DQB1*03:02	0.000236
A*02:01~C*03:03~B*35:01~DRB1*08:01~DQB1*04:02	0.000236
A*32:01~C*02:02~B*40:02~DRB1*14:04~DQB1*05:03	0.000236
A*31:01~C*01:02~B*55:01~DRB1*13:01~DQB1*06:03	0.000236
A*31:01~C*15:02~B*51:01~DRB1*03:01~DQB1*02:01	0.000236
A*02:01~C*12:03~B*15:01~DRB1*07:01~DQB1*02:01	0.000235
A*31:01~C*01:02~B*15:08~DRB1*13:02~DQB1*06:09	0.000235
A*68:01~C*07:02~B*40:06~DRB1*15:01~DQB1*06:01	0.000235
A*01:01~C*07:01~B*15:17~DRB1*04:07~DQB1*03:01	0.000235
A*11:01~C*07:02~B*07:02~DRB1*13:01~DQB1*06:03	0.000235
A*24:02~C*17:01~B*41:01~DRB1*07:01~DQB1*02:01	0.000235
A*33:03~C*04:03~B*13:01~DRB1*14:04~DQB1*05:03	0.000234
A*26:01~C*12:03~B*38:01~DRB1*10:01~DQB1*05:01	0.000234
A*02:01~C*15:02~B*40:06~DRB1*07:01~DQB1*02:01	0.000234
A*32:01~C*06:02~B*57:01~DRB1*07:01~DQB1*03:03	0.000234
A*03:02~C*06:02~B*13:02~DRB1*07:01~DQB1*02:01	0.000234
A*11:01~C*01:02~B*15:08~DRB1*08:02~DQB1*04:02	0.000233
A*32:01~C*07:02~B*51:01~DRB1*04:01~DQB1*03:02	0.000233
A*01:01~C*16:02~B*51:01~DRB1*04:03~DQB1*03:02	0.000232
A*01:01~C*07:01~B*15:17~DRB1*07:01~DQB1*02:01	0.000232
A*02:11~C*07:02~B*51:01~DRB1*14:04~DQB1*05:03	0.000232
A*03:01~C*02:02~B*27:05~DRB1*07:01~DQB1*02:01	0.000232
A*01:01~C*04:03~B*13:01~DRB1*12:02~DQB1*03:01	0.000232
A*03:01~C*04:01~B*35:03~DRB1*03:01~DQB1*02:01	0.000232
A*24:02~C*06:02~B*57:01~DRB1*04:01~DQB1*03:02	0.000232
A*01:01~C*06:02~B*57:01~DRB1*15:01~DQB1*06:02	0.000232
A*68:01~C*01:02~B*55:01~DRB1*13:01~DQB1*06:03	0.000232
A*24:02~C*07:02~B*08:01~DRB1*13:01~DQB1*06:03	0.000231
A*31:01~C*03:04~B*40:01~DRB1*04:04~DQB1*03:02	0.000231
A*11:01~C*07:01~B*18:01~DRB1*04:03~DQB1*03:02	0.000231
A*02:01~C*03:04~B*40:01~DRB1*15:02~DQB1*06:01	0.000231
A*01:01~C*06:02~B*40:06~DRB1*14:04~DQB1*05:03	0.000231
A*01:01~C*15:04~B*52:01~DRB1*03:01~DQB1*02:01	0.000231
A*01:01~C*03:04~B*40:01~DRB1*03:01~DQB1*02:01	0.000231
A*02:06~C*12:03~B*35:03~DRB1*13:01~DQB1*06:03	0.00023
A*24:02~C*15:02~B*27:07~DRB1*13:01~DQB1*06:03	0.00023
A*03:01~C*12:02~B*52:01~DRB1*10:01~DQB1*05:01	0.00023
A*11:01~C*04:01~B*44:03~DRB1*07:01~DQB1*02:01	0.00023
A*30:01~C*12:02~B*52:01~DRB1*14:04~DQB1*05:03	0.000229
A*24:02~C*14:02~B*40:06~DRB1*14:04~DQB1*05:03	0.000229
A*32:01~C*04:01~B*35:01~DRB1*07:01~DQB1*03:03	0.000228
A*24:02~C*12:02~B*52:01~DRB1*04:01~DQB1*03:02	0.000228
A*31:01~C*07:02~B*07:02~DRB1*03:01~DQB1*02:01	0.000228
A*68:01~C*14:02~B*51:01~DRB1*03:01~DQB1*02:01	0.000228
A*02:01~C*03:03~B*15:01~DRB1*01:01~DQB1*05:01	0.000228
A*02:01~C*16:02~B*51:01~DRB1*11:04~DQB1*03:01	0.000228
A*11:01~C*15:02~B*40:06~DRB1*04:03~DQB1*03:02	0.000228
A*68:01~C*03:03~B*15:01~DRB1*13:01~DQB1*06:03	0.000228
A*68:01~C*15:02~B*51:01~DRB1*07:01~DQB1*02:01	0.000227
A*03:01~C*01:02~B*55:01~DRB1*03:01~DQB1*02:01	0.000227
A*31:01~C*04:01~B*35:01~DRB1*13:01~DQB1*06:03	0.000226
A*03:01~C*14:02~B*51:01~DRB1*09:01~DQB1*03:03	0.000226
A*11:01~C*07:02~B*51:01~DRB1*15:06~DQB1*05:02	0.000226
A*33:03~C*15:02~B*40:06~DRB1*14:04~DQB1*05:03	0.000226
A*11:01~C*12:02~B*52:01~DRB1*10:01~DQB1*05:01	0.000226
A*33:03~C*03:02~B*58:01~DRB1*11:04~DQB1*03:01	0.000226
A*01:01~C*06:02~B*47:01~DRB1*13:01~DQB1*06:03	0.000225
A*68:01~C*16:02~B*51:01~DRB1*07:01~DQB1*03:03	0.000225
A*68:01~C*12:02~B*52:01~DRB1*03:01~DQB1*02:01	0.000225
A*02:11~C*03:03~B*15:05~DRB1*15:02~DQB1*06:01	0.000225
A*01:01~C*14:02~B*51:01~DRB1*10:01~DQB1*05:01	0.000224
A*02:01~C*04:01~B*35:03~DRB1*11:01~DQB1*03:01	0.000224
A*26:01~C*06:02~B*50:01~DRB1*03:01~DQB1*02:01	0.000223
A*01:01~C*06:02~B*37:01~DRB1*04:04~DQB1*03:02	0.000223
A*01:01~C*16:02~B*51:01~DRB1*08:01~DQB1*04:02	0.000222
A*33:03~C*04:01~B*44:03~DRB1*07:01~DQB1*02:01	0.000222
A*02:11~C*06:02~B*37:01~DRB1*10:01~DQB1*05:01	0.000222
A*24:02~C*03:02~B*58:01~DRB1*13:02~DQB1*06:09	0.000221
A*32:01~C*02:02~B*27:05~DRB1*11:01~DQB1*03:01	0.00022
A*24:02~C*12:02~B*52:01~DRB1*13:01~DQB1*06:03	0.00022
A*11:01~C*01:02~B*55:01~DRB1*04:01~DQB1*03:01	0.00022
A*01:01~C*04:01~B*51:01~DRB1*04:07~DQB1*03:01	0.000219
A*29:01~C*15:05~B*07:05~DRB1*11:01~DQB1*03:01	0.000219
A*68:01~C*16:02~B*51:01~DRB1*03:01~DQB1*02:01	0.000218
A*32:01~C*07:02~B*08:01~DRB1*10:01~DQB1*05:01	0.000218
A*01:01~C*06:02~B*37:01~DRB1*07:01~DQB1*03:03	0.000218
A*02:01~C*04:01~B*35:01~DRB1*14:04~DQB1*05:03	0.000218
A*68:01~C*12:02~B*40:06~DRB1*14:04~DQB1*05:03	0.000218
A*68:01~C*04:03~B*13:01~DRB1*15:01~DQB1*06:01	0.000217
A*02:11~C*07:01~B*18:01~DRB1*08:03~DQB1*03:01	0.000217
A*01:01~C*04:01~B*35:02~DRB1*07:01~DQB1*02:01	0.000216
A*33:03~C*08:01~B*15:02~DRB1*15:01~DQB1*06:01	0.000216
A*03:01~C*04:01~B*44:03~DRB1*07:01~DQB1*02:01	0.000216
A*30:01~C*06:02~B*13:02~DRB1*14:01~DQB1*06:02	0.000216
A*24:02~C*04:01~B*35:08~DRB1*15:02~DQB1*06:01	0.000215
A*68:01~C*15:02~B*51:01~DRB1*14:04~DQB1*05:03	0.000215
A*01:01~C*01:02~B*15:08~DRB1*08:02~DQB1*04:02	0.000214
A*11:01~C*15:02~B*40:06~DRB1*01:01~DQB1*05:01	0.000213
A*68:01~C*04:01~B*35:03~DRB1*10:01~DQB1*05:01	0.000213
A*68:01~C*15:02~B*40:06~DRB1*11:04~DQB1*03:01	0.000213
A*26:01~C*12:03~B*35:03~DRB1*10:01~DQB1*05:01	0.000213
A*11:01~C*12:03~B*40:01~DRB1*11:01~DQB1*03:01	0.000213
A*33:03~C*07:02~B*07:02~DRB1*10:01~DQB1*05:01	0.000212
A*26:01~C*07:02~B*07:02~DRB1*03:01~DQB1*02:01	0.000212
A*33:03~C*04:01~B*35:03~DRB1*15:01~DQB1*06:01	0.000212
A*68:01~C*04:01~B*35:01~DRB1*03:01~DQB1*02:01	0.000211
A*01:01~C*12:03~B*35:03~DRB1*14:01~DQB1*05:03	0.000211
A*03:01~C*07:04~B*15:18~DRB1*04:03~DQB1*03:02	0.000211
A*02:01~C*07:02~B*07:02~DRB1*14:04~DQB1*05:03	0.00021
A*68:01~C*07:02~B*07:02~DRB1*14:04~DQB1*05:03	0.000209
A*11:01~C*04:01~B*35:03~DRB1*15:06~DQB1*05:02	0.000208
A*11:01~C*07:04~B*15:18~DRB1*13:01~DQB1*06:03	0.000207
A*24:02~C*15:02~B*40:06~DRB1*03:01~DQB1*02:01	0.000207
A*23:01~C*07:01~B*44:03~DRB1*07:01~DQB1*02:01	0.000207
A*02:01~C*12:02~B*52:01~DRB1*03:01~DQB1*02:01	0.000206
A*02:06~C*12:02~B*52:01~DRB1*03:01~DQB1*02:01	0.000205
A*01:01~C*16:02~B*51:01~DRB1*01:01~DQB1*05:01	0.000204
A*33:03~C*12:02~B*52:01~DRB1*01:01~DQB1*05:01	0.000204
A*68:01~C*12:02~B*40:06~DRB1*11:01~DQB1*03:01	0.000204
A*01:01~C*07:02~B*38:02~DRB1*15:02~DQB1*05:01	0.000204
A*01:01~C*06:02~B*37:01~DRB1*13:01~DQB1*06:03	0.000203
A*01:01~C*06:02~B*57:01~DRB1*11:04~DQB1*03:01	0.000203
A*11:01~C*06:02~B*40:01~DRB1*13:01~DQB1*06:03	0.000203
A*24:02~C*04:01~B*35:03~DRB1*03:01~DQB1*02:01	0.000203
A*01:01~C*07:01~B*15:17~DRB1*11:01~DQB1*03:01	0.000203
A*03:01~C*12:02~B*52:01~DRB1*15:01~DQB1*06:01	0.000203
A*01:01~C*03:02~B*58:01~DRB1*01:01~DQB1*05:01	0.000202
A*02:05~C*06:02~B*50:01~DRB1*07:01~DQB1*03:03	0.000202
A*24:02~C*14:02~B*51:06~DRB1*15:02~DQB1*06:01	0.000202
A*33:03~C*03:02~B*58:01~DRB1*08:01~DQB1*04:02	0.000202
A*11:01~C*12:03~B*35:03~DRB1*14:15~DQB1*05:03	0.000202
A*02:11~C*08:01~B*15:02~DRB1*15:02~DQB1*05:02	0.000202
A*02:06~C*07:01~B*44:03~DRB1*07:01~DQB1*02:01	0.000201
A*24:07~C*12:02~B*52:01~DRB1*13:01~DQB1*06:03	0.000201
A*24:02~C*01:02~B*55:01~DRB1*10:01~DQB1*05:01	0.000201
A*24:02~C*15:02~B*51:01~DRB1*09:01~DQB1*03:03	0.0002
A*11:01~C*12:02~B*52:01~DRB1*04:04~DQB1*03:02	0.0002
A*11:01~C*07:02~B*38:02~DRB1*15:04~DQB1*05:02	0.0002
A*01:01~C*07:02~B*07:02~DRB1*13:01~DQB1*06:03	0.0002
A*02:01~C*15:02~B*40:06~DRB1*15:01~DQB1*06:01	0.000199
A*24:02~C*15:02~B*51:01~DRB1*14:01~DQB1*05:03	0.000199
A*24:17~C*08:01~B*15:02~DRB1*15:02~DQB1*06:01	0.000199
A*24:02~C*15:05~B*07:05~DRB1*10:01~DQB1*05:01	0.000199
A*11:01~C*04:01~B*15:18~DRB1*01:01~DQB1*05:01	0.000199
A*31:01~C*04:01~B*35:03~DRB1*07:01~DQB1*02:01	0.000199
A*02:01~C*04:01~B*35:03~DRB1*03:01~DQB1*02:01	0.000198
A*32:01~C*06:02~B*37:01~DRB1*13:01~DQB1*06:03	0.000198
A*32:01~C*15:02~B*27:07~DRB1*11:01~DQB1*02:01	0.000197
A*31:01~C*01:02~B*15:08~DRB1*14:04~DQB1*05:03	0.000197
A*11:01~C*16:02~B*51:01~DRB1*15:02~DQB1*06:01	0.000197
A*33:03~C*12:03~B*35:03~DRB1*13:01~DQB1*06:03	0.000196
A*33:03~C*16:02~B*51:01~DRB1*01:01~DQB1*05:01	0.000196
A*01:01~C*14:02~B*51:01~DRB1*03:01~DQB1*02:01	0.000196
A*11:01~C*14:02~B*51:01~DRB1*15:06~DQB1*05:02	0.000195
A*03:02~C*15:05~B*07:05~DRB1*10:01~DQB1*05:01	0.000195
A*11:01~C*16:02~B*51:01~DRB1*14:04~DQB1*05:03	0.000195
A*26:01~C*04:01~B*35:03~DRB1*15:02~DQB1*06:01	0.000195
A*01:01~C*12:03~B*39:01~DRB1*13:01~DQB1*06:03	0.000195
A*11:01~C*05:01~B*44:02~DRB1*11:01~DQB1*03:01	0.000195
A*33:03~C*15:02~B*40:06~DRB1*04:03~DQB1*03:02	0.000195
A*31:01~C*16:02~B*51:01~DRB1*13:01~DQB1*06:03	0.000195
A*03:02~C*04:01~B*35:01~DRB1*15:02~DQB1*06:01	0.000194
A*01:01~C*06:02~B*37:01~DRB1*13:02~DQB1*06:09	0.000194
A*24:02~C*07:26~B*15:25~DRB1*14:04~DQB1*05:03	0.000194
A*24:02~C*15:02~B*40:06~DRB1*16:02~DQB1*05:02	0.000193
A*68:01~C*07:04~B*15:18~DRB1*07:01~DQB1*02:01	0.000193
A*31:01~C*04:01~B*35:01~DRB1*07:01~DQB1*02:01	0.000193
A*02:01~C*06:02~B*37:01~DRB1*10:01~DQB1*05:01	0.000193
A*32:01~C*03:02~B*58:01~DRB1*14:04~DQB1*05:03	0.000192
A*02:06~C*15:02~B*51:01~DRB1*10:01~DQB1*05:01	0.000192
A*01:01~C*07:01~B*15:17~DRB1*14:04~DQB1*05:03	0.000192
A*68:01~C*15:02~B*51:01~DRB1*15:06~DQB1*05:02	0.000192
A*68:01~C*06:27~B*57:01~DRB1*07:01~DQB1*03:03	0.000192
A*68:01~C*04:01~B*35:01~DRB1*04:01~DQB1*03:02	0.000191
A*24:02~C*04:01~B*51:01~DRB1*15:01~DQB1*06:02	0.000191
A*02:01~C*01:02~B*55:01~DRB1*03:01~DQB1*02:01	0.000191
A*68:01~C*02:02~B*27:05~DRB1*15:02~DQB1*06:01	0.000191
A*03:02~C*04:01~B*35:03~DRB1*15:06~DQB1*05:02	0.000191
A*01:01~C*07:02~B*07:02~DRB1*08:01~DQB1*04:02	0.000191
A*02:11~C*03:03~B*15:05~DRB1*03:01~DQB1*02:01	0.000191
A*68:01~C*04:01~B*35:03~DRB1*14:04~DQB1*05:03	0.00019
A*32:01~C*15:02~B*51:01~DRB1*15:02~DQB1*06:01	0.00019
A*11:01~C*16:04~B*44:02~DRB1*11:04~DQB1*03:01	0.00019
A*33:03~C*15:02~B*40:06~DRB1*16:02~DQB1*05:02	0.00019
A*02:01~C*12:03~B*35:03~DRB1*13:01~DQB1*06:03	0.00019
A*11:01~C*12:02~B*40:06~DRB1*07:01~DQB1*02:01	0.00019
A*24:02~C*15:02~B*08:01~DRB1*03:01~DQB1*02:01	0.00019
A*03:01~C*12:03~B*40:01~DRB1*11:01~DQB1*03:01	0.00019
A*32:01~C*03:02~B*58:01~DRB1*03:01~DQB1*02:01	0.000189
A*31:01~C*01:02~B*15:08~DRB1*10:01~DQB1*05:01	0.000189
A*02:06~C*03:04~B*44:02~DRB1*13:01~DQB1*06:03	0.000189
A*11:01~C*07:02~B*15:18~DRB1*03:01~DQB1*02:01	0.000189
A*24:07~C*04:01~B*35:05~DRB1*12:02~DQB1*03:01	0.000189
A*24:02~C*04:01~B*13:01~DRB1*11:04~DQB1*03:01	0.000189
A*02:11~C*03:04~B*38:01~DRB1*14:04~DQB1*05:03	0.000189
A*32:01~C*04:01~B*35:08~DRB1*07:01~DQB1*02:01	0.000189
A*23:01~C*03:02~B*58:01~DRB1*13:02~DQB1*06:09	0.000189
A*01:01~C*17:01~B*41:01~DRB1*10:01~DQB1*05:01	0.000189
A*24:02~C*08:01~B*48:01~DRB1*15:01~DQB1*06:02	0.000189
A*68:01~C*12:02~B*52:01~DRB1*04:01~DQB1*03:02	0.000189
A*33:03~C*03:02~B*52:01~DRB1*04:03~DQB1*03:02	0.000189
A*02:01~C*03:04~B*40:23~DRB1*04:04~DQB1*03:02	0.000189
A*02:05~C*07:01~B*58:01~DRB1*15:04~DQB1*05:02	0.000189
A*33:03~C*15:04~B*51:01~DRB1*11:01~DQB1*03:01	0.000189
A*02:06~C*07:02~B*07:02~DRB1*12:01~DQB1*03:01	0.000189
A*32:01~C*04:01~B*15:01~DRB1*13:01~DQB1*06:03	0.000189
A*02:03~C*07:02~B*38:02~DRB1*16:02~DQB1*05:02	0.000189
A*02:01~C*03:03~B*40:06~DRB1*13:01~DQB1*06:03	0.000189
A*32:01~C*07:01~B*49:01~DRB1*11:08~DQB1*06:01	0.000189
A*32:01~C*07:04~B*15:29~DRB1*15:02~DQB1*06:01	0.000189
A*24:02~C*03:03~B*15:05~DRB1*10:01~DQB1*05:01	0.000189
A*02:01~C*14:02~B*51:07~DRB1*11:01~DQB1*03:01	0.000189
A*31:01~C*15:02~B*51:01~DRB1*14:07~DQB1*05:03	0.000189
A*31:01~C*15:02~B*51:01~DRB1*04:07~DQB1*03:01	0.000189
A*11:01~C*04:03~B*13:01~DRB1*14:01~DQB1*05:02	0.000189
A*03:02~C*17:01~B*41:02~DRB1*13:03~DQB1*03:01	0.000189
A*02:01~C*07:01~B*57:03~DRB1*07:01~DQB1*02:01	0.000189
A*11:01~C*07:02~B*18:01~DRB1*12:02~DQB1*03:01	0.000189
A*68:01~C*14:02~B*51:01~DRB1*04:08~DQB1*03:01	0.000189
A*03:01~C*03:03~B*55:01~DRB1*14:04~DQB1*05:03	0.000189
A*02:20~C*05:01~B*44:02~DRB1*07:01~DQB1*02:01	0.000189
A*11:01~C*15:02~B*40:06~DRB1*04:05~DQB1*04:02	0.000189
A*02:05~C*12:03~B*15:03~DRB1*07:01~DQB1*02:01	0.000189
A*01:01~C*06:02~B*57:01~DRB1*04:04~DQB1*03:02	0.000188
A*02:01~C*15:02~B*51:01~DRB1*14:04~DQB1*05:03	0.000188
A*68:01~C*07:02~B*07:02~DRB1*13:02~DQB1*06:04	0.000188
A*24:02~C*15:02~B*40:06~DRB1*04:03~DQB1*03:02	0.000188
A*68:01~C*15:02~B*51:01~DRB1*04:03~DQB1*03:02	0.000188
A*02:16~C*12:02~B*40:06~DRB1*15:01~DQB1*06:01	0.000188
A*02:03~C*07:02~B*38:02~DRB1*07:01~DQB1*02:01	0.000188
A*02:11~C*12:02~B*52:01~DRB1*15:02~DQB1*05:03	0.000188
A*03:01~C*06:02~B*57:01~DRB1*15:02~DQB1*06:01	0.000188
A*33:03~C*07:01~B*44:03~DRB1*04:05~DQB1*04:02	0.000187
A*24:07~C*07:02~B*07:02~DRB1*07:01~DQB1*02:01	0.000187
A*03:01~C*08:01~B*15:02~DRB1*15:01~DQB1*06:01	0.000187
A*01:01~C*01:02~B*55:01~DRB1*08:03~DQB1*03:01	0.000187
A*03:01~C*07:02~B*07:02~DRB1*04:01~DQB1*03:02	0.000186
A*32:01~C*14:02~B*51:07~DRB1*14:04~DQB1*05:03	0.000186
A*68:01~C*07:04~B*15:18~DRB1*10:01~DQB1*05:01	0.000186
A*32:01~C*04:01~B*35:03~DRB1*08:02~DQB1*04:02	0.000186
A*33:03~C*04:01~B*35:03~DRB1*11:08~DQB1*03:01	0.000186
A*23:01~C*06:02~B*37:01~DRB1*10:01~DQB1*05:01	0.000186
A*01:01~C*04:01~B*35:03~DRB1*14:04~DQB1*05:03	0.000186
A*03:01~C*15:02~B*40:06~DRB1*11:01~DQB1*03:01	0.000186
A*24:02~C*04:01~B*35:03~DRB1*07:01~DQB1*02:01	0.000185
A*11:01~C*14:02~B*51:01~DRB1*11:01~DQB1*03:01	0.000185
A*02:06~C*15:02~B*40:06~DRB1*15:02~DQB1*06:01	0.000185
A*11:01~C*15:02~B*27:07~DRB1*10:01~DQB1*05:01	0.000184
A*01:01~C*01:02~B*56:01~DRB1*14:04~DQB1*05:03	0.000184
A*24:07~C*12:02~B*52:01~DRB1*07:01~DQB1*02:01	0.000184
A*01:01~C*07:01~B*15:17~DRB1*09:01~DQB1*03:03	0.000184
A*33:03~C*02:02~B*27:05~DRB1*15:02~DQB1*06:01	0.000184
A*24:02~C*07:01~B*18:01~DRB1*15:06~DQB1*05:02	0.000184
A*11:01~C*06:02~B*57:01~DRB1*09:01~DQB1*03:03	0.000183
A*11:01~C*12:03~B*39:01~DRB1*10:01~DQB1*05:01	0.000183
A*03:01~C*07:02~B*07:05~DRB1*15:01~DQB1*06:01	0.000183
A*32:01~C*04:01~B*35:01~DRB1*15:02~DQB1*06:01	0.000183
A*30:01~C*15:02~B*40:06~DRB1*14:04~DQB1*05:03	0.000183
A*11:01~C*01:02~B*51:01~DRB1*01:01~DQB1*05:01	0.000182
A*11:01~C*12:03~B*35:03~DRB1*07:01~DQB1*02:01	0.000182
A*26:01~C*12:02~B*52:01~DRB1*11:01~DQB1*03:01	0.000182
A*02:11~C*07:02~B*51:01~DRB1*15:01~DQB1*06:01	0.000182
A*02:11~C*07:02~B*08:01~DRB1*03:01~DQB1*02:01	0.000182
A*26:01~C*12:02~B*52:01~DRB1*14:04~DQB1*05:03	0.000181
A*33:03~C*04:01~B*35:01~DRB1*01:01~DQB1*05:01	0.000181
A*02:01~C*03:04~B*40:01~DRB1*11:01~DQB1*03:01	0.000181
A*68:01~C*01:02~B*55:01~DRB1*15:02~DQB1*06:01	0.00018
A*33:03~C*04:01~B*35:01~DRB1*15:06~DQB1*05:02	0.00018
A*01:01~C*06:02~B*50:01~DRB1*04:03~DQB1*03:02	0.00018
A*24:02~C*03:04~B*40:01~DRB1*15:01~DQB1*06:02	0.00018
A*68:01~C*06:02~B*37:01~DRB1*07:01~DQB1*02:01	0.000179
A*30:01~C*06:02~B*13:02~DRB1*04:03~DQB1*03:02	0.000179
A*33:03~C*04:01~B*35:03~DRB1*11:01~DQB1*03:01	0.000178
A*11:01~C*12:09~B*51:01~DRB1*11:01~DQB1*03:01	0.000178
A*33:03~C*07:04~B*15:18~DRB1*04:03~DQB1*03:02	0.000178
A*01:01~C*04:01~B*35:03~DRB1*10:01~DQB1*05:01	0.000178
A*33:03~C*07:01~B*15:17~DRB1*13:02~DQB1*06:04	0.000178
A*68:01~C*04:01~B*35:01~DRB1*04:03~DQB1*03:02	0.000177
A*31:01~C*15:02~B*40:06~DRB1*11:01~DQB1*03:01	0.000177
A*29:01~C*15:05~B*07:05~DRB1*11:04~DQB1*03:01	0.000177
A*11:01~C*07:01~B*18:01~DRB1*14:04~DQB1*05:03	0.000177
A*32:01~C*07:04~B*15:29~DRB1*11:04~DQB1*03:01	0.000177
A*29:01~C*07:02~B*08:01~DRB1*03:01~DQB1*02:01	0.000177
A*11:01~C*12:02~B*52:01~DRB1*15:06~DQB1*05:02	0.000177
A*32:01~C*04:01~B*35:01~DRB1*15:06~DQB1*05:02	0.000176
A*01:01~C*07:04~B*15:18~DRB1*13:01~DQB1*06:03	0.000176
A*01:01~C*06:02~B*57:01~DRB1*04:03~DQB1*03:02	0.000176
A*01:01~C*07:02~B*07:02~DRB1*03:01~DQB1*02:01	0.000176
A*11:01~C*04:01~B*35:03~DRB1*07:01~DQB1*02:01	0.000176
A*33:03~C*03:02~B*58:01~DRB1*07:01~DQB1*03:03	0.000175
A*68:01~C*05:01~B*44:02~DRB1*08:01~DQB1*04:02	0.000175
A*03:01~C*04:01~B*15:01~DRB1*15:06~DQB1*05:02	0.000174
A*32:01~C*15:02~B*40:06~DRB1*15:01~DQB1*06:02	0.000174
A*11:01~C*04:01~B*35:01~DRB1*04:04~DQB1*04:02	0.000174
A*68:01~C*16:02~B*51:01~DRB1*04:02~DQB1*03:02	0.000174
A*11:01~C*14:02~B*51:01~DRB1*15:01~DQB1*06:01	0.000174
A*11:01~C*04:01~B*35:03~DRB1*03:01~DQB1*02:01	0.000173
A*26:01~C*16:02~B*51:01~DRB1*04:01~DQB1*03:02	0.000173
A*68:01~C*04:01~B*35:01~DRB1*10:01~DQB1*05:01	0.000173
A*01:01~C*03:02~B*58:01~DRB1*04:03~DQB1*03:02	0.000173
A*11:01~C*07:02~B*07:05~DRB1*14:04~DQB1*05:03	0.000173
A*03:01~C*04:01~B*35:03~DRB1*15:02~DQB1*06:01	0.000172
A*01:01~C*05:01~B*44:02~DRB1*04:03~DQB1*03:02	0.000172
A*11:01~C*01:02~B*55:01~DRB1*11:11~DQB1*03:01	0.000172
A*02:11~C*15:02~B*40:06~DRB1*04:04~DQB1*03:02	0.000172
A*32:01~C*04:01~B*35:03~DRB1*03:01~DQB1*02:01	0.000172
A*02:06~C*15:02~B*51:01~DRB1*04:02~DQB1*03:02	0.000171
A*24:02~C*04:01~B*35:01~DRB1*04:03~DQB1*03:02	0.000171
A*01:01~C*06:27~B*57:01~DRB1*07:01~DQB1*03:03	0.000171
A*26:01~C*07:01~B*44:03~DRB1*15:01~DQB1*06:01	0.000171
A*03:01~C*15:02~B*40:06~DRB1*08:03~DQB1*03:01	0.00017
A*03:02~C*12:03~B*40:01~DRB1*11:01~DQB1*03:01	0.00017
A*11:01~C*12:03~B*35:03~DRB1*03:01~DQB1*02:01	0.00017
A*31:01~C*01:02~B*15:08~DRB1*03:01~DQB1*02:01	0.000169
A*02:11~C*16:02~B*51:01~DRB1*04:03~DQB1*03:02	0.000169
A*11:01~C*03:04~B*40:01~DRB1*07:01~DQB1*02:01	0.000169
A*01:01~C*12:02~B*52:01~DRB1*13:02~DQB1*06:09	0.000169
A*01:01~C*03:02~B*58:01~DRB1*10:01~DQB1*05:01	0.000168
A*03:01~C*15:02~B*40:06~DRB1*14:04~DQB1*05:03	0.000168
A*03:01~C*04:01~B*35:03~DRB1*11:08~DQB1*03:01	0.000167
A*03:01~C*05:01~B*44:02~DRB1*07:01~DQB1*02:01	0.000167
A*11:01~C*12:02~B*52:01~DRB1*14:01~DQB1*05:03	0.000167
A*24:02~C*12:03~B*18:01~DRB1*08:02~DQB1*04:02	0.000167
A*11:01~C*04:01~B*15:01~DRB1*15:02~DQB1*06:01	0.000166
A*33:03~C*01:02~B*55:01~DRB1*13:01~DQB1*06:03	0.000166
A*24:02~C*02:02~B*27:05~DRB1*11:01~DQB1*03:01	0.000166
A*11:01~C*14:02~B*51:01~DRB1*07:01~DQB1*02:01	0.000166
A*31:01~C*03:02~B*58:01~DRB1*03:01~DQB1*02:01	0.000165
A*33:03~C*12:03~B*18:01~DRB1*11:04~DQB1*03:01	0.000165
A*02:11~C*15:02~B*40:06~DRB1*07:01~DQB1*03:03	0.000165
A*68:01~C*07:02~B*51:01~DRB1*04:03~DQB1*03:02	0.000165
A*26:01~C*07:02~B*08:01~DRB1*04:07~DQB1*03:01	0.000165
A*24:02~C*07:02~B*07:02~DRB1*15:01~DQB1*06:03	0.000164
A*02:01~C*03:04~B*40:01~DRB1*10:01~DQB1*05:01	0.000164
A*26:01~C*07:02~B*08:01~DRB1*07:01~DQB1*03:03	0.000164
A*01:82~C*07:01~B*44:03~DRB1*07:01~DQB1*02:01	0.000164
A*33:03~C*12:02~B*52:04~DRB1*14:04~DQB1*05:03	0.000163
A*03:02~C*12:03~B*35:03~DRB1*11:01~DQB1*03:01	0.000163
A*33:03~C*01:02~B*15:08~DRB1*15:02~DQB1*06:01	0.000162
A*30:01~C*06:02~B*13:02~DRB1*14:01~DQB1*05:03	0.000161
A*24:02~C*12:02~B*52:01~DRB1*11:04~DQB1*03:01	0.000161
A*26:01~C*07:02~B*08:01~DRB1*15:02~DQB1*05:03	0.000161
A*11:01~C*03:03~B*15:01~DRB1*11:01~DQB1*03:01	0.000161
A*24:02~C*07:01~B*44:03~DRB1*14:04~DQB1*05:03	0.000161
A*68:01~C*06:02~B*13:02~DRB1*07:01~DQB1*02:01	0.00016
A*26:01~C*07:02~B*08:01~DRB1*15:06~DQB1*05:02	0.00016
A*02:06~C*07:02~B*08:01~DRB1*03:01~DQB1*02:07	0.000159
A*01:01~C*16:02~B*51:01~DRB1*03:01~DQB1*02:01	0.000159
A*26:01~C*06:02~B*37:01~DRB1*10:01~DQB1*05:01	0.000159
A*11:01~C*06:02~B*57:01~DRB1*14:04~DQB1*05:03	0.000159
A*02:01~C*07:01~B*08:01~DRB1*03:01~DQB1*02:01	0.000159
A*01:01~C*15:02~B*51:01~DRB1*04:02~DQB1*03:02	0.000159
A*11:01~C*07:02~B*38:02~DRB1*15:01~DQB1*06:01	0.000158
A*11:01~C*12:02~B*40:06~DRB1*15:01~DQB1*06:01	0.000158
A*24:02~C*07:01~B*15:17~DRB1*13:02~DQB1*06:03	0.000157
A*02:06~C*04:01~B*35:03~DRB1*11:01~DQB1*03:01	0.000157
A*33:01~C*08:02~B*14:02~DRB1*08:03~DQB1*03:01	0.000157
A*68:01~C*15:02~B*40:06~DRB1*08:03~DQB1*03:01	0.000157
A*23:01~C*17:01~B*41:01~DRB1*03:01~DQB1*02:01	0.000156
A*02:01~C*04:01~B*35:08~DRB1*15:02~DQB1*06:01	0.000156
A*02:01~C*14:02~B*51:01~DRB1*03:01~DQB1*02:01	0.000156
A*11:01~C*07:04~B*15:18~DRB1*04:01~DQB1*03:02	0.000156
A*02:06~C*15:02~B*40:06~DRB1*13:01~DQB1*06:03	0.000156
A*02:01~C*07:01~B*49:01~DRB1*13:02~DQB1*06:04	0.000156
A*02:01~C*15:02~B*40:06~DRB1*03:01~DQB1*02:01	0.000156
A*24:02~C*07:01~B*18:01~DRB1*01:01~DQB1*05:01	0.000155
A*03:02~C*15:02~B*51:01~DRB1*04:03~DQB1*03:05	0.000155
A*03:01~C*03:02~B*58:01~DRB1*11:01~DQB1*03:01	0.000155
A*11:01~C*15:02~B*40:06~DRB1*11:04~DQB1*03:01	0.000155
A*01:01~C*03:02~B*58:01~DRB1*14:04~DQB1*05:03	0.000154
A*24:02~C*15:02~B*40:06~DRB1*13:02~DQB1*06:09	0.000154
A*31:01~C*03:04~B*40:01~DRB1*04:03~DQB1*03:02	0.000154
A*24:02~C*01:02~B*55:01~DRB1*03:01~DQB1*02:01	0.000154
A*32:01~C*15:02~B*40:06~DRB1*15:02~DQB1*06:01	0.000154
A*31:01~C*12:03~B*35:03~DRB1*13:01~DQB1*06:03	0.000154
A*01:01~C*07:02~B*07:02~DRB1*11:01~DQB1*03:01	0.000153
A*02:01~C*07:02~B*51:01~DRB1*13:01~DQB1*06:03	0.000153
A*02:11~C*15:02~B*40:06~DRB1*08:02~DQB1*04:02	0.000153
A*02:06~C*15:02~B*51:01~DRB1*13:01~DQB1*06:03	0.000153
A*30:01~C*06:02~B*13:02~DRB1*07:01~DQB1*03:03	0.000153
A*32:01~C*04:01~B*44:03~DRB1*10:01~DQB1*05:01	0.000153
A*33:03~C*15:02~B*40:06~DRB1*03:01~DQB1*02:01	0.000153
A*01:01~C*14:02~B*51:01~DRB1*15:02~DQB1*06:01	0.000152
A*02:01~C*05:01~B*44:02~DRB1*11:04~DQB1*03:01	0.000152
A*02:06~C*01:02~B*15:08~DRB1*08:02~DQB1*04:02	0.000152
A*24:02~C*04:01~B*51:01~DRB1*04:07~DQB1*03:01	0.000152
A*02:06~C*08:01~B*15:02~DRB1*07:01~DQB1*03:03	0.000152
A*24:02~C*16:02~B*51:01~DRB1*15:02~DQB1*06:01	0.000152
A*32:01~C*12:02~B*52:01~DRB1*10:01~DQB1*05:01	0.000152
A*02:11~C*14:02~B*51:01~DRB1*11:01~DQB1*03:01	0.000151
A*68:01~C*04:01~B*35:03~DRB1*15:01~DQB1*06:01	0.000151
A*01:01~C*15:02~B*40:06~DRB1*04:03~DQB1*03:02	0.000151
A*32:01~C*04:01~B*35:03~DRB1*14:04~DQB1*05:03	0.000151
A*24:02~C*05:01~B*44:06~DRB1*15:01~DQB1*06:02	0.000151
A*03:01~C*06:02~B*57:01~DRB1*07:01~DQB1*03:03	0.00015
A*01:01~C*07:02~B*08:01~DRB1*11:04~DQB1*03:01	0.00015
A*68:01~C*07:01~B*15:17~DRB1*13:02~DQB1*06:03	0.00015
A*02:11~C*04:01~B*35:03~DRB1*13:01~DQB1*06:03	0.00015
A*31:01~C*07:02~B*51:01~DRB1*15:02~DQB1*06:01	0.00015
A*01:01~C*06:02~B*57:01~DRB1*04:02~DQB1*03:02	0.00015
A*02:11~C*03:03~B*15:05~DRB1*15:02~DQB1*05:03	0.00015
A*33:03~C*07:01~B*18:01~DRB1*14:04~DQB1*05:03	0.00015
A*02:01~C*04:01~B*35:03~DRB1*01:01~DQB1*05:01	0.000149
A*32:01~C*12:02~B*52:01~DRB1*11:01~DQB1*03:01	0.000149
A*02:11~C*15:02~B*40:06~DRB1*15:06~DQB1*05:02	0.000149
A*02:01~C*03:04~B*40:01~DRB1*14:04~DQB1*05:03	0.000148
A*29:01~C*15:05~B*07:05~DRB1*15:01~DQB1*06:01	0.000148
A*24:02~C*15:02~B*40:02~DRB1*15:02~DQB1*05:03	0.000148
A*11:01~C*01:02~B*55:01~DRB1*13:01~DQB1*06:03	0.000148
A*26:01~C*14:02~B*51:01~DRB1*11:04~DQB1*03:01	0.000148
A*33:03~C*12:02~B*52:01~DRB1*10:01~DQB1*05:01	0.000148
A*11:01~C*07:02~B*51:01~DRB1*11:01~DQB1*03:01	0.000148
A*24:02~C*15:02~B*51:01~DRB1*04:07~DQB1*03:01	0.000147
A*02:01~C*15:02~B*51:01~DRB1*03:01~DQB1*02:01	0.000147
A*11:01~C*03:04~B*40:01~DRB1*10:01~DQB1*05:01	0.000147
A*02:05~C*06:02~B*50:01~DRB1*15:01~DQB1*06:01	0.000147
A*02:06~C*12:02~B*52:01~DRB1*12:02~DQB1*03:01	0.000147
A*11:01~C*12:03~B*39:01~DRB1*01:01~DQB1*05:01	0.000147
A*02:01~C*15:02~B*27:07~DRB1*11:01~DQB1*03:01	0.000147
A*01:01~C*04:01~B*35:03~DRB1*15:01~DQB1*06:01	0.000147
A*03:01~C*14:02~B*51:01~DRB1*07:01~DQB1*03:03	0.000147
A*11:01~C*15:02~B*51:01~DRB1*04:04~DQB1*03:02	0.000147
A*02:05~C*07:01~B*44:03~DRB1*03:01~DQB1*02:01	0.000146
A*23:01~C*17:01~B*41:01~DRB1*15:01~DQB1*06:01	0.000146
A*68:01~C*07:02~B*07:02~DRB1*15:01~DQB1*05:02	0.000146
A*30:01~C*06:02~B*13:02~DRB1*10:01~DQB1*05:01	0.000146
A*68:01~C*12:03~B*35:03~DRB1*01:01~DQB1*05:01	0.000145
A*68:01~C*07:01~B*44:03~DRB1*11:01~DQB1*03:01	0.000145
A*02:11~C*07:02~B*07:02~DRB1*15:02~DQB1*05:03	0.000145
A*01:01~C*03:03~B*15:01~DRB1*07:01~DQB1*02:01	0.000145
A*24:02~C*04:03~B*13:01~DRB1*15:02~DQB1*06:01	0.000145
A*03:01~C*07:02~B*07:02~DRB1*15:02~DQB1*06:01	0.000145
A*31:01~C*14:02~B*51:01~DRB1*07:01~DQB1*03:03	0.000144
A*01:43~C*07:02~B*07:02~DRB1*15:01~DQB1*06:02	0.000144
A*02:11~C*06:02~B*50:01~DRB1*03:01~DQB1*02:01	0.000144
A*01:01~C*07:01~B*15:17~DRB1*15:01~DQB1*05:02	0.000144
A*26:01~C*04:01~B*35:03~DRB1*04:03~DQB1*03:02	0.000144
A*11:01~C*07:02~B*51:01~DRB1*15:01~DQB1*06:01	0.000144
A*11:01~C*04:01~B*35:01~DRB1*15:01~DQB1*06:01	0.000144
A*03:01~C*12:03~B*18:01~DRB1*07:01~DQB1*02:01	0.000144
A*24:07~C*15:02~B*40:06~DRB1*15:01~DQB1*06:01	0.000144
A*03:01~C*07:02~B*08:01~DRB1*11:01~DQB1*03:01	0.000144
A*32:01~C*07:01~B*18:01~DRB1*15:01~DQB1*06:01	0.000144
A*02:01~C*06:02~B*57:01~DRB1*03:01~DQB1*02:01	0.000144
A*33:03~C*01:02~B*55:01~DRB1*10:01~DQB1*05:01	0.000143
A*33:03~C*06:02~B*13:02~DRB1*07:01~DQB1*02:01	0.000143
A*24:02~C*08:02~B*14:02~DRB1*01:02~DQB1*05:01	0.000143
A*02:06~C*16:02~B*51:01~DRB1*03:01~DQB1*02:01	0.000143
A*02:01~C*03:03~B*15:01~DRB1*10:01~DQB1*05:01	0.000143
A*32:01~C*06:02~B*37:01~DRB1*10:01~DQB1*05:01	0.000143
A*26:01~C*07:02~B*08:01~DRB1*15:01~DQB1*06:02	0.000143
A*24:17~C*08:01~B*15:02~DRB1*14:04~DQB1*05:03	0.000143
A*02:06~C*06:02~B*57:01~DRB1*07:01~DQB1*03:03	0.000142
A*01:01~C*05:01~B*44:02~DRB1*11:04~DQB1*03:01	0.000142
A*68:01~C*03:03~B*40:02~DRB1*15:02~DQB1*05:03	0.000142
A*68:01~C*01:02~B*15:08~DRB1*08:02~DQB1*04:02	0.000142
A*68:01~C*17:01~B*41:02~DRB1*13:03~DQB1*03:01	0.000142
A*68:01~C*04:01~B*35:01~DRB1*15:06~DQB1*05:02	0.000142
A*11:01~C*04:03~B*35:03~DRB1*15:02~DQB1*06:01	0.000142
A*11:01~C*15:02~B*51:01~DRB1*11:01~DQB1*03:01	0.000142
A*03:01~C*02:02~B*27:05~DRB1*01:01~DQB1*05:01	0.000142
A*33:03~C*07:01~B*35:03~DRB1*07:01~DQB1*02:01	0.000142
A*11:01~C*12:09~B*51:01~DRB1*03:01~DQB1*02:01	0.000142
A*11:01~C*12:03~B*39:01~DRB1*15:02~DQB1*06:01	0.000142
A*26:01~C*07:04~B*15:18~DRB1*15:02~DQB1*06:01	0.000142
A*11:01~C*07:01~B*44:03~DRB1*14:01~DQB1*05:03	0.000142
A*02:20~C*07:02~B*08:01~DRB1*03:01~DQB1*02:01	0.000142
A*33:03~C*07:02~B*08:01~DRB1*10:01~DQB1*05:01	0.000142
A*26:01~C*12:03~B*35:03~DRB1*11:01~DQB1*03:01	0.000142
A*11:01~C*04:03~B*57:01~DRB1*07:01~DQB1*03:03	0.000142
A*03:02~C*16:04~B*44:02~DRB1*04:02~DQB1*03:02	0.000142
A*69:01~C*15:02~B*40:06~DRB1*15:02~DQB1*06:01	0.000142
A*02:03~C*07:02~B*39:01~DRB1*04:05~DQB1*04:01	0.000142
A*33:03~C*03:02~B*58:01~DRB1*08:02~DQB1*04:02	0.000142
A*11:01~C*07:02~B*38:02~DRB1*16:02~DQB1*05:02	0.000142
A*24:07~C*15:02~B*51:01~DRB1*07:01~DQB1*02:01	0.000142
A*02:16~C*14:02~B*51:06~DRB1*13:02~DQB1*06:04	0.000142
A*11:01~C*02:02~B*27:02~DRB1*11:04~DQB1*03:01	0.000142
A*24:03~C*15:02~B*40:06~DRB1*08:03~DQB1*03:01	0.000142
A*02:01~C*03:03~B*40:06~DRB1*15:01~DQB1*06:02	0.000142
A*31:01~C*15:02~B*51:01~DRB1*14:01~DQB1*05:03	0.000142
A*11:01~C*01:02~B*27:05~DRB1*15:06~DQB1*05:02	0.000142
A*03:01~C*06:02~B*58:02~DRB1*13:01~DQB1*06:04	0.000142
A*24:02~C*01:02~B*15:01~DRB1*08:02~DQB1*04:02	0.000142
A*31:01~C*16:02~B*51:01~DRB1*04:08~DQB1*03:01	0.000142
A*03:01~C*07:01~B*15:17~DRB1*08:03~DQB1*03:01	0.000142
A*23:01~C*16:02~B*51:01~DRB1*11:04~DQB1*03:01	0.000142
A*11:01~C*07:04~B*15:18~DRB1*09:01~DQB1*03:03	0.000142
A*23:01~C*07:01~B*49:01~DRB1*11:01~DQB1*03:01	0.000142
A*01:01~C*07:01~B*18:01~DRB1*15:06~DQB1*06:02	0.000142
A*68:01~C*04:01~B*51:17~DRB1*11:01~DQB1*03:01	0.000142
A*02:06~C*03:03~B*35:01~DRB1*04:08~DQB1*03:01	0.000142
A*32:01~C*04:01~B*44:03~DRB1*11:01~DQB1*03:01	0.000142
A*30:01~C*07:04~B*15:18~DRB1*03:01~DQB1*02:01	0.000142
A*02:01~C*01:02~B*55:01~DRB1*04:01~DQB1*03:02	0.000142
A*32:01~C*17:01~B*41:02~DRB1*13:03~DQB1*03:01	0.000142
A*68:01~C*15:02~B*40:02~DRB1*07:01~DQB1*03:03	0.000142
A*26:01~C*01:02~B*55:01~DRB1*09:01~DQB1*03:03	0.000142
A*24:02~C*08:01~B*48:01~DRB1*14:04~DQB1*05:03	0.000142
A*02:01~C*04:01~B*35:01~DRB1*12:01~DQB1*03:01	0.000142
A*32:01~C*14:02~B*51:07~DRB1*15:01~DQB1*06:02	0.000142
A*01:01~C*03:02~B*35:03~DRB1*04:03~DQB1*03:02	0.000142
A*33:03~C*14:02~B*51:01~DRB1*08:01~DQB1*04:02	0.000142
A*11:01~C*07:29~B*15:05~DRB1*12:01~DQB1*03:01	0.000142
A*02:01~C*08:01~B*15:01~DRB1*09:01~DQB1*03:03	0.000142
A*03:02~C*07:01~B*18:01~DRB1*11:01~DQB1*03:01	0.000142
A*33:03~C*15:02~B*40:06~DRB1*04:05~DQB1*05:02	0.000142
A*02:20~C*07:04~B*15:18~DRB1*08:01~DQB1*04:02	0.000142
A*32:01~C*07:01~B*49:01~DRB1*08:01~DQB1*04:02	0.000142
A*02:06~C*07:02~B*08:01~DRB1*13:02~DQB1*06:09	0.000142
A*24:02~C*15:02~B*51:01~DRB1*04:01~DQB1*04:02	0.000142
A*02:01~C*02:02~B*51:01~DRB1*15:02~DQB1*06:01	0.000142
A*11:01~C*04:01~B*40:06~DRB1*14:04~DQB1*05:03	0.000142
A*11:01~C*15:02~B*40:50~DRB1*11:01~DQB1*03:01	0.000142
A*03:01~C*02:02~B*27:05~DRB1*09:01~DQB1*03:03	0.000142
A*31:01~C*12:03~B*15:01~DRB1*14:04~DQB1*05:03	0.000142
A*02:06~C*02:02~B*27:05~DRB1*04:03~DQB1*03:05	0.000142
A*68:01~C*07:01~B*18:01~DRB1*04:01~DQB1*03:02	0.000142
A*24:02~C*15:02~B*40:06~DRB1*14:10~DQB1*05:03	0.000142
A*24:02~C*07:04~B*15:10~DRB1*04:05~DQB1*04:02	0.000142
A*01:01~C*15:02~B*40:06~DRB1*14:01~DQB1*05:03	0.000142
A*02:02~C*04:01~B*58:01~DRB1*11:04~DQB1*03:01	0.000142
A*32:01~C*12:03~B*39:01~DRB1*11:01~DQB1*03:01	0.000142
A*01:01~C*03:03~B*35:01~DRB1*13:02~DQB1*06:09	0.000142
A*11:01~C*07:01~B*15:17~DRB1*13:02~DQB1*06:03	0.000142
A*32:01~C*07:01~B*49:01~DRB1*15:02~DQB1*06:01	0.000142
A*24:02~C*01:02~B*15:08~DRB1*04:05~DQB1*04:02	0.000142
A*24:03~C*03:02~B*58:01~DRB1*13:02~DQB1*06:09	0.000142
A*32:01~C*15:02~B*51:01~DRB1*04:02~DQB1*03:02	0.000142
A*68:01~C*04:01~B*35:08~DRB1*01:01~DQB1*05:01	0.000142
A*02:01~C*03:04~B*40:01~DRB1*15:01~DQB1*06:01	0.000142
A*02:06~C*01:02~B*15:08~DRB1*03:01~DQB1*02:01	0.000142
A*03:01~C*01:02~B*56:01~DRB1*04:03~DQB1*03:02	0.000142
A*26:01~C*08:01~B*48:04~DRB1*12:02~DQB1*03:01	0.000142
A*32:01~C*01:02~B*48:04~DRB1*12:02~DQB1*03:01	0.000142
A*11:01~C*03:04~B*40:01~DRB1*04:01~DQB1*03:02	0.000142
A*26:07~C*16:04~B*44:02~DRB1*11:04~DQB1*03:01	0.000142
A*30:02~C*12:03~B*38:01~DRB1*03:01~DQB1*02:01	0.000142
A*68:01~C*04:01~B*15:18~DRB1*08:03~DQB1*03:01	0.000142
A*24:02~C*16:02~B*51:01~DRB1*04:01~DQB1*03:02	0.000142
A*11:01~C*15:02~B*40:06~DRB1*13:02~DQB1*06:09	0.000142
A*11:01~C*04:01~B*35:03~DRB1*15:02~DQB1*05:03	0.000142
A*32:01~C*07:29~B*51:01~DRB1*11:11~DQB1*03:01	0.000142
A*02:05~C*04:01~B*35:08~DRB1*04:03~DQB1*03:02	0.000142
A*02:20~C*15:02~B*40:06~DRB1*14:04~DQB1*05:03	0.000142
A*26:07~C*12:03~B*40:01~DRB1*11:01~DQB1*03:01	0.000142
A*11:01~C*12:03~B*15:32~DRB1*12:02~DQB1*03:01	0.000142
A*24:02~C*07:01~B*35:03~DRB1*04:03~DQB1*03:02	0.000142
A*24:02~C*07:02~B*07:02~DRB1*04:06~DQB1*03:02	0.000142
A*02:01~C*07:04~B*44:02~DRB1*01:01~DQB1*05:01	0.000142
A*11:01~C*14:02~B*51:06~DRB1*14:04~DQB1*05:03	0.000142
A*02:17~C*03:04~B*40:06~DRB1*11:04~DQB1*03:01	0.000142
A*29:01~C*15:05~B*07:05~DRB1*04:04~DQB1*03:02	0.000142
A*68:01~C*12:03~B*39:01~DRB1*10:01~DQB1*05:01	0.000142
A*02:01~C*03:04~B*40:23~DRB1*03:01~DQB1*02:01	0.000142
A*24:02~C*12:02~B*40:06~DRB1*08:03~DQB1*03:01	0.000142
A*69:01~C*02:02~B*27:05~DRB1*16:02~DQB1*05:02	0.000142
A*03:01~C*12:03~B*35:08~DRB1*04:04~DQB1*04:02	0.000142
A*02:11~C*01:02~B*55:01~DRB1*16:02~DQB1*05:02	0.000142
A*31:01~C*12:03~B*39:01~DRB1*04:04~DQB1*03:02	0.000142
A*24:02~C*08:03~B*48:01~DRB1*09:01~DQB1*03:03	0.000142
A*03:01~C*01:02~B*55:01~DRB1*04:03~DQB1*03:05	0.000142
A*11:01~C*05:01~B*44:03~DRB1*07:01~DQB1*02:01	0.000142
A*31:01~C*04:01~B*35:03~DRB1*16:02~DQB1*05:02	0.000142
A*68:01~C*04:01~B*35:03~DRB1*11:08~DQB1*03:01	0.000142
A*24:02~C*08:01~B*48:01~DRB1*09:01~DQB1*03:03	0.000142
A*01:01~C*04:01~B*35:03~DRB1*12:01~DQB1*03:01	0.000142
A*02:01~C*12:03~B*40:01~DRB1*07:01~DQB1*02:01	0.000142
A*01:01~C*04:01~B*35:01~DRB1*09:01~DQB1*03:03	0.000142
A*68:01~C*15:02~B*40:06~DRB1*04:01~DQB1*03:02	0.000141
A*32:01~C*12:02~B*52:01~DRB1*12:01~DQB1*03:01	0.000141
A*11:01~C*03:03~B*15:113~DRB1*13:01~DQB1*06:03	0.000141
A*24:07~C*08:01~B*15:02~DRB1*15:01~DQB1*06:01	0.000141
A*03:01~C*06:02~B*57:01~DRB1*11:04~DQB1*03:01	0.000141
A*02:01~C*12:02~B*52:01~DRB1*11:01~DQB1*03:01	0.000141
A*03:01~C*04:01~B*35:01~DRB1*15:01~DQB1*06:01	0.000141
A*31:01~C*07:02~B*07:02~DRB1*12:01~DQB1*03:01	0.000141
A*02:01~C*04:01~B*35:01~DRB1*14:01~DQB1*05:03	0.000141
A*24:02~C*07:02~B*07:02~DRB1*04:03~DQB1*03:02	0.000141
A*24:02~C*07:01~B*18:01~DRB1*07:01~DQB1*02:01	0.000141
A*11:01~C*06:02~B*57:01~DRB1*04:03~DQB1*03:02	0.000141
A*11:01~C*07:01~B*49:01~DRB1*07:01~DQB1*02:01	0.00014
A*02:03~C*07:02~B*38:02~DRB1*12:02~DQB1*03:01	0.00014
A*24:02~C*12:03~B*18:01~DRB1*15:02~DQB1*06:01	0.00014
A*24:02~C*03:04~B*40:01~DRB1*15:02~DQB1*06:01	0.00014
A*01:01~C*04:01~B*35:01~DRB1*13:01~DQB1*06:03	0.00014
A*26:01~C*04:01~B*35:03~DRB1*13:01~DQB1*06:03	0.00014
A*03:01~C*01:02~B*55:01~DRB1*14:01~DQB1*05:03	0.00014
A*30:02~C*04:01~B*53:01~DRB1*13:02~DQB1*06:09	0.00014
A*01:01~C*07:01~B*15:17~DRB1*15:01~DQB1*06:01	0.00014
A*26:01~C*12:03~B*18:01~DRB1*14:04~DQB1*05:03	0.000139
A*32:01~C*03:03~B*15:01~DRB1*15:01~DQB1*06:02	0.000139
A*01:01~C*07:04~B*15:29~DRB1*16:02~DQB1*05:02	0.000139
A*24:02~C*15:05~B*07:05~DRB1*11:01~DQB1*03:01	0.000139
A*11:01~C*06:02~B*57:01~DRB1*10:01~DQB1*05:01	0.000139
A*33:03~C*04:01~B*35:03~DRB1*14:04~DQB1*05:03	0.000139
A*02:11~C*12:03~B*27:04~DRB1*13:01~DQB1*06:03	0.000138
A*33:03~C*16:02~B*51:01~DRB1*11:04~DQB1*03:01	0.000138
A*01:01~C*03:04~B*40:01~DRB1*07:01~DQB1*02:01	0.000138
A*01:01~C*04:01~B*35:01~DRB1*04:03~DQB1*03:02	0.000138
A*02:06~C*07:04~B*15:18~DRB1*13:01~DQB1*06:03	0.000138
A*24:02~C*01:02~B*15:08~DRB1*08:02~DQB1*04:02	0.000138
A*68:01~C*07:02~B*07:02~DRB1*15:01~DQB1*06:02	0.000138
A*68:01~C*16:02~B*51:01~DRB1*15:02~DQB1*06:01	0.000138
A*02:01~C*04:01~B*52:01~DRB1*10:01~DQB1*05:01	0.000138
A*29:01~C*08:01~B*15:02~DRB1*12:02~DQB1*03:01	0.000138
A*29:01~C*15:05~B*07:05~DRB1*04:03~DQB1*03:02	0.000138
A*31:01~C*12:03~B*39:01~DRB1*03:01~DQB1*02:01	0.000138
A*02:01~C*03:04~B*40:23~DRB1*15:01~DQB1*05:02	0.000138
A*02:11~C*15:02~B*40:06~DRB1*03:01~DQB1*02:01	0.000138
A*26:01~C*16:02~B*51:01~DRB1*07:01~DQB1*03:03	0.000138
A*32:01~C*03:04~B*40:01~DRB1*10:01~DQB1*05:01	0.000137
A*24:02~C*15:02~B*51:01~DRB1*15:02~DQB1*06:01	0.000137
A*02:01~C*04:01~B*15:01~DRB1*15:06~DQB1*05:02	0.000137
A*11:01~C*04:01~B*56:01~DRB1*09:01~DQB1*03:03	0.000137
A*02:01~C*03:04~B*40:01~DRB1*07:01~DQB1*03:03	0.000137
A*02:05~C*06:02~B*50:01~DRB1*15:02~DQB1*06:01	0.000136
A*68:01~C*16:02~B*35:03~DRB1*11:01~DQB1*03:01	0.000136
A*24:07~C*12:02~B*52:01~DRB1*15:01~DQB1*06:02	0.000136
A*01:01~C*15:02~B*51:01~DRB1*04:07~DQB1*03:01	0.000136
A*68:01~C*07:01~B*18:01~DRB1*15:01~DQB1*06:01	0.000136
A*32:01~C*01:02~B*55:01~DRB1*15:02~DQB1*06:01	0.000136
A*68:01~C*05:01~B*44:02~DRB1*10:01~DQB1*05:01	0.000136
A*11:01~C*06:02~B*57:01~DRB1*07:01~DQB1*02:01	0.000136
A*02:01~C*15:02~B*51:01~DRB1*04:04~DQB1*03:02	0.000135
A*02:01~C*15:02~B*40:06~DRB1*13:02~DQB1*06:09	0.000135
A*32:01~C*07:01~B*44:03~DRB1*03:01~DQB1*02:01	0.000135
A*24:03~C*04:01~B*35:01~DRB1*11:01~DQB1*03:01	0.000135
A*11:01~C*07:02~B*07:02~DRB1*03:01~DQB1*02:01	0.000135
A*68:01~C*12:02~B*52:01~DRB1*07:01~DQB1*02:01	0.000135
A*02:11~C*15:02~B*40:06~DRB1*12:02~DQB1*03:01	0.000135
A*31:01~C*07:01~B*18:01~DRB1*04:03~DQB1*03:02	0.000134
A*02:01~C*16:02~B*51:01~DRB1*07:01~DQB1*03:03	0.000134
A*68:01~C*15:02~B*40:06~DRB1*04:03~DQB1*03:02	0.000134
A*02:06~C*07:02~B*08:01~DRB1*14:04~DQB1*05:03	0.000133
A*01:01~C*12:03~B*35:03~DRB1*11:01~DQB1*03:01	0.000133
A*02:11~C*12:02~B*52:01~DRB1*14:04~DQB1*05:03	0.000132
A*02:05~C*06:02~B*50:01~DRB1*04:03~DQB1*03:02	0.000132
A*68:01~C*07:04~B*15:18~DRB1*14:04~DQB1*05:03	0.000131
A*01:01~C*06:02~B*57:01~DRB1*13:02~DQB1*06:09	0.000131
A*32:01~C*14:02~B*51:01~DRB1*15:01~DQB1*06:01	0.000131
A*02:03~C*15:02~B*40:06~DRB1*15:01~DQB1*06:01	0.00013
A*23:01~C*04:01~B*44:03~DRB1*11:01~DQB1*03:01	0.00013
A*01:01~C*07:01~B*44:03~DRB1*07:03~DQB1*02:01	0.00013
A*11:01~C*15:02~B*40:06~DRB1*15:02~DQB1*05:03	0.00013
A*02:06~C*12:02~B*52:01~DRB1*16:02~DQB1*05:02	0.00013
A*24:02~C*04:01~B*35:02~DRB1*07:01~DQB1*02:01	0.00013
A*31:01~C*12:02~B*52:01~DRB1*04:03~DQB1*03:02	0.00013
A*68:01~C*15:02~B*40:06~DRB1*04:02~DQB1*03:02	0.000129
A*02:11~C*07:02~B*38:02~DRB1*07:01~DQB1*03:03	0.000129
A*31:01~C*01:02~B*55:01~DRB1*03:01~DQB1*02:01	0.000129
A*02:06~C*03:03~B*15:01~DRB1*15:02~DQB1*06:01	0.000129
A*01:01~C*04:01~B*52:01~DRB1*11:01~DQB1*03:01	0.000129
A*03:01~C*06:02~B*50:01~DRB1*03:01~DQB1*02:01	0.000129
A*01:01~C*07:01~B*44:03~DRB1*13:01~DQB1*06:03	0.000129
A*03:02~C*15:02~B*51:01~DRB1*07:01~DQB1*03:03	0.000129
A*11:01~C*14:02~B*51:01~DRB1*12:01~DQB1*03:01	0.000129
A*03:01~C*15:02~B*27:07~DRB1*11:01~DQB1*03:01	0.000129
A*11:01~C*12:03~B*39:01~DRB1*04:03~DQB1*03:02	0.000128
A*01:01~C*15:02~B*51:01~DRB1*14:07~DQB1*05:03	0.000128
A*68:01~C*12:02~B*52:01~DRB1*10:01~DQB1*05:01	0.000128
A*24:02~C*07:02~B*07:05~DRB1*04:03~DQB1*03:02	0.000127
A*02:05~C*07:02~B*08:01~DRB1*03:01~DQB1*02:01	0.000127
A*31:01~C*14:02~B*51:01~DRB1*10:01~DQB1*05:01	0.000127
A*31:01~C*06:02~B*37:01~DRB1*10:01~DQB1*05:01	0.000127
A*30:01~C*06:02~B*57:01~DRB1*07:01~DQB1*03:03	0.000127
A*03:01~C*14:02~B*51:01~DRB1*14:04~DQB1*05:03	0.000127
A*11:01~C*06:02~B*57:01~DRB1*11:01~DQB1*03:01	0.000127
A*02:11~C*14:02~B*51:01~DRB1*15:02~DQB1*06:01	0.000126
A*32:01~C*15:02~B*51:01~DRB1*10:01~DQB1*05:01	0.000126
A*32:01~C*04:01~B*35:03~DRB1*07:01~DQB1*02:01	0.000126
A*11:01~C*04:01~B*35:03~DRB1*10:01~DQB1*05:01	0.000126
A*31:01~C*07:02~B*07:02~DRB1*15:02~DQB1*06:01	0.000126
A*11:01~C*06:27~B*57:01~DRB1*03:01~DQB1*02:01	0.000126
A*11:01~C*06:02~B*57:01~DRB1*13:01~DQB1*06:03	0.000125
A*32:01~C*12:03~B*35:03~DRB1*14:01~DQB1*05:03	0.000125
A*01:01~C*15:02~B*51:01~DRB1*04:04~DQB1*03:02	0.000125
A*02:01~C*07:04~B*15:18~DRB1*15:02~DQB1*06:01	0.000125
A*02:01~C*03:02~B*58:01~DRB1*01:01~DQB1*05:01	0.000124
A*24:02~C*01:02~B*55:01~DRB1*11:01~DQB1*03:01	0.000124
A*01:01~C*12:03~B*27:04~DRB1*04:06~DQB1*03:02	0.000124
A*02:01~C*15:02~B*40:06~DRB1*04:01~DQB1*03:02	0.000124
A*11:01~C*15:02~B*51:01~DRB1*15:02~DQB1*06:01	0.000124
A*26:01~C*16:02~B*51:01~DRB1*10:01~DQB1*05:01	0.000124
A*24:02~C*14:02~B*51:01~DRB1*10:01~DQB1*05:01	0.000124
A*32:01~C*15:02~B*40:06~DRB1*11:01~DQB1*03:01	0.000123
A*02:11~C*07:02~B*07:02~DRB1*15:01~DQB1*06:02	0.000123
A*24:02~C*12:03~B*18:01~DRB1*14:01~DQB1*05:03	0.000123
A*02:11~C*12:02~B*40:06~DRB1*15:02~DQB1*06:01	0.000122
A*32:01~C*12:03~B*35:03~DRB1*15:02~DQB1*06:01	0.000122
A*33:03~C*07:02~B*07:05~DRB1*15:01~DQB1*06:01	0.000122
A*31:01~C*12:02~B*52:01~DRB1*15:06~DQB1*05:02	0.000121
A*31:01~C*14:02~B*51:01~DRB1*04:03~DQB1*03:02	0.000121
A*02:11~C*07:02~B*07:02~DRB1*14:04~DQB1*05:03	0.000121
A*03:01~C*14:02~B*51:01~DRB1*10:01~DQB1*05:01	0.000121
A*11:01~C*15:02~B*40:02~DRB1*15:02~DQB1*05:03	0.000121
A*02:01~C*06:02~B*57:01~DRB1*04:03~DQB1*03:02	0.000121
A*32:01~C*07:02~B*07:02~DRB1*15:02~DQB1*06:01	0.000121
A*11:01~C*07:02~B*07:02~DRB1*01:01~DQB1*05:01	0.00012
A*02:01~C*04:01~B*35:01~DRB1*13:02~DQB1*06:04	0.00012
A*24:02~C*01:02~B*56:01~DRB1*01:01~DQB1*05:01	0.00012
A*11:01~C*16:02~B*51:01~DRB1*07:01~DQB1*03:03	0.00012
A*11:01~C*04:01~B*35:01~DRB1*16:02~DQB1*05:02	0.000119
A*68:01~C*03:04~B*40:01~DRB1*15:01~DQB1*06:02	0.000119
A*31:01~C*14:02~B*51:01~DRB1*01:01~DQB1*05:01	0.000119
A*02:01~C*01:02~B*56:01~DRB1*14:04~DQB1*05:03	0.000119
A*11:01~C*04:01~B*35:01~DRB1*13:02~DQB1*06:04	0.000119
A*03:01~C*12:02~B*52:01~DRB1*13:01~DQB1*06:03	0.000119
A*01:01~C*15:02~B*40:06~DRB1*08:03~DQB1*03:01	0.000119
A*03:02~C*07:01~B*18:01~DRB1*04:03~DQB1*03:02	0.000119
A*02:11~C*04:01~B*35:03~DRB1*15:01~DQB1*06:01	0.000119
A*02:01~C*12:02~B*52:01~DRB1*07:01~DQB1*02:01	0.000119
A*02:01~C*04:01~B*35:03~DRB1*15:01~DQB1*06:02	0.000119
A*26:01~C*15:02~B*51:01~DRB1*07:01~DQB1*03:03	0.000119
A*11:01~C*01:02~B*15:08~DRB1*13:01~DQB1*06:03	0.000118
A*02:11~C*15:02~B*40:06~DRB1*14:05~DQB1*05:03	0.000118
A*24:02~C*04:01~B*44:03~DRB1*07:01~DQB1*02:01	0.000118
A*24:02~C*04:01~B*15:01~DRB1*15:02~DQB1*06:01	0.000118
A*03:01~C*07:02~B*07:02~DRB1*07:01~DQB1*02:01	0.000118
A*11:01~C*15:02~B*40:06~DRB1*07:01~DQB1*02:01	0.000118
A*68:01~C*15:02~B*40:06~DRB1*15:01~DQB1*06:02	0.000118
A*24:02~C*01:02~B*55:01~DRB1*15:01~DQB1*06:01	0.000118
A*01:01~C*16:02~B*51:01~DRB1*07:01~DQB1*03:03	0.000117
A*02:11~C*07:01~B*18:01~DRB1*13:01~DQB1*06:03	0.000117
A*68:01~C*12:02~B*52:01~DRB1*15:02~DQB1*05:03	0.000117
A*03:01~C*12:03~B*35:03~DRB1*08:03~DQB1*03:01	0.000117
A*68:01~C*15:02~B*51:01~DRB1*04:01~DQB1*03:02	0.000117
A*01:01~C*12:03~B*35:03~DRB1*03:01~DQB1*02:01	0.000117
A*11:01~C*16:02~B*51:01~DRB1*15:01~DQB1*06:01	0.000117
A*24:02~C*12:03~B*18:01~DRB1*07:01~DQB1*03:03	0.000117
A*24:02~C*01:02~B*55:01~DRB1*15:02~DQB1*06:01	0.000116
A*33:03~C*03:02~B*58:01~DRB1*01:01~DQB1*05:01	0.000116
A*11:01~C*12:02~B*52:01~DRB1*07:01~DQB1*02:01	0.000116
A*33:03~C*01:02~B*55:01~DRB1*07:01~DQB1*02:01	0.000116
A*11:01~C*05:01~B*44:02~DRB1*15:01~DQB1*06:02	0.000116
A*03:01~C*05:01~B*44:02~DRB1*01:01~DQB1*05:01	0.000115
A*11:01~C*12:02~B*52:01~DRB1*12:02~DQB1*03:01	0.000115
A*11:01~C*07:04~B*15:18~DRB1*04:04~DQB1*04:02	0.000115
A*03:01~C*07:01~B*15:17~DRB1*13:02~DQB1*06:04	0.000115
A*11:01~C*04:01~B*51:01~DRB1*13:01~DQB1*06:03	0.000115
A*33:03~C*07:01~B*44:03~DRB1*01:01~DQB1*05:01	0.000115
A*24:02~C*03:02~B*58:01~DRB1*04:04~DQB1*03:02	0.000114
A*26:01~C*07:02~B*08:01~DRB1*07:01~DQB1*02:01	0.000114
A*24:07~C*07:02~B*07:05~DRB1*15:01~DQB1*06:01	0.000114
A*33:03~C*03:02~B*58:01~DRB1*04:03~DQB1*03:02	0.000114
A*32:01~C*07:02~B*07:02~DRB1*01:01~DQB1*05:01	0.000114
A*24:02~C*12:03~B*18:01~DRB1*03:01~DQB1*02:01	0.000114
A*01:01~C*01:02~B*55:01~DRB1*07:01~DQB1*02:01	0.000114
A*26:01~C*07:01~B*15:17~DRB1*13:02~DQB1*06:04	0.000113
A*01:01~C*07:01~B*15:17~DRB1*12:01~DQB1*03:01	0.000113
A*31:01~C*15:02~B*40:06~DRB1*15:01~DQB1*06:01	0.000113
A*24:02~C*03:03~B*15:05~DRB1*15:02~DQB1*05:03	0.000113
A*03:02~C*14:02~B*40:01~DRB1*11:01~DQB1*03:01	0.000113
A*26:01~C*12:03~B*38:01~DRB1*04:03~DQB1*03:02	0.000113
A*31:01~C*07:01~B*18:01~DRB1*11:01~DQB1*03:01	0.000113
A*11:01~C*07:01~B*18:01~DRB1*11:01~DQB1*03:01	0.000113
A*01:01~C*01:02~B*55:01~DRB1*15:06~DQB1*05:02	0.000113
A*02:11~C*06:02~B*50:01~DRB1*07:01~DQB1*02:01	0.000113
A*68:24~C*07:04~B*15:18~DRB1*03:01~DQB1*02:01	0.000112
A*31:01~C*06:02~B*50:01~DRB1*03:01~DQB1*02:01	0.000112
A*24:02~C*03:02~B*58:01~DRB1*13:01~DQB1*06:03	0.000112
A*26:01~C*12:02~B*51:01~DRB1*07:01~DQB1*03:03	0.000112
A*68:01~C*07:04~B*15:18~DRB1*15:01~DQB1*06:01	0.000112
A*02:01~C*14:02~B*51:01~DRB1*15:01~DQB1*06:02	0.000112
A*02:01~C*12:02~B*52:01~DRB1*15:01~DQB1*06:01	0.000112
A*01:01~C*03:04~B*40:01~DRB1*10:01~DQB1*05:01	0.000112
A*03:01~C*12:03~B*35:03~DRB1*10:01~DQB1*05:01	0.000112
A*33:03~C*04:01~B*35:03~DRB1*10:01~DQB1*05:01	0.000112
A*02:01~C*04:01~B*35:01~DRB1*10:01~DQB1*05:01	0.000112
A*02:05~C*06:02~B*50:01~DRB1*11:01~DQB1*03:01	0.000112
A*26:01~C*03:02~B*58:01~DRB1*11:01~DQB1*03:01	0.000112
A*68:01~C*12:03~B*35:03~DRB1*08:03~DQB1*03:01	0.000112
A*11:01~C*15:02~B*51:01~DRB1*14:01~DQB1*05:03	0.000111
A*26:01~C*07:04~B*15:18~DRB1*04:03~DQB1*03:02	0.000111
A*11:01~C*07:02~B*07:02~DRB1*15:02~DQB1*06:01	0.000111
A*68:01~C*12:02~B*52:01~DRB1*13:01~DQB1*06:03	0.000111
A*03:01~C*04:01~B*35:03~DRB1*14:04~DQB1*05:03	0.000111
A*29:01~C*07:02~B*07:05~DRB1*15:01~DQB1*06:01	0.000111
A*33:03~C*12:02~B*40:06~DRB1*11:01~DQB1*03:01	0.000111
A*24:02~C*07:02~B*39:06~DRB1*04:03~DQB1*03:02	0.000111
A*33:03~C*07:01~B*44:03~DRB1*07:01~DQB1*03:01	0.00011
A*01:01~C*07:01~B*18:01~DRB1*04:03~DQB1*03:02	0.00011
A*11:01~C*01:02~B*55:01~DRB1*04:01~DQB1*03:02	0.00011
A*31:01~C*15:02~B*51:01~DRB1*13:02~DQB1*06:03	0.00011
A*03:01~C*04:01~B*35:03~DRB1*15:01~DQB1*06:02	0.00011
A*02:11~C*14:02~B*51:01~DRB1*12:01~DQB1*03:01	0.00011
A*26:01~C*07:02~B*08:01~DRB1*16:02~DQB1*05:02	0.00011
A*68:01~C*14:02~B*51:07~DRB1*11:01~DQB1*03:01	0.00011
A*26:01~C*15:02~B*40:06~DRB1*15:01~DQB1*06:01	0.00011
A*02:01~C*04:01~B*15:01~DRB1*10:01~DQB1*05:01	0.00011
A*03:01~C*02:02~B*27:05~DRB1*04:03~DQB1*03:02	0.00011
A*03:01~C*15:02~B*40:06~DRB1*04:03~DQB1*03:02	0.00011
A*26:01~C*04:01~B*35:01~DRB1*15:01~DQB1*06:01	0.000109
A*11:01~C*08:01~B*15:02~DRB1*13:01~DQB1*06:03	0.000109
A*03:01~C*12:03~B*40:01~DRB1*10:01~DQB1*05:01	0.000109
A*01:01~C*15:02~B*40:02~DRB1*15:02~DQB1*05:03	0.000109
A*02:01~C*06:02~B*57:01~DRB1*15:02~DQB1*06:01	0.000108
A*11:01~C*03:03~B*55:01~DRB1*13:01~DQB1*06:03	0.000108
A*11:01~C*07:01~B*44:03~DRB1*07:01~DQB1*03:03	0.000108
A*26:01~C*16:02~B*51:01~DRB1*15:01~DQB1*06:01	0.000108
A*32:01~C*07:04~B*15:29~DRB1*07:01~DQB1*02:01	0.000108
A*26:01~C*12:03~B*35:03~DRB1*13:01~DQB1*06:03	0.000108
A*33:03~C*03:02~B*58:01~DRB1*04:02~DQB1*03:02	0.000108
A*11:01~C*07:02~B*07:02~DRB1*11:04~DQB1*03:01	0.000107
A*31:01~C*15:02~B*51:01~DRB1*10:01~DQB1*05:01	0.000107
A*24:02~C*03:04~B*40:01~DRB1*13:01~DQB1*06:03	0.000107
A*02:06~C*04:01~B*35:01~DRB1*15:06~DQB1*05:02	0.000107
A*33:03~C*07:02~B*07:02~DRB1*14:04~DQB1*05:03	0.000107
A*11:01~C*07:02~B*07:02~DRB1*11:01~DQB1*03:01	0.000107
A*11:01~C*12:02~B*52:01~DRB1*15:01~DQB1*05:02	0.000107
A*31:01~C*03:02~B*58:01~DRB1*15:06~DQB1*05:02	0.000107
A*26:01~C*07:02~B*08:01~DRB1*01:01~DQB1*05:01	0.000106
A*68:01~C*07:04~B*15:18~DRB1*07:01~DQB1*03:03	0.000106
A*02:01~C*14:02~B*51:01~DRB1*14:01~DQB1*05:03	0.000106
A*68:01~C*04:01~B*35:01~DRB1*14:04~DQB1*05:03	0.000106
A*11:01~C*08:01~B*48:01~DRB1*14:10~DQB1*05:03	0.000106
A*68:01~C*03:04~B*40:01~DRB1*13:01~DQB1*06:03	0.000106
A*02:11~C*16:02~B*51:01~DRB1*11:04~DQB1*03:01	0.000106
A*02:01~C*04:01~B*35:03~DRB1*14:04~DQB1*05:03	0.000106
A*24:02~C*12:02~B*52:01~DRB1*13:02~DQB1*06:09	0.000106
A*02:06~C*01:02~B*55:01~DRB1*14:04~DQB1*05:03	0.000106
A*24:02~C*16:02~B*51:01~DRB1*15:01~DQB1*06:01	0.000106
A*11:01~C*03:04~B*40:01~DRB1*03:01~DQB1*02:01	0.000105
A*01:01~C*12:03~B*18:01~DRB1*11:04~DQB1*03:01	0.000105
A*24:02~C*03:04~B*40:01~DRB1*10:01~DQB1*05:01	0.000105
A*03:02~C*15:05~B*07:05~DRB1*14:04~DQB1*05:03	0.000105
A*33:03~C*06:02~B*57:01~DRB1*14:04~DQB1*05:03	0.000105
A*02:06~C*12:02~B*52:01~DRB1*13:01~DQB1*06:03	0.000105
A*31:01~C*16:02~B*51:01~DRB1*04:03~DQB1*03:02	0.000105
A*33:03~C*06:02~B*57:01~DRB1*07:01~DQB1*02:01	0.000104
A*02:06~C*12:02~B*52:01~DRB1*04:03~DQB1*03:02	0.000104
A*11:01~C*16:02~B*51:01~DRB1*11:04~DQB1*03:01	0.000104
A*11:01~C*07:02~B*08:01~DRB1*10:01~DQB1*05:01	0.000104
A*24:02~C*03:04~B*40:01~DRB1*01:01~DQB1*05:01	0.000104
A*26:01~C*03:04~B*40:01~DRB1*13:01~DQB1*06:03	0.000104
A*32:01~C*14:02~B*51:01~DRB1*04:03~DQB1*03:02	0.000103
A*02:06~C*07:02~B*07:02~DRB1*15:06~DQB1*05:02	0.000103
A*02:06~C*14:02~B*51:01~DRB1*07:01~DQB1*02:01	0.000103
A*02:06~C*01:02~B*55:01~DRB1*11:01~DQB1*03:01	0.000103
A*02:01~C*07:02~B*18:01~DRB1*15:02~DQB1*06:01	0.000103
A*02:11~C*06:02~B*50:01~DRB1*04:03~DQB1*03:02	0.000103
A*11:01~C*05:01~B*44:02~DRB1*13:01~DQB1*06:03	0.000103
A*26:01~C*12:02~B*18:01~DRB1*07:01~DQB1*03:03	0.000103
A*01:01~C*07:02~B*07:05~DRB1*15:01~DQB1*06:01	0.000103
A*01:01~C*07:02~B*07:02~DRB1*07:01~DQB1*02:01	0.000103
A*03:01~C*03:04~B*40:01~DRB1*04:03~DQB1*03:02	0.000103
A*11:01~C*04:01~B*27:04~DRB1*14:04~DQB1*05:03	0.000103
A*24:02~C*06:02~B*57:01~DRB1*13:01~DQB1*06:03	0.000103
A*02:05~C*06:02~B*50:01~DRB1*15:01~DQB1*06:02	0.000103
A*11:01~C*12:03~B*40:01~DRB1*13:01~DQB1*06:03	0.000103
A*11:01~C*04:01~B*35:01~DRB1*04:04~DQB1*03:02	0.000103
A*02:11~C*15:02~B*40:06~DRB1*14:15~DQB1*05:03	0.000102
A*02:01~C*06:02~B*57:01~DRB1*07:01~DQB1*02:01	0.000102
A*03:01~C*15:02~B*51:01~DRB1*01:01~DQB1*03:01	0.000102
A*31:01~C*07:02~B*07:02~DRB1*14:04~DQB1*05:03	0.000102
A*02:06~C*12:02~B*40:06~DRB1*14:04~DQB1*05:03	0.000102
A*33:03~C*12:02~B*52:01~DRB1*13:01~DQB1*06:03	0.000102
A*24:02~C*16:02~B*51:01~DRB1*07:01~DQB1*02:01	0.000102
A*24:02~C*04:01~B*35:08~DRB1*10:01~DQB1*05:01	0.000102
A*32:01~C*06:02~B*37:01~DRB1*03:01~DQB1*02:01	0.000102
A*02:11~C*07:01~B*18:01~DRB1*03:01~DQB1*02:01	0.000102
A*24:02~C*12:02~B*52:01~DRB1*04:04~DQB1*03:02	0.000102
A*11:01~C*12:09~B*51:01~DRB1*15:02~DQB1*06:01	0.000102
A*02:03~C*08:01~B*15:02~DRB1*15:02~DQB1*06:01	0.000102
A*24:02~C*05:01~B*44:02~DRB1*15:01~DQB1*06:02	0.000102
A*24:02~C*06:02~B*57:01~DRB1*04:04~DQB1*03:02	0.000102
A*02:01~C*07:01~B*49:01~DRB1*15:02~DQB1*06:01	0.000101
A*24:02~C*07:01~B*44:03~DRB1*10:01~DQB1*05:01	0.000101
A*03:01~C*04:01~B*35:01~DRB1*15:02~DQB1*05:03	0.000101
A*68:01~C*15:02~B*40:06~DRB1*07:01~DQB1*03:03	0.000101
A*02:01~C*04:01~B*35:01~DRB1*03:01~DQB1*02:01	0.000101
A*33:03~C*12:02~B*40:06~DRB1*15:01~DQB1*06:01	0.000101
A*32:01~C*02:02~B*27:05~DRB1*01:01~DQB1*05:01	0.000101
A*02:05~C*07:01~B*49:01~DRB1*15:01~DQB1*06:02	0.000101
A*24:02~C*04:01~B*35:02~DRB1*14:04~DQB1*05:03	0.000101
A*24:02~C*06:02~B*37:01~DRB1*13:01~DQB1*06:03	0.000101
A*31:01~C*01:02~B*15:08~DRB1*04:03~DQB1*03:02	0.000101
A*11:01~C*07:02~B*51:01~DRB1*03:01~DQB1*02:01	0.000101
A*11:01~C*04:01~B*35:03~DRB1*11:04~DQB1*03:01	0.0001
A*11:01~C*08:01~B*15:02~DRB1*04:03~DQB1*03:02	0.0001
A*24:02~C*04:03~B*13:01~DRB1*12:02~DQB1*03:01	0.0001
A*33:03~C*07:02~B*08:01~DRB1*13:01~DQB1*06:03	0.0001
A*24:03~C*12:03~B*18:01~DRB1*11:01~DQB1*03:01	0.0001
A*02:11~C*15:02~B*40:06~DRB1*15:01~DQB1*05:03	0.0001

## Sheet: Phenotype frequencies
Phenotype	Frequency
A*26:01+A*26:01^C*07:02+C*07:02^B*08:01+B*08:01^DRB1*03:01+DRB1*03:01^DQB1*02:01+DQB1*02:01	0.001321
A*26:01+A*33:03^C*07:01+C*07:02^B*08:01+B*44:03^DRB1*03:01+DRB1*07:01^DQB1*02:01+DQB1*02:01	0.001037
A*11:01+A*26:01^C*07:02+C*07:02^B*08:01+B*08:01^DRB1*03:01+DRB1*03:01^DQB1*02:01+DQB1*02:01	0.000917
A*33:03+A*33:03^C*07:01+C*07:01^B*44:03+B*44:03^DRB1*07:01+DRB1*07:01^DQB1*02:01+DQB1*02:01	0.000752
A*26:01+A*30:01^C*06:02+C*07:02^B*08:01+B*13:02^DRB1*03:01+DRB1*07:01^DQB1*02:01+DQB1*02:01	0.000661
A*01:01+A*26:01^C*06:02+C*07:02^B*08:01+B*57:01^DRB1*03:01+DRB1*07:01^DQB1*02:01+DQB1*03:03	0.00066
A*01:01+A*33:03^C*06:02+C*07:01^B*44:03+B*57:01^DRB1*07:01+DRB1*07:01^DQB1*02:01+DQB1*03:03	0.000654
A*02:11+A*26:01^C*07:02+C*15:02^B*08:01+B*40:06^DRB1*03:01+DRB1*15:01^DQB1*02:01+DQB1*06:01	0.000566
A*01:01+A*01:01^C*06:02+C*06:02^B*37:01+B*57:01^DRB1*07:01+DRB1*10:01^DQB1*03:03+DQB1*05:01	0.000561
A*01:01+A*29:01^C*06:02+C*15:05^B*07:05+B*37:01^DRB1*10:01+DRB1*10:01^DQB1*05:01+DQB1*05:01	0.000472
A*01:01+A*11:01^C*06:02+C*12:02^B*52:01+B*57:01^DRB1*07:01+DRB1*15:02^DQB1*03:03+DQB1*06:01	0.000472
A*30:01+A*33:03^C*06:02+C*07:01^B*13:02+B*44:03^DRB1*07:01+DRB1*07:01^DQB1*02:01+DQB1*02:01	0.000467
A*01:01+A*01:01^C*06:02+C*06:02^B*37:01+B*37:01^DRB1*10:01+DRB1*10:01^DQB1*05:01+DQB1*05:01	0.000378
A*01:01+A*26:01^C*07:02+C*07:02^B*08:01+B*08:01^DRB1*03:01+DRB1*03:01^DQB1*02:01+DQB1*02:01	0.000378
A*33:03+A*68:01^C*07:01+C*15:02^B*40:06+B*44:03^DRB1*04:04+DRB1*07:01^DQB1*02:01+DQB1*03:02	0.000378
A*30:01+A*30:01^C*06:02+C*06:02^B*13:02+B*13:02^DRB1*07:01+DRB1*07:01^DQB1*02:01+DQB1*02:01	0.000378
A*03:01+A*23:01^C*04:01+C*05:01^B*07:02+B*44:03^DRB1*07:01+DRB1*15:01^DQB1*02:01+DQB1*05:02	0.000378
A*26:01+A*33:03^C*07:02+C*07:02^B*08:01+B*08:01^DRB1*03:01+DRB1*03:01^DQB1*02:01+DQB1*02:01	0.000378
A*23:01+A*26:01^C*07:02+C*17:01^B*08:01+B*41:01^DRB1*03:01+DRB1*07:01^DQB1*02:01+DQB1*02:01	0.000377
A*11:01+A*26:01^C*06:02+C*07:02^B*08:01+B*50:01^DRB1*03:01+DRB1*07:01^DQB1*02:01+DQB1*02:01	0.000377
A*26:01+A*33:03^C*03:02+C*07:02^B*08:01+B*58:01^DRB1*03:01+DRB1*03:01^DQB1*02:01+DQB1*02:01	0.000377
A*02:01+A*26:01^C*07:02+C*15:02^B*08:01+B*40:06^DRB1*03:01+DRB1*15:02^DQB1*02:01+DQB1*06:01	0.000377
A*26:01+A*68:01^C*07:02+C*12:02^B*08:01+B*52:01^DRB1*03:01+DRB1*15:02^DQB1*02:01+DQB1*06:01	0.000377
A*01:01+A*24:02^C*06:02+C*12:03^B*35:03+B*57:01^DRB1*13:01+DRB1*14:04^DQB1*05:03+DQB1*06:03	0.000376
A*02:05+A*26:01^C*06:02+C*07:02^B*08:01+B*50:01^DRB1*03:01+DRB1*07:01^DQB1*02:01+DQB1*02:01	0.000376
A*01:01+A*02:05^C*06:02+C*06:02^B*50:01+B*57:01^DRB1*03:01+DRB1*07:01^DQB1*02:01+DQB1*03:03	0.000376
A*01:01+A*26:01^C*07:01+C*07:02^B*08:01+B*15:17^DRB1*03:01+DRB1*13:02^DQB1*02:01+DQB1*06:04	0.000376
A*01:01+A*26:01^C*06:02+C*07:02^B*08:01+B*37:01^DRB1*03:01+DRB1*10:01^DQB1*02:01+DQB1*05:01	0.000375
A*01:01+A*33:03^C*06:02+C*07:01^B*37:01+B*44:03^DRB1*07:01+DRB1*10:01^DQB1*02:01+DQB1*05:01	0.000375
A*03:01+A*26:01^C*07:02+C*07:02^B*07:02+B*08:01^DRB1*03:01+DRB1*03:01^DQB1*02:01+DQB1*02:01	0.000375
A*24:02+A*33:03^C*03:02+C*12:03^B*35:03+B*58:01^DRB1*03:01+DRB1*13:01^DQB1*02:01+DQB1*06:03	0.000374
A*02:05+A*33:03^C*03:02+C*06:02^B*50:01+B*58:01^DRB1*03:01+DRB1*07:01^DQB1*02:01+DQB1*02:01	0.000372
A*01:01+A*33:03^C*03:02+C*06:02^B*57:01+B*58:01^DRB1*03:01+DRB1*07:01^DQB1*02:01+DQB1*03:03	0.00037
A*24:02+A*26:01^C*04:03+C*07:02^B*08:01+B*13:01^DRB1*03:01+DRB1*15:01^DQB1*02:01+DQB1*06:01	0.000329
A*11:01+A*33:03^C*07:01+C*12:03^B*39:01+B*44:03^DRB1*07:01+DRB1*13:01^DQB1*02:01+DQB1*06:03	0.000283
A*01:01+A*24:02^C*06:02+C*15:02^B*40:06+B*50:01^DRB1*03:01+DRB1*15:01^DQB1*02:01+DQB1*06:01	0.000283
A*02:01+A*32:01^C*01:02+C*14:02^B*51:07+B*55:01^DRB1*11:01+DRB1*13:01^DQB1*03:01+DQB1*06:03	0.000283
A*24:02+A*26:01^C*06:02+C*07:02^B*08:01+B*50:01^DRB1*03:01+DRB1*03:01^DQB1*02:01+DQB1*02:01	0.000283
A*26:01+A*26:01^C*07:02+C*07:02^B*08:01+B*08:01^DRB1*03:01+DRB1*13:01^DQB1*02:01+DQB1*06:03	0.000283
A*02:05+A*02:05^C*07:01+C*07:01^B*41:01+B*41:01^DRB1*08:04+DRB1*08:04^DQB1*03:01+DQB1*03:01	0.000283
A*01:01+A*01:01^C*06:02+C*06:02^B*57:01+B*57:01^DRB1*07:01+DRB1*07:01^DQB1*03:03+DQB1*03:03	0.000283
A*24:02+A*26:01^C*04:01+C*07:02^B*08:01+B*35:01^DRB1*03:01+DRB1*15:06^DQB1*02:01+DQB1*05:02	0.000283
A*02:05+A*11:01^C*03:02+C*07:02^B*08:01+B*58:01^DRB1*03:01+DRB1*03:01^DQB1*02:01+DQB1*02:01	0.000283
A*23:01+A*33:03^C*07:01+C*08:02^B*14:02+B*44:03^DRB1*01:02+DRB1*07:01^DQB1*02:01+DQB1*05:01	0.000283
A*02:03+A*30:01^C*06:02+C*08:01^B*13:02+B*15:02^DRB1*07:01+DRB1*12:02^DQB1*02:01+DQB1*03:01	0.000283
A*23:01+A*33:03^C*06:02+C*07:01^B*37:01+B*44:03^DRB1*07:01+DRB1*10:01^DQB1*02:01+DQB1*05:01	0.000283
A*11:01+A*33:03^C*07:01+C*07:01^B*44:03+B*44:03^DRB1*07:01+DRB1*07:01^DQB1*02:01+DQB1*02:01	0.000283
A*02:08+A*26:01^C*06:02+C*07:02^B*08:01+B*50:01^DRB1*03:01+DRB1*07:01^DQB1*02:01+DQB1*02:01	0.000283
A*23:01+A*26:01^C*06:02+C*07:02^B*08:01+B*50:01^DRB1*03:01+DRB1*03:01^DQB1*02:01+DQB1*02:01	0.000283
A*11:01+A*24:02^C*04:01+C*12:02^B*35:03+B*52:01^DRB1*11:01+DRB1*15:02^DQB1*03:01+DQB1*06:01	0.000283
A*33:03+A*68:01^C*03:02+C*07:01^B*44:03+B*58:01^DRB1*03:01+DRB1*03:01^DQB1*02:01+DQB1*02:01	0.000283
A*03:01+A*11:01^C*04:01+C*04:01^B*35:01+B*35:01^DRB1*10:01+DRB1*15:02^DQB1*05:01+DQB1*06:01	0.000283
A*02:01+A*26:01^C*07:02+C*07:02^B*07:02+B*08:01^DRB1*03:01+DRB1*10:01^DQB1*02:01+DQB1*05:01	0.000283
A*01:01+A*23:01^C*06:02+C*17:01^B*41:01+B*57:01^DRB1*07:01+DRB1*07:01^DQB1*02:01+DQB1*03:03	0.000283
A*11:01+A*30:01^C*06:02+C*12:02^B*13:02+B*52:01^DRB1*07:01+DRB1*15:02^DQB1*02:01+DQB1*06:01	0.000283
A*26:01+A*32:01^C*07:02+C*12:02^B*08:01+B*52:01^DRB1*03:01+DRB1*15:02^DQB1*02:01+DQB1*06:01	0.000283
A*26:01+A*33:03^C*03:02+C*07:02^B*08:01+B*58:01^DRB1*03:01+DRB1*13:02^DQB1*02:01+DQB1*06:09	0.000283
A*01:01+A*68:01^C*06:02+C*15:02^B*40:06+B*57:01^DRB1*04:04+DRB1*07:01^DQB1*03:02+DQB1*03:03	0.000283
A*11:01+A*33:03^C*04:01+C*07:01^B*35:01+B*44:03^DRB1*01:01+DRB1*07:01^DQB1*02:01+DQB1*05:01	0.000283
A*11:01+A*33:03^C*07:01+C*12:02^B*44:03+B*52:01^DRB1*07:01+DRB1*15:02^DQB1*02:01+DQB1*06:01	0.000283
A*11:01+A*33:03^C*07:01+C*15:02^B*40:06+B*44:03^DRB1*07:01+DRB1*14:04^DQB1*02:01+DQB1*05:03	0.000283
A*01:01+A*24:17^C*06:02+C*08:01^B*15:02+B*57:01^DRB1*12:02+DRB1*14:04^DQB1*03:01+DQB1*05:03	0.000283
A*33:03+A*33:03^C*03:02+C*07:01^B*44:03+B*58:01^DRB1*03:01+DRB1*07:01^DQB1*02:01+DQB1*02:01	0.000283
A*24:03+A*33:03^C*03:02+C*12:03^B*18:01+B*58:01^DRB1*03:01+DRB1*11:04^DQB1*02:01+DQB1*03:01	0.000283
A*01:01+A*68:01^C*06:02+C*07:01^B*44:03+B*57:01^DRB1*07:01+DRB1*07:01^DQB1*02:01+DQB1*03:03	0.000283
A*02:11+A*33:03^C*03:02+C*15:02^B*40:06+B*58:01^DRB1*13:02+DRB1*15:01^DQB1*06:01+DQB1*06:09	0.000283
A*02:05+A*24:02^C*06:02+C*15:02^B*40:06+B*50:01^DRB1*07:01+DRB1*15:02^DQB1*02:01+DQB1*06:01	0.000283
A*11:01+A*26:01^C*07:02+C*12:02^B*08:01+B*52:01^DRB1*03:01+DRB1*15:02^DQB1*02:01+DQB1*06:01	0.000283
A*24:02+A*33:03^C*07:01+C*15:02^B*40:06+B*44:03^DRB1*07:01+DRB1*11:01^DQB1*02:01+DQB1*03:01	0.000283
A*24:02+A*26:01^C*07:02+C*07:02^B*07:02+B*08:01^DRB1*03:01+DRB1*15:01^DQB1*02:01+DQB1*06:02	0.000283
A*26:01+A*32:01^C*07:02+C*12:02^B*08:01+B*52:01^DRB1*03:01+DRB1*14:04^DQB1*02:01+DQB1*05:03	0.000283
A*03:01+A*26:01^C*04:01+C*07:02^B*08:01+B*35:01^DRB1*01:01+DRB1*03:01^DQB1*02:01+DQB1*05:01	0.000283
A*24:02+A*26:01^C*07:02+C*12:02^B*08:01+B*52:01^DRB1*03:01+DRB1*15:02^DQB1*02:01+DQB1*06:01	0.000283
A*01:01+A*26:01^C*03:02+C*07:02^B*08:01+B*58:01^DRB1*03:01+DRB1*11:01^DQB1*02:01+DQB1*03:01	0.000282
A*33:03+A*68:01^C*07:01+C*15:02^B*44:03+B*51:01^DRB1*07:01+DRB1*13:01^DQB1*02:01+DQB1*06:03	0.000282
A*03:01+A*26:01^C*07:02+C*12:02^B*08:01+B*52:01^DRB1*03:01+DRB1*15:02^DQB1*02:01+DQB1*06:01	0.000282
A*02:11+A*26:01^C*07:02+C*15:02^B*08:01+B*40:06^DRB1*03:01+DRB1*10:01^DQB1*02:01+DQB1*05:01	0.000282
A*01:01+A*33:03^C*03:02+C*06:02^B*37:01+B*58:01^DRB1*03:01+DRB1*10:01^DQB1*02:01+DQB1*05:01	0.000282
A*02:11+A*24:02^C*12:03+C*15:02^B*35:03+B*40:06^DRB1*13:01+DRB1*15:01^DQB1*06:01+DQB1*06:03	0.000282
A*11:01+A*30:01^C*06:02+C*15:02^B*13:02+B*40:06^DRB1*07:01+DRB1*14:04^DQB1*02:01+DQB1*05:03	0.000282
A*01:01+A*02:11^C*06:02+C*15:02^B*37:01+B*40:06^DRB1*10:01+DRB1*15:01^DQB1*05:01+DQB1*06:01	0.000282
A*02:06+A*26:01^C*06:02+C*07:02^B*08:01+B*37:01^DRB1*03:01+DRB1*10:01^DQB1*02:01+DQB1*05:01	0.000282
A*24:02+A*33:03^C*07:01+C*07:02^B*07:05+B*44:03^DRB1*07:01+DRB1*15:01^DQB1*02:01+DQB1*06:01	0.000282
A*02:01+A*26:01^C*07:02+C*12:03^B*08:01+B*35:03^DRB1*03:01+DRB1*14:01^DQB1*02:01+DQB1*05:03	0.000282
A*01:01+A*24:02^C*06:02+C*15:02^B*37:01+B*40:06^DRB1*07:01+DRB1*10:01^DQB1*03:03+DQB1*05:01	0.000281
A*29:01+A*33:03^C*07:01+C*15:05^B*07:05+B*44:03^DRB1*07:01+DRB1*10:01^DQB1*02:01+DQB1*05:01	0.000281
A*11:01+A*33:03^C*03:02+C*04:01^B*35:03+B*58:01^DRB1*03:01+DRB1*11:01^DQB1*02:01+DQB1*03:01	0.000281
A*02:11+A*33:03^C*07:01+C*15:02^B*40:06+B*44:03^DRB1*07:01+DRB1*15:01^DQB1*02:01+DQB1*06:01	0.000281
A*11:01+A*33:03^C*04:01+C*07:01^B*35:01+B*44:03^DRB1*07:01+DRB1*15:02^DQB1*02:01+DQB1*06:01	0.00028
A*01:01+A*01:01^C*06:02+C*07:02^B*08:01+B*37:01^DRB1*03:01+DRB1*03:01^DQB1*02:01+DQB1*02:01	0.00026
A*24:02+A*24:03^C*12:03+C*12:03^B*18:01+B*35:03^DRB1*11:04+DRB1*13:01^DQB1*03:01+DQB1*06:03	0.000225
A*24:02+A*31:01^C*04:01+C*15:02^B*35:01+B*40:06^DRB1*13:01+DRB1*15:06^DQB1*05:02+DQB1*06:03	0.000189
A*24:02+A*24:07^C*07:01+C*15:02^B*40:06+B*49:01^DRB1*14:04+DRB1*15:01^DQB1*05:03+DQB1*06:01	0.000189
A*26:01+A*33:03^C*12:02+C*12:02^B*52:01+B*52:01^DRB1*15:02+DRB1*15:02^DQB1*06:01+DQB1*06:01	0.000189
A*24:02+A*24:07^C*03:04+C*06:02^B*37:01+B*40:06^DRB1*10:01+DRB1*13:02^DQB1*05:01+DQB1*06:09	0.000189
A*11:01+A*68:01^C*03:03+C*06:02^B*15:01+B*57:01^DRB1*13:01+DRB1*13:01^DQB1*06:03+DQB1*06:03	0.000189
A*01:01+A*02:05^C*03:03+C*07:01^B*41:01+B*55:01^DRB1*08:04+DRB1*15:02^DQB1*03:01+DQB1*06:01	0.000189
A*01:01+A*32:01^C*06:02+C*07:02^B*08:01+B*57:01^DRB1*03:01+DRB1*07:01^DQB1*02:01+DQB1*03:03	0.000189
A*02:01+A*11:01^C*07:02+C*12:02^B*07:02+B*52:01^DRB1*03:01+DRB1*04:02^DQB1*02:01+DQB1*03:02	0.000189
A*01:01+A*24:02^C*06:02+C*12:03^B*35:03+B*37:01^DRB1*10:01+DRB1*15:06^DQB1*05:01+DQB1*05:02	0.000189
A*02:01+A*26:01^C*04:01+C*07:02^B*08:01+B*35:08^DRB1*03:01+DRB1*11:01^DQB1*02:01+DQB1*03:01	0.000189
A*01:01+A*30:01^C*06:02+C*06:02^B*13:02+B*57:01^DRB1*07:01+DRB1*13:01^DQB1*03:03+DQB1*06:03	0.000189
A*01:01+A*02:01^C*06:02+C*07:02^B*07:02+B*57:01^DRB1*14:04+DRB1*15:02^DQB1*05:03+DQB1*06:55	0.000189
A*01:01+A*24:02^C*12:03+C*16:02^B*35:08+B*51:01^DRB1*04:04+DRB1*15:02^DQB1*04:02+DQB1*06:01	0.000189
A*02:11+A*30:01^C*06:02+C*15:02^B*13:02+B*40:06^DRB1*10:01+DRB1*11:03^DQB1*03:01+DQB1*05:01	0.000189
A*33:03+A*33:03^C*03:02+C*03:02^B*58:01+B*58:01^DRB1*03:01+DRB1*03:01^DQB1*02:01+DQB1*02:01	0.000189
A*29:01+A*33:03^C*07:01+C*15:05^B*07:05+B*44:03^DRB1*03:01+DRB1*07:01^DQB1*02:01+DQB1*02:01	0.000189
A*02:01+A*30:01^C*04:01+C*06:02^B*13:02+B*35:01^DRB1*04:05+DRB1*12:01^DQB1*03:01+DQB1*03:02	0.000189
A*26:01+A*26:01^C*07:02+C*07:02^B*08:01+B*08:01^DRB1*03:01+DRB1*03:01^DQB1*02:01+DQB1*03:01	0.000189
A*03:02+A*11:01^C*14:02+C*15:02^B*40:06+B*51:01^DRB1*09:01+DRB1*15:01^DQB1*03:01+DQB1*03:02	0.000189
A*01:01+A*11:01^C*06:02+C*15:02^B*37:01+B*40:06^DRB1*01:01+DRB1*15:06^DQB1*05:01+DQB1*05:02	0.000189
A*02:01+A*24:07^C*12:02+C*14:02^B*40:02+B*52:01^DRB1*15:02+DRB1*15:02^DQB1*05:03+DQB1*06:01	0.000189
A*11:01+A*24:02^C*07:04+C*14:02^B*15:18+B*51:06^DRB1*04:03+DRB1*15:01^DQB1*03:02+DQB1*06:01	0.000189
A*02:01+A*02:01^C*08:01+C*14:02^B*15:02+B*51:01^DRB1*07:01+DRB1*13:01^DQB1*02:01+DQB1*06:03	0.000189
A*02:05+A*11:01^C*07:01+C*15:02^B*40:06+B*41:01^DRB1*08:04+DRB1*15:06^DQB1*03:01+DQB1*05:02	0.000189
A*01:01+A*68:01^C*12:03+C*16:02^B*35:03+B*51:01^DRB1*13:01+DRB1*13:01^DQB1*06:03+DQB1*06:03	0.000189
A*03:02+A*24:02^C*01:02+C*12:03^B*15:08+B*35:03^DRB1*01:01+DRB1*13:02^DQB1*05:01+DQB1*06:09	0.000189
A*31:01+A*32:01^C*01:02+C*07:02^B*08:01+B*15:08^DRB1*03:01+DRB1*08:02^DQB1*02:01+DQB1*04:02	0.000189
A*11:01+A*26:01^C*07:02+C*14:02^B*08:01+B*35:03^DRB1*03:01+DRB1*13:01^DQB1*02:01+DQB1*06:03	0.000189
A*11:01+A*24:02^C*12:03+C*14:02^B*35:03+B*51:06^DRB1*14:15+DRB1*15:02^DQB1*05:03+DQB1*06:01	0.000189
A*11:01+A*31:01^C*01:02+C*07:01^B*15:08+B*44:03^DRB1*03:01+DRB1*07:01^DQB1*02:01+DQB1*03:03	0.000189
A*24:02+A*24:02^C*04:01+C*04:01^B*35:02+B*35:02^DRB1*11:04+DRB1*11:04^DQB1*03:01+DQB1*03:01	0.000189
A*01:01+A*26:01^C*06:02+C*07:02^B*57:01+B*57:01^DRB1*07:01+DRB1*07:01^DQB1*03:03+DQB1*03:03	0.000189
A*24:02+A*30:01^C*06:02+C*12:03^B*13:02+B*18:01^DRB1*07:01+DRB1*11:04^DQB1*02:01+DQB1*03:01	0.000189
A*11:01+A*24:02^C*12:02+C*15:02^B*40:06+B*51:01^DRB1*15:01+DRB1*15:01^DQB1*06:01+DQB1*06:02	0.000189
A*02:01+A*33:01^C*08:02+C*16:02^B*14:02+B*51:01^DRB1*01:02+DRB1*11:04^DQB1*03:01+DQB1*05:01	0.000189
A*02:01+A*11:01^C*07:01+C*12:03^B*15:01+B*49:01^DRB1*07:01+DRB1*14:05^DQB1*02:01+DQB1*05:03	0.000189
A*01:01+A*02:06^C*06:02+C*12:03^B*35:03+B*37:01^DRB1*07:01+DRB1*10:01^DQB1*02:01+DQB1*05:01	0.000189
A*01:01+A*03:01^C*06:02+C*15:02^B*51:01+B*57:01^DRB1*04:02+DRB1*13:01^DQB1*03:02+DQB1*06:03	0.000189
A*01:01+A*11:01^C*04:01+C*12:03^B*18:01+B*35:01^DRB1*03:01+DRB1*15:02^DQB1*02:01+DQB1*05:03	0.000189
A*02:06+A*11:01^C*01:02+C*07:02^B*08:01+B*55:01^DRB1*03:01+DRB1*11:01^DQB1*02:01+DQB1*03:01	0.000189
A*24:02+A*68:01^C*12:02+C*15:02^B*40:06+B*52:01^DRB1*04:03+DRB1*10:01^DQB1*03:02+DQB1*05:01	0.000189
A*01:01+A*11:01^C*15:02+C*15:02^B*40:06+B*40:06^DRB1*15:02+DRB1*15:02^DQB1*06:01+DQB1*06:01	0.000189
A*01:01+A*03:01^C*04:01+C*07:02^B*35:01+B*38:02^DRB1*10:01+DRB1*15:02^DQB1*05:01+DQB1*05:01	0.000189
A*26:01+A*69:01^C*02:02+C*07:02^B*08:01+B*27:05^DRB1*03:01+DRB1*16:02^DQB1*02:01+DQB1*05:02	0.000189
A*24:02+A*33:03^C*03:02+C*12:03^B*35:08+B*58:01^DRB1*04:04+DRB1*13:01^DQB1*04:02+DQB1*06:03	0.000189
A*02:06+A*26:01^C*07:02+C*07:02^B*08:01+B*08:01^DRB1*07:01+DRB1*10:01^DQB1*02:01+DQB1*05:01	0.000189
A*33:03+A*33:03^C*03:02+C*03:02^B*58:01+B*58:01^DRB1*13:02+DRB1*13:02^DQB1*06:09+DQB1*06:09	0.000189
A*24:02+A*68:01^C*12:03+C*15:02^B*35:03+B*40:06^DRB1*04:04+DRB1*13:01^DQB1*03:02+DQB1*06:03	0.000189
A*01:01+A*24:03^C*06:02+C*07:02^B*37:01+B*40:06^DRB1*10:01+DRB1*15:02^DQB1*05:01+DQB1*06:01	0.000189
A*02:01+A*24:02^C*03:04+C*15:02^B*40:01+B*40:06^DRB1*11:11+DRB1*14:04^DQB1*03:01+DQB1*05:03	0.000189
A*03:01+A*32:01^C*07:02+C*12:02^B*07:02+B*52:01^DRB1*01:01+DRB1*04:03^DQB1*03:02+DQB1*05:01	0.000189
A*11:03+A*32:01^C*06:02+C*06:02^B*37:01+B*47:01^DRB1*10:01+DRB1*13:01^DQB1*05:01+DQB1*06:03	0.000189
A*26:01+A*68:01^C*07:02+C*15:02^B*08:01+B*51:01^DRB1*13:01+DRB1*14:04^DQB1*05:03+DQB1*06:03	0.000189
A*24:02+A*26:01^C*07:01+C*07:02^B*08:01+B*15:17^DRB1*03:01+DRB1*13:02^DQB1*02:01+DQB1*06:03	0.000189
A*24:02+A*24:02^C*07:02+C*15:02^B*07:05+B*40:06^DRB1*14:04+DRB1*15:01^DQB1*05:03+DQB1*06:01	0.000189
A*02:11+A*24:02^C*04:01+C*15:02^B*35:02+B*40:06^DRB1*11:04+DRB1*15:01^DQB1*03:01+DQB1*06:01	0.000189
A*26:01+A*32:01^C*07:02+C*07:02^B*08:01+B*08:01^DRB1*03:01+DRB1*03:01^DQB1*02:01+DQB1*02:01	0.000189
A*01:01+A*26:01^C*07:02+C*12:02^B*08:01+B*52:01^DRB1*03:01+DRB1*03:01^DQB1*02:01+DQB1*02:01	0.000189
A*01:01+A*33:03^C*07:01+C*07:01^B*44:03+B*44:03^DRB1*07:01+DRB1*07:01^DQB1*02:01+DQB1*02:01	0.000189
A*01:01+A*11:01^C*15:02+C*16:02^B*40:06+B*51:01^DRB1*01:01+DRB1*13:01^DQB1*05:01+DQB1*06:03	0.000189
A*01:01+A*03:01^C*04:01+C*06:02^B*35:01+B*57:01^DRB1*07:01+DRB1*11:01^DQB1*03:01+DQB1*03:03	0.000189
A*02:11+A*03:01^C*07:02+C*15:02^B*38:02+B*40:06^DRB1*15:01+DRB1*15:04^DQB1*05:02+DQB1*06:01	0.000189
A*11:01+A*11:01^C*07:29+C*15:02^B*40:06+B*51:01^DRB1*04:03+DRB1*10:01^DQB1*03:02+DQB1*05:01	0.000189
A*01:01+A*11:01^C*12:02+C*15:02^B*40:06+B*52:04^DRB1*14:04+DRB1*15:02^DQB1*05:03+DQB1*06:01	0.000189
A*01:01+A*11:01^C*06:02+C*07:01^B*15:17+B*37:01^DRB1*10:01+DRB1*13:02^DQB1*05:01+DQB1*06:04	0.000189
A*02:03+A*02:11^C*08:01+C*12:02^B*15:02+B*52:01^DRB1*12:02+DRB1*15:02^DQB1*03:01+DQB1*06:01	0.000189
A*03:01+A*24:02^C*04:01+C*04:01^B*13:01+B*35:01^DRB1*10:01+DRB1*15:01^DQB1*05:01+DQB1*06:01	0.000189
A*03:02+A*03:02^C*15:02+C*15:02^B*51:01+B*51:01^DRB1*11:04+DRB1*11:04^DQB1*03:01+DQB1*03:01	0.000189
A*02:06+A*31:01^C*04:01+C*15:02^B*35:03+B*40:06^DRB1*13:08+DRB1*14:04^DQB1*05:03+DQB1*05:03	0.000189
A*01:01+A*01:01^C*07:01+C*07:01^B*15:17+B*44:03^DRB1*04:01+DRB1*07:01^DQB1*02:01+DQB1*03:01	0.000189
A*32:01+A*68:01^C*07:29+C*14:02^B*51:01+B*51:07^DRB1*01:01+DRB1*11:01^DQB1*03:01+DQB1*05:01	0.000189
A*11:01+A*26:01^C*03:04+C*07:02^B*08:01+B*40:01^DRB1*11:04+DRB1*15:01^DQB1*03:01+DQB1*06:02	0.000189
A*02:11+A*03:02^C*07:01+C*15:02^B*18:01+B*51:01^DRB1*04:03+DRB1*04:03^DQB1*03:02+DQB1*03:02	0.000189
A*02:11+A*11:01^C*14:02+C*15:02^B*40:06+B*51:01^DRB1*11:01+DRB1*14:01^DQB1*03:01+DQB1*05:03	0.000189
A*01:01+A*11:01^C*06:02+C*07:02^B*08:01+B*57:01^DRB1*03:01+DRB1*07:01^DQB1*02:01+DQB1*03:03	0.000189
A*02:01+A*33:03^C*07:01+C*12:02^B*35:01+B*40:01^DRB1*04:01+DRB1*04:04^DQB1*03:02+DQB1*04:02	0.000189
A*02:11+A*33:03^C*04:01+C*14:02^B*35:03+B*51:01^DRB1*07:01+DRB1*14:15^DQB1*02:01+DQB1*05:03	0.000189
A*11:01+A*24:03^C*04:01+C*12:03^B*18:01+B*35:01^DRB1*11:04+DRB1*15:06^DQB1*03:01+DQB1*05:02	0.000189
A*02:05+A*29:01^C*07:01+C*08:01^B*15:02+B*41:01^DRB1*08:04+DRB1*12:02^DQB1*03:01+DQB1*03:01	0.000189
A*02:06+A*03:01^C*07:02+C*08:01^B*07:02+B*15:02^DRB1*01:01+DRB1*15:01^DQB1*05:01+DQB1*06:02	0.000189
A*01:01+A*03:01^C*04:01+C*06:02^B*35:03+B*37:01^DRB1*10:01+DRB1*11:01^DQB1*03:01+DQB1*05:01	0.000189
A*03:01+A*30:01^C*04:01+C*06:02^B*13:02+B*35:03^DRB1*07:01+DRB1*08:01^DQB1*02:01+DQB1*04:02	0.000189
A*11:01+A*32:01^C*04:01+C*12:02^B*35:02+B*52:01^DRB1*11:04+DRB1*15:02^DQB1*03:01+DQB1*06:01	0.000189
A*03:01+A*33:03^C*06:02+C*07:02^B*07:02+B*13:02^DRB1*07:01+DRB1*15:01^DQB1*02:01+DQB1*06:02	0.000189
A*24:02+A*33:03^C*07:01+C*07:02^B*08:01+B*44:03^DRB1*04:03+DRB1*07:01^DQB1*02:01+DQB1*03:02	0.000189
A*01:01+A*24:02^C*04:01+C*07:02^B*08:01+B*35:03^DRB1*03:01+DRB1*09:01^DQB1*02:01+DQB1*03:02	0.000189
A*01:01+A*11:01^C*04:01+C*06:02^B*15:18+B*37:01^DRB1*01:01+DRB1*10:01^DQB1*05:01+DQB1*05:01	0.000189
A*02:06+A*11:01^C*06:02+C*12:02^B*37:01+B*52:01^DRB1*10:01+DRB1*15:02^DQB1*05:01+DQB1*06:01	0.000189
A*11:01+A*33:03^C*03:02+C*07:01^B*18:01+B*58:01^DRB1*13:02+DRB1*15:01^DQB1*06:01+DQB1*06:09	0.000189
A*02:11+A*33:03^C*03:03+C*07:01^B*15:05+B*44:03^DRB1*07:01+DRB1*14:04^DQB1*02:01+DQB1*05:03	0.000189
A*01:01+A*11:01^C*12:03+C*16:02^B*40:01+B*51:01^DRB1*13:01+DRB1*15:02^DQB1*06:01+DQB1*06:03	0.000189
A*02:05+A*24:02^C*07:01+C*16:02^B*41:01+B*51:01^DRB1*04:02+DRB1*08:04^DQB1*03:01+DQB1*03:02	0.000189
A*11:01+A*11:01^C*04:01+C*04:01^B*35:01+B*35:01^DRB1*11:01+DRB1*15:06^DQB1*03:01+DQB1*05:02	0.000189
A*24:02+A*24:02^C*06:02+C*15:02^B*27:07+B*57:01^DRB1*03:01+DRB1*14:07^DQB1*02:01+DQB1*05:03	0.000189
A*24:02+A*32:01^C*07:01+C*12:02^B*49:01+B*52:01^DRB1*13:02+DRB1*15:02^DQB1*06:01+DQB1*06:04	0.000189
A*11:01+A*24:02^C*06:02+C*15:02^B*40:06+B*57:01^DRB1*04:01+DRB1*15:01^DQB1*03:02+DQB1*06:01	0.000189
A*11:01+A*23:01^C*04:03+C*17:01^B*13:01+B*41:01^DRB1*03:01+DRB1*15:02^DQB1*02:01+DQB1*06:01	0.000189
A*02:01+A*02:03^C*08:01+C*12:02^B*15:02+B*52:01^DRB1*11:01+DRB1*14:04^DQB1*03:01+DQB1*05:03	0.000189
A*29:01+A*33:03^C*12:02+C*12:02^B*52:01+B*52:01^DRB1*10:01+DRB1*15:02^DQB1*05:01+DQB1*06:01	0.000189
A*02:01+A*02:11^C*07:01+C*15:02^B*40:06+B*51:01^DRB1*04:03+DRB1*15:01^DQB1*03:05+DQB1*06:01	0.000189
A*02:06+A*26:01^C*07:02+C*15:02^B*08:01+B*51:01^DRB1*03:01+DRB1*09:01^DQB1*02:01+DQB1*03:03	0.000189
A*02:05+A*29:01^C*07:01+C*15:05^B*07:05+B*41:01^DRB1*08:04+DRB1*10:01^DQB1*03:01+DQB1*05:01	0.000189
A*02:01+A*02:11^C*07:02+C*15:02^B*07:05+B*40:06^DRB1*15:01+DRB1*15:01^DQB1*06:01+DQB1*06:01	0.000189
A*24:02+A*33:03^C*01:02+C*07:01^B*40:06+B*44:03^DRB1*07:01+DRB1*15:01^DQB1*03:01+DQB1*06:01	0.000189
A*01:01+A*01:01^C*06:02+C*07:01^B*15:17+B*37:01^DRB1*10:01+DRB1*13:02^DQB1*05:01+DQB1*06:04	0.000189
A*01:01+A*24:02^C*04:01+C*04:01^B*35:02+B*35:02^DRB1*11:04+DRB1*11:04^DQB1*03:01+DQB1*03:01	0.000189
A*03:01+A*68:01^C*14:02+C*16:02^B*51:01+B*51:01^DRB1*07:01+DRB1*07:01^DQB1*03:03+DQB1*03:03	0.000189
A*11:01+A*11:01^C*03:04+C*03:04^B*40:01+B*40:01^DRB1*15:02+DRB1*15:02^DQB1*06:01+DQB1*06:01	0.000189
A*02:05+A*32:01^C*04:01+C*06:02^B*35:03+B*50:01^DRB1*04:18+DRB1*11:08^DQB1*03:01+DQB1*03:02	0.000189
A*31:01+A*33:03^C*07:01+C*12:03^B*39:01+B*44:03^DRB1*07:01+DRB1*13:01^DQB1*02:01+DQB1*06:03	0.000189
A*03:02+A*33:03^C*03:02+C*03:04^B*40:23+B*58:01^DRB1*03:01+DRB1*07:01^DQB1*02:01+DQB1*02:01	0.000189
A*01:01+A*11:01^C*04:03+C*16:02^B*13:01+B*51:01^DRB1*13:01+DRB1*14:01^DQB1*05:02+DQB1*06:03	0.000189
A*11:01+A*26:01^C*07:02+C*16:02^B*08:01+B*51:01^DRB1*03:01+DRB1*13:01^DQB1*02:01+DQB1*06:03	0.000189
A*02:11+A*03:01^C*04:01+C*15:02^B*35:01+B*40:06^DRB1*01:01+DRB1*08:02^DQB1*04:02+DQB1*05:01	0.000189
A*02:03+A*33:03^C*07:01+C*16:02^B*44:03+B*51:01^DRB1*03:01+DRB1*15:02^DQB1*02:01+DQB1*06:01	0.000189
A*03:01+A*33:03^C*07:01+C*07:02^B*07:02+B*44:03^DRB1*07:01+DRB1*15:01^DQB1*02:01+DQB1*06:02	0.000189
A*01:01+A*02:06^C*06:02+C*06:02^B*37:01+B*37:01^DRB1*10:01+DRB1*10:01^DQB1*05:01+DQB1*05:01	0.000189
A*11:01+A*24:02^C*12:02+C*15:02^B*40:06+B*52:01^DRB1*10:01+DRB1*15:02^DQB1*05:01+DQB1*06:01	0.000189
A*03:01+A*24:02^C*04:01+C*12:03^B*35:01+B*40:01^DRB1*11:01+DRB1*15:02^DQB1*03:01+DQB1*06:01	0.000189
A*01:01+A*01:01^C*06:02+C*06:02^B*57:01+B*57:01^DRB1*07:01+DRB1*14:04^DQB1*03:03+DQB1*05:03	0.000189
A*01:01+A*26:01^C*03:02+C*07:02^B*08:01+B*58:01^DRB1*03:01+DRB1*03:01^DQB1*02:01+DQB1*02:01	0.000189
A*02:05+A*02:11^C*07:01+C*15:02^B*40:06+B*41:01^DRB1*08:04+DRB1*15:01^DQB1*03:01+DQB1*06:01	0.000189
A*01:01+A*02:11^C*03:03+C*06:02^B*15:05+B*37:01^DRB1*10:01+DRB1*14:04^DQB1*05:01+DQB1*05:03	0.000189
A*03:01+A*24:07^C*07:02+C*12:02^B*07:02+B*52:01^DRB1*04:03+DRB1*14:04^DQB1*03:02+DQB1*05:03	0.000189
A*11:01+A*11:01^C*12:02+C*12:02^B*52:01+B*52:01^DRB1*15:02+DRB1*15:02^DQB1*06:01+DQB1*06:01	0.000189
A*01:01+A*24:02^C*06:02+C*07:02^B*08:01+B*57:01^DRB1*03:01+DRB1*07:01^DQB1*02:01+DQB1*03:03	0.000189
A*01:01+A*26:63^C*02:02+C*04:01^B*27:05+B*35:03^DRB1*04:04+DRB1*11:01^DQB1*03:01+DQB1*03:02	0.000189
A*01:01+A*03:01^C*01:02+C*03:04^B*40:01+B*55:01^DRB1*03:01+DRB1*10:01^DQB1*02:01+DQB1*05:01	0.000189
A*11:01+A*26:01^C*01:02+C*15:04^B*27:05+B*51:01^DRB1*14:04+DRB1*15:06^DQB1*05:02+DQB1*05:03	0.000189
A*24:02+A*33:03^C*03:02+C*04:01^B*35:01+B*58:01^DRB1*03:01+DRB1*15:06^DQB1*02:01+DQB1*05:02	0.000189
A*02:06+A*11:01^C*04:01+C*12:02^B*35:03+B*52:01^DRB1*14:04+DRB1*14:04^DQB1*05:03+DQB1*05:03	0.000189
A*01:01+A*02:01^C*07:02+C*15:02^B*07:02+B*40:06^DRB1*15:02+DRB1*15:02^DQB1*06:01+DQB1*06:01	0.000189
A*33:03+A*33:03^C*07:01+C*07:01^B*44:03+B*44:03^DRB1*03:01+DRB1*07:01^DQB1*02:01+DQB1*02:01	0.000189
A*01:01+A*02:06^C*06:02+C*14:02^B*51:01+B*57:01^DRB1*11:01+DRB1*11:04^DQB1*03:01+DQB1*03:01	0.000189
A*01:01+A*68:01^C*03:03+C*07:01^B*15:01+B*44:03^DRB1*07:01+DRB1*14:04^DQB1*02:01+DQB1*05:03	0.000189
A*02:06+A*31:01^C*15:02+C*15:02^B*40:06+B*51:01^DRB1*03:01+DRB1*13:01^DQB1*02:01+DQB1*06:03	0.000189
A*03:01+A*26:01^C*07:02+C*14:02^B*08:01+B*51:01^DRB1*03:01+DRB1*13:01^DQB1*02:01+DQB1*06:03	0.000189
A*01:01+A*31:01^C*07:02+C*16:02^B*08:01+B*51:01^DRB1*03:01+DRB1*13:01^DQB1*02:01+DQB1*06:03	0.000189
A*26:01+A*68:01^C*07:02+C*07:02^B*08:01+B*08:01^DRB1*03:01+DRB1*03:01^DQB1*02:01+DQB1*02:01	0.000189
A*11:01+A*33:03^C*02:02+C*07:01^B*27:05+B*44:03^DRB1*04:03+DRB1*07:01^DQB1*02:01+DQB1*03:02	0.000189
A*01:01+A*66:12^C*06:02+C*06:02^B*37:01+B*57:01^DRB1*03:01+DRB1*10:01^DQB1*02:01+DQB1*05:01	0.000189
A*01:01+A*11:01^C*06:02+C*08:01^B*48:01+B*57:01^DRB1*07:01+DRB1*14:10^DQB1*03:03+DQB1*05:03	0.000189
A*01:01+A*02:01^C*06:02+C*07:02^B*40:06+B*57:01^DRB1*07:01+DRB1*14:04^DQB1*03:03+DQB1*05:03	0.000189
A*01:01+A*24:07^C*02:02+C*12:02^B*27:05+B*52:01^DRB1*04:04+DRB1*14:04^DQB1*03:02+DQB1*05:03	0.000189
A*01:01+A*32:01^C*01:02+C*12:02^B*52:01+B*55:01^DRB1*11:01+DRB1*15:02^DQB1*03:01+DQB1*06:01	0.000189
A*03:01+A*26:01^C*04:01+C*07:02^B*08:01+B*35:01^DRB1*04:03+DRB1*10:01^DQB1*03:05+DQB1*05:01	0.000189
A*11:01+A*24:02^C*06:02+C*16:02^B*37:01+B*51:01^DRB1*10:01+DRB1*14:04^DQB1*05:01+DQB1*05:03	0.000189
A*02:01+A*26:01^C*07:02+C*12:03^B*08:01+B*15:01^DRB1*07:01+DRB1*11:01^DQB1*02:01+DQB1*03:01	0.000189
A*01:01+A*01:01^C*06:02+C*16:02^B*37:01+B*51:01^DRB1*08:01+DRB1*13:02^DQB1*04:02+DQB1*06:09	0.000189
A*01:01+A*24:02^C*07:26+C*15:02^B*15:25+B*51:01^DRB1*04:04+DRB1*15:01^DQB1*03:02+DQB1*06:01	0.000189
A*01:01+A*02:05^C*04:01+C*14:02^B*35:03+B*35:03^DRB1*04:03+DRB1*15:02^DQB1*03:02+DQB1*06:01	0.000189
A*11:01+A*23:01^C*15:02+C*17:01^B*40:06+B*41:01^DRB1*07:01+DRB1*14:04^DQB1*02:01+DQB1*05:03	0.000189
A*11:01+A*30:02^C*12:03+C*12:03^B*38:01+B*39:01^DRB1*03:01+DRB1*13:01^DQB1*02:01+DQB1*06:03	0.000189
A*03:01+A*26:01^C*07:02+C*12:02^B*08:01+B*52:01^DRB1*03:01+DRB1*11:01^DQB1*02:01+DQB1*03:01	0.000189
A*24:02+A*30:01^C*03:03+C*06:02^B*13:02+B*15:01^DRB1*07:01+DRB1*14:04^DQB1*02:01+DQB1*05:03	0.000189
A*01:01+A*02:01^C*04:01+C*14:02^B*35:03+B*51:01^DRB1*03:01+DRB1*11:01^DQB1*02:01+DQB1*03:01	0.000189
A*01:01+A*11:01^C*06:02+C*15:02^B*40:06+B*57:01^DRB1*07:01+DRB1*15:06^DQB1*03:03+DQB1*05:02	0.000189
A*01:01+A*11:01^C*03:02+C*06:02^B*57:01+B*58:01^DRB1*03:01+DRB1*07:01^DQB1*02:01+DQB1*03:03	0.000189
A*01:01+A*23:01^C*06:02+C*06:02^B*37:01+B*50:01^DRB1*03:01+DRB1*11:04^DQB1*02:01+DQB1*03:01	0.000189
A*23:01+A*32:01^C*15:02+C*17:01^B*27:07+B*41:01^DRB1*07:01+DRB1*11:01^DQB1*02:01+DQB1*02:01	0.000189
A*23:01+A*68:01^C*04:01+C*06:02^B*35:03+B*50:01^DRB1*03:01+DRB1*14:01^DQB1*02:01+DQB1*05:03	0.000189
A*03:01+A*11:01^C*02:02+C*04:01^B*27:05+B*35:01^DRB1*04:04+DRB1*10:01^DQB1*03:02+DQB1*05:01	0.000189
A*02:11+A*30:01^C*04:01+C*06:02^B*13:02+B*35:03^DRB1*07:01+DRB1*15:02^DQB1*02:01+DQB1*06:01	0.000189
A*02:11+A*02:11^C*07:01+C*15:02^B*40:06+B*44:03^DRB1*07:01+DRB1*15:01^DQB1*02:01+DQB1*06:01	0.000189
A*01:01+A*11:01^C*06:02+C*06:02^B*40:01+B*57:01^DRB1*07:01+DRB1*13:01^DQB1*03:03+DQB1*06:03	0.000189
A*02:06+A*02:06^C*06:02+C*07:02^B*08:01+B*37:01^DRB1*03:01+DRB1*10:01^DQB1*02:01+DQB1*05:01	0.000189
A*02:05+A*31:01^C*04:01+C*07:01^B*35:03+B*41:01^DRB1*08:04+DRB1*11:01^DQB1*03:01+DQB1*03:01	0.000189
A*03:01+A*31:01^C*12:02+C*14:02^B*51:01+B*52:01^DRB1*15:02+DRB1*15:02^DQB1*06:01+DQB1*06:01	0.000189
A*11:01+A*11:01^C*03:02+C*04:01^B*35:01+B*58:01^DRB1*03:01+DRB1*15:06^DQB1*02:01+DQB1*05:02	0.000189
A*01:01+A*02:01^C*01:02+C*06:02^B*55:01+B*57:01^DRB1*04:01+DRB1*07:01^DQB1*03:02+DQB1*03:03	0.000189
A*01:01+A*01:01^C*06:02+C*06:02^B*57:01+B*57:01^DRB1*14:04+DRB1*14:04^DQB1*05:03+DQB1*05:03	0.000189
A*02:01+A*24:02^C*15:02+C*15:02^B*40:06+B*51:01^DRB1*09:01+DRB1*16:02^DQB1*03:03+DQB1*05:02	0.000189
A*02:03+A*24:17^C*08:01+C*08:01^B*15:02+B*15:02^DRB1*12:02+DRB1*12:02^DQB1*03:01+DQB1*03:01	0.000189
A*24:02+A*26:01^C*01:02+C*12:02^B*52:01+B*55:01^DRB1*04:03+DRB1*13:01^DQB1*03:02+DQB1*06:03	0.000189
A*01:01+A*11:01^C*04:01+C*06:02^B*35:03+B*57:01^DRB1*10:01+DRB1*11:01^DQB1*03:01+DQB1*05:01	0.000189
A*11:01+A*30:01^C*06:02+C*15:02^B*13:02+B*40:06^DRB1*11:03+DRB1*15:02^DQB1*03:01+DQB1*06:01	0.000189
A*01:01+A*11:01^C*04:01+C*12:02^B*35:03+B*52:01^DRB1*11:01+DRB1*15:02^DQB1*03:01+DQB1*06:01	0.000189
A*26:01+A*33:03^C*03:02+C*07:02^B*08:01+B*58:01^DRB1*03:01+DRB1*14:04^DQB1*02:01+DQB1*05:03	0.000189
A*24:02+A*24:02^C*04:01+C*14:02^B*35:02+B*51:06^DRB1*11:01+DRB1*14:04^DQB1*03:01+DQB1*05:03	0.000189
A*02:01+A*31:01^C*12:02+C*15:02^B*40:06+B*52:01^DRB1*11:01+DRB1*15:02^DQB1*03:01+DQB1*06:01	0.000189
A*02:16+A*33:03^C*07:01+C*07:02^B*07:05+B*44:03^DRB1*07:01+DRB1*15:01^DQB1*02:01+DQB1*06:01	0.000189
A*02:11+A*68:01^C*04:01+C*07:02^B*07:02+B*35:03^DRB1*15:02+DRB1*15:02^DQB1*06:01+DQB1*06:01	0.000189
A*33:03+A*68:01^C*07:01+C*15:02^B*40:06+B*44:03^DRB1*07:01+DRB1*14:04^DQB1*02:01+DQB1*05:03	0.000189
A*26:01+A*26:01^C*06:02+C*07:02^B*08:01+B*37:01^DRB1*03:01+DRB1*03:01^DQB1*02:01+DQB1*02:01	0.000189
A*02:05+A*02:05^C*06:02+C*06:02^B*50:01+B*50:01^DRB1*03:01+DRB1*07:01^DQB1*02:01+DQB1*02:01	0.000189
A*11:01+A*33:03^C*03:02+C*04:01^B*35:03+B*58:01^DRB1*04:01+DRB1*13:02^DQB1*03:02+DQB1*06:09	0.000189
A*01:01+A*24:02^C*04:01+C*06:02^B*13:01+B*37:01^DRB1*10:01+DRB1*15:01^DQB1*05:01+DQB1*06:01	0.000189
A*01:01+A*02:08^C*06:02+C*06:02^B*50:01+B*57:01^DRB1*07:01+DRB1*11:04^DQB1*02:01+DQB1*03:01	0.000189
A*03:01+A*26:01^C*07:02+C*12:03^B*08:01+B*35:03^DRB1*03:01+DRB1*10:01^DQB1*02:01+DQB1*05:01	0.000189
A*02:11+A*68:01^C*08:01+C*15:02^B*15:02+B*40:06^DRB1*12:02+DRB1*12:02^DQB1*03:01+DQB1*03:01	0.000189
A*01:01+A*33:03^C*03:02+C*06:02^B*57:01+B*58:01^DRB1*07:01+DRB1*08:02^DQB1*03:03+DQB1*04:02	0.000189
A*01:01+A*11:01^C*04:01+C*06:02^B*51:01+B*57:01^DRB1*04:02+DRB1*14:04^DQB1*03:02+DQB1*05:03	0.000189
A*01:01+A*11:01^C*15:02+C*15:02^B*40:06+B*51:01^DRB1*14:01+DRB1*14:04^DQB1*05:03+DQB1*05:03	0.000189
A*03:01+A*24:02^C*01:02+C*03:03^B*15:05+B*56:01^DRB1*04:03+DRB1*10:01^DQB1*03:02+DQB1*05:01	0.000189
A*26:01+A*33:03^C*03:02+C*07:02^B*08:01+B*58:01^DRB1*03:01+DRB1*07:01^DQB1*02:01+DQB1*03:03	0.000189
A*03:02+A*11:01^C*12:03+C*15:02^B*35:03+B*51:01^DRB1*04:03+DRB1*11:01^DQB1*03:01+DQB1*03:02	0.000189
A*02:11+A*33:03^C*07:01+C*15:02^B*40:06+B*44:03^DRB1*07:01+DRB1*15:02^DQB1*02:01+DQB1*06:01	0.000189
A*02:01+A*24:02^C*01:02+C*07:02^B*07:02+B*15:08^DRB1*07:01+DRB1*11:04^DQB1*02:01+DQB1*03:01	0.000189
A*02:01+A*23:01^C*04:01+C*06:02^B*35:02+B*57:01^DRB1*03:01+DRB1*07:01^DQB1*02:01+DQB1*02:01	0.000189
A*11:01+A*33:03^C*07:01+C*07:02^B*08:01+B*44:03^DRB1*03:01+DRB1*07:01^DQB1*02:01+DQB1*02:01	0.000189
A*01:01+A*02:01^C*06:02+C*06:02^B*13:02+B*37:01^DRB1*07:01+DRB1*10:01^DQB1*02:01+DQB1*05:01	0.000189
A*01:01+A*26:01^C*07:01+C*07:02^B*08:01+B*15:17^DRB1*03:01+DRB1*15:02^DQB1*02:01+DQB1*06:01	0.000189
A*02:05+A*03:01^C*07:01+C*07:04^B*15:29+B*41:01^DRB1*08:04+DRB1*13:01^DQB1*03:01+DQB1*05:01	0.000189
A*11:01+A*30:01^C*06:02+C*07:01^B*13:02+B*44:03^DRB1*07:01+DRB1*10:01^DQB1*02:01+DQB1*05:01	0.000189
A*01:01+A*02:01^C*04:01+C*07:01^B*15:38+B*44:03^DRB1*07:01+DRB1*15:06^DQB1*02:01+DQB1*05:02	0.000189
A*11:01+A*68:01^C*04:01+C*07:02^B*35:08+B*51:01^DRB1*03:01+DRB1*04:01^DQB1*02:01+DQB1*03:02	0.000189
A*23:01+A*68:01^C*04:01+C*17:01^B*35:01+B*41:01^DRB1*07:01+DRB1*13:01^DQB1*02:01+DQB1*06:03	0.000189
A*03:01+A*24:17^C*04:01+C*08:01^B*15:02+B*35:01^DRB1*01:01+DRB1*12:02^DQB1*03:01+DQB1*05:01	0.000189
A*68:01+A*68:01^C*04:01+C*06:02^B*35:01+B*57:01^DRB1*01:01+DRB1*07:01^DQB1*03:03+DQB1*05:01	0.000189
A*02:01+A*24:02^C*01:02+C*05:01^B*44:02+B*56:01^DRB1*01:01+DRB1*04:01^DQB1*03:02+DQB1*05:01	0.000189
A*11:01+A*24:02^C*04:01+C*15:02^B*51:01+B*51:01^DRB1*07:01+DRB1*15:02^DQB1*02:01+DQB1*06:01	0.000189
A*26:01+A*68:01^C*07:02+C*07:02^B*07:02+B*08:01^DRB1*03:01+DRB1*15:01^DQB1*02:01+DQB1*05:02	0.000189
A*02:01+A*31:01^C*04:01+C*16:02^B*35:08+B*51:01^DRB1*01:01+DRB1*15:02^DQB1*05:01+DQB1*06:01	0.000189
A*02:08+A*30:01^C*06:02+C*06:02^B*13:02+B*50:01^DRB1*07:01+DRB1*07:01^DQB1*02:01+DQB1*02:01	0.000189
A*03:01+A*24:02^C*01:02+C*07:02^B*07:02+B*55:01^DRB1*04:03+DRB1*14:04^DQB1*03:05+DQB1*05:03	0.000189
A*01:01+A*23:01^C*03:02+C*17:01^B*41:01+B*58:01^DRB1*07:01+DRB1*11:01^DQB1*02:01+DQB1*03:01	0.000189
A*30:01+A*31:01^C*14:02+C*15:02^B*40:06+B*51:01^DRB1*03:01+DRB1*14:04^DQB1*02:01+DQB1*05:03	0.000189
A*11:01+A*24:02^C*04:01+C*12:03^B*35:01+B*35:08^DRB1*04:04+DRB1*15:02^DQB1*04:02+DQB1*06:01	0.000189
A*11:01+A*26:01^C*04:03+C*07:02^B*08:01+B*13:01^DRB1*03:01+DRB1*12:02^DQB1*02:01+DQB1*03:01	0.000189
A*01:01+A*33:03^C*03:02+C*06:02^B*57:01+B*58:01^DRB1*03:01+DRB1*13:02^DQB1*02:01+DQB1*06:09	0.000189
A*32:01+A*33:03^C*02:02+C*07:01^B*40:02+B*44:03^DRB1*07:01+DRB1*14:04^DQB1*02:01+DQB1*05:03	0.000189
A*01:01+A*24:03^C*03:02+C*12:03^B*18:01+B*58:01^DRB1*11:01+DRB1*11:04^DQB1*03:01+DQB1*03:01	0.000189
A*01:01+A*26:01^C*07:01+C*07:02^B*08:01+B*15:17^DRB1*03:01+DRB1*13:02^DQB1*02:01+DQB1*06:03	0.000189
A*01:01+A*24:07^C*06:02+C*12:02^B*40:06+B*52:01^DRB1*04:03+DRB1*07:01^DQB1*02:01+DQB1*03:02	0.000189
A*02:01+A*32:01^C*07:01+C*12:02^B*49:01+B*52:01^DRB1*13:02+DRB1*15:02^DQB1*06:01+DQB1*06:04	0.000189
A*24:02+A*31:01^C*07:02+C*07:02^B*07:02+B*07:02^DRB1*01:01+DRB1*15:01^DQB1*05:01+DQB1*06:02	0.000189
A*24:02+A*24:03^C*03:02+C*15:02^B*40:06+B*58:01^DRB1*13:02+DRB1*14:04^DQB1*05:03+DQB1*06:09	0.000189
A*01:01+A*68:01^C*04:01+C*15:02^B*35:01+B*40:06^DRB1*11:01+DRB1*15:02^DQB1*03:01+DQB1*06:01	0.000189
A*01:01+A*26:01^C*06:02+C*07:02^B*07:02+B*57:01^DRB1*09:01+DRB1*15:06^DQB1*03:03+DQB1*05:02	0.000189
A*11:01+A*68:01^C*12:03+C*14:02^B*18:01+B*51:01^DRB1*09:01+DRB1*11:04^DQB1*03:01+DQB1*03:02	0.000189
A*11:01+A*68:01^C*04:01+C*06:02^B*35:03+B*57:01^DRB1*07:01+DRB1*11:01^DQB1*03:01+DQB1*03:03	0.000189
A*02:11+A*24:02^C*07:01+C*12:03^B*35:03+B*44:03^DRB1*07:01+DRB1*13:01^DQB1*02:01+DQB1*06:03	0.000189
A*11:01+A*24:03^C*12:03+C*12:05^B*18:01+B*18:01^DRB1*03:01+DRB1*11:01^DQB1*02:01+DQB1*03:01	0.000189
A*26:01+A*32:01^C*04:01+C*05:01^B*35:01+B*44:02^DRB1*15:02+DRB1*15:06^DQB1*05:02+DQB1*06:01	0.000189
A*33:03+A*68:01^C*07:02+C*07:02^B*08:01+B*51:01^DRB1*10:01+DRB1*11:01^DQB1*03:01+DQB1*05:01	0.000189
A*01:01+A*11:01^C*06:02+C*15:02^B*40:06+B*57:01^DRB1*07:01+DRB1*16:02^DQB1*03:03+DQB1*05:02	0.000189
A*03:01+A*32:01^C*12:02+C*15:02^B*40:06+B*52:01^DRB1*11:01+DRB1*13:01^DQB1*03:01+DQB1*06:03	0.000189
A*03:01+A*26:01^C*07:02+C*07:02^B*08:01+B*08:01^DRB1*03:01+DRB1*03:01^DQB1*02:01+DQB1*02:01	0.000189
A*01:01+A*01:01^C*06:02+C*15:02^B*35:08+B*37:01^DRB1*08:01+DRB1*10:01^DQB1*04:02+DQB1*05:01	0.000189
A*23:01+A*24:02^C*12:03+C*17:01^B*35:03+B*41:01^DRB1*07:01+DRB1*13:01^DQB1*02:01+DQB1*06:03	0.000189
A*01:01+A*11:01^C*06:02+C*07:02^B*40:06+B*57:01^DRB1*11:01+DRB1*15:01^DQB1*03:01+DQB1*06:01	0.000189
A*02:06+A*24:02^C*08:01+C*12:03^B*13:01+B*35:03^DRB1*13:01+DRB1*15:04^DQB1*05:02+DQB1*06:03	0.000189
A*02:05+A*24:02^C*03:02+C*07:04^B*15:09+B*58:01^DRB1*03:01+DRB1*13:01^DQB1*02:01+DQB1*06:03	0.000189
A*02:06+A*31:01^C*12:03+C*15:02^B*35:03+B*40:06^DRB1*07:01+DRB1*14:01^DQB1*03:03+DQB1*05:03	0.000189
A*01:01+A*24:02^C*04:03+C*06:02^B*13:01+B*37:01^DRB1*10:01+DRB1*15:01^DQB1*05:01+DQB1*06:01	0.000189
A*11:01+A*33:03^C*03:02+C*04:01^B*15:01+B*58:01^DRB1*03:01+DRB1*15:06^DQB1*02:01+DQB1*05:02	0.000189
A*11:01+A*33:03^C*07:01+C*12:02^B*44:03+B*52:01^DRB1*14:04+DRB1*15:06^DQB1*05:02+DQB1*05:03	0.000189
A*02:06+A*11:01^C*06:02+C*07:04^B*15:18+B*37:01^DRB1*09:01+DRB1*10:01^DQB1*03:03+DQB1*05:01	0.000189
A*01:01+A*02:05^C*04:01+C*06:02^B*35:03+B*50:01^DRB1*07:01+DRB1*11:01^DQB1*02:01+DQB1*03:01	0.000189
A*11:01+A*23:01^C*06:02+C*15:02^B*40:06+B*50:01^DRB1*04:06+DRB1*15:02^DQB1*04:02+DQB1*06:01	0.000189
A*11:01+A*68:01^C*03:04+C*08:01^B*15:02+B*40:23^DRB1*13:01+DRB1*14:01^DQB1*05:03+DQB1*06:03	0.000189
A*01:01+A*02:01^C*06:02+C*12:03^B*39:06+B*57:01^DRB1*15:06+DRB1*16:01^DQB1*05:02+DQB1*05:02	0.000189
A*02:11+A*11:01^C*05:01+C*14:02^B*44:02+B*51:01^DRB1*13:01+DRB1*14:04^DQB1*05:03+DQB1*06:03	0.000189
A*26:01+A*26:01^C*07:02+C*12:03^B*08:01+B*18:01^DRB1*03:01+DRB1*11:04^DQB1*02:01+DQB1*03:01	0.000189
A*24:02+A*68:01^C*15:02+C*15:02^B*40:06+B*51:01^DRB1*01:01+DRB1*15:06^DQB1*05:01+DQB1*05:02	0.000189
A*01:01+A*03:01^C*06:02+C*07:01^B*13:02+B*15:17^DRB1*07:01+DRB1*13:02^DQB1*02:01+DQB1*06:04	0.000189
A*02:11+A*11:01^C*01:02+C*04:01^B*51:01+B*55:01^DRB1*14:04+DRB1*16:02^DQB1*05:02+DQB1*05:03	0.000189
A*31:01+A*33:03^C*03:02+C*14:02^B*51:01+B*58:01^DRB1*13:01+DRB1*15:01^DQB1*06:01+DQB1*06:03	0.000189
A*32:01+A*68:01^C*07:01+C*07:04^B*15:29+B*44:03^DRB1*03:01+DRB1*16:02^DQB1*02:01+DQB1*05:02	0.000189
A*24:02+A*24:02^C*07:02+C*15:02^B*07:02+B*27:07^DRB1*11:04+DRB1*13:01^DQB1*03:01+DQB1*06:03	0.000189
A*30:01+A*68:01^C*06:02+C*07:04^B*13:02+B*15:18^DRB1*07:01+DRB1*13:01^DQB1*02:01+DQB1*06:03	0.000189
A*29:01+A*68:01^C*07:01+C*15:05^B*07:05+B*44:03^DRB1*03:01+DRB1*10:01^DQB1*02:01+DQB1*05:01	0.000189
A*02:01+A*24:03^C*07:02+C*12:03^B*07:02+B*18:01^DRB1*04:02+DRB1*11:04^DQB1*03:01+DQB1*03:02	0.000189
A*24:02+A*26:63^C*04:01+C*12:03^B*35:03+B*35:03^DRB1*03:01+DRB1*11:01^DQB1*02:01+DQB1*03:01	0.000189
A*02:11+A*11:01^C*04:01+C*15:02^B*40:06+B*51:01^DRB1*04:01+DRB1*07:01^DQB1*03:02+DQB1*03:03	0.000189
A*24:02+A*33:03^C*04:01+C*04:01^B*35:01+B*35:03^DRB1*11:08+DRB1*15:02^DQB1*03:01+DQB1*06:01	0.000189
A*02:01+A*26:01^C*07:02+C*16:02^B*08:01+B*51:01^DRB1*01:01+DRB1*03:01^DQB1*02:01+DQB1*05:01	0.000189
A*01:01+A*33:03^C*07:01+C*07:02^B*08:01+B*44:03^DRB1*03:01+DRB1*15:02^DQB1*02:01+DQB1*05:03	0.000189
A*24:02+A*68:01^C*08:03+C*12:02^B*48:01+B*52:01^DRB1*14:04+DRB1*16:02^DQB1*05:02+DQB1*05:03	0.000189
A*24:02+A*31:01^C*03:02+C*07:02^B*08:01+B*58:01^DRB1*03:01+DRB1*13:02^DQB1*02:01+DQB1*06:09	0.000189
A*02:06+A*33:03^C*07:01+C*07:04^B*15:18+B*44:03^DRB1*07:01+DRB1*13:01^DQB1*02:01+DQB1*06:03	0.000189
A*01:01+A*33:03^C*03:02+C*03:02^B*58:01+B*58:01^DRB1*03:01+DRB1*03:01^DQB1*02:01+DQB1*02:01	0.000189
A*33:03+A*68:01^C*04:01+C*07:01^B*35:01+B*44:03^DRB1*07:01+DRB1*13:01^DQB1*02:01+DQB1*06:03	0.000189
A*24:02+A*32:01^C*06:02+C*12:02^B*37:01+B*52:01^DRB1*15:02+DRB1*15:02^DQB1*06:01+DQB1*06:01	0.000189
A*11:01+A*24:02^C*04:01+C*08:03^B*35:03+B*48:01^DRB1*09:01+DRB1*13:01^DQB1*03:03+DQB1*06:03	0.000189
A*24:02+A*26:01^C*07:02+C*16:02^B*08:01+B*51:01^DRB1*03:01+DRB1*11:04^DQB1*02:01+DQB1*03:01	0.000189
A*01:01+A*03:01^C*04:01+C*07:02^B*07:02+B*15:01^DRB1*10:01+DRB1*15:06^DQB1*05:01+DQB1*05:02	0.000189
A*01:01+A*33:03^C*03:02+C*03:02^B*58:01+B*58:01^DRB1*01:01+DRB1*03:01^DQB1*02:01+DQB1*05:01	0.000189
A*01:01+A*24:02^C*04:01+C*06:02^B*35:02+B*50:01^DRB1*04:03+DRB1*11:04^DQB1*03:01+DQB1*03:02	0.000189
A*02:05+A*23:01^C*07:01+C*08:02^B*14:02+B*41:01^DRB1*01:02+DRB1*08:04^DQB1*03:01+DQB1*05:01	0.000189
A*26:01+A*68:01^C*07:02+C*07:02^B*08:01+B*51:01^DRB1*03:01+DRB1*11:01^DQB1*02:01+DQB1*03:01	0.000189
A*01:01+A*02:01^C*07:02+C*07:02^B*07:02+B*08:01^DRB1*08:02+DRB1*15:01^DQB1*04:02+DQB1*06:02	0.000189
A*02:11+A*68:01^C*15:02+C*15:02^B*40:06+B*40:06^DRB1*15:01+DRB1*15:01^DQB1*06:01+DQB1*06:01	0.000189
A*01:01+A*01:01^C*15:02+C*15:02^B*40:06+B*51:01^DRB1*10:01+DRB1*13:01^DQB1*05:01+DQB1*06:03	0.000189
A*02:11+A*33:03^C*07:01+C*15:02^B*40:06+B*44:03^DRB1*04:05+DRB1*15:01^DQB1*04:02+DQB1*06:01	0.000189
A*01:01+A*33:03^C*06:02+C*07:01^B*44:03+B*57:01^DRB1*07:01+DRB1*10:01^DQB1*03:03+DQB1*05:01	0.000189
A*68:01+A*68:01^C*04:01+C*15:02^B*15:01+B*51:01^DRB1*13:01+DRB1*15:02^DQB1*06:01+DQB1*06:03	0.000189
A*26:01+A*26:01^C*07:02+C*07:02^B*08:01+B*08:01^DRB1*03:01+DRB1*14:04^DQB1*02:01+DQB1*05:03	0.000189
A*24:02+A*24:02^C*04:01+C*15:02^B*35:01+B*40:06^DRB1*13:01+DRB1*14:04^DQB1*05:03+DQB1*06:03	0.000189
A*02:11+A*11:01^C*04:01+C*15:02^B*35:01+B*40:06^DRB1*01:01+DRB1*14:04^DQB1*05:01+DQB1*05:03	0.000189
A*02:06+A*68:01^C*07:02+C*12:03^B*18:01+B*51:01^DRB1*11:01+DRB1*11:04^DQB1*03:01+DQB1*03:01	0.000189
A*01:01+A*24:02^C*06:02+C*12:03^B*35:03+B*57:01^DRB1*14:04+DRB1*15:01^DQB1*05:03+DQB1*06:01	0.000189
A*01:01+A*03:01^C*07:02+C*12:03^B*07:02+B*27:04^DRB1*03:01+DRB1*04:06^DQB1*02:01+DQB1*03:02	0.000189
A*01:01+A*24:02^C*04:01+C*07:01^B*35:02+B*49:01^DRB1*10:01+DRB1*15:02^DQB1*05:01+DQB1*06:01	0.000189
A*03:01+A*23:01^C*04:01+C*05:01^B*44:02+B*44:03^DRB1*07:01+DRB1*07:01^DQB1*02:01+DQB1*02:01	0.000189
A*01:01+A*03:01^C*03:02+C*07:02^B*07:02+B*35:03^DRB1*03:01+DRB1*04:03^DQB1*02:01+DQB1*03:02	0.000189
A*01:01+A*26:01^C*04:01+C*07:02^B*08:01+B*15:01^DRB1*03:01+DRB1*15:06^DQB1*02:01+DQB1*05:02	0.000189
A*01:01+A*11:01^C*01:02+C*03:02^B*55:01+B*58:01^DRB1*08:03+DRB1*13:02^DQB1*03:01+DQB1*06:09	0.000189
A*03:01+A*11:01^C*04:01+C*12:02^B*35:01+B*52:01^DRB1*10:01+DRB1*15:02^DQB1*05:01+DQB1*06:01	0.000189
A*02:01+A*33:03^C*07:01+C*07:01^B*44:03+B*49:01^DRB1*07:01+DRB1*13:02^DQB1*02:01+DQB1*06:04	0.000189
A*24:17+A*24:17^C*08:01+C*08:01^B*15:02+B*15:02^DRB1*12:02+DRB1*12:02^DQB1*03:01+DQB1*03:01	0.000189
A*11:01+A*32:01^C*04:01+C*15:02^B*35:01+B*40:06^DRB1*03:01+DRB1*11:01^DQB1*02:01+DQB1*03:01	0.000189
A*01:01+A*33:03^C*03:02+C*04:03^B*13:01+B*58:01^DRB1*03:01+DRB1*15:01^DQB1*02:01+DQB1*06:01	0.000189
A*11:01+A*33:03^C*03:02+C*07:01^B*44:03+B*58:01^DRB1*07:01+DRB1*13:02^DQB1*02:01+DQB1*06:09	0.000189
A*01:01+A*24:02^C*06:02+C*07:02^B*08:01+B*37:01^DRB1*03:01+DRB1*10:01^DQB1*02:01+DQB1*05:01	0.000189
A*33:03+A*33:03^C*03:02+C*07:01^B*44:03+B*58:01^DRB1*07:01+DRB1*13:02^DQB1*02:01+DQB1*06:09	0.000189
A*01:01+A*68:01^C*06:02+C*12:03^B*35:03+B*57:01^DRB1*07:01+DRB1*13:01^DQB1*03:03+DQB1*06:03	0.000189
A*01:01+A*30:01^C*06:02+C*15:02^B*13:02+B*40:06^DRB1*07:01+DRB1*15:02^DQB1*02:01+DQB1*06:01	0.000189
A*01:01+A*24:02^C*04:01+C*06:02^B*35:02+B*57:01^DRB1*07:01+DRB1*11:04^DQB1*03:01+DQB1*03:03	0.000189
A*01:01+A*24:02^C*06:02+C*15:02^B*40:06+B*57:01^DRB1*07:01+DRB1*10:01^DQB1*03:03+DQB1*05:01	0.000189
A*24:02+A*26:01^C*04:01+C*07:02^B*08:01+B*35:02^DRB1*03:01+DRB1*11:04^DQB1*02:01+DQB1*03:01	0.000189
A*02:03+A*33:03^C*03:02+C*08:01^B*15:02+B*58:01^DRB1*03:01+DRB1*12:02^DQB1*02:01+DQB1*03:01	0.000189
A*01:01+A*03:01^C*07:01+C*07:02^B*08:01+B*15:17^DRB1*03:01+DRB1*13:02^DQB1*02:01+DQB1*06:04	0.000189
A*01:01+A*11:01^C*04:03+C*06:02^B*13:01+B*57:01^DRB1*07:01+DRB1*15:01^DQB1*03:03+DQB1*06:01	0.000189
A*02:05+A*02:11^C*06:02+C*15:02^B*40:06+B*50:01^DRB1*03:01+DRB1*15:01^DQB1*02:01+DQB1*06:01	0.000189
A*03:02+A*26:01^C*04:01+C*07:02^B*08:01+B*35:03^DRB1*03:01+DRB1*14:01^DQB1*02:01+DQB1*05:03	0.000189
A*01:01+A*11:01^C*06:02+C*06:02^B*37:01+B*57:01^DRB1*07:01+DRB1*10:01^DQB1*03:03+DQB1*05:01	0.000189
A*24:02+A*26:01^C*07:02+C*15:02^B*08:01+B*27:07^DRB1*03:01+DRB1*11:01^DQB1*02:01+DQB1*03:01	0.000189
A*11:01+A*23:01^C*04:01+C*17:01^B*35:03+B*41:01^DRB1*07:01+DRB1*11:01^DQB1*02:01+DQB1*03:01	0.000189
A*32:01+A*33:03^C*07:01+C*12:02^B*44:03+B*52:01^DRB1*07:01+DRB1*15:02^DQB1*02:01+DQB1*06:01	0.000189
A*01:01+A*11:01^C*06:02+C*12:03^B*35:03+B*57:01^DRB1*03:01+DRB1*07:01^DQB1*02:01+DQB1*03:03	0.000189
A*01:01+A*68:01^C*06:02+C*15:02^B*37:01+B*51:01^DRB1*10:01+DRB1*13:01^DQB1*05:01+DQB1*06:03	0.000189
A*03:01+A*31:01^C*07:02+C*14:02^B*07:02+B*51:01^DRB1*10:01+DRB1*13:01^DQB1*05:01+DQB1*06:03	0.000189
A*01:01+A*33:03^C*07:01+C*12:03^B*35:03+B*44:03^DRB1*07:01+DRB1*14:01^DQB1*02:01+DQB1*05:03	0.000189
A*01:01+A*24:03^C*06:02+C*12:03^B*18:01+B*37:01^DRB1*10:01+DRB1*11:04^DQB1*03:01+DQB1*05:01	0.000189
A*11:01+A*24:02^C*03:03+C*04:01^B*15:05+B*35:02^DRB1*11:04+DRB1*15:02^DQB1*03:01+DQB1*05:03	0.000189
A*01:01+A*26:01^C*07:01+C*07:02^B*08:01+B*49:01^DRB1*03:01+DRB1*15:02^DQB1*02:01+DQB1*06:01	0.000189
A*24:02+A*33:03^C*07:01+C*15:02^B*40:06+B*44:03^DRB1*07:01+DRB1*15:01^DQB1*02:01+DQB1*06:01	0.000189
A*02:11+A*26:01^C*04:01+C*07:02^B*08:01+B*35:03^DRB1*03:01+DRB1*15:02^DQB1*02:01+DQB1*06:01	0.000189
A*30:01+A*33:03^C*03:02+C*06:02^B*13:02+B*58:01^DRB1*03:01+DRB1*07:01^DQB1*02:01+DQB1*02:01	0.000189
A*01:01+A*33:03^C*07:01+C*15:02^B*40:06+B*44:03^DRB1*07:01+DRB1*15:01^DQB1*02:01+DQB1*06:01	0.000189
A*23:01+A*33:03^C*03:02+C*17:01^B*41:01+B*58:01^DRB1*03:01+DRB1*07:01^DQB1*02:01+DQB1*02:01	0.000189
A*01:01+A*11:01^C*06:02+C*07:01^B*44:03+B*57:01^DRB1*07:01+DRB1*07:01^DQB1*02:01+DQB1*03:03	0.000189
A*02:06+A*11:01^C*07:02+C*12:02^B*08:01+B*52:01^DRB1*03:01+DRB1*15:02^DQB1*02:01+DQB1*06:01	0.000189
A*11:01+A*26:01^C*03:04+C*07:02^B*08:01+B*40:01^DRB1*03:01+DRB1*15:02^DQB1*02:01+DQB1*06:01	0.000189
A*01:01+A*24:02^C*06:02+C*06:02^B*57:01+B*57:01^DRB1*07:01+DRB1*07:01^DQB1*03:03+DQB1*03:03	0.000188
A*23:01+A*68:01^C*12:02+C*17:01^B*41:01+B*52:01^DRB1*07:01+DRB1*11:01^DQB1*02:01+DQB1*03:01	0.000188
A*01:01+A*30:01^C*06:02+C*06:02^B*13:02+B*57:01^DRB1*07:01+DRB1*07:01^DQB1*02:01+DQB1*03:03	0.000188
A*01:01+A*24:02^C*06:02+C*12:03^B*35:03+B*57:01^DRB1*03:01+DRB1*13:01^DQB1*02:01+DQB1*06:03	0.000188
A*02:06+A*24:02^C*06:02+C*12:02^B*37:01+B*52:01^DRB1*10:01+DRB1*15:02^DQB1*05:01+DQB1*06:01	0.000188
A*02:01+A*26:01^C*07:02+C*15:02^B*08:01+B*51:01^DRB1*03:01+DRB1*04:04^DQB1*02:01+DQB1*03:02	0.000188
A*32:01+A*33:03^C*03:02+C*04:01^B*35:01+B*58:01^DRB1*03:01+DRB1*14:04^DQB1*02:01+DQB1*05:03	0.000188
A*03:01+A*26:01^C*07:02+C*15:02^B*08:01+B*51:01^DRB1*03:01+DRB1*04:02^DQB1*02:01+DQB1*03:02	0.000188
A*24:02+A*26:01^C*07:02+C*15:02^B*08:01+B*40:06^DRB1*03:01+DRB1*15:02^DQB1*02:01+DQB1*06:01	0.000188
A*01:01+A*02:03^C*06:02+C*07:02^B*37:01+B*38:02^DRB1*10:01+DRB1*15:02^DQB1*05:01+DQB1*05:01	0.000188
A*01:01+A*68:01^C*06:02+C*15:02^B*51:01+B*57:01^DRB1*04:03+DRB1*07:01^DQB1*03:02+DQB1*03:03	0.000188
A*01:01+A*03:01^C*04:01+C*06:02^B*35:01+B*57:01^DRB1*01:01+DRB1*07:01^DQB1*03:03+DQB1*05:01	0.000188
A*11:01+A*30:01^C*04:01+C*06:02^B*13:02+B*35:01^DRB1*07:01+DRB1*15:02^DQB1*02:01+DQB1*06:01	0.000188
A*01:01+A*24:02^C*06:02+C*15:02^B*40:06+B*57:01^DRB1*14:04+DRB1*14:04^DQB1*05:03+DQB1*05:03	0.000188
A*01:01+A*03:01^C*06:02+C*07:02^B*07:02+B*57:01^DRB1*07:01+DRB1*13:01^DQB1*03:03+DQB1*06:03	0.000188
A*01:01+A*01:01^C*06:02+C*12:02^B*52:01+B*57:01^DRB1*07:01+DRB1*15:02^DQB1*03:03+DQB1*06:01	0.000188
A*03:01+A*11:01^C*04:01+C*12:02^B*35:01+B*52:01^DRB1*01:01+DRB1*15:02^DQB1*05:01+DQB1*06:01	0.000188
A*01:01+A*11:01^C*07:01+C*12:02^B*44:03+B*52:01^DRB1*07:01+DRB1*15:02^DQB1*02:01+DQB1*06:01	0.000188
A*11:01+A*33:03^C*04:01+C*07:01^B*35:03+B*44:03^DRB1*07:01+DRB1*13:01^DQB1*02:01+DQB1*06:03	0.000188
A*01:01+A*33:03^C*03:02+C*06:02^B*57:01+B*58:01^DRB1*03:01+DRB1*14:04^DQB1*02:01+DQB1*05:03	0.000188
A*01:01+A*31:01^C*06:02+C*14:02^B*37:01+B*51:01^DRB1*10:01+DRB1*13:01^DQB1*05:01+DQB1*06:03	0.000188
A*01:01+A*26:01^C*07:02+C*16:02^B*08:01+B*51:01^DRB1*03:01+DRB1*13:01^DQB1*02:01+DQB1*06:03	0.000188
A*01:01+A*03:01^C*06:02+C*07:02^B*07:02+B*37:01^DRB1*10:01+DRB1*10:01^DQB1*05:01+DQB1*05:01	0.000188
A*01:01+A*03:01^C*03:02+C*06:02^B*37:01+B*58:01^DRB1*03:01+DRB1*10:01^DQB1*02:01+DQB1*05:01	0.000188
A*24:02+A*33:03^C*06:02+C*07:01^B*44:03+B*50:01^DRB1*03:01+DRB1*07:01^DQB1*02:01+DQB1*02:01	0.000188
A*01:01+A*30:01^C*03:02+C*06:02^B*13:02+B*58:01^DRB1*03:01+DRB1*07:01^DQB1*02:01+DQB1*02:01	0.000188
A*01:01+A*02:01^C*06:02+C*16:02^B*51:01+B*57:01^DRB1*04:02+DRB1*14:04^DQB1*03:02+DQB1*05:03	0.000188
A*03:01+A*11:01^C*07:02+C*12:09^B*08:01+B*51:01^DRB1*03:01+DRB1*13:01^DQB1*02:01+DQB1*06:03	0.000188
A*01:01+A*02:11^C*06:02+C*12:02^B*37:01+B*52:01^DRB1*10:01+DRB1*15:02^DQB1*05:01+DQB1*06:01	0.000188
A*02:01+A*33:03^C*03:02+C*07:02^B*08:01+B*58:01^DRB1*03:01+DRB1*03:01^DQB1*02:01+DQB1*02:01	0.000188
A*01:01+A*11:01^C*06:02+C*12:02^B*37:01+B*52:01^DRB1*10:01+DRB1*14:04^DQB1*05:01+DQB1*05:03	0.000188
A*02:01+A*11:01^C*04:01+C*16:04^B*35:03+B*44:02^DRB1*11:01+DRB1*11:04^DQB1*03:01+DQB1*03:01	0.000188
A*01:01+A*03:02^C*04:01+C*06:02^B*35:03+B*37:01^DRB1*10:01+DRB1*14:01^DQB1*05:01+DQB1*05:03	0.000188
A*11:01+A*32:01^C*04:01+C*12:02^B*35:01+B*52:01^DRB1*15:02+DRB1*15:06^DQB1*05:02+DQB1*06:01	0.000188
A*01:01+A*02:11^C*07:02+C*15:02^B*08:01+B*40:06^DRB1*03:01+DRB1*15:01^DQB1*02:01+DQB1*06:01	0.000188
A*01:01+A*29:01^C*07:02+C*15:05^B*07:05+B*08:01^DRB1*03:01+DRB1*10:01^DQB1*02:01+DQB1*05:01	0.000188
A*01:01+A*11:01^C*04:01+C*06:02^B*35:03+B*37:01^DRB1*10:01+DRB1*11:01^DQB1*03:01+DQB1*05:01	0.000188
A*01:01+A*11:01^C*04:01+C*06:02^B*35:03+B*37:01^DRB1*10:01+DRB1*14:04^DQB1*05:01+DQB1*05:03	0.000188
A*01:01+A*03:01^C*04:01+C*06:02^B*35:03+B*57:01^DRB1*07:01+DRB1*13:01^DQB1*03:03+DQB1*06:03	0.000188
A*11:01+A*11:01^C*04:01+C*12:02^B*15:01+B*52:01^DRB1*15:02+DRB1*15:06^DQB1*05:02+DQB1*06:01	0.000188
A*03:01+A*24:02^C*07:02+C*12:03^B*07:02+B*35:03^DRB1*10:01+DRB1*13:01^DQB1*05:01+DQB1*06:03	0.000188
A*02:01+A*33:03^C*03:02+C*07:02^B*07:02+B*58:01^DRB1*13:02+DRB1*15:02^DQB1*06:01+DQB1*06:09	0.000188
A*11:01+A*24:02^C*12:02+C*12:03^B*35:03+B*52:01^DRB1*13:01+DRB1*15:02^DQB1*06:01+DQB1*06:03	0.000188
A*01:01+A*11:01^C*04:01+C*06:02^B*35:01+B*37:01^DRB1*01:01+DRB1*10:01^DQB1*05:01+DQB1*05:01	0.000188
A*02:01+A*33:03^C*07:01+C*07:02^B*07:02+B*44:03^DRB1*07:01+DRB1*10:01^DQB1*02:01+DQB1*05:01	0.000188
A*01:01+A*23:01^C*06:02+C*07:01^B*44:03+B*50:01^DRB1*03:01+DRB1*07:01^DQB1*02:01+DQB1*02:01	0.000188
A*01:01+A*11:01^C*04:01+C*06:02^B*35:01+B*57:01^DRB1*07:01+DRB1*11:01^DQB1*03:01+DQB1*03:03	0.000188
A*01:01+A*02:11^C*06:02+C*15:02^B*40:06+B*57:01^DRB1*03:01+DRB1*15:01^DQB1*02:01+DQB1*06:01	0.000188
A*01:01+A*11:01^C*04:01+C*07:02^B*08:01+B*35:01^DRB1*01:01+DRB1*03:01^DQB1*02:01+DQB1*05:01	0.000188
A*26:01+A*29:01^C*07:02+C*15:05^B*07:05+B*08:01^DRB1*03:01+DRB1*10:01^DQB1*02:01+DQB1*05:01	0.000188
A*33:03+A*33:03^C*04:01+C*07:01^B*35:01+B*44:03^DRB1*07:01+DRB1*15:01^DQB1*02:01+DQB1*06:01	0.000188
A*01:01+A*02:05^C*06:02+C*06:02^B*50:01+B*57:01^DRB1*07:01+DRB1*14:04^DQB1*02:01+DQB1*05:03	0.000188
A*03:01+A*26:01^C*04:01+C*07:02^B*08:01+B*35:01^DRB1*03:01+DRB1*10:01^DQB1*02:01+DQB1*05:01	0.000188
A*11:01+A*26:01^C*07:02+C*15:02^B*08:01+B*40:06^DRB1*03:01+DRB1*03:01^DQB1*02:01+DQB1*02:01	0.000188
A*01:01+A*11:01^C*04:01+C*06:02^B*35:01+B*37:01^DRB1*10:01+DRB1*15:02^DQB1*05:01+DQB1*06:01	0.000188
A*24:02+A*26:01^C*07:02+C*15:02^B*08:01+B*40:06^DRB1*03:01+DRB1*11:01^DQB1*02:01+DQB1*03:01	0.000188
A*03:01+A*26:01^C*02:02+C*04:01^B*27:05+B*35:01^DRB1*01:01+DRB1*04:04^DQB1*03:02+DQB1*05:01	0.000188
A*01:01+A*30:01^C*06:02+C*07:01^B*13:02+B*15:17^DRB1*07:01+DRB1*10:01^DQB1*02:01+DQB1*05:01	0.000188
A*32:01+A*33:01^C*08:02+C*12:02^B*14:02+B*52:01^DRB1*01:02+DRB1*15:02^DQB1*05:01+DQB1*06:01	0.000188
A*26:01+A*68:01^C*06:02+C*07:02^B*08:01+B*37:01^DRB1*03:01+DRB1*03:01^DQB1*02:01+DQB1*02:01	0.000188
A*01:01+A*32:01^C*06:02+C*12:02^B*52:01+B*57:01^DRB1*07:01+DRB1*15:02^DQB1*03:03+DQB1*06:01	0.000188
A*24:02+A*26:01^C*07:02+C*12:03^B*08:01+B*35:03^DRB1*03:01+DRB1*13:01^DQB1*02:01+DQB1*06:03	0.000188
A*02:01+A*33:03^C*07:01+C*15:02^B*40:06+B*44:03^DRB1*07:01+DRB1*14:04^DQB1*02:01+DQB1*05:03	0.000188
A*33:03+A*68:01^C*03:02+C*12:02^B*52:01+B*58:01^DRB1*03:01+DRB1*15:02^DQB1*02:01+DQB1*06:01	0.000188
A*01:01+A*33:03^C*03:02+C*06:02^B*57:01+B*58:01^DRB1*07:01+DRB1*13:02^DQB1*03:03+DQB1*06:09	0.000188
A*02:01+A*11:01^C*04:01+C*07:02^B*07:02+B*35:01^DRB1*04:02+DRB1*15:02^DQB1*03:02+DQB1*06:01	0.000188
A*11:01+A*26:01^C*04:01+C*07:02^B*08:01+B*35:01^DRB1*03:01+DRB1*15:02^DQB1*02:01+DQB1*06:01	0.000188
A*24:02+A*68:01^C*04:01+C*12:02^B*35:03+B*52:01^DRB1*13:01+DRB1*15:02^DQB1*06:01+DQB1*06:03	0.000188
A*01:01+A*11:01^C*04:01+C*06:02^B*35:01+B*37:01^DRB1*04:03+DRB1*10:01^DQB1*03:02+DQB1*05:01	0.000187
A*02:01+A*11:01^C*04:01+C*16:02^B*35:03+B*51:01^DRB1*01:01+DRB1*11:01^DQB1*03:01+DQB1*05:01	0.000187
A*01:01+A*26:01^C*06:02+C*07:02^B*08:01+B*37:01^DRB1*03:01+DRB1*03:01^DQB1*02:01+DQB1*02:01	0.000187
A*02:01+A*26:01^C*04:01+C*07:02^B*08:01+B*35:01^DRB1*03:01+DRB1*11:01^DQB1*02:01+DQB1*03:01	0.000187
A*24:02+A*33:03^C*03:02+C*15:02^B*40:06+B*58:01^DRB1*01:01+DRB1*13:02^DQB1*05:01+DQB1*06:09	0.000187
A*24:02+A*33:03^C*04:01+C*07:01^B*35:01+B*44:03^DRB1*07:01+DRB1*15:02^DQB1*02:01+DQB1*06:01	0.000187
A*01:01+A*02:01^C*03:04+C*12:02^B*40:01+B*52:01^DRB1*04:03+DRB1*07:01^DQB1*03:02+DQB1*03:03	0.000187
A*24:02+A*33:03^C*07:01+C*12:02^B*44:03+B*52:01^DRB1*07:01+DRB1*15:02^DQB1*02:01+DQB1*06:01	0.000187
A*03:01+A*33:03^C*07:01+C*12:02^B*44:03+B*52:01^DRB1*04:03+DRB1*07:01^DQB1*02:01+DQB1*03:02	0.000187
A*31:01+A*33:03^C*03:02+C*07:02^B*08:01+B*58:01^DRB1*03:01+DRB1*13:01^DQB1*02:01+DQB1*06:03	0.000187
A*24:02+A*33:03^C*04:01+C*07:01^B*35:02+B*44:03^DRB1*07:01+DRB1*10:01^DQB1*02:01+DQB1*05:01	0.000187
A*01:01+A*11:01^C*06:02+C*16:02^B*51:01+B*57:01^DRB1*07:01+DRB1*13:01^DQB1*03:03+DQB1*06:03	0.000187
A*01:01+A*24:02^C*06:02+C*12:03^B*35:03+B*37:01^DRB1*10:01+DRB1*11:01^DQB1*03:01+DQB1*05:01	0.000187
A*26:01+A*32:01^C*04:01+C*07:02^B*08:01+B*35:01^DRB1*03:01+DRB1*11:01^DQB1*02:01+DQB1*03:01	0.000187
A*66:01+A*68:01^C*12:02+C*17:01^B*41:02+B*52:01^DRB1*13:03+DRB1*15:02^DQB1*03:01+DQB1*06:01	0.000187
A*03:01+A*11:01^C*03:03+C*07:02^B*07:02+B*55:01^DRB1*13:01+DRB1*14:01^DQB1*05:03+DQB1*06:03	0.000187
A*01:01+A*32:01^C*04:01+C*06:02^B*35:08+B*37:01^DRB1*04:03+DRB1*10:01^DQB1*03:02+DQB1*05:01	0.000187
A*03:01+A*26:01^C*07:02+C*07:02^B*07:02+B*08:01^DRB1*03:01+DRB1*10:01^DQB1*02:01+DQB1*05:01	0.000187
A*26:01+A*68:01^C*04:01+C*07:02^B*08:01+B*35:03^DRB1*03:01+DRB1*13:01^DQB1*02:01+DQB1*06:03	0.000187
A*26:01+A*68:01^C*07:01+C*07:02^B*08:01+B*44:03^DRB1*03:01+DRB1*07:01^DQB1*02:01+DQB1*02:01	0.000187
A*26:01+A*68:01^C*06:02+C*07:02^B*08:01+B*50:01^DRB1*03:01+DRB1*03:01^DQB1*02:01+DQB1*02:01	0.000187
A*01:01+A*11:01^C*06:02+C*12:02^B*37:01+B*52:01^DRB1*10:01+DRB1*13:01^DQB1*05:01+DQB1*06:03	0.000187
A*01:01+A*03:01^C*06:02+C*07:02^B*07:02+B*37:01^DRB1*10:01+DRB1*11:01^DQB1*03:01+DQB1*05:01	0.000187
A*01:01+A*11:01^C*06:02+C*08:01^B*15:02+B*57:01^DRB1*07:01+DRB1*15:01^DQB1*03:03+DQB1*06:01	0.000187
A*02:11+A*68:01^C*15:02+C*15:02^B*40:06+B*40:06^DRB1*04:04+DRB1*15:01^DQB1*03:02+DQB1*06:01	0.000187
A*01:01+A*33:03^C*07:01+C*12:02^B*44:03+B*52:01^DRB1*03:01+DRB1*07:01^DQB1*02:01+DQB1*02:01	0.000187
A*01:01+A*33:03^C*03:02+C*06:02^B*57:01+B*58:01^DRB1*07:01+DRB1*13:01^DQB1*03:03+DQB1*06:03	0.000187
A*32:01+A*33:03^C*04:01+C*07:01^B*35:01+B*44:03^DRB1*07:01+DRB1*07:01^DQB1*02:01+DQB1*03:03	0.000187
A*11:01+A*30:01^C*04:01+C*06:02^B*13:02+B*35:01^DRB1*07:01+DRB1*13:01^DQB1*02:01+DQB1*06:03	0.000187
A*02:01+A*33:03^C*07:01+C*07:02^B*07:05+B*44:03^DRB1*07:01+DRB1*15:01^DQB1*02:01+DQB1*06:01	0.000187
A*11:01+A*33:03^C*03:02+C*12:02^B*52:01+B*58:01^DRB1*03:01+DRB1*15:02^DQB1*02:01+DQB1*06:01	0.000187
A*26:01+A*26:01^C*07:02+C*07:02^B*07:02+B*08:01^DRB1*03:01+DRB1*15:02^DQB1*02:01+DQB1*06:01	0.000187
A*02:01+A*11:01^C*12:02+C*12:02^B*52:01+B*52:01^DRB1*15:02+DRB1*15:02^DQB1*06:01+DQB1*06:01	0.000186
A*02:11+A*03:01^C*12:02+C*15:02^B*40:06+B*52:01^DRB1*04:04+DRB1*15:01^DQB1*03:02+DQB1*06:01	0.000185
A*32:01+A*33:03^C*07:01+C*12:02^B*44:03+B*52:01^DRB1*07:01+DRB1*14:04^DQB1*02:01+DQB1*05:03	0.000185
A*11:01+A*26:01^C*07:02+C*08:01^B*08:01+B*15:02^DRB1*03:01+DRB1*15:01^DQB1*02:01+DQB1*06:01	0.000184
A*01:01+A*31:01^C*04:01+C*06:02^B*35:01+B*57:01^DRB1*01:01+DRB1*07:01^DQB1*03:03+DQB1*05:01	0.000183
A*01:01+A*02:11^C*06:02+C*15:02^B*40:06+B*57:01^DRB1*07:01+DRB1*15:01^DQB1*03:03+DQB1*06:01	0.000181
A*01:01+A*26:01^C*07:02+C*07:02^B*07:02+B*08:01^DRB1*03:01+DRB1*10:01^DQB1*02:01+DQB1*05:01	0.000177
A*01:01+A*33:03^C*07:01+C*15:02^B*15:17+B*51:01^DRB1*13:02+DRB1*14:01^DQB1*05:03+DQB1*06:04	0.000175
A*01:01+A*03:01^C*03:02+C*04:01^B*35:01+B*58:01^DRB1*04:03+DRB1*10:01^DQB1*03:02+DQB1*05:01	0.000164
A*11:01+A*26:01^C*04:01+C*07:02^B*08:01+B*35:01^DRB1*15:02+DRB1*15:02^DQB1*06:01+DQB1*06:01	0.000161
A*24:02+A*33:03^C*07:01+C*07:02^B*07:02+B*44:03^DRB1*07:01+DRB1*07:01^DQB1*02:01+DQB1*02:01	0.000159
A*24:02+A*26:01^C*07:02+C*15:02^B*08:01+B*51:01^DRB1*03:01+DRB1*14:01^DQB1*02:01+DQB1*05:03	0.000142
A*03:01+A*24:02^C*07:02+C*14:02^B*07:02+B*51:01^DRB1*07:01+DRB1*13:01^DQB1*02:01+DQB1*06:03	0.000139
A*02:11+A*11:01^C*12:02+C*15:02^B*40:06+B*52:01^DRB1*14:04+DRB1*15:02^DQB1*05:03+DQB1*06:01	0.000134
A*11:01+A*24:03^C*12:03+C*12:03^B*18:01+B*35:03^DRB1*11:04+DRB1*14:07^DQB1*03:01+DQB1*05:03	0.000131
A*24:02+A*26:01^C*07:02+C*15:02^B*08:01+B*51:01^DRB1*03:01+DRB1*14:04^DQB1*02:01+DQB1*05:03	0.000124
A*01:01+A*01:01^C*04:01+C*04:01^B*35:01+B*35:02^DRB1*11:01+DRB1*11:04^DQB1*03:01+DQB1*03:01	0.000117
A*01:01+A*03:01^C*07:01+C*07:02^B*07:02+B*15:17^DRB1*13:02+DRB1*15:01^DQB1*06:02+DQB1*06:03	0.000104
A*02:05+A*32:01^C*04:01+C*06:02^B*35:03+B*50:01^DRB1*07:01+DRB1*11:01^DQB1*02:01+DQB1*03:01	0.000102
