# Supplementary material for: The HLA diversity of the Anthony Nolan register
Source: HLA. 2020 Nov 16;97(1):15–29. doi: 10.1111/tan.14127 (PMC7756289; doi:10.1111/tan.14127)
Supplement: Supplementary file 4 — Supporting Information [file TAN-97-15-s004.zip › freqs_jewish_results.xlsx]

## Sheet: Allele frequencies (HLA-A)
Allele	Frequency
A*02:01	0.156278
A*01:01	0.136011
A*26:01	0.109717
A*24:02	0.095521
A*03:01	0.083038
A*11:01	0.058417
A*02:05	0.03493
A*29:02	0.028887
A*33:01	0.02728
A*32:01	0.027194
A*23:01	0.026593
A*68:02	0.024996
A*29:01	0.022558
A*31:01	0.020744
A*25:01	0.020733
A*30:01	0.020717
A*68:01	0.019612
A*66:01	0.018221
A*30:02	0.01561
A*03:02	0.014997
A*69:01	0.011482
A*33:03	0.007626
A*24:03	0.006984
A*02:06	0.004249
A*02:02	0.002053
A*30:04	0.001583
A*01:03	0.00078
A*02:30	0.000661
A*74:01	0.000451
A*24:07	0.000324
A*02:03	0.000214
A*02:17	0.000193
A*11:09	0.000177
A*80:01	0.00015
A*31:20	0.00014
A*01:08	0.000128
A*26:08	0.000117
A*02:13	0.000103
A*34:02	9.6e-05
A*29:03	8.7e-05
A*02:90	8.6e-05
A*24:29	8.5e-05
A*03:89	7.2e-05
A*66:03	5e-05

## Sheet: Allele frequencies (HLA-C)
Allele	Frequency
C*04:01	0.180651
C*12:03	0.176574
C*06:02	0.116209
C*07:01	0.106617
C*08:02	0.098322
C*12:02	0.046317
C*07:02	0.040454
C*17:01	0.034107
C*05:01	0.032285
C*02:02	0.027722
C*01:02	0.024791
C*16:01	0.018883
C*15:05	0.017308
C*03:04	0.016916
C*03:03	0.014838
C*15:02	0.012459
C*14:02	0.008935
C*07:04	0.007393
C*16:04	0.004543
C*08:03	0.004354
C*16:02	0.003902
C*03:02	0.002903
C*05:07N	0.000684
C*14:03	0.000601
C*08:01	0.000548
C*12:04	0.000507
C*15:04	0.000451
C*18:01	0.000432
C*15:06	0.000294

## Sheet: Allele frequencies (HLA-B)
Allele	Frequency
B*38:01	0.144788
B*14:02	0.097592
B*35:02	0.075347
B*08:01	0.04807
B*52:01	0.045974
B*35:01	0.044039
B*57:01	0.042816
B*18:01	0.04024
B*44:03	0.037251
B*35:03	0.033662
B*07:02	0.033548
B*13:02	0.031784
B*44:02	0.02979
B*50:01	0.02401
B*51:01	0.021969
B*58:01	0.020842
B*55:01	0.020483
B*41:01	0.019044
B*07:05	0.018806
B*41:02	0.018024
B*35:08	0.013601
B*49:01	0.013472
B*40:01	0.012757
B*15:17	0.012501
B*37:01	0.011961
B*15:01	0.009716
B*27:05	0.009609
B*27:02	0.00873
B*40:02	0.007889
B*56:01	0.004557
B*53:01	0.004525
B*48:01	0.004457
B*39:01	0.004313
B*27:07	0.00336
B*44:05	0.003221
B*39:06	0.003155
B*15:16	0.003074
B*51:08	0.002266
B*14:01	0.0021
B*57:03	0.002011
B*15:03	0.001924
B*45:01	0.00166
B*47:01	0.001603
B*50:02	0.000922
B*37:02	0.000916
B*42:01	0.000702
B*15:18	0.000682
B*27:08	0.000678
B*13:01	0.000468
B*73:01	0.000451
B*57:02	0.000445
B*51:07	0.000364
B*15:02	0.000317
B*40:04	0.000315
B*15:10	0.000222
B*38:09	0.000168
B*18:03	0.000159
B*08:03	0.000157
B*40:06	0.000156
B*15:29	0.000152
B*40:11	0.000117
B*15:24	0.0001
B*40:130	0.0001
B*42:02	9.9e-05
B*27:14	9.6e-05
B*39:24	9.4e-05
B*58:02	9.2e-05
B*51:02	9.1e-05
B*14:04	9.1e-05
B*41:03	9.1e-05
B*27:01	8.6e-05
B*53:17	8.2e-05
B*14:20	7.7e-05
B*38:02	7.5e-05
B*35:55	6.9e-05
B*18:07	6.6e-05
B*07:11	5.7e-05
B*15:08	5.5e-05
B*15:09	5.2e-05
B*38:27	5.2e-05
B*67:01	5e-05
B*59:01	5e-05

## Sheet: Allele frequencies (HLA-DRB1)
Allele	Frequency
DRB1*07:01	0.130719
DRB1*11:04	0.122588
DRB1*04:02	0.100712
DRB1*01:02	0.087391
DRB1*03:01	0.066695
DRB1*11:01	0.057681
DRB1*13:02	0.053115
DRB1*13:01	0.051609
DRB1*15:01	0.037139
DRB1*15:02	0.034618
DRB1*12:01	0.028735
DRB1*13:05	0.028412
DRB1*04:03	0.026931
DRB1*01:01	0.02539
DRB1*14:01	0.022374
DRB1*04:04	0.019078
DRB1*10:01	0.018351
DRB1*04:01	0.016725
DRB1*16:01	0.012971
DRB1*13:03	0.008953
DRB1*08:01	0.008212
DRB1*04:05	0.007778
DRB1*09:01	0.005873
DRB1*04:08	0.005386
DRB1*01:03	0.004022
DRB1*11:03	0.003927
DRB1*16:02	0.003172
DRB1*04:07	0.003128
DRB1*08:03	0.001486
DRB1*08:04	0.001192
DRB1*04:06	0.001085
DRB1*12:02	0.000892
DRB1*11:02	0.000797
DRB1*08:02	0.000518
DRB1*14:07	0.000478
DRB1*16:07	0.000342
DRB1*03:02	0.000269
DRB1*12:03	0.000227
DRB1*11:11	0.000206
DRB1*14:06	0.0002
DRB1*15:03	0.00015
DRB1*16:05	0.00015
DRB1*08:06	6.6e-05
DRB1*14:04	5.7e-05
DRB1*09:02	5e-05

## Sheet: Allele frequencies (HLA-DQB1)
Allele	Frequency
DQB1*03:01	0.243278
DQB1*02:01	0.180783
DQB1*05:01	0.132257
DQB1*03:02	0.126748
DQB1*06:03	0.082804
DQB1*06:02	0.033478
DQB1*06:01	0.032944
DQB1*03:03	0.026579
DQB1*06:09	0.026142
DQB1*06:04	0.024349
DQB1*05:03	0.023007
DQB1*04:02	0.019689
DQB1*05:02	0.018456
DQB1*03:05	0.015131
DQB1*03:04	0.010861
DQB1*05:04	0.001821
DQB1*05:50	0.001168
DQB1*06:16	0.000504

## Sheet: Haplotype frequencies
Haplotype	Frequency
A*26:01~C*12:03~B*38:01~DRB1*04:02~DQB1*03:02	0.052813
A*33:01~C*08:02~B*14:02~DRB1*01:02~DQB1*05:01	0.022162
A*24:02~C*04:01~B*35:02~DRB1*11:04~DQB1*03:01	0.021162
A*01:01~C*04:01~B*35:02~DRB1*11:04~DQB1*06:03	0.019917
A*68:02~C*08:02~B*14:02~DRB1*01:02~DQB1*05:01	0.019311
A*01:01~C*07:01~B*08:01~DRB1*03:01~DQB1*02:01	0.017825
A*01:01~C*06:02~B*57:01~DRB1*13:05~DQB1*03:01	0.017712
A*02:01~C*04:01~B*35:03~DRB1*12:01~DQB1*03:01	0.017683
A*03:01~C*12:03~B*38:01~DRB1*13:01~DQB1*06:03	0.016319
A*02:05~C*06:02~B*50:01~DRB1*07:01~DQB1*02:01	0.012027
A*26:01~C*04:01~B*35:01~DRB1*04:02~DQB1*03:02	0.011929
A*30:01~C*06:02~B*13:02~DRB1*07:01~DQB1*02:01	0.011526
A*11:01~C*12:02~B*52:01~DRB1*15:02~DQB1*06:01	0.011498
A*29:02~C*08:02~B*14:02~DRB1*07:01~DQB1*02:01	0.011281
A*02:01~C*07:01~B*08:01~DRB1*03:01~DQB1*02:01	0.008843
A*02:01~C*12:02~B*52:01~DRB1*15:02~DQB1*06:01	0.00859
A*03:01~C*08:02~B*14:02~DRB1*01:02~DQB1*05:01	0.008532
A*24:02~C*12:03~B*38:01~DRB1*14:01~DQB1*05:03	0.008495
A*29:02~C*16:01~B*44:03~DRB1*07:01~DQB1*02:01	0.008147
A*31:01~C*04:01~B*35:02~DRB1*04:03~DQB1*03:05	0.007843
A*03:02~C*07:01~B*08:01~DRB1*03:01~DQB1*02:01	0.006624
A*01:01~C*07:01~B*58:01~DRB1*07:01~DQB1*02:01	0.006555
A*03:01~C*07:02~B*07:02~DRB1*15:01~DQB1*06:02	0.006305
A*23:01~C*17:01~B*41:02~DRB1*11:04~DQB1*03:01	0.006255
A*66:01~C*12:03~B*38:01~DRB1*11:01~DQB1*03:01	0.006254
A*24:02~C*08:02~B*14:02~DRB1*01:02~DQB1*05:01	0.006217
A*02:01~C*06:02~B*13:02~DRB1*07:01~DQB1*02:01	0.005972
A*29:01~C*15:05~B*07:05~DRB1*10:01~DQB1*05:01	0.00597
A*25:01~C*12:03~B*18:01~DRB1*07:01~DQB1*02:01	0.005952
A*26:01~C*12:03~B*38:01~DRB1*13:02~DQB1*06:09	0.005815
A*26:01~C*12:03~B*38:01~DRB1*11:01~DQB1*03:01	0.00567
A*30:02~C*05:01~B*18:01~DRB1*03:01~DQB1*02:01	0.005416
A*69:01~C*01:02~B*55:01~DRB1*11:01~DQB1*03:01	0.005404
A*01:01~C*06:02~B*57:01~DRB1*13:01~DQB1*06:03	0.005342
A*03:01~C*17:01~B*41:01~DRB1*04:04~DQB1*04:02	0.005042
A*02:05~C*07:01~B*58:01~DRB1*13:02~DQB1*06:09	0.004749
A*11:01~C*12:02~B*52:01~DRB1*13:02~DQB1*06:09	0.004282
A*31:01~C*12:03~B*38:01~DRB1*04:02~DQB1*03:02	0.004214
A*23:01~C*07:01~B*49:01~DRB1*11:04~DQB1*03:01	0.004118
A*24:03~C*04:01~B*35:01~DRB1*04:02~DQB1*03:02	0.004005
A*32:01~C*04:01~B*44:03~DRB1*01:02~DQB1*05:01	0.003981
A*02:01~C*08:02~B*14:02~DRB1*01:02~DQB1*05:01	0.003871
A*01:01~C*04:01~B*44:03~DRB1*07:01~DQB1*02:01	0.003642
A*02:01~C*04:01~B*35:02~DRB1*11:04~DQB1*03:01	0.00358
A*02:01~C*02:02~B*27:02~DRB1*16:01~DQB1*05:02	0.003517
A*69:01~C*03:03~B*55:01~DRB1*15:01~DQB1*06:03	0.003492
A*25:01~C*12:03~B*18:01~DRB1*15:01~DQB1*06:02	0.003428
A*01:01~C*12:02~B*52:01~DRB1*15:02~DQB1*06:01	0.003359
A*02:01~C*05:01~B*44:02~DRB1*04:01~DQB1*03:01	0.003226
A*02:01~C*12:03~B*38:01~DRB1*13:01~DQB1*06:03	0.003145
A*02:01~C*07:01~B*15:17~DRB1*13:02~DQB1*06:04	0.003113
A*11:01~C*07:02~B*07:02~DRB1*15:01~DQB1*06:02	0.002908
A*29:01~C*15:05~B*07:05~DRB1*13:02~DQB1*06:04	0.002894
A*02:05~C*07:01~B*41:01~DRB1*13:05~DQB1*03:01	0.002882
A*02:01~C*15:05~B*07:05~DRB1*04:05~DQB1*03:02	0.002804
A*66:01~C*17:01~B*41:02~DRB1*11:01~DQB1*03:01	0.002749
A*02:01~C*06:02~B*50:01~DRB1*13:01~DQB1*06:03	0.002672
A*11:01~C*08:02~B*14:02~DRB1*01:02~DQB1*05:01	0.00261
A*24:02~C*04:01~B*35:08~DRB1*04:03~DQB1*03:02	0.002601
A*02:01~C*08:02~B*14:02~DRB1*07:01~DQB1*02:01	0.002581
A*25:01~C*12:03~B*38:01~DRB1*04:02~DQB1*03:02	0.002404
A*24:02~C*07:01~B*15:17~DRB1*13:02~DQB1*06:04	0.002399
A*03:01~C*07:02~B*07:02~DRB1*11:04~DQB1*03:01	0.00239
A*01:01~C*06:02~B*37:01~DRB1*11:04~DQB1*03:01	0.002331
A*66:01~C*17:01~B*41:02~DRB1*03:01~DQB1*02:01	0.002249
A*02:06~C*08:03~B*48:01~DRB1*04:03~DQB1*03:04	0.002243
A*01:01~C*06:02~B*57:01~DRB1*07:01~DQB1*03:03	0.002227
A*29:01~C*04:01~B*35:02~DRB1*11:04~DQB1*03:01	0.002204
A*11:01~C*12:03~B*35:03~DRB1*04:08~DQB1*03:04	0.002155
A*02:01~C*07:02~B*07:02~DRB1*15:01~DQB1*06:02	0.002146
A*01:01~C*06:02~B*57:01~DRB1*04:02~DQB1*03:02	0.002131
A*68:01~C*07:01~B*57:01~DRB1*07:01~DQB1*03:03	0.002126
A*02:01~C*03:04~B*40:01~DRB1*13:02~DQB1*06:04	0.002083
A*68:01~C*02:02~B*27:02~DRB1*11:01~DQB1*03:01	0.002058
A*01:01~C*04:01~B*35:08~DRB1*10:01~DQB1*05:01	0.001969
A*11:01~C*12:02~B*52:01~DRB1*11:04~DQB1*03:01	0.001957
A*33:03~C*07:01~B*49:01~DRB1*11:04~DQB1*03:01	0.001954
A*03:01~C*07:02~B*07:02~DRB1*01:01~DQB1*05:01	0.001949
A*33:03~C*12:03~B*18:01~DRB1*11:04~DQB1*03:01	0.00192
A*29:02~C*08:02~B*14:02~DRB1*01:02~DQB1*05:01	0.00188
A*32:01~C*15:02~B*27:07~DRB1*11:04~DQB1*03:01	0.001858
A*02:01~C*07:01~B*18:01~DRB1*11:04~DQB1*03:01	0.001846
A*24:02~C*06:02~B*13:02~DRB1*07:01~DQB1*02:01	0.00184
A*03:01~C*04:01~B*35:01~DRB1*01:01~DQB1*05:01	0.00181
A*02:01~C*05:01~B*44:02~DRB1*04:02~DQB1*03:02	0.001804
A*02:01~C*14:02~B*15:16~DRB1*04:04~DQB1*04:02	0.001798
A*26:01~C*01:02~B*27:05~DRB1*01:01~DQB1*05:01	0.00175
A*32:01~C*12:02~B*52:01~DRB1*15:02~DQB1*06:01	0.001683
A*30:02~C*12:03~B*38:01~DRB1*04:02~DQB1*03:02	0.001681
A*24:02~C*12:03~B*38:01~DRB1*11:04~DQB1*03:01	0.001626
A*23:01~C*08:02~B*14:02~DRB1*01:02~DQB1*05:01	0.001597
A*26:01~C*12:03~B*38:01~DRB1*14:01~DQB1*05:03	0.001596
A*24:02~C*12:03~B*18:01~DRB1*11:04~DQB1*03:01	0.001575
A*03:01~C*06:02~B*37:01~DRB1*11:04~DQB1*03:01	0.001568
A*01:01~C*07:01~B*15:17~DRB1*13:02~DQB1*06:04	0.001562
A*03:01~C*04:01~B*35:01~DRB1*14:01~DQB1*05:03	0.001546
A*01:01~C*07:01~B*08:01~DRB1*15:01~DQB1*06:02	0.001545
A*01:01~C*04:01~B*35:02~DRB1*11:04~DQB1*03:01	0.00152
A*24:02~C*04:01~B*35:08~DRB1*11:04~DQB1*03:01	0.001516
A*02:01~C*07:02~B*39:06~DRB1*08:01~DQB1*04:02	0.001499
A*02:01~C*16:01~B*44:03~DRB1*07:01~DQB1*02:01	0.001484
A*11:01~C*03:04~B*40:01~DRB1*04:04~DQB1*03:02	0.001461
A*26:01~C*12:03~B*38:01~DRB1*07:01~DQB1*02:01	0.001451
A*02:01~C*07:01~B*51:01~DRB1*13:01~DQB1*06:03	0.001443
A*01:01~C*12:03~B*38:01~DRB1*13:01~DQB1*06:03	0.001434
A*30:01~C*06:02~B*13:02~DRB1*13:02~DQB1*06:09	0.001423
A*24:02~C*12:03~B*18:01~DRB1*07:01~DQB1*02:01	0.001422
A*11:01~C*05:01~B*44:02~DRB1*04:01~DQB1*03:01	0.001391
A*02:01~C*04:01~B*44:03~DRB1*10:01~DQB1*05:01	0.001386
A*32:01~C*16:01~B*44:03~DRB1*07:01~DQB1*02:01	0.001383
A*26:01~C*04:01~B*35:01~DRB1*04:07~DQB1*03:01	0.001364
A*03:01~C*06:02~B*13:02~DRB1*07:01~DQB1*02:01	0.001332
A*30:01~C*06:02~B*13:02~DRB1*12:01~DQB1*03:01	0.001322
A*03:01~C*07:02~B*07:02~DRB1*07:01~DQB1*03:03	0.001316
A*26:01~C*12:03~B*38:01~DRB1*01:02~DQB1*05:01	0.001305
A*26:01~C*12:03~B*38:01~DRB1*11:04~DQB1*03:01	0.0013
A*01:01~C*08:02~B*14:02~DRB1*01:02~DQB1*05:01	0.001291
A*25:01~C*12:03~B*18:01~DRB1*13:01~DQB1*06:03	0.00129
A*24:02~C*12:03~B*38:01~DRB1*13:01~DQB1*06:03	0.001287
A*11:01~C*06:02~B*57:01~DRB1*13:02~DQB1*06:04	0.001284
A*24:02~C*04:01~B*35:01~DRB1*11:04~DQB1*03:01	0.001269
A*01:01~C*04:01~B*35:02~DRB1*01:02~DQB1*05:01	0.001266
A*29:01~C*16:02~B*51:08~DRB1*13:03~DQB1*03:01	0.001258
A*02:01~C*05:01~B*44:02~DRB1*04:03~DQB1*03:04	0.001239
A*03:01~C*12:03~B*38:01~DRB1*04:02~DQB1*03:02	0.001221
A*26:01~C*01:02~B*55:01~DRB1*16:01~DQB1*05:02	0.00122
A*02:01~C*02:02~B*40:02~DRB1*11:01~DQB1*03:01	0.001219
A*24:02~C*02:02~B*15:03~DRB1*03:01~DQB1*02:01	0.001217
A*24:02~C*02:02~B*44:05~DRB1*11:04~DQB1*03:01	0.001217
A*02:01~C*05:01~B*18:01~DRB1*03:01~DQB1*02:01	0.001213
A*01:01~C*06:02~B*57:01~DRB1*15:01~DQB1*06:02	0.001211
A*29:01~C*07:01~B*57:01~DRB1*13:02~DQB1*06:04	0.001199
A*02:01~C*03:04~B*15:01~DRB1*04:01~DQB1*03:02	0.001193
A*30:01~C*07:01~B*58:01~DRB1*01:02~DQB1*05:01	0.001177
A*02:01~C*07:04~B*44:02~DRB1*16:01~DQB1*05:02	0.00117
A*02:01~C*05:01~B*44:02~DRB1*15:01~DQB1*06:02	0.001168
A*23:01~C*04:01~B*44:03~DRB1*07:01~DQB1*03:03	0.001166
A*23:01~C*04:01~B*44:03~DRB1*07:01~DQB1*02:01	0.001166
A*68:02~C*05:01~B*18:01~DRB1*03:01~DQB1*02:01	0.001138
A*02:06~C*08:03~B*48:01~DRB1*11:01~DQB1*03:01	0.001132
A*24:02~C*01:02~B*55:01~DRB1*16:01~DQB1*05:02	0.001128
A*23:01~C*06:02~B*50:01~DRB1*03:01~DQB1*02:01	0.001115
A*02:01~C*04:01~B*35:01~DRB1*04:02~DQB1*03:02	0.001108
A*03:01~C*12:03~B*18:01~DRB1*14:01~DQB1*05:03	0.001101
A*02:05~C*16:02~B*51:01~DRB1*09:01~DQB1*03:03	0.001099
A*02:01~C*07:02~B*07:02~DRB1*11:04~DQB1*03:01	0.001094
A*23:01~C*07:01~B*49:01~DRB1*11:01~DQB1*03:01	0.00108
A*02:01~C*06:02~B*37:01~DRB1*07:01~DQB1*03:03	0.001063
A*32:01~C*05:01~B*44:02~DRB1*01:03~DQB1*03:01	0.001048
A*03:01~C*03:03~B*55:01~DRB1*16:01~DQB1*05:02	0.001048
A*01:01~C*07:02~B*07:02~DRB1*15:01~DQB1*06:02	0.00104
A*03:02~C*16:04~B*44:02~DRB1*04:02~DQB1*03:02	0.001023
A*02:01~C*06:02~B*35:08~DRB1*11:01~DQB1*03:01	0.00099
A*68:01~C*04:01~B*44:03~DRB1*07:01~DQB1*02:01	0.00097
A*24:02~C*17:01~B*41:01~DRB1*13:02~DQB1*06:04	0.000963
A*24:02~C*15:02~B*27:07~DRB1*11:04~DQB1*03:01	0.000962
A*29:01~C*15:05~B*07:05~DRB1*07:01~DQB1*03:03	0.000961
A*29:01~C*12:02~B*52:01~DRB1*11:04~DQB1*03:01	0.000953
A*66:01~C*01:02~B*35:03~DRB1*11:01~DQB1*03:01	0.000939
A*24:02~C*04:01~B*35:02~DRB1*11:01~DQB1*03:01	0.000933
A*24:02~C*04:01~B*35:01~DRB1*08:01~DQB1*04:02	0.000932
A*24:02~C*04:01~B*35:02~DRB1*03:01~DQB1*02:01	0.000929
A*11:01~C*07:01~B*15:17~DRB1*07:01~DQB1*03:03	0.000927
A*03:01~C*04:01~B*35:03~DRB1*12:01~DQB1*03:01	0.000922
A*24:02~C*07:02~B*07:02~DRB1*15:01~DQB1*06:02	0.000922
A*32:01~C*04:01~B*35:08~DRB1*11:01~DQB1*03:01	0.000915
A*01:01~C*06:02~B*37:01~DRB1*10:01~DQB1*05:01	0.000908
A*02:05~C*12:02~B*52:01~DRB1*15:02~DQB1*06:01	0.000905
A*02:01~C*07:02~B*07:02~DRB1*07:01~DQB1*02:01	0.000897
A*24:02~C*12:02~B*52:01~DRB1*15:02~DQB1*06:01	0.000894
A*25:01~C*07:01~B*08:01~DRB1*03:01~DQB1*02:01	0.000894
A*32:01~C*17:01~B*41:01~DRB1*07:01~DQB1*03:03	0.000885
A*23:01~C*07:01~B*49:01~DRB1*04:01~DQB1*03:01	0.000872
A*01:01~C*12:03~B*38:01~DRB1*04:02~DQB1*03:02	0.000869
A*03:02~C*04:01~B*35:08~DRB1*04:03~DQB1*03:02	0.000867
A*11:01~C*04:01~B*35:01~DRB1*14:01~DQB1*05:03	0.000863
A*24:02~C*17:01~B*41:02~DRB1*13:03~DQB1*03:01	0.000858
A*03:01~C*07:02~B*07:02~DRB1*13:01~DQB1*06:03	0.000857
A*33:01~C*08:02~B*14:02~DRB1*03:01~DQB1*02:01	0.000854
A*02:01~C*04:01~B*35:01~DRB1*01:01~DQB1*05:01	0.00085
A*02:01~C*04:01~B*35:02~DRB1*01:02~DQB1*05:01	0.000849
A*02:01~C*02:02~B*40:02~DRB1*07:01~DQB1*03:03	0.000842
A*26:01~C*01:02~B*56:01~DRB1*16:02~DQB1*05:02	0.000838
A*11:01~C*16:01~B*44:03~DRB1*07:01~DQB1*02:01	0.000838
A*03:01~C*07:02~B*07:02~DRB1*07:01~DQB1*02:01	0.000836
A*32:01~C*04:01~B*35:01~DRB1*13:05~DQB1*03:01	0.000832
A*02:01~C*03:04~B*40:01~DRB1*08:01~DQB1*04:02	0.000829
A*02:01~C*03:04~B*40:01~DRB1*01:01~DQB1*05:01	0.000828
A*02:05~C*04:01~B*44:03~DRB1*01:02~DQB1*05:01	0.000819
A*32:01~C*07:01~B*15:17~DRB1*13:02~DQB1*06:04	0.00081
A*24:02~C*03:03~B*15:01~DRB1*13:01~DQB1*06:03	0.000805
A*68:01~C*15:02~B*51:01~DRB1*13:01~DQB1*06:03	0.000803
A*26:01~C*12:03~B*38:01~DRB1*04:03~DQB1*03:05	0.000802
A*01:01~C*06:02~B*37:01~DRB1*11:03~DQB1*03:01	0.000797
A*01:01~C*06:02~B*57:01~DRB1*11:04~DQB1*03:01	0.000797
A*02:01~C*04:01~B*35:01~DRB1*09:01~DQB1*03:03	0.00078
A*03:01~C*07:04~B*44:02~DRB1*04:02~DQB1*03:02	0.000765
A*02:01~C*06:02~B*57:01~DRB1*07:01~DQB1*03:03	0.000758
A*11:01~C*12:02~B*52:01~DRB1*08:01~DQB1*04:02	0.000752
A*11:01~C*12:02~B*52:01~DRB1*13:05~DQB1*03:01	0.00075
A*30:02~C*05:01~B*18:01~DRB1*09:01~DQB1*03:03	0.00075
A*02:01~C*07:04~B*44:02~DRB1*11:04~DQB1*03:01	0.000743
A*01:01~C*06:02~B*57:03~DRB1*11:04~DQB1*03:01	0.000738
A*02:01~C*01:02~B*27:05~DRB1*01:03~DQB1*03:01	0.000737
A*02:02~C*17:01~B*41:01~DRB1*04:05~DQB1*02:01	0.000737
A*02:01~C*02:02~B*27:05~DRB1*01:01~DQB1*05:01	0.000733
A*02:05~C*07:01~B*41:01~DRB1*07:01~DQB1*02:01	0.000732
A*01:01~C*12:03~B*38:01~DRB1*15:02~DQB1*06:01	0.000732
A*26:01~C*12:02~B*52:01~DRB1*15:02~DQB1*06:01	0.00073
A*03:01~C*12:02~B*52:01~DRB1*15:02~DQB1*06:01	0.000728
A*01:01~C*06:02~B*13:02~DRB1*11:04~DQB1*03:01	0.000726
A*02:01~C*05:01~B*44:02~DRB1*11:01~DQB1*03:01	0.000723
A*24:02~C*02:02~B*27:02~DRB1*13:01~DQB1*06:03	0.000718
A*01:01~C*07:04~B*44:02~DRB1*11:01~DQB1*03:01	0.000718
A*68:01~C*06:02~B*50:01~DRB1*07:01~DQB1*02:01	0.00071
A*02:01~C*04:01~B*51:01~DRB1*04:01~DQB1*03:01	0.000702
A*24:02~C*04:01~B*35:02~DRB1*16:02~DQB1*05:02	0.0007
A*24:02~C*04:01~B*35:01~DRB1*01:01~DQB1*05:01	0.0007
A*02:01~C*07:02~B*39:01~DRB1*07:01~DQB1*03:03	0.000698
A*68:01~C*05:01~B*44:02~DRB1*11:01~DQB1*03:01	0.000685
A*02:05~C*06:02~B*50:01~DRB1*11:04~DQB1*03:01	0.000682
A*11:01~C*04:01~B*35:01~DRB1*01:01~DQB1*05:01	0.000677
A*03:02~C*04:01~B*35:01~DRB1*11:01~DQB1*03:01	0.000673
A*26:01~C*12:03~B*38:01~DRB1*13:01~DQB1*06:03	0.00067
A*03:01~C*07:02~B*07:02~DRB1*13:05~DQB1*03:01	0.000662
A*11:01~C*14:02~B*51:01~DRB1*12:02~DQB1*03:01	0.000661
A*24:02~C*12:03~B*38:01~DRB1*11:01~DQB1*03:01	0.00066
A*24:02~C*12:03~B*35:03~DRB1*09:01~DQB1*03:03	0.000654
A*68:01~C*01:02~B*56:01~DRB1*01:01~DQB1*05:01	0.000653
A*01:01~C*06:02~B*35:01~DRB1*11:04~DQB1*03:01	0.000652
A*68:01~C*16:01~B*44:03~DRB1*07:01~DQB1*02:01	0.000649
A*02:01~C*17:01~B*39:01~DRB1*11:04~DQB1*03:01	0.000641
A*11:01~C*04:01~B*53:01~DRB1*13:02~DQB1*06:09	0.000636
A*24:02~C*04:01~B*35:02~DRB1*13:01~DQB1*06:03	0.000631
A*23:01~C*04:01~B*44:03~DRB1*01:01~DQB1*05:01	0.000621
A*30:02~C*03:02~B*58:01~DRB1*07:01~DQB1*02:01	0.00062
A*03:01~C*12:03~B*38:01~DRB1*14:01~DQB1*05:03	0.000619
A*02:01~C*12:03~B*38:01~DRB1*13:02~DQB1*06:09	0.000612
A*01:01~C*07:01~B*08:01~DRB1*04:08~DQB1*03:04	0.000609
A*26:01~C*06:02~B*37:01~DRB1*15:01~DQB1*06:02	0.000608
A*11:01~C*06:02~B*57:03~DRB1*11:04~DQB1*03:01	0.000607
A*26:01~C*12:03~B*38:01~DRB1*08:03~DQB1*03:01	0.000605
A*11:01~C*12:03~B*35:03~DRB1*04:08~DQB1*03:01	0.000599
A*26:01~C*07:01~B*08:01~DRB1*03:01~DQB1*02:01	0.000597
A*26:01~C*06:02~B*50:01~DRB1*07:01~DQB1*02:01	0.000588
A*02:01~C*01:02~B*56:01~DRB1*01:01~DQB1*05:01	0.000588
A*29:02~C*07:01~B*58:01~DRB1*04:04~DQB1*03:02	0.000586
A*02:01~C*04:01~B*35:03~DRB1*11:04~DQB1*06:03	0.000578
A*23:01~C*04:01~B*08:01~DRB1*03:01~DQB1*02:01	0.000564
A*11:01~C*12:02~B*52:01~DRB1*04:02~DQB1*03:02	0.000564
A*03:02~C*12:03~B*39:01~DRB1*11:01~DQB1*03:01	0.000559
A*24:02~C*04:01~B*35:08~DRB1*04:03~DQB1*03:05	0.000552
A*30:04~C*17:01~B*42:01~DRB1*08:04~DQB1*03:01	0.000551
A*02:01~C*05:01~B*44:02~DRB1*12:01~DQB1*03:01	0.000551
A*26:01~C*07:02~B*07:02~DRB1*07:01~DQB1*03:03	0.000549
A*26:01~C*04:01~B*35:02~DRB1*11:04~DQB1*06:03	0.000549
A*32:01~C*04:01~B*35:01~DRB1*04:02~DQB1*03:02	0.000543
A*01:01~C*04:01~B*35:02~DRB1*11:01~DQB1*03:01	0.000541
A*25:01~C*02:02~B*51:01~DRB1*11:01~DQB1*03:01	0.000541
A*26:01~C*07:02~B*08:01~DRB1*03:01~DQB1*02:01	0.000541
A*02:05~C*04:01~B*35:02~DRB1*07:01~DQB1*02:01	0.00054
A*01:01~C*06:02~B*57:01~DRB1*13:03~DQB1*03:01	0.000539
A*03:01~C*08:02~B*14:02~DRB1*07:01~DQB1*02:01	0.000538
A*24:02~C*04:01~B*35:03~DRB1*12:01~DQB1*03:01	0.000538
A*02:02~C*02:02~B*40:02~DRB1*10:01~DQB1*05:01	0.000537
A*29:01~C*15:02~B*07:05~DRB1*10:01~DQB1*05:01	0.000531
A*03:01~C*04:01~B*35:02~DRB1*11:04~DQB1*03:01	0.00053
A*26:01~C*04:01~B*35:01~DRB1*13:02~DQB1*06:09	0.000528
A*02:01~C*05:01~B*44:02~DRB1*07:01~DQB1*02:01	0.000527
A*01:01~C*07:01~B*08:01~DRB1*04:04~DQB1*03:02	0.000523
A*26:01~C*16:01~B*44:03~DRB1*07:01~DQB1*02:01	0.000518
A*03:02~C*15:02~B*51:01~DRB1*11:01~DQB1*03:01	0.000515
A*01:01~C*17:01~B*41:01~DRB1*07:01~DQB1*02:01	0.000514
A*66:01~C*17:01~B*41:02~DRB1*13:03~DQB1*03:01	0.000512
A*01:01~C*12:02~B*52:01~DRB1*13:03~DQB1*03:01	0.000505
A*66:01~C*12:02~B*52:01~DRB1*11:04~DQB1*03:01	0.000505
A*11:01~C*05:01~B*51:01~DRB1*13:03~DQB1*05:02	0.000504
A*02:01~C*04:01~B*35:02~DRB1*11:04~DQB1*06:03	0.0005
A*02:01~C*04:01~B*44:03~DRB1*07:01~DQB1*02:01	0.000499
A*02:05~C*06:02~B*50:01~DRB1*13:03~DQB1*03:01	0.000498
A*26:01~C*08:02~B*14:02~DRB1*01:02~DQB1*05:01	0.000495
A*01:01~C*07:01~B*18:01~DRB1*11:04~DQB1*03:01	0.00049
A*30:02~C*05:01~B*18:01~DRB1*13:05~DQB1*03:01	0.000484
A*02:30~C*12:03~B*38:01~DRB1*13:01~DQB1*06:03	0.000477
A*68:01~C*05:01~B*44:02~DRB1*08:01~DQB1*04:02	0.000475
A*24:02~C*04:01~B*35:01~DRB1*04:02~DQB1*03:02	0.000474
A*01:01~C*03:02~B*58:01~DRB1*07:01~DQB1*02:01	0.00047
A*32:01~C*07:01~B*15:17~DRB1*16:02~DQB1*05:02	0.000469
A*01:01~C*07:02~B*07:02~DRB1*01:01~DQB1*05:01	0.000464
A*26:01~C*12:03~B*38:01~DRB1*04:02~DQB1*02:01	0.000461
A*24:02~C*17:01~B*41:02~DRB1*11:01~DQB1*03:01	0.00046
A*24:02~C*02:02~B*44:05~DRB1*07:01~DQB1*02:01	0.00046
A*24:02~C*06:02~B*57:01~DRB1*13:01~DQB1*06:03	0.00046
A*01:01~C*07:01~B*08:01~DRB1*11:01~DQB1*03:01	0.00046
A*32:01~C*07:01~B*58:01~DRB1*13:02~DQB1*06:09	0.00046
A*02:01~C*07:02~B*07:02~DRB1*08:01~DQB1*04:02	0.000458
A*30:02~C*04:01~B*53:01~DRB1*03:01~DQB1*02:01	0.000455
A*30:02~C*04:01~B*53:01~DRB1*11:04~DQB1*03:01	0.000455
A*66:01~C*04:01~B*35:02~DRB1*11:04~DQB1*03:01	0.000453
A*24:02~C*12:03~B*38:01~DRB1*04:02~DQB1*03:02	0.000453
A*26:01~C*12:03~B*38:01~DRB1*16:01~DQB1*05:02	0.000452
A*01:03~C*15:05~B*73:01~DRB1*15:01~DQB1*05:02	0.000451
A*32:01~C*06:02~B*13:02~DRB1*07:01~DQB1*02:01	0.000451
A*01:01~C*08:02~B*14:02~DRB1*07:01~DQB1*02:01	0.000447
A*02:01~C*06:02~B*57:01~DRB1*13:05~DQB1*03:03	0.000447
A*02:01~C*16:04~B*44:02~DRB1*11:01~DQB1*03:01	0.000446
A*25:01~C*03:03~B*15:01~DRB1*01:01~DQB1*05:01	0.000445
A*24:02~C*07:01~B*18:01~DRB1*04:03~DQB1*03:02	0.000444
A*11:01~C*07:01~B*49:01~DRB1*11:04~DQB1*03:01	0.000441
A*11:01~C*15:02~B*51:01~DRB1*04:05~DQB1*02:01	0.000441
A*23:01~C*04:01~B*44:03~DRB1*11:04~DQB1*03:01	0.00044
A*01:01~C*04:01~B*35:03~DRB1*12:01~DQB1*03:01	0.000438
A*32:01~C*04:01~B*07:05~DRB1*10:01~DQB1*05:01	0.000438
A*68:01~C*01:02~B*50:01~DRB1*11:04~DQB1*03:01	0.000436
A*33:03~C*12:03~B*38:01~DRB1*04:02~DQB1*03:02	0.000434
A*02:01~C*12:03~B*38:01~DRB1*04:02~DQB1*02:01	0.000431
A*26:01~C*14:03~B*44:03~DRB1*04:05~DQB1*03:02	0.000431
A*03:01~C*06:02~B*50:01~DRB1*07:01~DQB1*02:01	0.00043
A*30:02~C*06:02~B*13:02~DRB1*15:01~DQB1*06:02	0.000426
A*68:02~C*04:01~B*53:01~DRB1*01:02~DQB1*05:01	0.000425
A*29:01~C*08:02~B*14:02~DRB1*03:01~DQB1*02:01	0.000425
A*02:01~C*03:04~B*40:01~DRB1*14:01~DQB1*05:03	0.000424
A*24:02~C*14:02~B*51:01~DRB1*11:03~DQB1*03:01	0.000423
A*02:05~C*12:03~B*38:01~DRB1*13:02~DQB1*06:09	0.000422
A*01:01~C*01:02~B*07:02~DRB1*15:01~DQB1*06:02	0.000422
A*25:01~C*12:02~B*52:01~DRB1*15:02~DQB1*06:01	0.000422
A*03:01~C*02:02~B*40:02~DRB1*13:01~DQB1*06:03	0.00042
A*01:01~C*07:01~B*58:01~DRB1*03:01~DQB1*02:01	0.000415
A*68:02~C*08:02~B*14:02~DRB1*13:03~DQB1*03:01	0.000414
A*02:01~C*12:03~B*38:01~DRB1*11:01~DQB1*03:01	0.000413
A*24:02~C*02:02~B*14:02~DRB1*01:02~DQB1*05:01	0.000412
A*02:05~C*06:02~B*13:02~DRB1*07:01~DQB1*02:01	0.000411
A*32:01~C*16:04~B*44:02~DRB1*11:04~DQB1*03:01	0.00041
A*03:01~C*06:02~B*47:01~DRB1*13:02~DQB1*06:04	0.000408
A*31:01~C*03:04~B*40:01~DRB1*04:04~DQB1*03:02	0.000407
A*33:01~C*08:02~B*14:02~DRB1*04:03~DQB1*03:05	0.000407
A*02:05~C*04:01~B*35:02~DRB1*11:04~DQB1*03:01	0.000405
A*01:01~C*07:01~B*58:01~DRB1*13:02~DQB1*06:09	0.0004
A*11:01~C*04:01~B*35:01~DRB1*01:03~DQB1*05:01	0.0004
A*03:01~C*15:05~B*07:05~DRB1*14:01~DQB1*05:03	0.0004
A*26:01~C*07:04~B*15:01~DRB1*11:04~DQB1*03:01	0.000399
A*01:01~C*06:02~B*50:01~DRB1*07:01~DQB1*02:01	0.000399
A*26:01~C*12:02~B*38:01~DRB1*04:02~DQB1*03:01	0.000396
A*03:01~C*06:02~B*47:01~DRB1*07:01~DQB1*02:01	0.000396
A*01:01~C*07:02~B*13:02~DRB1*07:01~DQB1*02:01	0.000395
A*32:01~C*04:01~B*35:02~DRB1*04:03~DQB1*03:05	0.000395
A*02:01~C*17:01~B*41:02~DRB1*11:04~DQB1*03:01	0.000391
A*33:01~C*08:02~B*14:02~DRB1*11:04~DQB1*03:01	0.000391
A*66:01~C*17:01~B*41:01~DRB1*04:04~DQB1*04:02	0.000391
A*25:01~C*03:03~B*15:01~DRB1*13:01~DQB1*06:03	0.00039
A*01:01~C*06:02~B*57:01~DRB1*07:01~DQB1*02:01	0.000388
A*68:01~C*07:02~B*52:01~DRB1*11:01~DQB1*03:01	0.000385
A*01:01~C*07:01~B*08:01~DRB1*07:01~DQB1*02:01	0.000385
A*03:01~C*12:03~B*18:01~DRB1*11:04~DQB1*03:01	0.000384
A*03:01~C*05:01~B*44:02~DRB1*11:04~DQB1*03:01	0.000384
A*11:01~C*03:04~B*40:02~DRB1*08:02~DQB1*04:02	0.000383
A*11:01~C*12:03~B*38:01~DRB1*04:02~DQB1*03:02	0.000381
A*66:01~C*12:03~B*38:01~DRB1*04:02~DQB1*03:02	0.00038
A*29:01~C*15:05~B*07:05~DRB1*04:01~DQB1*03:01	0.000379
A*02:01~C*02:02~B*51:01~DRB1*04:04~DQB1*03:02	0.000378
A*03:02~C*12:03~B*38:01~DRB1*11:01~DQB1*03:01	0.000376
A*24:02~C*01:02~B*55:01~DRB1*13:01~DQB1*06:03	0.000373
A*03:01~C*05:01~B*44:02~DRB1*04:01~DQB1*03:01	0.00037
A*29:01~C*08:02~B*14:02~DRB1*01:02~DQB1*05:01	0.00037
A*68:01~C*07:04~B*15:18~DRB1*11:03~DQB1*03:01	0.000369
A*01:01~C*04:01~B*35:02~DRB1*03:01~DQB1*02:01	0.000368
A*31:01~C*12:03~B*38:01~DRB1*11:04~DQB1*03:01	0.000368
A*68:02~C*12:03~B*38:01~DRB1*04:02~DQB1*03:02	0.000367
A*01:01~C*12:03~B*38:01~DRB1*11:01~DQB1*03:01	0.000366
A*02:01~C*14:02~B*15:16~DRB1*04:04~DQB1*03:04	0.00036
A*25:01~C*07:01~B*08:01~DRB1*11:04~DQB1*03:01	0.000359
A*02:01~C*16:02~B*51:08~DRB1*10:01~DQB1*05:01	0.000359
A*01:01~C*06:02~B*57:01~DRB1*01:02~DQB1*05:01	0.000358
A*03:01~C*03:04~B*15:01~DRB1*04:01~DQB1*03:02	0.000358
A*03:01~C*12:03~B*38:01~DRB1*11:01~DQB1*03:01	0.000356
A*26:01~C*12:03~B*38:01~DRB1*07:01~DQB1*03:03	0.000356
A*30:02~C*17:01~B*41:01~DRB1*07:01~DQB1*02:01	0.000355
A*26:01~C*12:03~B*38:01~DRB1*12:01~DQB1*03:01	0.000353
A*11:01~C*03:03~B*55:01~DRB1*14:01~DQB1*05:03	0.000353
A*02:01~C*06:02~B*37:01~DRB1*04:04~DQB1*03:02	0.000351
A*23:01~C*15:02~B*51:01~DRB1*11:01~DQB1*03:01	0.00035
A*03:01~C*01:02~B*56:01~DRB1*04:03~DQB1*03:05	0.000349
A*11:01~C*04:01~B*44:03~DRB1*01:01~DQB1*05:01	0.000349
A*02:01~C*12:03~B*18:01~DRB1*11:04~DQB1*03:01	0.000346
A*03:01~C*08:02~B*14:02~DRB1*13:02~DQB1*06:09	0.000344
A*01:01~C*03:04~B*40:01~DRB1*07:01~DQB1*02:01	0.000344
A*02:05~C*04:01~B*44:03~DRB1*07:01~DQB1*02:01	0.000344
A*30:02~C*12:02~B*52:01~DRB1*15:02~DQB1*06:01	0.000343
A*03:01~C*04:01~B*35:08~DRB1*16:07~DQB1*05:02	0.000342
A*24:02~C*04:01~B*35:01~DRB1*11:01~DQB1*03:01	0.000342
A*03:01~C*12:03~B*38:01~DRB1*13:02~DQB1*06:03	0.000338
A*30:01~C*06:02~B*13:02~DRB1*11:01~DQB1*03:01	0.000337
A*11:01~C*15:02~B*51:01~DRB1*13:01~DQB1*06:03	0.000335
A*30:01~C*06:02~B*13:02~DRB1*03:01~DQB1*02:01	0.000334
A*02:01~C*06:02~B*13:02~DRB1*11:01~DQB1*03:01	0.000332
A*24:02~C*04:01~B*35:02~DRB1*11:04~DQB1*06:03	0.000331
A*24:02~C*16:01~B*44:03~DRB1*07:01~DQB1*02:01	0.000329
A*01:01~C*17:01~B*41:01~DRB1*07:01~DQB1*03:03	0.000328
A*03:01~C*07:02~B*07:02~DRB1*14:01~DQB1*05:03	0.000328
A*24:02~C*07:01~B*08:01~DRB1*03:01~DQB1*02:01	0.000326
A*68:01~C*07:02~B*35:01~DRB1*04:02~DQB1*03:02	0.000326
A*23:01~C*17:01~B*41:02~DRB1*03:01~DQB1*02:01	0.000325
A*68:01~C*03:03~B*15:01~DRB1*13:01~DQB1*06:09	0.000325
A*01:01~C*06:02~B*35:01~DRB1*11:04~DQB1*06:02	0.000325
A*03:01~C*04:01~B*35:01~DRB1*04:02~DQB1*03:02	0.000325
A*02:01~C*03:04~B*40:01~DRB1*04:04~DQB1*03:02	0.000324
A*02:05~C*04:01~B*35:01~DRB1*04:02~DQB1*03:02	0.000321
A*29:02~C*07:01~B*08:01~DRB1*03:01~DQB1*02:01	0.000321
A*68:01~C*01:02~B*55:01~DRB1*14:07~DQB1*05:03	0.000321
A*24:02~C*17:01~B*41:02~DRB1*03:01~DQB1*02:01	0.00032
A*11:01~C*04:01~B*35:01~DRB1*04:05~DQB1*03:02	0.000319
A*24:03~C*12:03~B*38:01~DRB1*04:02~DQB1*03:02	0.000318
A*01:01~C*04:01~B*35:08~DRB1*11:01~DQB1*03:01	0.000317
A*03:01~C*07:01~B*15:17~DRB1*13:02~DQB1*06:04	0.000316
A*01:01~C*06:02~B*47:01~DRB1*13:02~DQB1*06:04	0.000315
A*24:02~C*12:03~B*38:01~DRB1*04:04~DQB1*04:02	0.000314
A*31:01~C*04:01~B*35:02~DRB1*01:02~DQB1*05:01	0.000313
A*02:01~C*07:01~B*15:17~DRB1*04:03~DQB1*03:05	0.000313
A*02:01~C*07:02~B*07:02~DRB1*04:01~DQB1*03:01	0.000312
A*33:01~C*04:01~B*35:02~DRB1*11:04~DQB1*06:03	0.000311
A*03:01~C*01:02~B*27:05~DRB1*01:01~DQB1*05:01	0.00031
A*02:01~C*04:01~B*35:03~DRB1*15:01~DQB1*06:03	0.00031
A*03:01~C*05:01~B*18:01~DRB1*03:01~DQB1*02:01	0.00031
A*01:01~C*04:01~B*35:08~DRB1*04:03~DQB1*03:02	0.000309
A*02:01~C*14:02~B*51:01~DRB1*07:01~DQB1*02:01	0.000309
A*29:01~C*15:05~B*07:05~DRB1*11:04~DQB1*06:03	0.000308
A*02:01~C*15:02~B*51:01~DRB1*04:01~DQB1*03:01	0.000306
A*01:01~C*04:01~B*35:02~DRB1*12:01~DQB1*03:01	0.000306
A*03:01~C*16:01~B*44:03~DRB1*07:01~DQB1*02:01	0.000306
A*23:01~C*17:01~B*41:02~DRB1*13:03~DQB1*03:01	0.000306
A*24:02~C*04:01~B*35:01~DRB1*04:03~DQB1*03:02	0.000306
A*68:01~C*07:01~B*08:01~DRB1*03:01~DQB1*02:01	0.000304
A*01:01~C*16:01~B*44:03~DRB1*07:01~DQB1*02:01	0.000304
A*02:01~C*07:01~B*18:01~DRB1*11:03~DQB1*03:01	0.000304
A*68:02~C*08:02~B*14:02~DRB1*13:02~DQB1*06:09	0.000303
A*02:06~C*08:03~B*48:01~DRB1*04:03~DQB1*03:01	0.000303
A*29:02~C*06:02~B*53:01~DRB1*10:01~DQB1*05:01	0.0003
A*31:01~C*03:04~B*40:01~DRB1*01:01~DQB1*05:01	0.0003
A*24:02~C*06:02~B*57:01~DRB1*13:05~DQB1*03:01	0.000298
A*02:01~C*04:01~B*35:02~DRB1*04:03~DQB1*03:05	0.000297
A*01:01~C*06:02~B*58:01~DRB1*13:02~DQB1*06:09	0.000296
A*02:01~C*02:02~B*27:02~DRB1*01:02~DQB1*05:01	0.000295
A*24:02~C*16:04~B*44:02~DRB1*11:04~DQB1*03:01	0.000295
A*02:01~C*02:02~B*27:02~DRB1*11:01~DQB1*03:01	0.000294
A*02:01~C*15:02~B*51:01~DRB1*11:01~DQB1*03:01	0.000294
A*01:01~C*04:01~B*35:01~DRB1*04:02~DQB1*03:02	0.000293
A*32:01~C*12:03~B*39:01~DRB1*15:01~DQB1*06:02	0.000291
A*11:01~C*12:02~B*52:01~DRB1*07:01~DQB1*02:01	0.000291
A*33:03~C*12:03~B*18:01~DRB1*07:01~DQB1*03:03	0.00029
A*29:02~C*16:01~B*44:03~DRB1*11:01~DQB1*03:01	0.000289
A*02:01~C*04:01~B*35:08~DRB1*11:04~DQB1*03:01	0.000289
A*68:01~C*02:02~B*27:05~DRB1*13:01~DQB1*06:03	0.000288
A*02:01~C*05:01~B*55:01~DRB1*04:07~DQB1*03:01	0.000288
A*31:01~C*07:02~B*07:02~DRB1*15:01~DQB1*06:02	0.000288
A*03:01~C*07:02~B*07:02~DRB1*04:01~DQB1*03:01	0.000287
A*25:01~C*08:02~B*14:02~DRB1*01:02~DQB1*05:01	0.000286
A*02:01~C*04:01~B*35:03~DRB1*01:01~DQB1*05:01	0.000285
A*01:01~C*17:01~B*41:01~DRB1*10:01~DQB1*05:01	0.000284
A*24:02~C*08:02~B*14:02~DRB1*07:01~DQB1*02:01	0.000283
A*02:01~C*07:04~B*35:03~DRB1*13:01~DQB1*06:03	0.000283
A*03:01~C*04:01~B*35:03~DRB1*13:02~DQB1*06:04	0.00028
A*02:01~C*05:01~B*44:02~DRB1*11:03~DQB1*03:01	0.00028
A*03:01~C*06:02~B*47:01~DRB1*15:01~DQB1*06:02	0.00028
A*01:01~C*06:02~B*57:01~DRB1*11:01~DQB1*03:01	0.000279
A*01:01~C*04:01~B*35:02~DRB1*07:01~DQB1*02:01	0.000279
A*01:01~C*07:01~B*08:01~DRB1*13:02~DQB1*06:04	0.000279
A*02:01~C*02:02~B*40:02~DRB1*13:02~DQB1*06:09	0.000279
A*24:02~C*15:05~B*07:05~DRB1*07:01~DQB1*02:01	0.000278
A*26:01~C*02:02~B*27:05~DRB1*01:01~DQB1*05:01	0.000278
A*24:02~C*12:03~B*18:01~DRB1*11:01~DQB1*03:01	0.000277
A*11:01~C*06:02~B*57:01~DRB1*07:01~DQB1*03:03	0.000277
A*68:02~C*12:03~B*38:01~DRB1*13:01~DQB1*06:03	0.000276
A*01:01~C*14:02~B*51:01~DRB1*03:01~DQB1*02:01	0.000276
A*01:01~C*12:03~B*38:01~DRB1*14:01~DQB1*05:03	0.000275
A*26:01~C*12:03~B*38:01~DRB1*15:01~DQB1*06:02	0.000275
A*03:01~C*06:02~B*37:01~DRB1*03:01~DQB1*02:01	0.000275
A*26:01~C*07:02~B*07:02~DRB1*07:01~DQB1*02:01	0.000274
A*03:01~C*07:02~B*07:02~DRB1*13:02~DQB1*06:04	0.000274
A*03:01~C*07:02~B*07:02~DRB1*15:01~DQB1*06:03	0.000273
A*24:02~C*15:06~B*51:01~DRB1*11:01~DQB1*03:01	0.000273
A*03:01~C*07:02~B*08:01~DRB1*03:01~DQB1*05:01	0.000273
A*02:01~C*15:05~B*07:05~DRB1*04:05~DQB1*02:01	0.00027
A*29:01~C*01:02~B*56:01~DRB1*11:04~DQB1*03:01	0.00027
A*11:01~C*04:01~B*44:03~DRB1*01:02~DQB1*05:01	0.00027
A*23:01~C*04:01~B*35:02~DRB1*11:04~DQB1*03:01	0.00027
A*29:01~C*16:01~B*44:03~DRB1*07:01~DQB1*02:01	0.00027
A*02:01~C*04:01~B*35:01~DRB1*14:01~DQB1*05:03	0.000268
A*02:01~C*04:01~B*35:03~DRB1*11:01~DQB1*03:01	0.000267
A*02:05~C*07:01~B*58:01~DRB1*03:01~DQB1*02:01	0.000266
A*68:01~C*07:01~B*49:01~DRB1*10:01~DQB1*05:01	0.000265
A*03:01~C*03:03~B*15:01~DRB1*04:01~DQB1*03:01	0.000265
A*66:01~C*12:03~B*38:01~DRB1*09:01~DQB1*03:03	0.000264
A*29:01~C*12:03~B*38:01~DRB1*04:02~DQB1*03:02	0.000262
A*69:01~C*12:03~B*38:01~DRB1*14:01~DQB1*05:03	0.000262
A*02:01~C*07:01~B*08:01~DRB1*15:01~DQB1*06:02	0.000262
A*03:01~C*07:01~B*08:01~DRB1*13:02~DQB1*06:09	0.000261
A*30:02~C*08:02~B*14:02~DRB1*01:02~DQB1*05:01	0.000261
A*03:02~C*12:03~B*18:01~DRB1*11:04~DQB1*03:01	0.000261
A*02:01~C*05:01~B*44:02~DRB1*11:04~DQB1*03:01	0.000259
A*29:02~C*01:02~B*56:01~DRB1*01:01~DQB1*05:01	0.000259
A*02:01~C*07:02~B*07:02~DRB1*01:01~DQB1*05:01	0.000259
A*02:01~C*03:04~B*40:01~DRB1*04:01~DQB1*03:01	0.000259
A*02:01~C*02:02~B*44:05~DRB1*16:01~DQB1*05:02	0.000259
A*01:01~C*06:02~B*57:01~DRB1*03:01~DQB1*02:01	0.000259
A*01:01~C*07:01~B*08:01~DRB1*03:01~DQB1*06:02	0.000258
A*03:01~C*07:02~B*07:02~DRB1*04:02~DQB1*03:02	0.000258
A*31:01~C*12:03~B*38:01~DRB1*04:02~DQB1*02:01	0.000257
A*29:01~C*15:05~B*07:05~DRB1*13:01~DQB1*06:03	0.000256
A*02:01~C*14:02~B*51:01~DRB1*11:01~DQB1*03:01	0.000255
A*01:01~C*12:03~B*15:01~DRB1*04:03~DQB1*03:02	0.000254
A*30:01~C*03:04~B*40:01~DRB1*12:01~DQB1*03:01	0.000254
A*32:01~C*17:01~B*41:01~DRB1*07:01~DQB1*02:01	0.000253
A*02:01~C*06:02~B*50:01~DRB1*07:01~DQB1*02:01	0.000253
A*02:01~C*05:01~B*51:01~DRB1*04:04~DQB1*03:02	0.000252
A*02:05~C*06:02~B*50:01~DRB1*01:02~DQB1*05:01	0.000251
A*66:01~C*17:01~B*35:03~DRB1*12:01~DQB1*03:01	0.00025
A*11:01~C*04:01~B*35:01~DRB1*04:04~DQB1*03:02	0.000248
A*02:01~C*04:01~B*15:01~DRB1*12:01~DQB1*03:01	0.000248
A*01:01~C*16:01~B*45:01~DRB1*13:02~DQB1*06:04	0.000248
A*29:02~C*08:02~B*14:02~DRB1*01:01~DQB1*05:01	0.000248
A*02:01~C*01:02~B*27:05~DRB1*01:03~DQB1*05:01	0.000247
A*29:02~C*17:01~B*41:02~DRB1*13:03~DQB1*03:01	0.000245
A*01:01~C*04:01~B*35:01~DRB1*13:03~DQB1*03:01	0.000244
A*29:02~C*12:03~B*38:01~DRB1*13:01~DQB1*06:03	0.000244
A*32:01~C*08:02~B*14:02~DRB1*01:02~DQB1*05:01	0.000243
A*01:01~C*06:02~B*57:01~DRB1*12:01~DQB1*03:01	0.000243
A*03:02~C*07:01~B*08:01~DRB1*01:01~DQB1*05:01	0.000243
A*24:02~C*02:02~B*44:05~DRB1*01:01~DQB1*03:01	0.000243
A*01:01~C*04:01~B*35:02~DRB1*04:03~DQB1*03:05	0.000243
A*24:02~C*02:02~B*44:05~DRB1*01:01~DQB1*05:01	0.000242
A*24:02~C*03:03~B*35:08~DRB1*07:01~DQB1*02:01	0.000242
A*03:01~C*06:02~B*37:01~DRB1*10:01~DQB1*02:01	0.000241
A*33:01~C*08:02~B*14:02~DRB1*12:01~DQB1*03:01	0.00024
A*02:01~C*08:02~B*14:02~DRB1*13:02~DQB1*06:09	0.00024
A*31:01~C*04:01~B*35:02~DRB1*04:03~DQB1*03:02	0.000238
A*33:01~C*08:02~B*14:02~DRB1*04:02~DQB1*03:02	0.000237
A*01:01~C*06:02~B*13:02~DRB1*07:01~DQB1*02:01	0.000236
A*02:02~C*17:01~B*41:01~DRB1*11:04~DQB1*03:01	0.000236
A*24:03~C*12:03~B*38:01~DRB1*13:01~DQB1*06:03	0.000236
A*24:02~C*12:03~B*38:01~DRB1*13:02~DQB1*06:04	0.000236
A*03:02~C*04:01~B*35:08~DRB1*01:02~DQB1*05:01	0.000235
A*24:02~C*05:01~B*18:01~DRB1*03:01~DQB1*02:01	0.000235
A*26:01~C*02:02~B*27:05~DRB1*04:03~DQB1*03:02	0.000234
A*03:01~C*17:01~B*41:01~DRB1*11:04~DQB1*06:03	0.000234
A*26:01~C*12:03~B*18:01~DRB1*07:01~DQB1*02:01	0.000233
A*66:01~C*02:02~B*27:02~DRB1*11:01~DQB1*03:01	0.000232
A*66:01~C*15:02~B*27:07~DRB1*11:04~DQB1*03:01	0.000232
A*23:01~C*04:01~B*44:03~DRB1*04:03~DQB1*03:05	0.000232
A*25:01~C*12:03~B*18:01~DRB1*13:01~DQB1*03:01	0.000232
A*26:01~C*05:01~B*44:02~DRB1*04:02~DQB1*03:02	0.000231
A*02:01~C*15:02~B*07:05~DRB1*04:08~DQB1*03:02	0.00023
A*01:01~C*07:01~B*08:01~DRB1*04:01~DQB1*03:01	0.00023
A*24:02~C*14:02~B*51:07~DRB1*11:01~DQB1*03:01	0.00023
A*02:01~C*02:02~B*40:02~DRB1*07:01~DQB1*02:01	0.000229
A*31:01~C*04:01~B*35:02~DRB1*04:02~DQB1*03:02	0.000229
A*02:01~C*17:01~B*41:01~DRB1*07:01~DQB1*02:01	0.000228
A*31:01~C*03:04~B*40:01~DRB1*13:02~DQB1*06:04	0.000228
A*26:01~C*12:03~B*38:01~DRB1*13:02~DQB1*06:04	0.000227
A*01:01~C*06:02~B*37:01~DRB1*01:01~DQB1*05:01	0.000227
A*29:01~C*15:05~B*07:05~DRB1*14:01~DQB1*05:03	0.000226
A*32:01~C*04:01~B*35:02~DRB1*11:04~DQB1*03:01	0.000224
A*24:02~C*07:01~B*18:01~DRB1*11:04~DQB1*03:01	0.000224
A*02:05~C*03:02~B*58:01~DRB1*04:03~DQB1*03:02	0.000224
A*11:01~C*07:01~B*49:01~DRB1*13:01~DQB1*06:03	0.000224
A*29:02~C*16:01~B*44:03~DRB1*04:04~DQB1*03:02	0.000224
A*68:01~C*04:01~B*44:03~DRB1*01:01~DQB1*05:01	0.000223
A*02:01~C*02:02~B*27:05~DRB1*13:01~DQB1*06:03	0.000222
A*02:01~C*07:01~B*58:01~DRB1*13:02~DQB1*06:09	0.000221
A*32:01~C*12:02~B*52:01~DRB1*11:04~DQB1*03:01	0.00022
A*24:02~C*05:01~B*44:02~DRB1*13:01~DQB1*06:03	0.00022
A*02:05~C*06:02~B*50:01~DRB1*13:01~DQB1*06:03	0.000219
A*01:01~C*04:01~B*53:01~DRB1*03:01~DQB1*02:01	0.000219
A*24:02~C*02:02~B*27:02~DRB1*11:01~DQB1*03:01	0.000219
A*03:01~C*15:02~B*51:01~DRB1*12:01~DQB1*03:01	0.000219
A*01:01~C*01:02~B*56:01~DRB1*01:01~DQB1*05:01	0.000218
A*11:01~C*07:04~B*44:02~DRB1*03:01~DQB1*02:01	0.000217
A*03:01~C*12:03~B*38:01~DRB1*03:01~DQB1*02:01	0.000217
A*02:01~C*12:02~B*52:01~DRB1*13:02~DQB1*06:09	0.000217
A*02:01~C*12:03~B*18:01~DRB1*15:01~DQB1*06:02	0.000216
A*03:02~C*07:02~B*51:01~DRB1*04:05~DQB1*03:02	0.000216
A*01:01~C*04:01~B*44:03~DRB1*01:02~DQB1*05:01	0.000216
A*02:06~C*03:03~B*27:05~DRB1*04:01~DQB1*03:02	0.000215
A*26:01~C*12:03~B*38:01~DRB1*01:01~DQB1*05:01	0.000215
A*68:01~C*07:04~B*44:02~DRB1*01:01~DQB1*05:01	0.000214
A*24:02~C*04:01~B*35:02~DRB1*01:02~DQB1*05:01	0.000214
A*02:01~C*08:03~B*48:01~DRB1*04:03~DQB1*03:04	0.000214
A*01:01~C*06:02~B*57:01~DRB1*14:01~DQB1*05:03	0.000214
A*02:01~C*12:03~B*39:01~DRB1*11:01~DQB1*03:01	0.000214
A*69:01~C*12:03~B*18:01~DRB1*11:04~DQB1*03:01	0.000213
A*02:01~C*12:02~B*52:01~DRB1*11:04~DQB1*03:01	0.000213
A*68:01~C*12:03~B*18:01~DRB1*12:01~DQB1*03:01	0.000213
A*03:01~C*15:02~B*40:02~DRB1*11:04~DQB1*03:01	0.000213
A*11:01~C*04:01~B*35:01~DRB1*04:02~DQB1*03:01	0.000212
A*66:01~C*12:03~B*38:01~DRB1*04:03~DQB1*03:05	0.000212
A*02:05~C*06:02~B*37:01~DRB1*04:06~DQB1*04:02	0.000212
A*02:01~C*04:01~B*35:01~DRB1*13:02~DQB1*06:09	0.000212
A*02:05~C*16:01~B*44:03~DRB1*07:01~DQB1*03:03	0.000211
A*24:02~C*16:04~B*44:02~DRB1*01:01~DQB1*03:01	0.000211
A*33:01~C*08:02~B*14:02~DRB1*13:01~DQB1*06:03	0.000211
A*02:01~C*05:01~B*44:02~DRB1*01:01~DQB1*05:01	0.00021
A*02:01~C*12:03~B*39:06~DRB1*16:01~DQB1*05:02	0.000209
A*11:01~C*07:01~B*18:01~DRB1*11:04~DQB1*03:01	0.000209
A*24:02~C*02:02~B*40:02~DRB1*11:01~DQB1*03:01	0.000209
A*02:01~C*06:02~B*37:01~DRB1*15:01~DQB1*06:02	0.000209
A*02:01~C*12:02~B*52:01~DRB1*03:01~DQB1*03:01	0.000208
A*24:02~C*16:04~B*44:02~DRB1*04:02~DQB1*03:02	0.000208
A*24:03~C*04:01~B*35:01~DRB1*13:02~DQB1*06:09	0.000208
A*33:01~C*08:02~B*14:02~DRB1*11:01~DQB1*03:01	0.000207
A*24:02~C*14:02~B*51:01~DRB1*07:01~DQB1*02:01	0.000206
A*02:01~C*01:02~B*51:01~DRB1*07:01~DQB1*02:01	0.000206
A*31:01~C*07:01~B*41:01~DRB1*13:05~DQB1*03:01	0.000206
A*23:01~C*17:01~B*41:02~DRB1*11:01~DQB1*03:01	0.000206
A*68:01~C*04:01~B*35:03~DRB1*11:01~DQB1*03:01	0.000205
A*02:01~C*17:01~B*41:01~DRB1*13:01~DQB1*06:03	0.000205
A*69:01~C*12:03~B*18:01~DRB1*01:02~DQB1*05:01	0.000205
A*11:01~C*04:01~B*13:02~DRB1*07:01~DQB1*02:01	0.000204
A*11:01~C*14:02~B*51:01~DRB1*09:01~DQB1*03:03	0.000203
A*68:01~C*08:02~B*14:02~DRB1*13:02~DQB1*06:09	0.000203
A*11:01~C*04:01~B*35:02~DRB1*11:01~DQB1*03:01	0.000203
A*68:01~C*04:01~B*35:03~DRB1*11:04~DQB1*03:01	0.000203
A*01:01~C*04:01~B*51:01~DRB1*11:03~DQB1*03:01	0.000202
A*02:01~C*04:01~B*35:03~DRB1*08:01~DQB1*04:02	0.000202
A*03:01~C*07:01~B*15:17~DRB1*13:02~DQB1*06:09	0.000201
A*03:02~C*01:02~B*51:01~DRB1*07:01~DQB1*02:01	0.000201
A*01:01~C*06:02~B*49:01~DRB1*11:01~DQB1*03:01	0.000201
A*30:02~C*05:01~B*44:02~DRB1*11:01~DQB1*03:01	0.000201
A*32:01~C*06:02~B*50:01~DRB1*07:01~DQB1*02:01	0.000201
A*23:01~C*03:04~B*40:02~DRB1*11:04~DQB1*03:01	0.0002
A*33:03~C*03:02~B*58:01~DRB1*04:03~DQB1*03:02	0.0002
A*29:02~C*16:01~B*15:03~DRB1*07:01~DQB1*02:01	0.0002
A*31:01~C*03:04~B*40:01~DRB1*12:01~DQB1*03:01	0.0002
A*30:04~C*17:01~B*41:01~DRB1*04:05~DQB1*02:01	0.0002
A*29:01~C*07:02~B*07:02~DRB1*16:01~DQB1*05:02	0.0002
A*24:02~C*08:02~B*14:02~DRB1*04:03~DQB1*03:05	0.0002
A*03:01~C*08:02~B*14:02~DRB1*11:01~DQB1*03:01	0.000199
A*26:01~C*03:03~B*55:01~DRB1*11:04~DQB1*03:01	0.000199
A*32:01~C*12:03~B*38:01~DRB1*13:01~DQB1*06:03	0.000198
A*02:01~C*04:01~B*15:01~DRB1*01:01~DQB1*05:01	0.000198
A*24:02~C*03:04~B*40:01~DRB1*01:01~DQB1*05:01	0.000197
A*32:01~C*07:01~B*49:01~DRB1*11:04~DQB1*03:01	0.000197
A*30:02~C*04:01~B*53:01~DRB1*11:01~DQB1*03:01	0.000196
A*02:01~C*04:01~B*38:01~DRB1*04:02~DQB1*03:02	0.000194
A*01:01~C*07:01~B*58:01~DRB1*04:02~DQB1*03:02	0.000194
A*02:01~C*07:02~B*07:02~DRB1*11:01~DQB1*06:02	0.000194
A*24:02~C*08:02~B*14:02~DRB1*13:02~DQB1*06:09	0.000194
A*01:01~C*06:02~B*57:01~DRB1*16:02~DQB1*05:02	0.000193
A*01:01~C*15:05~B*07:05~DRB1*04:05~DQB1*03:02	0.000192
A*26:01~C*01:02~B*55:01~DRB1*11:01~DQB1*03:01	0.000191
A*26:01~C*04:01~B*35:01~DRB1*07:01~DQB1*02:01	0.000189
A*33:01~C*17:01~B*41:02~DRB1*11:04~DQB1*06:03	0.000189
A*29:02~C*07:01~B*58:01~DRB1*04:04~DQB1*02:01	0.000189
A*24:02~C*12:03~B*35:03~DRB1*14:01~DQB1*05:03	0.000189
A*02:05~C*06:02~B*57:01~DRB1*11:04~DQB1*06:03	0.000188
A*26:01~C*01:02~B*56:01~DRB1*01:01~DQB1*05:01	0.000188
A*30:02~C*02:02~B*37:02~DRB1*11:01~DQB1*03:01	0.000188
A*02:01~C*03:03~B*15:01~DRB1*08:01~DQB1*03:01	0.000187
A*01:01~C*05:01~B*44:02~DRB1*03:01~DQB1*02:01	0.000187
A*26:01~C*04:01~B*35:01~DRB1*11:04~DQB1*03:01	0.000187
A*01:01~C*02:02~B*44:03~DRB1*01:02~DQB1*05:01	0.000186
A*11:01~C*15:02~B*51:01~DRB1*04:04~DQB1*03:02	0.000186
A*29:02~C*04:01~B*44:03~DRB1*07:01~DQB1*02:01	0.000186
A*03:02~C*07:01~B*08:01~DRB1*01:02~DQB1*05:01	0.000186
A*32:01~C*15:02~B*51:01~DRB1*11:04~DQB1*03:01	0.000186
A*68:02~C*08:02~B*14:01~DRB1*01:02~DQB1*05:01	0.000186
A*02:01~C*04:01~B*35:03~DRB1*11:04~DQB1*03:01	0.000185
A*02:05~C*06:02~B*50:02~DRB1*04:06~DQB1*04:02	0.000185
A*30:01~C*17:01~B*41:01~DRB1*11:04~DQB1*03:01	0.000184
A*11:01~C*01:02~B*27:05~DRB1*01:01~DQB1*05:01	0.000183
A*33:03~C*07:01~B*49:01~DRB1*11:01~DQB1*03:01	0.000183
A*26:01~C*14:02~B*51:01~DRB1*14:01~DQB1*05:03	0.000182
A*02:01~C*07:01~B*08:01~DRB1*04:04~DQB1*03:02	0.000182
A*03:01~C*04:01~B*35:02~DRB1*11:04~DQB1*06:03	0.000181
A*03:02~C*03:03~B*55:01~DRB1*14:01~DQB1*05:03	0.000181
A*68:01~C*07:02~B*52:01~DRB1*04:04~DQB1*03:02	0.000181
A*26:01~C*05:01~B*07:02~DRB1*15:01~DQB1*06:02	0.00018
A*01:01~C*04:01~B*35:01~DRB1*11:04~DQB1*03:01	0.00018
A*02:01~C*06:02~B*57:01~DRB1*07:01~DQB1*02:01	0.000179
A*02:05~C*06:02~B*50:01~DRB1*03:01~DQB1*02:01	0.000179
A*02:01~C*01:02~B*51:01~DRB1*07:01~DQB1*03:03	0.000179
A*01:01~C*16:04~B*44:02~DRB1*11:01~DQB1*03:01	0.000179
A*23:01~C*12:03~B*38:01~DRB1*04:02~DQB1*03:02	0.000179
A*11:01~C*15:02~B*51:01~DRB1*11:04~DQB1*03:01	0.000178
A*23:01~C*07:01~B*49:01~DRB1*07:01~DQB1*02:01	0.000178
A*33:03~C*07:01~B*44:03~DRB1*07:01~DQB1*02:01	0.000178
A*33:01~C*07:01~B*44:03~DRB1*07:01~DQB1*02:01	0.000178
A*24:02~C*04:01~B*55:01~DRB1*15:01~DQB1*06:02	0.000178
A*02:01~C*07:04~B*44:02~DRB1*13:01~DQB1*03:01	0.000178
A*23:01~C*07:01~B*49:01~DRB1*14:01~DQB1*05:03	0.000177
A*03:01~C*15:02~B*51:01~DRB1*04:02~DQB1*03:02	0.000177
A*11:09~C*01:02~B*27:05~DRB1*01:01~DQB1*05:01	0.000177
A*03:01~C*17:01~B*41:01~DRB1*04:04~DQB1*03:02	0.000175
A*24:03~C*03:03~B*35:01~DRB1*04:03~DQB1*03:02	0.000175
A*01:01~C*07:02~B*07:02~DRB1*11:04~DQB1*03:01	0.000175
A*24:02~C*04:01~B*35:03~DRB1*13:01~DQB1*06:03	0.000174
A*33:03~C*08:02~B*14:01~DRB1*01:02~DQB1*05:01	0.000174
A*24:03~C*07:02~B*08:01~DRB1*03:01~DQB1*02:01	0.000174
A*02:05~C*04:01~B*44:03~DRB1*16:01~DQB1*05:02	0.000174
A*02:01~C*05:01~B*44:02~DRB1*13:02~DQB1*06:03	0.000173
A*23:01~C*17:01~B*41:01~DRB1*07:01~DQB1*02:01	0.000173
A*66:01~C*17:01~B*41:02~DRB1*03:01~DQB1*04:02	0.000173
A*68:01~C*06:02~B*35:01~DRB1*11:04~DQB1*03:01	0.000173
A*11:01~C*04:01~B*35:01~DRB1*04:04~DQB1*04:02	0.000172
A*26:01~C*15:05~B*07:05~DRB1*04:05~DQB1*03:02	0.000172
A*03:01~C*04:01~B*35:03~DRB1*11:04~DQB1*06:02	0.000172
A*01:01~C*07:01~B*08:01~DRB1*01:01~DQB1*05:01	0.000172
A*32:01~C*08:02~B*14:01~DRB1*07:01~DQB1*02:01	0.000171
A*02:01~C*07:01~B*18:01~DRB1*04:04~DQB1*03:02	0.000171
A*03:01~C*12:03~B*35:03~DRB1*11:01~DQB1*03:01	0.00017
A*11:01~C*04:01~B*35:01~DRB1*11:01~DQB1*03:01	0.00017
A*30:02~C*07:01~B*58:01~DRB1*03:01~DQB1*02:01	0.00017
A*24:03~C*06:02~B*50:01~DRB1*07:01~DQB1*02:01	0.00017
A*32:01~C*07:02~B*07:02~DRB1*01:01~DQB1*05:01	0.000169
A*23:01~C*08:02~B*14:02~DRB1*07:01~DQB1*02:01	0.000169
A*31:01~C*01:02~B*55:01~DRB1*16:01~DQB1*05:02	0.000169
A*03:01~C*03:03~B*55:01~DRB1*11:01~DQB1*03:01	0.000169
A*26:01~C*12:03~B*38:01~DRB1*04:04~DQB1*03:02	0.000167
A*02:01~C*07:02~B*39:06~DRB1*08:01~DQB1*03:01	0.000167
A*02:01~C*04:01~B*35:03~DRB1*08:03~DQB1*03:01	0.000167
A*02:01~C*12:02~B*52:01~DRB1*13:01~DQB1*06:03	0.000167
A*03:01~C*07:02~B*07:02~DRB1*03:01~DQB1*02:01	0.000166
A*01:01~C*06:02~B*37:01~DRB1*15:01~DQB1*06:02	0.000166
A*26:01~C*04:01~B*35:02~DRB1*16:02~DQB1*05:02	0.000165
A*02:05~C*12:03~B*38:01~DRB1*07:01~DQB1*02:01	0.000165
A*11:01~C*12:03~B*35:03~DRB1*13:01~DQB1*06:04	0.000165
A*26:01~C*06:02~B*57:03~DRB1*11:04~DQB1*03:01	0.000165
A*02:01~C*17:01~B*41:01~DRB1*04:04~DQB1*04:02	0.000165
A*01:01~C*06:02~B*35:01~DRB1*15:01~DQB1*06:03	0.000165
A*03:01~C*12:03~B*38:01~DRB1*04:03~DQB1*03:02	0.000165
A*01:01~C*06:02~B*37:01~DRB1*11:01~DQB1*03:01	0.000165
A*24:03~C*12:03~B*38:01~DRB1*07:01~DQB1*02:01	0.000165
A*69:01~C*01:02~B*55:01~DRB1*04:02~DQB1*03:02	0.000164
A*02:01~C*16:01~B*51:01~DRB1*11:02~DQB1*03:01	0.000164
A*11:01~C*17:01~B*41:02~DRB1*13:02~DQB1*06:04	0.000164
A*02:01~C*04:01~B*35:03~DRB1*07:01~DQB1*03:03	0.000164
A*03:01~C*07:02~B*07:02~DRB1*01:03~DQB1*05:01	0.000163
A*23:01~C*07:01~B*49:01~DRB1*15:01~DQB1*06:02	0.000163
A*11:01~C*03:03~B*55:01~DRB1*07:01~DQB1*02:01	0.000163
A*11:01~C*03:04~B*40:01~DRB1*13:02~DQB1*06:04	0.000163
A*01:01~C*07:01~B*15:17~DRB1*13:01~DQB1*06:04	0.000163
A*11:01~C*03:03~B*55:01~DRB1*13:02~DQB1*06:04	0.000162
A*29:01~C*16:01~B*44:03~DRB1*04:01~DQB1*03:01	0.000162
A*68:02~C*06:02~B*57:01~DRB1*13:05~DQB1*03:01	0.000162
A*30:02~C*03:03~B*55:01~DRB1*11:01~DQB1*04:02	0.000162
A*02:01~C*07:02~B*07:02~DRB1*12:01~DQB1*06:03	0.000162
A*30:02~C*05:01~B*18:01~DRB1*16:01~DQB1*05:02	0.000161
A*68:01~C*06:02~B*57:01~DRB1*16:01~DQB1*05:02	0.000161
A*24:02~C*01:02~B*35:02~DRB1*11:04~DQB1*03:01	0.000161
A*24:02~C*04:01~B*35:02~DRB1*04:03~DQB1*03:05	0.00016
A*03:01~C*02:02~B*44:05~DRB1*11:04~DQB1*03:01	0.00016
A*29:01~C*14:02~B*51:01~DRB1*15:01~DQB1*06:02	0.00016
A*03:01~C*04:01~B*35:03~DRB1*15:01~DQB1*06:02	0.000159
A*24:02~C*06:02~B*50:01~DRB1*11:04~DQB1*03:01	0.000159
A*02:01~C*04:01~B*35:03~DRB1*07:01~DQB1*02:01	0.000159
A*02:01~C*17:01~B*41:01~DRB1*10:01~DQB1*05:01	0.000159
A*33:01~C*12:03~B*35:03~DRB1*04:08~DQB1*03:04	0.000158
A*68:01~C*14:02~B*35:01~DRB1*01:01~DQB1*05:01	0.000158
A*01:01~C*15:05~B*35:01~DRB1*15:02~DQB1*06:01	0.000158
A*01:01~C*12:02~B*52:01~DRB1*07:01~DQB1*02:01	0.000158
A*02:01~C*07:02~B*39:01~DRB1*03:01~DQB1*02:01	0.000158
A*02:05~C*12:03~B*38:01~DRB1*04:02~DQB1*03:02	0.000158
A*24:02~C*07:01~B*49:01~DRB1*11:04~DQB1*03:01	0.000157
A*02:01~C*04:01~B*35:03~DRB1*04:04~DQB1*03:02	0.000157
A*01:01~C*07:01~B*49:01~DRB1*07:01~DQB1*02:01	0.000157
A*01:01~C*07:01~B*18:01~DRB1*03:01~DQB1*02:01	0.000157
A*33:01~C*04:01~B*35:08~DRB1*10:01~DQB1*05:01	0.000157
A*30:01~C*04:01~B*35:02~DRB1*12:01~DQB1*06:03	0.000156
A*24:02~C*07:02~B*39:06~DRB1*08:01~DQB1*04:02	0.000156
A*24:02~C*15:02~B*40:06~DRB1*15:01~DQB1*06:01	0.000156
A*02:01~C*14:02~B*15:16~DRB1*08:01~DQB1*04:02	0.000156
A*29:01~C*16:01~B*35:01~DRB1*04:07~DQB1*03:01	0.000155
A*29:01~C*15:02~B*07:05~DRB1*15:02~DQB1*06:01	0.000155
A*26:01~C*17:01~B*41:02~DRB1*11:04~DQB1*03:01	0.000155
A*02:01~C*12:03~B*39:01~DRB1*15:01~DQB1*06:02	0.000154
A*02:01~C*02:02~B*40:02~DRB1*04:02~DQB1*03:02	0.000154
A*30:01~C*06:02~B*13:02~DRB1*11:01~DQB1*06:03	0.000154
A*32:01~C*07:02~B*07:02~DRB1*15:02~DQB1*06:01	0.000154
A*03:01~C*12:03~B*38:01~DRB1*11:04~DQB1*03:01	0.000154
A*30:01~C*02:02~B*18:01~DRB1*11:04~DQB1*03:01	0.000153
A*24:02~C*03:03~B*35:08~DRB1*04:03~DQB1*03:02	0.000153
A*31:01~C*02:02~B*27:05~DRB1*04:01~DQB1*03:02	0.000153
A*24:02~C*02:02~B*44:02~DRB1*07:01~DQB1*02:01	0.000153
A*02:01~C*02:02~B*15:01~DRB1*15:01~DQB1*06:02	0.000153
A*02:01~C*04:01~B*35:03~DRB1*01:02~DQB1*05:01	0.000153
A*03:02~C*08:02~B*14:02~DRB1*01:02~DQB1*05:01	0.000153
A*03:01~C*07:04~B*44:02~DRB1*13:03~DQB1*03:01	0.000152
A*24:02~C*08:02~B*14:02~DRB1*11:04~DQB1*03:01	0.000152
A*03:02~C*04:01~B*35:08~DRB1*07:01~DQB1*03:03	0.000152
A*02:01~C*07:01~B*18:01~DRB1*10:01~DQB1*05:01	0.000152
A*02:01~C*03:03~B*15:01~DRB1*04:01~DQB1*03:01	0.000152
A*26:01~C*03:04~B*40:01~DRB1*12:01~DQB1*03:01	0.000152
A*24:02~C*12:03~B*38:01~DRB1*03:01~DQB1*02:01	0.000151
A*02:01~C*07:02~B*07:02~DRB1*14:01~DQB1*05:03	0.000151
A*02:01~C*12:03~B*38:01~DRB1*15:02~DQB1*06:01	0.000151
A*03:01~C*01:02~B*51:01~DRB1*11:01~DQB1*03:01	0.000151
A*24:02~C*02:02~B*14:02~DRB1*11:04~DQB1*03:01	0.00015
A*02:01~C*04:01~B*35:03~DRB1*03:01~DQB1*02:01	0.00015
A*29:02~C*16:01~B*44:03~DRB1*04:01~DQB1*03:01	0.000149
A*02:01~C*12:02~B*52:01~DRB1*04:02~DQB1*03:02	0.000149
A*02:01~C*06:02~B*13:02~DRB1*04:01~DQB1*03:01	0.000148
A*24:07~C*16:04~B*44:02~DRB1*11:04~DQB1*03:01	0.000148
A*11:01~C*02:02~B*14:02~DRB1*01:02~DQB1*05:01	0.000147
A*68:02~C*08:02~B*14:02~DRB1*11:04~DQB1*03:01	0.000147
A*24:02~C*12:03~B*35:03~DRB1*13:01~DQB1*06:03	0.000147
A*33:03~C*12:03~B*18:01~DRB1*07:01~DQB1*02:01	0.000147
A*29:02~C*16:01~B*44:03~DRB1*04:02~DQB1*03:02	0.000146
A*29:01~C*07:01~B*15:17~DRB1*13:02~DQB1*06:04	0.000145
A*23:01~C*07:01~B*58:01~DRB1*13:02~DQB1*06:03	0.000145
A*24:03~C*12:02~B*52:01~DRB1*07:01~DQB1*02:01	0.000145
A*03:01~C*08:02~B*14:01~DRB1*01:02~DQB1*05:01	0.000144
A*11:01~C*12:02~B*52:01~DRB1*13:02~DQB1*03:01	0.000144
A*02:06~C*03:03~B*27:05~DRB1*15:01~DQB1*06:02	0.000144
A*02:01~C*07:02~B*08:01~DRB1*03:01~DQB1*03:01	0.000144
A*68:01~C*03:03~B*55:01~DRB1*11:01~DQB1*06:03	0.000143
A*23:01~C*05:01~B*18:01~DRB1*03:01~DQB1*02:01	0.000143
A*02:01~C*07:01~B*15:01~DRB1*13:01~DQB1*06:03	0.000143
A*02:01~C*03:03~B*15:01~DRB1*13:01~DQB1*03:01	0.000143
A*02:01~C*03:04~B*15:01~DRB1*13:01~DQB1*06:03	0.000143
A*02:01~C*03:03~B*15:01~DRB1*13:02~DQB1*06:04	0.000143
A*29:01~C*15:05~B*07:05~DRB1*12:01~DQB1*03:01	0.000142
A*01:01~C*04:01~B*35:02~DRB1*15:02~DQB1*06:01	0.000141
A*01:01~C*07:02~B*35:01~DRB1*01:01~DQB1*05:01	0.000141
A*68:01~C*06:02~B*50:01~DRB1*03:01~DQB1*02:01	0.000141
A*02:01~C*02:02~B*27:02~DRB1*13:01~DQB1*06:03	0.00014
A*01:01~C*02:02~B*51:01~DRB1*11:04~DQB1*03:01	0.00014
A*02:01~C*06:02~B*57:01~DRB1*15:01~DQB1*03:01	0.00014
A*33:03~C*03:02~B*58:01~DRB1*03:01~DQB1*06:02	0.00014
A*02:05~C*07:01~B*41:01~DRB1*01:02~DQB1*05:01	0.000139
A*01:01~C*05:01~B*44:02~DRB1*11:01~DQB1*03:01	0.000139
A*01:01~C*04:01~B*35:03~DRB1*13:02~DQB1*06:04	0.000139
A*02:05~C*06:02~B*44:02~DRB1*10:01~DQB1*05:01	0.000138
A*69:01~C*16:02~B*51:01~DRB1*04:03~DQB1*03:02	0.000138
A*02:05~C*12:03~B*38:01~DRB1*11:03~DQB1*03:01	0.000138
A*24:02~C*16:04~B*44:02~DRB1*13:01~DQB1*06:03	0.000138
A*03:01~C*06:02~B*37:01~DRB1*13:02~DQB1*06:09	0.000137
A*02:01~C*17:01~B*41:02~DRB1*13:02~DQB1*06:04	0.000137
A*32:01~C*05:01~B*44:02~DRB1*11:01~DQB1*03:01	0.000137
A*32:01~C*05:01~B*44:02~DRB1*11:04~DQB1*03:01	0.000137
A*02:01~C*04:01~B*35:01~DRB1*07:01~DQB1*02:01	0.000136
A*24:02~C*06:02~B*57:01~DRB1*07:01~DQB1*03:03	0.000136
A*66:01~C*04:01~B*35:08~DRB1*04:03~DQB1*03:02	0.000136
A*66:01~C*07:02~B*39:06~DRB1*11:04~DQB1*03:01	0.000135
A*03:01~C*06:02~B*50:02~DRB1*04:06~DQB1*04:02	0.000135
A*02:05~C*06:02~B*51:01~DRB1*04:02~DQB1*03:02	0.000135
A*24:02~C*16:01~B*44:03~DRB1*01:02~DQB1*05:01	0.000135
A*02:01~C*17:01~B*41:02~DRB1*13:03~DQB1*05:02	0.000135
A*03:01~C*06:02~B*13:02~DRB1*13:01~DQB1*06:03	0.000134
A*03:01~C*07:04~B*15:01~DRB1*11:04~DQB1*03:01	0.000134
A*29:02~C*16:01~B*44:03~DRB1*03:01~DQB1*02:01	0.000134
A*03:01~C*06:02~B*37:01~DRB1*10:01~DQB1*05:01	0.000133
A*03:01~C*07:01~B*18:01~DRB1*12:01~DQB1*03:01	0.000133
A*01:01~C*07:01~B*08:01~DRB1*04:08~DQB1*03:01	0.000132
A*66:01~C*12:03~B*38:01~DRB1*09:01~DQB1*05:01	0.000132
A*32:01~C*05:01~B*44:02~DRB1*12:01~DQB1*03:01	0.000131
A*11:01~C*12:02~B*52:01~DRB1*15:02~DQB1*03:02	0.00013
A*32:01~C*12:03~B*38:01~DRB1*04:02~DQB1*03:02	0.00013
A*02:01~C*04:01~B*15:01~DRB1*09:01~DQB1*03:03	0.00013
A*25:01~C*12:03~B*18:01~DRB1*15:01~DQB1*06:16	0.000129
A*30:01~C*06:02~B*13:02~DRB1*07:01~DQB1*03:03	0.000129
A*25:01~C*12:03~B*18:01~DRB1*15:01~DQB1*05:01	0.000129
A*11:01~C*07:04~B*44:02~DRB1*01:01~DQB1*05:01	0.000129
A*01:01~C*07:01~B*58:01~DRB1*01:02~DQB1*05:01	0.000128
A*01:01~C*04:01~B*35:02~DRB1*07:01~DQB1*03:03	0.000128
A*02:01~C*02:02~B*40:02~DRB1*13:02~DQB1*06:04	0.000128
A*01:01~C*12:03~B*38:01~DRB1*13:02~DQB1*06:09	0.000128
A*66:01~C*17:01~B*41:02~DRB1*04:01~DQB1*03:02	0.000127
A*31:01~C*04:01~B*35:02~DRB1*04:03~DQB1*03:01	0.000127
A*02:01~C*07:01~B*15:17~DRB1*11:04~DQB1*06:02	0.000127
A*02:01~C*15:02~B*51:01~DRB1*04:04~DQB1*03:02	0.000126
A*03:01~C*06:02~B*35:03~DRB1*16:05~DQB1*05:02	0.000126
A*26:01~C*12:02~B*52:01~DRB1*13:02~DQB1*06:09	0.000126
A*24:02~C*04:01~B*35:02~DRB1*12:01~DQB1*03:01	0.000126
A*02:01~C*16:01~B*45:01~DRB1*07:01~DQB1*02:01	0.000125
A*02:01~C*16:01~B*45:01~DRB1*07:01~DQB1*03:03	0.000125
A*02:01~C*17:01~B*41:02~DRB1*13:03~DQB1*02:01	0.000125
A*29:02~C*04:01~B*35:01~DRB1*04:02~DQB1*02:01	0.000125
A*02:01~C*02:02~B*40:02~DRB1*04:01~DQB1*03:02	0.000125
A*24:02~C*01:02~B*27:05~DRB1*01:01~DQB1*05:01	0.000125
A*24:02~C*12:03~B*38:01~DRB1*13:02~DQB1*06:09	0.000124
A*02:01~C*05:01~B*44:02~DRB1*04:01~DQB1*03:02	0.000124
A*25:01~C*12:03~B*18:01~DRB1*12:01~DQB1*03:01	0.000124
A*11:01~C*03:04~B*40:02~DRB1*13:02~DQB1*06:03	0.000124
A*69:01~C*01:02~B*55:01~DRB1*13:02~DQB1*06:09	0.000124
A*02:05~C*12:03~B*38:01~DRB1*11:11~DQB1*03:01	0.000124
A*02:01~C*12:03~B*38:01~DRB1*13:02~DQB1*06:04	0.000124
A*11:01~C*15:02~B*51:01~DRB1*13:02~DQB1*06:03	0.000124
A*26:01~C*12:03~B*38:01~DRB1*04:01~DQB1*02:01	0.000123
A*31:01~C*12:03~B*38:01~DRB1*11:01~DQB1*03:01	0.000123
A*02:01~C*06:02~B*13:02~DRB1*13:02~DQB1*06:09	0.000123
A*26:01~C*12:03~B*35:01~DRB1*04:08~DQB1*03:04	0.000123
A*03:01~C*17:01~B*41:01~DRB1*04:03~DQB1*03:02	0.000123
A*03:01~C*07:01~B*18:01~DRB1*14:01~DQB1*05:50	0.000122
A*02:01~C*01:02~B*51:01~DRB1*08:01~DQB1*04:02	0.000122
A*29:02~C*12:02~B*52:01~DRB1*15:02~DQB1*06:01	0.000122
A*26:01~C*12:03~B*38:01~DRB1*13:01~DQB1*06:09	0.000122
A*01:01~C*05:01~B*44:02~DRB1*04:01~DQB1*03:01	0.000122
A*03:01~C*07:02~B*07:02~DRB1*04:07~DQB1*03:01	0.000121
A*03:01~C*08:02~B*14:02~DRB1*01:01~DQB1*05:01	0.000121
A*11:01~C*08:02~B*14:02~DRB1*13:02~DQB1*06:09	0.000121
A*32:01~C*02:02~B*40:02~DRB1*13:02~DQB1*06:04	0.000121
A*24:02~C*17:01~B*41:01~DRB1*13:02~DQB1*06:03	0.00012
A*68:02~C*08:02~B*14:02~DRB1*01:01~DQB1*05:01	0.00012
A*02:01~C*12:03~B*39:01~DRB1*13:01~DQB1*06:03	0.00012
A*02:01~C*14:02~B*15:16~DRB1*04:04~DQB1*03:01	0.00012
A*02:05~C*06:02~B*50:01~DRB1*04:05~DQB1*02:01	0.00012
A*01:01~C*04:01~B*53:01~DRB1*13:02~DQB1*06:04	0.00012
A*69:01~C*01:02~B*55:01~DRB1*13:05~DQB1*03:01	0.000119
A*03:01~C*15:02~B*51:01~DRB1*11:04~DQB1*03:01	0.000119
A*24:02~C*07:01~B*15:17~DRB1*12:01~DQB1*06:02	0.000119
A*30:02~C*02:02~B*37:02~DRB1*12:01~DQB1*03:05	0.000119
A*01:01~C*07:01~B*58:01~DRB1*11:04~DQB1*03:01	0.000119
A*03:01~C*07:02~B*39:01~DRB1*08:01~DQB1*04:02	0.000119
A*66:01~C*17:01~B*41:02~DRB1*11:04~DQB1*06:03	0.000119
A*11:01~C*12:03~B*38:01~DRB1*11:01~DQB1*03:01	0.000118
A*01:01~C*07:01~B*08:01~DRB1*04:03~DQB1*03:02	0.000118
A*26:01~C*04:01~B*53:01~DRB1*11:04~DQB1*03:01	0.000118
A*26:01~C*12:03~B*38:09~DRB1*04:02~DQB1*03:02	0.000117
A*23:01~C*07:01~B*49:01~DRB1*13:02~DQB1*06:09	0.000117
A*32:01~C*02:02~B*40:02~DRB1*13:01~DQB1*06:03	0.000117
A*02:01~C*14:02~B*51:01~DRB1*08:03~DQB1*03:01	0.000117
A*01:01~C*12:03~B*38:01~DRB1*16:01~DQB1*05:02	0.000117
A*24:02~C*05:01~B*44:02~DRB1*04:01~DQB1*03:01	0.000117
A*11:01~C*04:01~B*35:01~DRB1*07:01~DQB1*02:01	0.000117
A*01:01~C*01:02~B*07:02~DRB1*07:01~DQB1*02:01	0.000116
A*02:01~C*08:02~B*14:02~DRB1*04:02~DQB1*03:02	0.000116
A*02:05~C*06:02~B*50:01~DRB1*04:02~DQB1*03:02	0.000116
A*30:01~C*06:02~B*13:02~DRB1*01:01~DQB1*05:01	0.000116
A*30:01~C*06:02~B*13:02~DRB1*13:05~DQB1*03:01	0.000116
A*11:01~C*12:03~B*35:01~DRB1*04:08~DQB1*03:01	0.000116
A*03:01~C*06:02~B*40:02~DRB1*13:05~DQB1*03:01	0.000115
A*01:01~C*07:01~B*08:01~DRB1*11:04~DQB1*06:03	0.000115
A*26:01~C*12:03~B*38:01~DRB1*03:01~DQB1*02:01	0.000115
A*02:05~C*12:03~B*38:01~DRB1*11:04~DQB1*03:01	0.000115
A*11:01~C*07:01~B*15:17~DRB1*16:02~DQB1*05:02	0.000115
A*03:01~C*08:02~B*14:02~DRB1*13:02~DQB1*05:01	0.000115
A*03:01~C*08:02~B*14:02~DRB1*13:02~DQB1*06:04	0.000115
A*01:01~C*07:02~B*07:02~DRB1*04:01~DQB1*03:02	0.000115
A*23:01~C*07:01~B*15:17~DRB1*11:04~DQB1*06:03	0.000114
A*69:01~C*01:02~B*55:01~DRB1*10:01~DQB1*05:01	0.000114
A*01:01~C*06:02~B*37:01~DRB1*04:04~DQB1*03:02	0.000114
A*11:01~C*12:02~B*52:01~DRB1*01:02~DQB1*05:01	0.000114
A*02:01~C*07:01~B*49:01~DRB1*11:01~DQB1*03:01	0.000114
A*26:01~C*04:01~B*35:02~DRB1*04:03~DQB1*03:05	0.000113
A*31:20~C*08:02~B*14:02~DRB1*01:02~DQB1*05:01	0.000113
A*02:05~C*04:01~B*35:02~DRB1*11:01~DQB1*03:01	0.000113
A*01:01~C*12:02~B*52:01~DRB1*13:02~DQB1*03:02	0.000113
A*01:01~C*07:02~B*44:03~DRB1*13:02~DQB1*05:01	0.000112
A*11:01~C*15:02~B*51:01~DRB1*14:01~DQB1*05:03	0.000112
A*26:01~C*14:02~B*51:01~DRB1*07:01~DQB1*02:01	0.000111
A*02:01~C*08:01~B*15:02~DRB1*12:02~DQB1*03:01	0.000111
A*23:01~C*07:02~B*44:03~DRB1*03:01~DQB1*02:01	0.000111
A*31:01~C*03:03~B*15:01~DRB1*01:01~DQB1*05:01	0.000111
A*02:01~C*07:01~B*57:01~DRB1*07:01~DQB1*03:03	0.000111
A*26:01~C*06:02~B*57:01~DRB1*01:01~DQB1*05:01	0.000111
A*03:02~C*06:02~B*57:01~DRB1*13:05~DQB1*03:01	0.000111
A*30:02~C*07:01~B*41:01~DRB1*13:05~DQB1*03:01	0.000111
A*02:01~C*08:02~B*14:02~DRB1*03:01~DQB1*02:01	0.000111
A*02:01~C*03:04~B*40:01~DRB1*15:02~DQB1*06:01	0.000111
A*68:02~C*08:02~B*14:02~DRB1*04:03~DQB1*03:04	0.000111
A*03:01~C*07:01~B*08:01~DRB1*11:01~DQB1*03:01	0.000111
A*24:02~C*04:01~B*40:01~DRB1*04:03~DQB1*03:05	0.000111
A*24:02~C*03:04~B*40:01~DRB1*04:03~DQB1*03:02	0.000111
A*01:01~C*12:02~B*52:01~DRB1*15:02~DQB1*03:01	0.00011
A*01:01~C*12:02~B*52:01~DRB1*15:02~DQB1*06:03	0.00011
A*68:01~C*12:03~B*38:01~DRB1*11:04~DQB1*03:01	0.00011
A*24:02~C*03:03~B*44:03~DRB1*07:01~DQB1*02:01	0.00011
A*11:01~C*12:03~B*35:03~DRB1*04:08~DQB1*02:01	0.00011
A*11:01~C*04:01~B*35:03~DRB1*13:01~DQB1*06:03	0.00011
A*32:01~C*04:01~B*58:01~DRB1*03:01~DQB1*02:01	0.00011
A*01:01~C*17:01~B*41:02~DRB1*11:01~DQB1*03:01	0.00011
A*03:01~C*08:02~B*14:02~DRB1*03:01~DQB1*02:01	0.00011
A*29:01~C*12:03~B*38:01~DRB1*13:02~DQB1*06:04	0.00011
A*30:02~C*05:01~B*18:01~DRB1*07:01~DQB1*03:03	0.00011
A*32:01~C*03:03~B*55:01~DRB1*15:01~DQB1*06:03	0.00011
A*24:03~C*04:01~B*35:01~DRB1*04:02~DQB1*02:01	0.000109
A*02:01~C*04:01~B*35:03~DRB1*13:02~DQB1*06:09	0.000109
A*24:02~C*16:02~B*51:08~DRB1*04:04~DQB1*04:02	0.000109
A*01:01~C*06:02~B*51:01~DRB1*13:01~DQB1*06:03	0.000109
A*01:01~C*06:02~B*37:01~DRB1*04:04~DQB1*03:01	0.000109
A*29:02~C*16:01~B*44:03~DRB1*13:02~DQB1*06:09	0.000109
A*30:02~C*04:01~B*53:01~DRB1*13:02~DQB1*03:02	0.000109
A*68:01~C*02:02~B*27:05~DRB1*13:01~DQB1*03:01	0.000109
A*02:01~C*08:02~B*14:02~DRB1*11:01~DQB1*03:01	0.000109
A*01:01~C*01:02~B*27:05~DRB1*08:01~DQB1*04:02	0.000109
A*01:01~C*17:01~B*41:01~DRB1*04:04~DQB1*04:02	0.000108
A*66:01~C*03:04~B*40:02~DRB1*11:03~DQB1*03:01	0.000108
A*23:01~C*04:01~B*44:03~DRB1*04:02~DQB1*03:02	0.000108
A*26:01~C*12:03~B*18:01~DRB1*11:04~DQB1*03:01	0.000108
A*02:01~C*12:02~B*14:02~DRB1*01:02~DQB1*05:01	0.000108
A*29:02~C*04:01~B*35:02~DRB1*11:04~DQB1*03:01	0.000108
A*29:02~C*04:01~B*35:03~DRB1*12:01~DQB1*03:01	0.000108
A*33:03~C*07:01~B*18:01~DRB1*01:02~DQB1*05:01	0.000108
A*68:02~C*08:02~B*14:02~DRB1*12:01~DQB1*06:02	0.000107
A*03:01~C*03:03~B*55:01~DRB1*01:03~DQB1*03:01	0.000107
A*31:01~C*07:01~B*58:01~DRB1*04:02~DQB1*03:02	0.000107
A*24:02~C*07:01~B*41:01~DRB1*01:02~DQB1*05:01	0.000107
A*31:01~C*08:02~B*14:02~DRB1*01:02~DQB1*05:01	0.000107
A*32:01~C*15:02~B*27:07~DRB1*04:02~DQB1*03:02	0.000107
A*01:01~C*04:01~B*35:02~DRB1*04:01~DQB1*03:01	0.000107
A*02:01~C*07:02~B*39:01~DRB1*11:04~DQB1*03:01	0.000107
A*68:01~C*15:02~B*51:01~DRB1*14:01~DQB1*05:03	0.000107
A*01:01~C*01:02~B*27:05~DRB1*01:01~DQB1*05:01	0.000107
A*11:01~C*06:02~B*50:02~DRB1*04:06~DQB1*04:02	0.000107
A*01:01~C*06:02~B*37:01~DRB1*04:02~DQB1*03:02	0.000106
A*32:01~C*14:02~B*51:01~DRB1*15:01~DQB1*05:02	0.000106
A*02:01~C*07:01~B*58:01~DRB1*10:01~DQB1*05:01	0.000106
A*03:02~C*07:01~B*08:01~DRB1*13:05~DQB1*03:01	0.000106
A*24:02~C*02:02~B*27:05~DRB1*04:03~DQB1*03:02	0.000106
A*01:01~C*12:03~B*07:02~DRB1*15:01~DQB1*06:02	0.000106
A*26:01~C*05:01~B*44:02~DRB1*04:01~DQB1*03:01	0.000106
A*32:01~C*03:03~B*55:01~DRB1*14:01~DQB1*05:03	0.000106
A*02:01~C*06:02~B*57:01~DRB1*14:01~DQB1*05:03	0.000106
A*02:01~C*07:01~B*08:01~DRB1*01:02~DQB1*05:01	0.000106
A*26:01~C*16:02~B*51:08~DRB1*04:04~DQB1*04:02	0.000106
A*26:01~C*07:02~B*08:01~DRB1*12:01~DQB1*03:01	0.000105
A*32:01~C*14:02~B*51:01~DRB1*07:01~DQB1*03:03	0.000105
A*02:01~C*07:02~B*39:06~DRB1*03:01~DQB1*02:01	0.000105
A*03:01~C*08:02~B*14:02~DRB1*15:02~DQB1*06:01	0.000105
A*31:01~C*04:01~B*44:02~DRB1*13:01~DQB1*06:03	0.000105
A*29:02~C*06:02~B*57:01~DRB1*07:01~DQB1*03:03	0.000105
A*03:01~C*01:02~B*51:01~DRB1*01:01~DQB1*05:01	0.000105
A*03:01~C*16:04~B*44:02~DRB1*04:04~DQB1*03:02	0.000104
A*32:01~C*14:02~B*15:16~DRB1*04:04~DQB1*04:02	0.000104
A*01:01~C*16:02~B*41:01~DRB1*11:04~DQB1*03:01	0.000104
A*02:05~C*07:01~B*58:01~DRB1*13:02~DQB1*06:04	0.000104
A*01:01~C*14:02~B*51:01~DRB1*11:04~DQB1*05:03	0.000104
A*01:01~C*07:01~B*49:01~DRB1*13:02~DQB1*06:04	0.000104
A*11:01~C*12:03~B*35:03~DRB1*01:01~DQB1*02:01	0.000104
A*02:01~C*06:02~B*14:02~DRB1*01:02~DQB1*05:01	0.000104
A*29:02~C*05:01~B*44:02~DRB1*04:01~DQB1*03:01	0.000104
A*68:01~C*03:04~B*40:01~DRB1*04:04~DQB1*03:02	0.000104
A*24:02~C*07:02~B*39:06~DRB1*01:03~DQB1*05:01	0.000103
A*24:02~C*17:01~B*39:01~DRB1*12:01~DQB1*03:01	0.000103
A*68:01~C*06:02~B*13:02~DRB1*07:01~DQB1*03:03	0.000103
A*03:01~C*06:02~B*37:01~DRB1*08:01~DQB1*04:02	0.000103
A*01:01~C*07:04~B*15:18~DRB1*07:01~DQB1*03:03	0.000103
A*31:01~C*04:01~B*35:02~DRB1*11:01~DQB1*03:01	0.000103
A*01:01~C*06:02~B*27:02~DRB1*11:01~DQB1*03:01	0.000103
A*68:01~C*03:04~B*35:03~DRB1*11:01~DQB1*03:01	0.000103
A*03:01~C*04:01~B*35:01~DRB1*04:01~DQB1*06:02	0.000103
A*03:01~C*01:02~B*51:01~DRB1*07:01~DQB1*02:01	0.000102
A*33:01~C*07:01~B*08:01~DRB1*03:01~DQB1*02:01	0.000102
A*02:01~C*04:01~B*35:03~DRB1*04:03~DQB1*03:04	0.000102
A*32:01~C*06:02~B*50:01~DRB1*03:01~DQB1*02:01	0.000102
A*26:01~C*06:02~B*37:01~DRB1*12:01~DQB1*03:01	0.000102
A*02:01~C*14:02~B*51:01~DRB1*04:01~DQB1*03:01	0.000102
A*26:01~C*07:02~B*07:02~DRB1*11:04~DQB1*03:01	0.000102
A*02:05~C*12:03~B*50:01~DRB1*07:01~DQB1*02:01	0.000102
A*02:01~C*07:01~B*18:01~DRB1*15:02~DQB1*06:01	0.000102
A*02:01~C*07:04~B*15:29~DRB1*15:01~DQB1*06:02	0.000102
A*11:01~C*06:02~B*50:01~DRB1*07:01~DQB1*02:01	0.000102
A*24:02~C*07:02~B*07:02~DRB1*13:02~DQB1*06:09	0.000102
A*26:01~C*06:02~B*13:02~DRB1*07:01~DQB1*02:01	0.000102
A*02:01~C*06:02~B*37:01~DRB1*11:04~DQB1*06:03	0.000101
A*11:01~C*01:02~B*27:05~DRB1*07:01~DQB1*03:03	0.000101
A*24:02~C*12:02~B*52:01~DRB1*11:03~DQB1*03:01	0.000101
A*31:01~C*06:02~B*50:01~DRB1*07:01~DQB1*02:01	0.000101
A*32:01~C*05:01~B*44:02~DRB1*03:01~DQB1*02:01	0.000101
A*23:01~C*01:02~B*55:01~DRB1*11:04~DQB1*05:03	0.000101
A*68:02~C*08:02~B*14:02~DRB1*13:02~DQB1*06:04	0.000101
A*11:01~C*12:02~B*52:01~DRB1*11:01~DQB1*03:01	0.000101
A*24:02~C*06:02~B*50:01~DRB1*03:01~DQB1*02:01	0.000101
A*03:01~C*02:02~B*27:05~DRB1*16:01~DQB1*03:03	0.000101
A*31:01~C*04:01~B*35:02~DRB1*11:04~DQB1*03:01	0.0001
A*03:02~C*07:01~B*18:01~DRB1*11:01~DQB1*03:01	0.0001
A*32:01~C*04:01~B*44:03~DRB1*07:01~DQB1*02:01	0.0001
A*31:01~C*17:01~B*08:01~DRB1*11:04~DQB1*03:01	0.0001
A*30:02~C*05:01~B*18:01~DRB1*08:03~DQB1*03:01	0.0001
A*11:01~C*03:03~B*55:01~DRB1*04:07~DQB1*03:01	0.0001
A*23:01~C*02:02~B*40:02~DRB1*16:02~DQB1*05:02	0.0001
A*33:03~C*03:02~B*58:01~DRB1*16:02~DQB1*05:02	0.0001
A*25:01~C*07:01~B*58:01~DRB1*13:03~DQB1*03:01	0.0001
A*29:02~C*06:02~B*45:01~DRB1*15:01~DQB1*06:02	0.0001
A*02:01~C*03:04~B*40:130~DRB1*08:01~DQB1*04:02	0.0001
A*24:02~C*01:02~B*15:01~DRB1*09:01~DQB1*03:03	0.0001
A*02:01~C*16:01~B*45:01~DRB1*11:02~DQB1*03:01	0.0001
A*24:02~C*16:01~B*45:01~DRB1*10:01~DQB1*05:01	0.0001
A*23:01~C*07:01~B*15:17~DRB1*09:01~DQB1*03:03	0.0001
A*30:01~C*04:01~B*51:01~DRB1*04:03~DQB1*03:04	0.0001
A*26:01~C*03:03~B*15:01~DRB1*01:01~DQB1*03:01	0.0001
A*30:01~C*04:01~B*35:02~DRB1*11:04~DQB1*06:02	0.0001

## Sheet: Phenotype frequencies
Phenotype	Frequency
A*26:01+A*33:01^C*08:02+C*12:03^B*14:02+B*38:01^DRB1*01:02+DRB1*04:02^DQB1*03:02+DQB1*05:01	0.003271
A*24:02+A*26:01^C*04:01+C*12:03^B*35:02+B*38:01^DRB1*04:02+DRB1*11:04^DQB1*03:01+DQB1*03:02	0.00297
A*26:01+A*26:01^C*12:03+C*12:03^B*38:01+B*38:01^DRB1*04:02+DRB1*04:02^DQB1*03:02+DQB1*03:02	0.002586
A*26:01+A*68:02^C*08:02+C*12:03^B*14:02+B*38:01^DRB1*01:02+DRB1*04:02^DQB1*03:02+DQB1*05:01	0.00202
A*01:01+A*26:01^C*04:01+C*12:03^B*35:02+B*38:01^DRB1*04:02+DRB1*11:04^DQB1*03:02+DQB1*06:03	0.001962
A*01:01+A*26:01^C*06:02+C*12:03^B*38:01+B*57:01^DRB1*04:02+DRB1*13:05^DQB1*03:01+DQB1*03:02	0.001888
A*03:01+A*26:01^C*12:03+C*12:03^B*38:01+B*38:01^DRB1*04:02+DRB1*13:01^DQB1*03:02+DQB1*06:03	0.001817
A*01:01+A*26:01^C*07:01+C*12:03^B*08:01+B*38:01^DRB1*03:01+DRB1*04:02^DQB1*02:01+DQB1*03:02	0.001749
A*02:01+A*26:01^C*06:02+C*12:03^B*13:02+B*38:01^DRB1*04:02+DRB1*07:01^DQB1*02:01+DQB1*03:02	0.001626
A*01:01+A*33:01^C*06:02+C*08:02^B*14:02+B*57:01^DRB1*01:02+DRB1*13:05^DQB1*03:01+DQB1*05:01	0.001591
A*26:01+A*29:02^C*08:02+C*12:03^B*14:02+B*38:01^DRB1*04:02+DRB1*07:01^DQB1*02:01+DQB1*03:02	0.001379
A*02:01+A*26:01^C*04:01+C*12:03^B*35:03+B*38:01^DRB1*04:02+DRB1*12:01^DQB1*03:01+DQB1*03:02	0.00125
A*26:01+A*30:01^C*06:02+C*12:03^B*13:02+B*38:01^DRB1*04:02+DRB1*07:01^DQB1*02:01+DQB1*03:02	0.001163
A*26:01+A*26:01^C*04:01+C*12:03^B*35:01+B*38:01^DRB1*04:02+DRB1*04:02^DQB1*03:02+DQB1*03:02	0.001154
A*11:01+A*26:01^C*12:02+C*12:03^B*38:01+B*52:01^DRB1*04:02+DRB1*15:02^DQB1*03:02+DQB1*06:01	0.001112
A*02:01+A*24:02^C*04:01+C*04:01^B*35:02+B*35:03^DRB1*11:04+DRB1*12:01^DQB1*03:01+DQB1*03:01	0.001031
A*01:01+A*68:02^C*04:01+C*08:02^B*14:02+B*35:02^DRB1*01:02+DRB1*11:04^DQB1*05:01+DQB1*06:03	0.00098
A*03:01+A*33:01^C*08:02+C*12:03^B*14:02+B*38:01^DRB1*01:02+DRB1*13:01^DQB1*05:01+DQB1*06:03	0.000958
A*02:01+A*26:01^C*04:01+C*12:03^B*35:03+B*38:01^DRB1*12:01+DRB1*13:02^DQB1*03:01+DQB1*06:09	0.000929
A*25:01+A*26:01^C*12:03+C*12:03^B*18:01+B*38:01^DRB1*04:02+DRB1*07:01^DQB1*02:01+DQB1*03:02	0.00092
A*02:05+A*26:01^C*06:02+C*12:03^B*38:01+B*50:01^DRB1*04:02+DRB1*07:01^DQB1*02:01+DQB1*03:02	0.00091
A*26:01+A*33:01^C*04:01+C*08:02^B*14:02+B*35:01^DRB1*01:02+DRB1*04:02^DQB1*03:02+DQB1*05:01	0.000897
A*01:01+A*02:05^C*06:02+C*07:01^B*08:01+B*50:01^DRB1*03:01+DRB1*07:01^DQB1*02:01+DQB1*02:01	0.000887
A*01:01+A*33:01^C*07:01+C*08:02^B*08:01+B*14:02^DRB1*01:02+DRB1*03:01^DQB1*02:01+DQB1*05:01	0.000884
A*02:01+A*26:01^C*12:02+C*12:03^B*38:01+B*52:01^DRB1*04:02+DRB1*15:02^DQB1*03:02+DQB1*06:01	0.000881
A*01:01+A*02:01^C*04:01+C*04:01^B*35:02+B*35:03^DRB1*11:04+DRB1*12:01^DQB1*03:01+DQB1*06:03	0.000869
A*24:02+A*68:02^C*04:01+C*08:02^B*14:02+B*35:02^DRB1*01:02+DRB1*11:04^DQB1*03:01+DQB1*05:01	0.000868
A*01:01+A*24:02^C*04:01+C*04:01^B*35:02+B*35:02^DRB1*11:04+DRB1*11:04^DQB1*03:01+DQB1*06:03	0.00086
A*26:01+A*29:02^C*12:03+C*16:01^B*38:01+B*44:03^DRB1*04:02+DRB1*07:01^DQB1*02:01+DQB1*03:02	0.000859
A*02:01+A*26:01^C*08:02+C*12:03^B*14:02+B*38:01^DRB1*01:02+DRB1*04:02^DQB1*03:02+DQB1*05:01	0.000845
A*01:01+A*33:01^C*04:01+C*08:02^B*14:02+B*35:02^DRB1*01:02+DRB1*11:04^DQB1*05:01+DQB1*06:03	0.000825
A*29:02+A*68:02^C*08:02+C*08:02^B*14:02+B*14:02^DRB1*01:02+DRB1*07:01^DQB1*02:01+DQB1*05:01	0.000797
A*11:01+A*33:01^C*08:02+C*12:02^B*14:02+B*52:01^DRB1*01:02+DRB1*15:02^DQB1*05:01+DQB1*06:01	0.000789
A*26:01+A*26:01^C*12:03+C*12:03^B*38:01+B*38:01^DRB1*04:02+DRB1*13:02^DQB1*03:02+DQB1*06:09	0.000788
A*26:01+A*30:01^C*04:01+C*06:02^B*13:02+B*35:01^DRB1*04:02+DRB1*07:01^DQB1*02:01+DQB1*03:02	0.000787
A*01:01+A*24:02^C*04:01+C*06:02^B*35:02+B*57:01^DRB1*11:04+DRB1*13:05^DQB1*03:01+DQB1*03:01	0.000786
A*02:05+A*33:01^C*06:02+C*08:02^B*14:02+B*50:01^DRB1*01:02+DRB1*07:01^DQB1*02:01+DQB1*05:01	0.000784
A*03:01+A*26:01^C*08:02+C*12:03^B*14:02+B*38:01^DRB1*01:02+DRB1*04:02^DQB1*03:02+DQB1*05:01	0.000783
A*26:01+A*66:01^C*12:03+C*12:03^B*38:01+B*38:01^DRB1*04:02+DRB1*11:01^DQB1*03:01+DQB1*03:02	0.000781
A*01:01+A*03:01^C*06:02+C*12:03^B*38:01+B*57:01^DRB1*13:01+DRB1*13:05^DQB1*03:01+DQB1*06:03	0.000762
A*01:01+A*68:02^C*07:01+C*08:02^B*08:01+B*14:02^DRB1*01:02+DRB1*03:01^DQB1*02:01+DQB1*05:01	0.000757
A*24:02+A*26:01^C*08:02+C*12:03^B*14:02+B*38:01^DRB1*01:02+DRB1*04:02^DQB1*03:02+DQB1*05:01	0.00074
A*02:01+A*02:01^C*04:01+C*12:02^B*35:03+B*52:01^DRB1*12:01+DRB1*15:02^DQB1*03:01+DQB1*06:01	0.000734
A*01:01+A*02:05^C*04:01+C*06:02^B*35:02+B*50:01^DRB1*07:01+DRB1*11:04^DQB1*02:01+DQB1*06:03	0.000726
A*01:01+A*02:01^C*04:01+C*06:02^B*35:03+B*57:01^DRB1*12:01+DRB1*13:05^DQB1*03:01+DQB1*03:01	0.000723
A*03:02+A*26:01^C*07:01+C*12:03^B*08:01+B*38:01^DRB1*03:01+DRB1*04:02^DQB1*02:01+DQB1*03:02	0.000717
A*01:01+A*31:01^C*04:01+C*06:02^B*35:02+B*57:01^DRB1*04:03+DRB1*13:05^DQB1*03:01+DQB1*03:05	0.00071
A*25:01+A*26:01^C*04:01+C*12:03^B*18:01+B*35:01^DRB1*04:02+DRB1*07:01^DQB1*02:01+DQB1*03:02	0.0007
A*02:01+A*68:02^C*04:01+C*08:02^B*14:02+B*35:03^DRB1*01:02+DRB1*12:01^DQB1*03:01+DQB1*05:01	0.000693
A*01:01+A*29:02^C*04:01+C*08:02^B*14:02+B*35:02^DRB1*07:01+DRB1*11:04^DQB1*02:01+DQB1*06:03	0.000693
A*23:01+A*26:01^C*12:03+C*17:01^B*38:01+B*41:02^DRB1*04:02+DRB1*11:04^DQB1*03:01+DQB1*03:02	0.000693
A*01:01+A*26:01^C*04:01+C*07:01^B*08:01+B*35:01^DRB1*03:01+DRB1*04:02^DQB1*02:01+DQB1*03:02	0.000693
A*02:01+A*24:02^C*04:01+C*12:03^B*35:03+B*38:01^DRB1*12:01+DRB1*14:01^DQB1*03:01+DQB1*05:03	0.000688
A*26:01+A*29:01^C*12:03+C*15:05^B*07:05+B*38:01^DRB1*04:02+DRB1*10:01^DQB1*03:02+DQB1*05:01	0.000679
A*11:01+A*26:01^C*12:02+C*12:03^B*38:01+B*52:01^DRB1*04:02+DRB1*13:02^DQB1*03:02+DQB1*06:09	0.000672
A*24:02+A*33:01^C*04:01+C*08:02^B*14:02+B*35:02^DRB1*01:02+DRB1*11:04^DQB1*03:01+DQB1*05:01	0.00067
A*02:01+A*26:01^C*07:01+C*12:03^B*08:01+B*38:01^DRB1*03:01+DRB1*04:02^DQB1*02:01+DQB1*03:02	0.000657
A*24:02+A*29:02^C*04:01+C*08:02^B*14:02+B*35:02^DRB1*07:01+DRB1*11:04^DQB1*02:01+DQB1*03:01	0.000653
A*01:01+A*11:01^C*04:01+C*12:02^B*35:02+B*52:01^DRB1*11:04+DRB1*15:02^DQB1*06:01+DQB1*06:03	0.00065
A*31:01+A*68:02^C*04:01+C*08:02^B*14:02+B*35:02^DRB1*01:02+DRB1*04:03^DQB1*03:05+DQB1*05:01	0.00065
A*01:01+A*66:01^C*04:01+C*12:03^B*35:02+B*38:01^DRB1*11:01+DRB1*11:04^DQB1*03:01+DQB1*06:03	0.000617
A*02:01+A*26:01^C*07:01+C*12:03^B*15:17+B*38:01^DRB1*04:02+DRB1*13:02^DQB1*03:02+DQB1*06:04	0.000616
A*26:01+A*26:01^C*12:03+C*12:03^B*38:01+B*38:01^DRB1*04:02+DRB1*11:01^DQB1*03:01+DQB1*03:02	0.000611
A*01:01+A*30:01^C*06:02+C*06:02^B*13:02+B*57:01^DRB1*07:01+DRB1*13:05^DQB1*02:01+DQB1*03:01	0.000611
A*24:02+A*26:01^C*04:01+C*12:03^B*35:02+B*38:01^DRB1*11:01+DRB1*11:04^DQB1*03:01+DQB1*03:01	0.000607
A*33:01+A*68:02^C*08:02+C*08:02^B*14:02+B*14:02^DRB1*01:02+DRB1*01:02^DQB1*05:01+DQB1*05:01	0.0006
A*26:01+A*69:01^C*01:02+C*12:03^B*38:01+B*55:01^DRB1*04:02+DRB1*11:01^DQB1*03:01+DQB1*03:02	0.000599
A*23:01+A*26:01^C*07:01+C*12:03^B*38:01+B*49:01^DRB1*04:02+DRB1*11:04^DQB1*03:01+DQB1*03:02	0.000598
A*03:01+A*24:02^C*04:01+C*12:03^B*35:02+B*38:01^DRB1*11:04+DRB1*13:01^DQB1*03:01+DQB1*06:03	0.000598
A*68:02+A*68:02^C*08:02+C*08:02^B*14:02+B*14:02^DRB1*01:02+DRB1*01:02^DQB1*05:01+DQB1*05:01	0.000598
A*11:01+A*29:02^C*08:02+C*12:02^B*14:02+B*52:01^DRB1*07:01+DRB1*15:02^DQB1*02:01+DQB1*06:01	0.000598
A*30:01+A*33:01^C*06:02+C*08:02^B*13:02+B*14:02^DRB1*01:02+DRB1*07:01^DQB1*02:01+DQB1*05:01	0.000598
A*26:01+A*68:02^C*04:01+C*08:02^B*14:02+B*35:01^DRB1*01:02+DRB1*04:02^DQB1*03:02+DQB1*05:01	0.000598
A*02:01+A*33:01^C*04:01+C*08:02^B*14:02+B*35:03^DRB1*01:02+DRB1*12:01^DQB1*03:01+DQB1*05:01	0.000595
A*11:01+A*24:02^C*04:01+C*12:02^B*35:02+B*52:01^DRB1*11:04+DRB1*15:02^DQB1*03:01+DQB1*06:01	0.000592
A*25:01+A*26:01^C*12:03+C*12:03^B*38:01+B*38:01^DRB1*04:02+DRB1*04:02^DQB1*03:02+DQB1*03:02	0.000591
A*03:02+A*33:01^C*07:01+C*08:02^B*08:01+B*14:02^DRB1*01:02+DRB1*03:01^DQB1*02:01+DQB1*05:01	0.000591
A*03:01+A*11:01^C*12:02+C*12:03^B*38:01+B*52:01^DRB1*13:01+DRB1*15:02^DQB1*06:01+DQB1*06:03	0.000583
A*24:02+A*24:02^C*04:01+C*04:01^B*35:02+B*35:02^DRB1*11:04+DRB1*11:04^DQB1*03:01+DQB1*03:01	0.00058
A*01:01+A*26:01^C*04:01+C*06:02^B*35:01+B*57:01^DRB1*04:02+DRB1*13:05^DQB1*03:01+DQB1*03:02	0.000576
A*01:01+A*68:02^C*06:02+C*08:02^B*14:02+B*57:01^DRB1*01:02+DRB1*13:05^DQB1*03:01+DQB1*05:01	0.000576
A*01:01+A*30:01^C*06:02+C*07:01^B*13:02+B*58:01^DRB1*07:01+DRB1*07:01^DQB1*02:01+DQB1*02:01	0.000574
A*01:01+A*01:01^C*04:01+C*07:01^B*08:01+B*35:02^DRB1*03:01+DRB1*11:04^DQB1*02:01+DQB1*06:03	0.000574
A*01:01+A*23:01^C*06:02+C*17:01^B*41:02+B*57:01^DRB1*11:04+DRB1*13:05^DQB1*03:01+DQB1*03:01	0.000569
A*26:01+A*31:01^C*04:01+C*12:03^B*35:02+B*38:01^DRB1*04:02+DRB1*04:03^DQB1*03:02+DQB1*03:05	0.000567
A*01:01+A*01:01^C*07:01+C*07:01^B*08:01+B*08:01^DRB1*03:01+DRB1*03:01^DQB1*02:01+DQB1*02:01	0.000566
A*03:01+A*68:02^C*08:02+C*12:03^B*14:02+B*38:01^DRB1*01:02+DRB1*13:01^DQB1*05:01+DQB1*06:03	0.000566
A*24:02+A*29:02^C*04:01+C*16:01^B*35:02+B*44:03^DRB1*07:01+DRB1*11:04^DQB1*02:01+DQB1*03:01	0.000545
A*01:01+A*01:01^C*06:02+C*06:02^B*57:01+B*57:01^DRB1*13:05+DRB1*13:05^DQB1*03:01+DQB1*03:01	0.000542
A*24:02+A*30:01^C*04:01+C*06:02^B*13:02+B*35:02^DRB1*07:01+DRB1*11:04^DQB1*02:01+DQB1*03:01	0.000533
A*02:01+A*33:01^C*08:02+C*12:02^B*14:02+B*52:01^DRB1*01:02+DRB1*15:02^DQB1*05:01+DQB1*06:01	0.000533
A*24:02+A*26:01^C*04:01+C*12:03^B*35:01+B*38:01^DRB1*04:02+DRB1*14:01^DQB1*03:02+DQB1*05:03	0.000528
A*01:01+A*11:01^C*07:01+C*12:02^B*08:01+B*52:01^DRB1*03:01+DRB1*15:02^DQB1*02:01+DQB1*06:01	0.000527
A*24:03+A*26:01^C*04:01+C*12:03^B*35:01+B*38:01^DRB1*04:02+DRB1*04:02^DQB1*03:02+DQB1*03:02	0.000512
A*01:01+A*01:01^C*04:01+C*06:02^B*35:02+B*57:01^DRB1*11:04+DRB1*13:05^DQB1*03:01+DQB1*06:03	0.000508
A*01:01+A*24:02^C*04:01+C*07:01^B*08:01+B*35:02^DRB1*03:01+DRB1*11:04^DQB1*02:01+DQB1*03:01	0.000503
A*03:01+A*68:02^C*08:02+C*08:02^B*14:02+B*14:02^DRB1*01:02+DRB1*01:02^DQB1*05:01+DQB1*05:01	0.000501
A*03:01+A*66:01^C*12:03+C*12:03^B*38:01+B*38:01^DRB1*11:01+DRB1*13:01^DQB1*03:01+DQB1*06:03	0.000498
A*01:01+A*03:01^C*06:02+C*08:02^B*14:02+B*57:01^DRB1*01:02+DRB1*13:05^DQB1*03:01+DQB1*05:01	0.000498
A*01:01+A*03:01^C*04:01+C*12:03^B*35:02+B*38:01^DRB1*11:04+DRB1*13:01^DQB1*06:03+DQB1*06:03	0.000498
A*03:01+A*30:01^C*06:02+C*12:03^B*13:02+B*38:01^DRB1*07:01+DRB1*13:01^DQB1*02:01+DQB1*06:03	0.000497
A*31:01+A*33:01^C*04:01+C*08:02^B*14:02+B*35:02^DRB1*01:02+DRB1*04:03^DQB1*03:05+DQB1*05:01	0.000496
A*01:01+A*24:02^C*07:01+C*12:03^B*08:01+B*38:01^DRB1*03:01+DRB1*14:01^DQB1*02:01+DQB1*05:03	0.000495
A*11:01+A*68:02^C*08:02+C*12:02^B*14:02+B*52:01^DRB1*01:02+DRB1*15:02^DQB1*05:01+DQB1*06:01	0.000495
A*03:01+A*24:02^C*04:01+C*07:02^B*07:02+B*35:02^DRB1*11:04+DRB1*15:01^DQB1*03:01+DQB1*06:02	0.000495
A*01:01+A*68:02^C*07:01+C*08:02^B*14:02+B*58:01^DRB1*01:02+DRB1*07:01^DQB1*02:01+DQB1*05:01	0.000494
A*02:01+A*30:01^C*04:01+C*06:02^B*13:02+B*35:03^DRB1*07:01+DRB1*12:01^DQB1*02:01+DQB1*03:01	0.000492
A*01:01+A*29:02^C*04:01+C*16:01^B*35:02+B*44:03^DRB1*07:01+DRB1*11:04^DQB1*02:01+DQB1*06:03	0.000492
A*01:01+A*30:01^C*04:01+C*06:02^B*13:02+B*35:02^DRB1*07:01+DRB1*11:04^DQB1*02:01+DQB1*06:03	0.00049
A*02:01+A*66:01^C*04:01+C*12:03^B*35:03+B*38:01^DRB1*11:01+DRB1*12:01^DQB1*03:01+DQB1*03:01	0.000489
A*24:02+A*26:01^C*04:01+C*04:01^B*35:01+B*35:02^DRB1*04:02+DRB1*11:04^DQB1*03:01+DQB1*03:02	0.000487
A*03:01+A*26:01^C*07:02+C*12:03^B*07:02+B*38:01^DRB1*04:02+DRB1*11:04^DQB1*03:01+DQB1*03:02	0.000483
A*02:05+A*68:02^C*06:02+C*08:02^B*14:02+B*50:01^DRB1*01:02+DRB1*07:01^DQB1*02:01+DQB1*05:01	0.000482
A*03:01+A*26:01^C*04:01+C*12:03^B*35:01+B*38:01^DRB1*01:01+DRB1*04:02^DQB1*03:02+DQB1*05:01	0.000482
A*01:01+A*25:01^C*06:02+C*12:03^B*18:01+B*57:01^DRB1*07:01+DRB1*13:01^DQB1*02:01+DQB1*06:03	0.000481
A*02:01+A*03:01^C*04:01+C*17:01^B*35:03+B*41:01^DRB1*04:04+DRB1*12:01^DQB1*03:01+DQB1*04:02	0.00048
A*01:01+A*03:01^C*07:01+C*12:03^B*08:01+B*38:01^DRB1*03:01+DRB1*13:01^DQB1*02:01+DQB1*06:03	0.000475
A*02:01+A*26:01^C*12:03+C*12:03^B*38:01+B*38:01^DRB1*04:02+DRB1*13:01^DQB1*03:02+DQB1*06:03	0.000474
A*01:01+A*26:01^C*07:01+C*12:03^B*38:01+B*58:01^DRB1*04:02+DRB1*07:01^DQB1*02:01+DQB1*03:02	0.000474
A*01:01+A*26:01^C*12:02+C*12:03^B*38:01+B*52:01^DRB1*04:02+DRB1*15:02^DQB1*03:02+DQB1*06:01	0.000471
A*01:01+A*01:01^C*06:02+C*06:02^B*57:01+B*57:01^DRB1*13:01+DRB1*13:05^DQB1*03:01+DQB1*06:03	0.000471
A*33:01+A*66:01^C*08:02+C*12:03^B*14:02+B*38:01^DRB1*01:02+DRB1*11:01^DQB1*03:01+DQB1*05:01	0.000466
A*29:02+A*68:02^C*08:02+C*16:01^B*14:02+B*44:03^DRB1*01:02+DRB1*07:01^DQB1*02:01+DQB1*05:01	0.000466
A*01:01+A*30:02^C*04:01+C*05:01^B*18:01+B*35:02^DRB1*03:01+DRB1*11:04^DQB1*02:01+DQB1*06:03	0.000462
A*02:05+A*31:01^C*04:01+C*06:02^B*35:02+B*50:01^DRB1*04:03+DRB1*07:01^DQB1*02:01+DQB1*03:05	0.000457
A*01:01+A*03:01^C*07:01+C*07:02^B*07:02+B*08:01^DRB1*03:01+DRB1*15:01^DQB1*02:01+DQB1*06:02	0.000457
A*01:01+A*02:05^C*04:01+C*07:01^B*44:03+B*58:01^DRB1*07:01+DRB1*13:02^DQB1*02:01+DQB1*06:09	0.000456
A*01:01+A*30:02^C*05:01+C*07:01^B*08:01+B*18:01^DRB1*03:01+DRB1*03:01^DQB1*02:01+DQB1*02:01	0.000455
A*02:05+A*03:01^C*06:02+C*12:03^B*38:01+B*50:01^DRB1*07:01+DRB1*13:01^DQB1*02:01+DQB1*06:03	0.000454
A*23:01+A*33:01^C*07:01+C*08:02^B*14:02+B*49:01^DRB1*01:02+DRB1*11:04^DQB1*03:01+DQB1*05:01	0.000453
A*01:01+A*02:01^C*04:01+C*07:01^B*08:01+B*35:02^DRB1*03:01+DRB1*11:04^DQB1*02:01+DQB1*06:03	0.000451
A*01:01+A*29:02^C*07:01+C*08:02^B*08:01+B*14:02^DRB1*03:01+DRB1*07:01^DQB1*02:01+DQB1*02:01	0.000449
A*01:01+A*11:01^C*06:02+C*12:02^B*52:01+B*57:01^DRB1*13:05+DRB1*15:02^DQB1*03:01+DQB1*06:01	0.000449
A*02:01+A*24:02^C*04:01+C*04:01^B*35:03+B*35:08^DRB1*04:03+DRB1*12:01^DQB1*03:01+DQB1*03:02	0.000447
A*02:01+A*68:02^C*08:02+C*12:02^B*14:02+B*52:01^DRB1*01:02+DRB1*15:02^DQB1*05:01+DQB1*06:01	0.000444
A*02:05+A*29:02^C*06:02+C*08:02^B*14:02+B*50:01^DRB1*07:01+DRB1*07:01^DQB1*02:01+DQB1*02:01	0.000442
A*01:01+A*23:01^C*04:01+C*07:01^B*35:02+B*49:01^DRB1*11:04+DRB1*11:04^DQB1*03:01+DQB1*06:03	0.000439
A*01:01+A*01:01^C*04:01+C*06:02^B*35:02+B*57:01^DRB1*11:04+DRB1*13:01^DQB1*06:03+DQB1*06:03	0.000436
A*26:01+A*68:01^C*01:02+C*12:03^B*38:01+B*56:01^DRB1*01:01+DRB1*04:02^DQB1*03:02+DQB1*05:01	0.000434
A*02:01+A*02:05^C*04:01+C*06:02^B*35:03+B*50:01^DRB1*07:01+DRB1*12:01^DQB1*02:01+DQB1*03:01	0.000432
A*26:01+A*31:01^C*12:03+C*12:03^B*38:01+B*38:01^DRB1*04:02+DRB1*04:02^DQB1*03:02+DQB1*03:02	0.000425
A*01:01+A*02:01^C*06:02+C*07:01^B*08:01+B*13:02^DRB1*03:01+DRB1*07:01^DQB1*02:01+DQB1*02:01	0.00042
A*24:02+A*24:02^C*04:01+C*12:03^B*35:02+B*38:01^DRB1*11:04+DRB1*14:01^DQB1*03:01+DQB1*05:03	0.000418
A*26:01+A*66:01^C*12:03+C*17:01^B*38:01+B*41:02^DRB1*04:02+DRB1*11:01^DQB1*03:01+DQB1*03:02	0.000411
A*02:01+A*24:02^C*04:01+C*12:02^B*35:02+B*52:01^DRB1*11:04+DRB1*15:02^DQB1*03:01+DQB1*06:01	0.00041
A*01:01+A*03:02^C*04:01+C*07:01^B*08:01+B*35:02^DRB1*03:01+DRB1*11:04^DQB1*02:01+DQB1*06:03	0.000409
A*01:01+A*02:01^C*04:01+C*07:01^B*08:01+B*35:03^DRB1*03:01+DRB1*12:01^DQB1*02:01+DQB1*03:01	0.000409
A*01:01+A*03:01^C*06:02+C*07:02^B*07:02+B*57:01^DRB1*13:05+DRB1*15:01^DQB1*03:01+DQB1*06:02	0.000408
A*01:01+A*03:01^C*04:01+C*12:03^B*35:08+B*38:01^DRB1*10:01+DRB1*13:01^DQB1*05:01+DQB1*06:03	0.000405
A*02:01+A*02:01^C*07:01+C*12:02^B*08:01+B*52:01^DRB1*03:01+DRB1*15:02^DQB1*02:01+DQB1*06:01	0.000401
A*02:01+A*02:01^C*07:01+C*07:01^B*08:01+B*15:17^DRB1*03:01+DRB1*13:02^DQB1*02:01+DQB1*06:04	0.000401
A*24:02+A*33:01^C*08:02+C*12:03^B*14:02+B*38:01^DRB1*01:02+DRB1*14:01^DQB1*05:01+DQB1*05:03	0.0004
A*33:01+A*33:01^C*08:02+C*08:02^B*14:02+B*14:02^DRB1*01:02+DRB1*01:02^DQB1*05:01+DQB1*05:01	0.000399
A*01:01+A*29:02^C*06:02+C*08:02^B*14:02+B*57:01^DRB1*07:01+DRB1*13:05^DQB1*02:01+DQB1*03:01	0.000399
A*11:01+A*26:01^C*07:02+C*12:03^B*07:02+B*38:01^DRB1*04:02+DRB1*15:01^DQB1*03:02+DQB1*06:02	0.000398
A*02:01+A*26:01^C*02:02+C*12:03^B*27:02+B*38:01^DRB1*04:02+DRB1*16:01^DQB1*03:02+DQB1*05:02	0.000398
A*24:02+A*26:01^C*02:02+C*12:03^B*38:01+B*44:05^DRB1*04:02+DRB1*11:04^DQB1*03:01+DQB1*03:02	0.000397
A*03:01+A*29:02^C*08:02+C*12:03^B*14:02+B*38:01^DRB1*07:01+DRB1*13:01^DQB1*02:01+DQB1*06:03	0.000397
A*01:01+A*24:02^C*06:02+C*12:03^B*38:01+B*57:01^DRB1*13:05+DRB1*14:01^DQB1*03:01+DQB1*05:03	0.000396
A*03:01+A*26:01^C*06:02+C*12:03^B*37:01+B*38:01^DRB1*04:02+DRB1*11:04^DQB1*03:01+DQB1*03:02	0.000396
A*24:02+A*26:01^C*12:03+C*12:03^B*38:01+B*38:01^DRB1*04:02+DRB1*14:01^DQB1*03:02+DQB1*05:03	0.000396
A*02:01+A*24:02^C*04:01+C*07:01^B*08:01+B*35:02^DRB1*03:01+DRB1*11:04^DQB1*02:01+DQB1*03:01	0.000396
A*29:02+A*33:01^C*08:02+C*08:02^B*14:02+B*14:02^DRB1*01:02+DRB1*07:01^DQB1*02:01+DQB1*05:01	0.000395
A*02:01+A*26:01^C*08:02+C*12:03^B*14:02+B*38:01^DRB1*04:02+DRB1*07:01^DQB1*02:01+DQB1*03:02	0.000395
A*02:05+A*33:03^C*06:02+C*12:03^B*18:01+B*50:01^DRB1*07:01+DRB1*11:04^DQB1*02:01+DQB1*03:01	0.000395
A*02:01+A*25:01^C*04:01+C*12:03^B*18:01+B*35:03^DRB1*07:01+DRB1*12:01^DQB1*02:01+DQB1*03:01	0.000395
A*11:01+A*26:01^C*04:01+C*12:02^B*35:01+B*52:01^DRB1*04:02+DRB1*15:02^DQB1*03:02+DQB1*06:01	0.000395
A*29:02+A*33:01^C*08:02+C*16:01^B*14:02+B*44:03^DRB1*01:02+DRB1*07:01^DQB1*02:01+DQB1*05:01	0.000395
A*25:01+A*26:01^C*12:03+C*12:03^B*18:01+B*38:01^DRB1*04:02+DRB1*15:01^DQB1*03:02+DQB1*06:02	0.000394
A*11:01+A*26:01^C*05:01+C*12:03^B*38:01+B*44:02^DRB1*04:01+DRB1*04:02^DQB1*03:01+DQB1*03:02	0.000394
A*26:01+A*32:01^C*12:02+C*12:03^B*38:01+B*52:01^DRB1*04:02+DRB1*15:02^DQB1*03:02+DQB1*06:01	0.000393
A*02:05+A*25:01^C*06:02+C*12:03^B*18:01+B*50:01^DRB1*07:01+DRB1*07:01^DQB1*02:01+DQB1*02:01	0.000392
A*03:01+A*33:01^C*07:02+C*08:02^B*07:02+B*14:02^DRB1*01:02+DRB1*15:01^DQB1*05:01+DQB1*06:02	0.000392
A*29:02+A*30:01^C*06:02+C*08:02^B*13:02+B*14:02^DRB1*07:01+DRB1*07:01^DQB1*02:01+DQB1*02:01	0.000391
A*02:05+A*24:02^C*06:02+C*12:03^B*38:01+B*50:01^DRB1*07:01+DRB1*14:01^DQB1*02:01+DQB1*05:03	0.00039
A*31:01+A*66:01^C*04:01+C*12:03^B*35:02+B*38:01^DRB1*04:03+DRB1*11:01^DQB1*03:01+DQB1*03:05	0.00039
A*02:06+A*26:01^C*08:03+C*12:03^B*38:01+B*48:01^DRB1*04:02+DRB1*04:03^DQB1*03:02+DQB1*03:04	0.00039
A*01:01+A*02:01^C*07:01+C*07:02^B*07:02+B*08:01^DRB1*03:01+DRB1*15:01^DQB1*02:01+DQB1*06:02	0.000387
A*02:01+A*26:01^C*04:01+C*12:03^B*35:02+B*38:01^DRB1*04:02+DRB1*11:04^DQB1*03:01+DQB1*03:02	0.000387
A*24:02+A*26:01^C*04:01+C*08:02^B*14:02+B*35:01^DRB1*01:02+DRB1*04:02^DQB1*03:02+DQB1*05:01	0.000386
A*02:01+A*26:01^C*05:01+C*12:03^B*38:01+B*44:02^DRB1*04:01+DRB1*04:02^DQB1*03:01+DQB1*03:02	0.000385
A*26:01+A*29:02^C*04:01+C*16:01^B*35:01+B*44:03^DRB1*04:02+DRB1*07:01^DQB1*02:01+DQB1*03:02	0.000384
A*02:01+A*02:01^C*04:01+C*07:01^B*08:01+B*35:03^DRB1*03:01+DRB1*12:01^DQB1*02:01+DQB1*03:01	0.000383
A*02:01+A*31:01^C*04:01+C*04:01^B*35:02+B*35:03^DRB1*04:03+DRB1*12:01^DQB1*03:01+DQB1*03:05	0.000383
A*02:01+A*24:02^C*04:01+C*08:02^B*14:02+B*35:03^DRB1*01:02+DRB1*12:01^DQB1*03:01+DQB1*05:01	0.000383
A*02:01+A*29:02^C*04:01+C*16:01^B*35:03+B*44:03^DRB1*07:01+DRB1*12:01^DQB1*02:01+DQB1*03:01	0.000382
A*03:01+A*29:02^C*16:01+C*17:01^B*41:01+B*44:03^DRB1*04:04+DRB1*07:01^DQB1*02:01+DQB1*04:02	0.000382
A*03:01+A*03:01^C*08:02+C*12:03^B*14:02+B*38:01^DRB1*01:02+DRB1*13:01^DQB1*05:01+DQB1*06:03	0.00038
A*02:01+A*11:01^C*05:01+C*12:02^B*44:02+B*52:01^DRB1*04:01+DRB1*15:02^DQB1*03:01+DQB1*06:01	0.000379
A*26:01+A*26:01^C*04:01+C*04:01^B*35:01+B*35:01^DRB1*04:02+DRB1*04:02^DQB1*03:02+DQB1*03:02	0.000376
A*03:01+A*24:02^C*04:01+C*08:02^B*14:02+B*35:02^DRB1*01:02+DRB1*11:04^DQB1*03:01+DQB1*05:01	0.000374
A*03:01+A*26:01^C*04:01+C*12:03^B*35:01+B*38:01^DRB1*04:02+DRB1*13:01^DQB1*03:02+DQB1*06:03	0.000372
A*02:05+A*03:01^C*06:02+C*17:01^B*41:01+B*50:01^DRB1*04:04+DRB1*07:01^DQB1*02:01+DQB1*04:02	0.000372
A*02:01+A*03:01^C*12:02+C*12:03^B*38:01+B*52:01^DRB1*13:01+DRB1*15:02^DQB1*06:01+DQB1*06:03	0.000371
A*01:01+A*33:01^C*04:01+C*08:02^B*14:02+B*44:03^DRB1*01:02+DRB1*07:01^DQB1*02:01+DQB1*05:01	0.000369
A*01:01+A*26:01^C*06:02+C*12:03^B*38:01+B*57:01^DRB1*04:02+DRB1*13:01^DQB1*03:02+DQB1*06:03	0.000367
A*01:01+A*02:01^C*07:01+C*12:02^B*08:01+B*52:01^DRB1*03:01+DRB1*15:02^DQB1*02:01+DQB1*06:01	0.000365
A*26:01+A*29:02^C*08:02+C*12:03^B*14:02+B*38:01^DRB1*01:02+DRB1*04:02^DQB1*03:02+DQB1*05:01	0.000365
A*26:01+A*69:01^C*03:03+C*12:03^B*38:01+B*55:01^DRB1*04:02+DRB1*15:01^DQB1*03:02+DQB1*06:03	0.000364
A*01:01+A*02:05^C*04:01+C*07:01^B*35:02+B*58:01^DRB1*11:04+DRB1*13:02^DQB1*06:03+DQB1*06:09	0.000363
A*02:01+A*29:02^C*08:02+C*12:02^B*14:02+B*52:01^DRB1*07:01+DRB1*15:02^DQB1*02:01+DQB1*06:01	0.000359
A*24:02+A*25:01^C*04:01+C*12:03^B*18:01+B*35:02^DRB1*07:01+DRB1*11:04^DQB1*02:01+DQB1*03:01	0.000359
A*01:01+A*03:01^C*07:01+C*08:02^B*14:02+B*58:01^DRB1*01:02+DRB1*07:01^DQB1*02:01+DQB1*05:01	0.000357
A*03:01+A*23:01^C*12:03+C*17:01^B*38:01+B*41:02^DRB1*11:04+DRB1*13:01^DQB1*03:01+DQB1*06:03	0.000356
A*03:01+A*30:02^C*05:01+C*12:03^B*18:01+B*38:01^DRB1*03:01+DRB1*13:01^DQB1*02:01+DQB1*06:03	0.000356
A*01:01+A*26:01^C*06:02+C*12:03^B*38:01+B*57:01^DRB1*13:02+DRB1*13:05^DQB1*03:01+DQB1*06:09	0.000355
A*01:01+A*31:01^C*04:01+C*04:01^B*35:02+B*35:02^DRB1*04:03+DRB1*11:04^DQB1*03:05+DQB1*06:03	0.000354
A*02:01+A*03:01^C*02:02+C*12:03^B*38:01+B*40:02^DRB1*11:01+DRB1*13:01^DQB1*03:01+DQB1*06:03	0.000354
A*24:02+A*66:01^C*08:02+C*12:03^B*14:02+B*38:01^DRB1*01:02+DRB1*11:01^DQB1*03:01+DQB1*05:01	0.000348
A*01:01+A*29:02^C*07:01+C*16:01^B*08:01+B*44:03^DRB1*03:01+DRB1*07:01^DQB1*02:01+DQB1*02:01	0.000348
A*26:01+A*33:03^C*12:03+C*12:03^B*18:01+B*38:01^DRB1*04:02+DRB1*11:04^DQB1*03:01+DQB1*03:02	0.00034
A*01:01+A*01:01^C*06:02+C*07:01^B*08:01+B*57:01^DRB1*03:01+DRB1*13:05^DQB1*02:01+DQB1*03:01	0.00034
A*01:01+A*26:01^C*04:01+C*04:01^B*35:01+B*35:02^DRB1*04:02+DRB1*11:04^DQB1*03:02+DQB1*06:03	0.000335
A*02:01+A*68:02^C*08:02+C*15:05^B*07:05+B*14:02^DRB1*01:02+DRB1*04:05^DQB1*03:02+DQB1*05:01	0.000334
A*01:01+A*24:02^C*04:01+C*12:03^B*35:02+B*38:01^DRB1*11:04+DRB1*14:01^DQB1*05:03+DQB1*06:03	0.00033
A*02:05+A*24:02^C*04:01+C*07:01^B*35:02+B*58:01^DRB1*11:04+DRB1*13:02^DQB1*03:01+DQB1*06:09	0.00033
A*26:01+A*26:01^C*12:03+C*12:03^B*38:01+B*38:01^DRB1*04:02+DRB1*11:04^DQB1*03:01+DQB1*03:02	0.000326
A*24:02+A*26:01^C*12:03+C*12:03^B*38:01+B*38:01^DRB1*11:01+DRB1*14:01^DQB1*03:01+DQB1*05:03	0.000326
A*01:01+A*24:02^C*06:02+C*07:01^B*15:17+B*57:01^DRB1*13:02+DRB1*13:05^DQB1*03:01+DQB1*06:04	0.000325
A*01:01+A*02:01^C*05:01+C*07:01^B*08:01+B*44:02^DRB1*03:01+DRB1*04:01^DQB1*02:01+DQB1*03:01	0.000325
A*26:01+A*30:01^C*06:02+C*12:03^B*13:02+B*38:01^DRB1*04:02+DRB1*13:02^DQB1*03:02+DQB1*06:09	0.000323
A*26:01+A*30:01^C*06:02+C*12:03^B*13:02+B*38:01^DRB1*04:02+DRB1*12:01^DQB1*03:01+DQB1*03:02	0.000319
A*26:01+A*30:01^C*06:02+C*12:03^B*13:02+B*38:01^DRB1*07:01+DRB1*13:02^DQB1*02:01+DQB1*06:09	0.000315
A*24:03+A*26:01^C*04:01+C*04:01^B*35:01+B*35:01^DRB1*04:02+DRB1*04:02^DQB1*03:02+DQB1*03:02	0.000313
A*01:01+A*02:01^C*04:01+C*07:01^B*35:03+B*58:01^DRB1*07:01+DRB1*12:01^DQB1*02:01+DQB1*03:01	0.000309
A*26:01+A*26:01^C*12:03+C*12:03^B*38:01+B*38:01^DRB1*04:02+DRB1*14:01^DQB1*03:02+DQB1*05:03	0.000309
A*01:01+A*23:01^C*04:01+C*07:01^B*35:02+B*49:01^DRB1*04:01+DRB1*11:04^DQB1*03:01+DQB1*06:03	0.000309
A*01:01+A*26:01^C*04:01+C*04:01^B*35:01+B*35:08^DRB1*04:02+DRB1*10:01^DQB1*03:02+DQB1*05:01	0.000304
A*02:01+A*02:01^C*04:01+C*06:02^B*35:03+B*50:01^DRB1*12:01+DRB1*13:01^DQB1*03:01+DQB1*06:03	0.000304
A*01:01+A*02:01^C*04:01+C*08:02^B*14:02+B*35:02^DRB1*07:01+DRB1*11:04^DQB1*02:01+DQB1*06:03	0.000304
A*68:02+A*69:01^C*01:02+C*08:02^B*14:02+B*55:01^DRB1*01:02+DRB1*11:01^DQB1*03:01+DQB1*05:01	0.000301
A*01:01+A*30:01^C*06:02+C*07:01^B*13:02+B*58:01^DRB1*07:01+DRB1*13:02^DQB1*02:01+DQB1*06:09	0.000301
A*02:01+A*26:01^C*03:04+C*12:03^B*38:01+B*40:01^DRB1*04:02+DRB1*13:02^DQB1*03:02+DQB1*06:04	0.000301
A*01:01+A*25:01^C*06:02+C*12:03^B*38:01+B*57:01^DRB1*04:02+DRB1*13:05^DQB1*03:01+DQB1*03:02	0.000301
A*03:01+A*26:01^C*07:02+C*12:03^B*07:02+B*38:01^DRB1*04:03+DRB1*11:04^DQB1*03:01+DQB1*03:05	0.000301
A*02:01+A*02:01^C*04:01+C*06:02^B*13:02+B*35:02^DRB1*07:01+DRB1*11:04^DQB1*02:01+DQB1*03:01	0.000301
A*02:01+A*24:02^C*08:02+C*12:03^B*14:02+B*38:01^DRB1*07:01+DRB1*14:01^DQB1*02:01+DQB1*05:03	0.000301
A*01:01+A*03:01^C*06:02+C*17:01^B*41:01+B*57:01^DRB1*04:04+DRB1*13:05^DQB1*03:01+DQB1*04:02	0.000301
A*03:01+A*11:01^C*04:01+C*08:02^B*14:02+B*35:01^DRB1*01:02+DRB1*14:01^DQB1*05:01+DQB1*05:03	0.000301
A*29:01+A*32:01^C*04:01+C*15:05^B*07:05+B*35:01^DRB1*10:01+DRB1*13:05^DQB1*03:01+DQB1*05:01	0.000301
A*02:01+A*02:01^C*02:02+C*06:02^B*13:02+B*27:02^DRB1*07:01+DRB1*16:01^DQB1*02:01+DQB1*05:02	0.000301
A*03:01+A*26:01^C*05:01+C*12:02^B*44:02+B*52:01^DRB1*11:04+DRB1*15:02^DQB1*03:01+DQB1*06:01	0.000301
A*33:01+A*69:01^C*01:02+C*08:02^B*14:02+B*55:01^DRB1*01:02+DRB1*11:01^DQB1*03:01+DQB1*05:01	0.000301
A*01:01+A*30:01^C*06:02+C*07:01^B*08:01+B*13:02^DRB1*03:01+DRB1*07:01^DQB1*02:01+DQB1*02:01	0.0003
A*02:05+A*11:01^C*06:02+C*12:02^B*50:01+B*52:01^DRB1*07:01+DRB1*15:02^DQB1*02:01+DQB1*06:01	0.0003
A*29:02+A*69:01^C*01:02+C*08:02^B*14:02+B*55:01^DRB1*07:01+DRB1*11:01^DQB1*02:01+DQB1*03:01	0.0003
A*01:01+A*01:01^C*04:01+C*07:01^B*35:02+B*58:01^DRB1*07:01+DRB1*11:04^DQB1*02:01+DQB1*06:03	0.000299
A*01:01+A*24:02^C*04:01+C*07:01^B*35:02+B*58:01^DRB1*07:01+DRB1*11:04^DQB1*02:01+DQB1*03:01	0.000299
A*02:01+A*02:01^C*04:01+C*07:01^B*15:17+B*35:03^DRB1*12:01+DRB1*13:02^DQB1*03:01+DQB1*06:04	0.000299
A*03:01+A*26:01^C*12:03+C*12:03^B*38:01+B*38:01^DRB1*04:02+DRB1*04:02^DQB1*03:02+DQB1*03:02	0.000298
A*02:01+A*03:01^C*04:01+C*12:03^B*35:03+B*38:01^DRB1*12:01+DRB1*13:01^DQB1*03:01+DQB1*06:03	0.000298
A*02:01+A*29:02^C*04:01+C*08:02^B*14:02+B*35:03^DRB1*07:01+DRB1*12:01^DQB1*02:01+DQB1*03:01	0.000298
A*25:01+A*68:02^C*08:02+C*12:03^B*14:02+B*38:01^DRB1*01:02+DRB1*04:02^DQB1*03:02+DQB1*05:01	0.000298
A*03:01+A*25:01^C*12:03+C*12:03^B*18:01+B*38:01^DRB1*07:01+DRB1*13:01^DQB1*02:01+DQB1*06:03	0.000298
A*24:02+A*25:01^C*04:01+C*07:01^B*08:01+B*35:02^DRB1*11:04+DRB1*11:04^DQB1*03:01+DQB1*03:01	0.000297
A*66:01+A*68:02^C*08:02+C*12:03^B*14:02+B*38:01^DRB1*01:02+DRB1*11:01^DQB1*03:01+DQB1*05:01	0.000297
A*11:01+A*26:01^C*06:02+C*12:03^B*38:01+B*57:01^DRB1*04:02+DRB1*13:02^DQB1*03:02+DQB1*06:04	0.000297
A*03:01+A*33:01^C*08:02+C*08:02^B*14:02+B*14:02^DRB1*01:02+DRB1*01:02^DQB1*05:01+DQB1*05:01	0.000297
A*03:01+A*68:02^C*08:02+C*17:01^B*14:02+B*41:01^DRB1*01:02+DRB1*04:04^DQB1*04:02+DQB1*05:01	0.000297
A*01:01+A*68:01^C*02:02+C*07:01^B*08:01+B*27:02^DRB1*03:01+DRB1*11:01^DQB1*02:01+DQB1*03:01	0.000297
A*01:01+A*26:01^C*04:01+C*12:03^B*35:02+B*38:01^DRB1*04:02+DRB1*11:04^DQB1*03:01+DQB1*03:02	0.000297
A*02:05+A*26:01^C*04:01+C*06:02^B*35:01+B*50:01^DRB1*04:02+DRB1*07:01^DQB1*02:01+DQB1*03:02	0.000296
A*02:01+A*26:01^C*07:02+C*12:03^B*07:02+B*38:01^DRB1*04:02+DRB1*08:01^DQB1*03:02+DQB1*04:02	0.000296
A*29:02+A*30:01^C*06:02+C*16:01^B*13:02+B*44:03^DRB1*07:01+DRB1*07:01^DQB1*02:01+DQB1*02:01	0.000296
A*24:02+A*26:01^C*07:01+C*12:03^B*15:17+B*38:01^DRB1*04:02+DRB1*13:02^DQB1*03:02+DQB1*06:04	0.000296
A*11:01+A*24:02^C*12:02+C*12:03^B*38:01+B*52:01^DRB1*14:01+DRB1*15:02^DQB1*05:03+DQB1*06:01	0.000296
A*26:01+A*30:01^C*07:01+C*12:03^B*38:01+B*58:01^DRB1*01:02+DRB1*04:02^DQB1*03:02+DQB1*05:01	0.000296
A*02:01+A*23:01^C*04:01+C*17:01^B*35:03+B*41:02^DRB1*11:04+DRB1*12:01^DQB1*03:01+DQB1*03:01	0.000296
A*01:01+A*25:01^C*07:01+C*12:03^B*08:01+B*38:01^DRB1*03:01+DRB1*04:02^DQB1*02:01+DQB1*03:02	0.000296
A*01:01+A*29:02^C*06:02+C*08:02^B*14:02+B*57:01^DRB1*07:01+DRB1*13:01^DQB1*02:01+DQB1*06:03	0.000295
A*23:01+A*26:01^C*08:02+C*12:03^B*14:02+B*38:01^DRB1*01:02+DRB1*04:02^DQB1*03:02+DQB1*05:01	0.000295
A*01:01+A*02:05^C*06:02+C*06:02^B*50:01+B*57:01^DRB1*07:01+DRB1*13:05^DQB1*02:01+DQB1*03:01	0.000295
A*02:01+A*24:02^C*02:02+C*12:03^B*27:02+B*38:01^DRB1*14:01+DRB1*16:01^DQB1*05:02+DQB1*05:03	0.000294
A*02:01+A*24:02^C*12:02+C*12:03^B*38:01+B*52:01^DRB1*11:04+DRB1*15:02^DQB1*03:01+DQB1*06:01	0.000294
A*03:01+A*30:01^C*06:02+C*08:02^B*13:02+B*14:02^DRB1*01:02+DRB1*07:01^DQB1*02:01+DQB1*05:01	0.000294
A*26:01+A*30:02^C*05:01+C*12:03^B*18:01+B*38:01^DRB1*03:01+DRB1*04:02^DQB1*02:01+DQB1*03:02	0.000294
A*11:01+A*23:01^C*12:02+C*17:01^B*41:02+B*52:01^DRB1*11:04+DRB1*15:02^DQB1*03:01+DQB1*06:01	0.000294
A*01:01+A*32:01^C*06:02+C*12:02^B*52:01+B*57:01^DRB1*13:05+DRB1*15:02^DQB1*03:01+DQB1*06:01	0.000294
A*02:01+A*03:01^C*04:01+C*08:02^B*14:02+B*35:03^DRB1*01:02+DRB1*12:01^DQB1*03:01+DQB1*05:01	0.000294
A*24:02+A*26:01^C*12:03+C*12:03^B*35:03+B*38:01^DRB1*04:02+DRB1*09:01^DQB1*03:02+DQB1*03:03	0.000293
A*03:01+A*26:01^C*04:01+C*12:03^B*35:03+B*38:01^DRB1*04:02+DRB1*12:01^DQB1*03:01+DQB1*03:02	0.000293
A*11:01+A*33:01^C*08:02+C*12:02^B*14:02+B*52:01^DRB1*01:02+DRB1*13:02^DQB1*05:01+DQB1*06:09	0.000293
A*01:01+A*02:01^C*06:02+C*06:02^B*13:02+B*57:01^DRB1*04:02+DRB1*07:01^DQB1*02:01+DQB1*03:02	0.000293
A*01:01+A*01:01^C*04:01+C*06:02^B*44:03+B*57:01^DRB1*07:01+DRB1*13:05^DQB1*02:01+DQB1*03:01	0.000293
A*03:01+A*11:01^C*07:02+C*12:02^B*07:02+B*52:01^DRB1*13:02+DRB1*15:01^DQB1*06:02+DQB1*06:09	0.000292
A*01:01+A*29:02^C*06:02+C*16:01^B*37:01+B*44:03^DRB1*07:01+DRB1*10:01^DQB1*02:01+DQB1*05:01	0.000292
A*24:02+A*26:01^C*06:02+C*12:03^B*13:02+B*38:01^DRB1*04:02+DRB1*07:01^DQB1*02:01+DQB1*03:02	0.000292
A*29:02+A*31:01^C*08:02+C*12:03^B*14:02+B*38:01^DRB1*04:02+DRB1*07:01^DQB1*02:01+DQB1*03:02	0.000292
A*02:01+A*02:01^C*04:01+C*04:01^B*35:03+B*35:03^DRB1*12:01+DRB1*12:01^DQB1*03:01+DQB1*03:01	0.000291
A*03:01+A*03:01^C*12:03+C*17:01^B*38:01+B*41:01^DRB1*04:04+DRB1*13:01^DQB1*04:02+DQB1*06:03	0.000291
A*01:01+A*02:05^C*06:02+C*07:01^B*50:01+B*58:01^DRB1*07:01+DRB1*07:01^DQB1*02:01+DQB1*02:01	0.000291
A*02:01+A*02:05^C*04:01+C*07:01^B*35:03+B*58:01^DRB1*12:01+DRB1*13:02^DQB1*03:01+DQB1*06:09	0.000291
A*02:01+A*33:01^C*06:02+C*08:02^B*13:02+B*14:02^DRB1*01:02+DRB1*07:01^DQB1*02:01+DQB1*05:01	0.000291
A*29:02+A*66:01^C*08:02+C*17:01^B*14:02+B*41:02^DRB1*07:01+DRB1*11:01^DQB1*02:01+DQB1*03:01	0.00029
A*01:01+A*25:01^C*04:01+C*12:03^B*35:02+B*38:01^DRB1*04:02+DRB1*11:04^DQB1*03:02+DQB1*06:03	0.00029
A*01:01+A*29:02^C*06:02+C*16:01^B*44:03+B*57:01^DRB1*07:01+DRB1*13:05^DQB1*02:01+DQB1*03:01	0.00029
A*29:02+A*31:01^C*04:01+C*16:01^B*35:02+B*44:03^DRB1*04:03+DRB1*07:01^DQB1*02:01+DQB1*03:05	0.00029
A*26:01+A*68:02^C*08:02+C*12:03^B*14:02+B*38:01^DRB1*01:02+DRB1*11:01^DQB1*03:01+DQB1*05:01	0.00029
A*02:01+A*26:01^C*12:03+C*15:05^B*07:05+B*38:01^DRB1*04:02+DRB1*04:05^DQB1*03:02+DQB1*03:02	0.000289
A*01:01+A*03:01^C*04:01+C*07:02^B*07:02+B*35:02^DRB1*11:04+DRB1*15:01^DQB1*06:02+DQB1*06:03	0.000289
A*03:01+A*11:01^C*08:02+C*12:02^B*14:02+B*52:01^DRB1*01:02+DRB1*15:02^DQB1*05:01+DQB1*06:01	0.000289
A*03:01+A*24:02^C*08:02+C*12:03^B*14:02+B*38:01^DRB1*01:02+DRB1*13:01^DQB1*05:01+DQB1*06:03	0.000288
A*02:01+A*02:05^C*06:02+C*06:02^B*13:02+B*50:01^DRB1*07:01+DRB1*07:01^DQB1*02:01+DQB1*02:01	0.000288
A*01:01+A*66:01^C*06:02+C*17:01^B*41:02+B*57:01^DRB1*11:01+DRB1*13:05^DQB1*03:01+DQB1*03:01	0.000288
A*01:01+A*23:01^C*07:01+C*12:02^B*49:01+B*52:01^DRB1*11:04+DRB1*15:02^DQB1*03:01+DQB1*06:01	0.000288
A*26:01+A*68:02^C*08:02+C*12:03^B*14:02+B*38:01^DRB1*01:02+DRB1*13:02^DQB1*05:01+DQB1*06:09	0.000288
A*01:01+A*03:01^C*04:01+C*08:02^B*14:02+B*35:02^DRB1*01:02+DRB1*11:04^DQB1*05:01+DQB1*06:03	0.000288
A*02:01+A*24:02^C*04:01+C*06:02^B*13:02+B*35:02^DRB1*07:01+DRB1*11:04^DQB1*02:01+DQB1*03:01	0.000287
A*02:01+A*69:01^C*03:03+C*12:02^B*52:01+B*55:01^DRB1*15:01+DRB1*15:02^DQB1*06:01+DQB1*06:03	0.000286
A*03:01+A*66:01^C*12:03+C*17:01^B*38:01+B*41:01^DRB1*04:04+DRB1*11:01^DQB1*03:01+DQB1*04:02	0.000286
A*02:01+A*30:02^C*05:01+C*12:02^B*18:01+B*52:01^DRB1*03:01+DRB1*15:02^DQB1*02:01+DQB1*06:01	0.000285
A*03:01+A*29:02^C*12:03+C*16:01^B*38:01+B*44:03^DRB1*07:01+DRB1*13:01^DQB1*02:01+DQB1*06:03	0.000285
A*01:01+A*24:02^C*04:01+C*12:03^B*35:02+B*38:01^DRB1*01:02+DRB1*14:01^DQB1*05:01+DQB1*05:03	0.000285
A*02:05+A*25:01^C*03:03+C*07:01^B*15:01+B*58:01^DRB1*01:01+DRB1*13:02^DQB1*05:01+DQB1*06:09	0.000284
A*01:01+A*02:01^C*06:02+C*12:02^B*52:01+B*57:01^DRB1*13:05+DRB1*15:02^DQB1*03:01+DQB1*06:01	0.000284
A*29:01+A*33:01^C*08:02+C*15:05^B*07:05+B*14:02^DRB1*01:02+DRB1*10:01^DQB1*05:01+DQB1*05:01	0.000284
A*01:01+A*26:01^C*04:01+C*12:02^B*35:01+B*52:01^DRB1*04:02+DRB1*15:02^DQB1*03:02+DQB1*06:01	0.000283
A*01:01+A*03:01^C*07:01+C*12:03^B*38:01+B*58:01^DRB1*07:01+DRB1*13:01^DQB1*02:01+DQB1*06:03	0.000282
A*03:01+A*03:01^C*07:02+C*12:03^B*07:02+B*38:01^DRB1*13:01+DRB1*15:01^DQB1*06:02+DQB1*06:03	0.000282
A*11:01+A*26:01^C*12:02+C*12:03^B*38:01+B*52:01^DRB1*11:01+DRB1*15:02^DQB1*03:01+DQB1*06:01	0.000282
A*01:01+A*03:01^C*06:02+C*12:03^B*38:01+B*57:01^DRB1*13:01+DRB1*13:01^DQB1*06:03+DQB1*06:03	0.000281
A*24:02+A*24:03^C*04:01+C*12:03^B*35:01+B*38:01^DRB1*04:02+DRB1*14:01^DQB1*03:02+DQB1*05:03	0.000281
A*01:01+A*26:01^C*07:01+C*12:03^B*08:01+B*38:01^DRB1*03:01+DRB1*13:02^DQB1*02:01+DQB1*06:09	0.00028
A*24:02+A*25:01^C*08:02+C*12:03^B*14:02+B*18:01^DRB1*01:02+DRB1*13:01^DQB1*05:01+DQB1*06:03	0.00028
A*03:01+A*24:02^C*04:01+C*04:01^B*35:01+B*35:02^DRB1*11:04+DRB1*14:01^DQB1*03:01+DQB1*05:03	0.00028
A*24:02+A*24:03^C*04:01+C*04:01^B*35:01+B*35:02^DRB1*04:02+DRB1*11:04^DQB1*03:01+DQB1*03:02	0.000279
A*24:02+A*26:01^C*01:02+C*12:03^B*38:01+B*55:01^DRB1*04:02+DRB1*16:01^DQB1*03:02+DQB1*05:02	0.000278
A*01:01+A*29:02^C*06:02+C*16:01^B*44:03+B*57:01^DRB1*07:01+DRB1*13:01^DQB1*02:01+DQB1*06:03	0.000278
A*02:01+A*33:01^C*07:01+C*08:02^B*08:01+B*14:02^DRB1*01:02+DRB1*03:01^DQB1*02:01+DQB1*05:01	0.000278
A*24:02+A*26:01^C*04:01+C*12:03^B*35:01+B*38:01^DRB1*04:02+DRB1*11:04^DQB1*03:01+DQB1*03:02	0.000277
A*11:01+A*26:01^C*03:04+C*12:03^B*38:01+B*40:01^DRB1*04:02+DRB1*04:04^DQB1*03:02+DQB1*03:02	0.000276
A*11:01+A*24:02^C*04:01+C*12:02^B*35:02+B*52:01^DRB1*11:04+DRB1*13:02^DQB1*03:01+DQB1*06:09	0.000276
A*01:01+A*66:01^C*06:02+C*12:03^B*38:01+B*57:01^DRB1*11:01+DRB1*13:05^DQB1*03:01+DQB1*03:01	0.000276
A*01:01+A*03:01^C*07:01+C*12:03^B*08:01+B*38:01^DRB1*03:01+DRB1*04:02^DQB1*02:01+DQB1*03:02	0.000276
A*03:01+A*33:01^C*07:02+C*08:02^B*07:02+B*14:02^DRB1*01:02+DRB1*11:04^DQB1*03:01+DQB1*05:01	0.000275
A*01:01+A*24:02^C*07:01+C*08:02^B*14:02+B*58:01^DRB1*01:02+DRB1*07:01^DQB1*02:01+DQB1*05:01	0.000275
A*01:01+A*24:02^C*04:01+C*06:02^B*35:02+B*57:01^DRB1*11:04+DRB1*13:01^DQB1*03:01+DQB1*06:03	0.000275
A*24:02+A*24:02^C*04:01+C*08:02^B*14:02+B*35:02^DRB1*01:02+DRB1*11:04^DQB1*03:01+DQB1*05:01	0.000274
A*01:01+A*11:01^C*04:01+C*12:02^B*44:03+B*52:01^DRB1*07:01+DRB1*13:02^DQB1*02:01+DQB1*06:09	0.000274
A*02:01+A*02:01^C*06:02+C*07:01^B*08:01+B*50:01^DRB1*03:01+DRB1*13:01^DQB1*02:01+DQB1*06:03	0.000274
A*24:02+A*26:01^C*03:03+C*12:03^B*15:01+B*38:01^DRB1*04:02+DRB1*13:01^DQB1*03:02+DQB1*06:03	0.000273
A*02:01+A*03:02^C*06:02+C*07:01^B*08:01+B*13:02^DRB1*03:01+DRB1*07:01^DQB1*02:01+DQB1*02:01	0.000273
A*30:01+A*31:01^C*06:02+C*12:03^B*13:02+B*38:01^DRB1*04:02+DRB1*07:01^DQB1*02:01+DQB1*03:02	0.000273
A*23:01+A*68:02^C*08:02+C*17:01^B*14:02+B*41:02^DRB1*01:02+DRB1*11:04^DQB1*03:01+DQB1*05:01	0.000271
A*24:02+A*30:02^C*04:01+C*05:01^B*18:01+B*35:02^DRB1*03:01+DRB1*11:04^DQB1*02:01+DQB1*03:01	0.00027
A*02:01+A*24:02^C*04:01+C*12:03^B*35:03+B*38:01^DRB1*12:01+DRB1*13:01^DQB1*03:01+DQB1*06:03	0.00027
A*01:01+A*23:01^C*04:01+C*07:01^B*08:01+B*44:03^DRB1*03:01+DRB1*07:01^DQB1*02:01+DQB1*03:03	0.00027
A*24:02+A*31:01^C*04:01+C*04:01^B*35:02+B*35:02^DRB1*04:03+DRB1*11:04^DQB1*03:01+DQB1*03:05	0.00027
A*11:01+A*11:01^C*08:02+C*12:02^B*14:02+B*52:01^DRB1*01:02+DRB1*13:02^DQB1*05:01+DQB1*06:09	0.000267
A*03:01+A*29:01^C*15:05+C*17:01^B*07:05+B*41:01^DRB1*04:04+DRB1*10:01^DQB1*04:02+DQB1*05:01	0.000267
A*02:01+A*68:02^C*06:02+C*08:02^B*14:02+B*50:01^DRB1*01:02+DRB1*13:01^DQB1*05:01+DQB1*06:03	0.000267
A*02:01+A*03:01^C*08:02+C*12:02^B*14:02+B*52:01^DRB1*01:02+DRB1*15:02^DQB1*05:01+DQB1*06:01	0.000266
A*01:01+A*03:01^C*07:01+C*07:02^B*07:02+B*58:01^DRB1*07:01+DRB1*15:01^DQB1*02:01+DQB1*06:02	0.000265
A*30:01+A*68:02^C*06:02+C*08:02^B*13:02+B*14:02^DRB1*01:02+DRB1*07:01^DQB1*02:01+DQB1*05:01	0.000263
A*01:01+A*31:01^C*06:02+C*12:03^B*38:01+B*57:01^DRB1*04:02+DRB1*13:05^DQB1*03:01+DQB1*03:02	0.000263
A*02:01+A*03:01^C*04:01+C*04:01^B*35:01+B*35:03^DRB1*12:01+DRB1*14:01^DQB1*03:01+DQB1*05:03	0.000262
A*03:01+A*24:02^C*04:01+C*17:01^B*35:02+B*41:01^DRB1*04:04+DRB1*11:04^DQB1*03:01+DQB1*04:02	0.000261
A*03:02+A*33:01^C*04:01+C*08:02^B*14:02+B*35:08^DRB1*01:02+DRB1*04:03^DQB1*03:02+DQB1*05:01	0.000261
A*02:01+A*66:01^C*02:02+C*12:03^B*27:02+B*38:01^DRB1*11:01+DRB1*16:01^DQB1*03:01+DQB1*05:02	0.000259
A*03:01+A*26:01^C*12:03+C*17:01^B*38:01+B*41:01^DRB1*04:02+DRB1*04:04^DQB1*03:02+DQB1*04:02	0.000259
A*03:01+A*03:01^C*12:03+C*12:03^B*38:01+B*38:01^DRB1*13:01+DRB1*13:01^DQB1*06:03+DQB1*06:03	0.000257
A*26:01+A*68:01^C*06:02+C*12:03^B*38:01+B*50:01^DRB1*04:02+DRB1*07:01^DQB1*02:01+DQB1*03:02	0.000257
A*24:03+A*26:01^C*04:01+C*12:03^B*35:01+B*38:01^DRB1*04:02+DRB1*13:02^DQB1*03:02+DQB1*06:09	0.000255
A*01:01+A*03:01^C*07:01+C*08:02^B*08:01+B*14:02^DRB1*01:02+DRB1*03:01^DQB1*02:01+DQB1*05:01	0.000255
A*03:01+A*24:02^C*12:03+C*15:02^B*27:07+B*38:01^DRB1*11:04+DRB1*13:01^DQB1*03:01+DQB1*06:03	0.000253
A*02:01+A*03:02^C*07:01+C*12:02^B*08:01+B*52:01^DRB1*03:01+DRB1*15:02^DQB1*02:01+DQB1*06:01	0.000253
A*02:01+A*26:01^C*07:04+C*12:03^B*38:01+B*44:02^DRB1*04:02+DRB1*16:01^DQB1*03:02+DQB1*05:02	0.000253
A*01:01+A*25:01^C*04:01+C*12:03^B*18:01+B*35:02^DRB1*07:01+DRB1*11:04^DQB1*02:01+DQB1*06:03	0.000252
A*24:02+A*26:01^C*12:03+C*12:03^B*38:01+B*38:01^DRB1*04:02+DRB1*11:04^DQB1*03:01+DQB1*03:02	0.000252
A*02:01+A*11:01^C*03:04+C*07:01^B*08:01+B*40:01^DRB1*03:01+DRB1*04:04^DQB1*02:01+DQB1*03:02	0.000252
A*11:01+A*26:01^C*04:01+C*12:03^B*38:01+B*53:01^DRB1*04:02+DRB1*13:02^DQB1*03:02+DQB1*06:09	0.000251
A*03:01+A*68:02^C*06:02+C*08:02^B*13:02+B*14:02^DRB1*01:02+DRB1*07:01^DQB1*02:01+DQB1*05:01	0.000251
A*02:01+A*26:01^C*05:01+C*12:03^B*38:01+B*44:02^DRB1*04:02+DRB1*04:02^DQB1*03:02+DQB1*03:02	0.000251
A*29:02+A*33:01^C*08:02+C*08:02^B*14:02+B*14:02^DRB1*01:02+DRB1*01:02^DQB1*05:01+DQB1*05:01	0.000249
A*01:01+A*02:01^C*04:01+C*06:02^B*13:02+B*35:02^DRB1*07:01+DRB1*11:04^DQB1*02:01+DQB1*06:03	0.000249
A*02:01+A*26:01^C*04:01+C*12:03^B*35:03+B*38:01^DRB1*11:01+DRB1*12:01^DQB1*03:01+DQB1*03:01	0.000248
A*03:02+A*29:02^C*07:01+C*16:01^B*08:01+B*44:03^DRB1*03:01+DRB1*07:01^DQB1*02:01+DQB1*02:01	0.000248
A*03:01+A*32:01^C*04:01+C*07:02^B*07:02+B*44:03^DRB1*01:02+DRB1*07:01^DQB1*03:03+DQB1*05:01	0.000245
A*02:01+A*02:01^C*07:01+C*07:01^B*08:01+B*08:01^DRB1*03:01+DRB1*03:01^DQB1*02:01+DQB1*02:01	0.000245
A*26:01+A*29:01^C*12:03+C*15:02^B*07:05+B*38:01^DRB1*04:02+DRB1*10:01^DQB1*03:02+DQB1*05:01	0.000243
A*01:01+A*66:01^C*04:01+C*17:01^B*35:02+B*41:02^DRB1*03:01+DRB1*11:04^DQB1*02:01+DQB1*06:03	0.000241
A*02:01+A*25:01^C*07:01+C*12:03^B*08:01+B*18:01^DRB1*03:01+DRB1*07:01^DQB1*02:01+DQB1*02:01	0.00024
A*01:01+A*02:01^C*06:02+C*07:01^B*08:01+B*57:01^DRB1*03:01+DRB1*13:05^DQB1*02:01+DQB1*03:01	0.000239
A*01:01+A*26:01^C*07:01+C*12:03^B*08:01+B*38:01^DRB1*03:01+DRB1*11:01^DQB1*02:01+DQB1*03:01	0.000239
A*25:01+A*30:01^C*06:02+C*12:03^B*13:02+B*18:01^DRB1*07:01+DRB1*07:01^DQB1*02:01+DQB1*02:01	0.000235
A*03:01+A*03:01^C*07:02+C*07:04^B*07:02+B*44:02^DRB1*04:02+DRB1*15:01^DQB1*03:02+DQB1*06:02	0.000235
A*01:01+A*02:01^C*04:01+C*06:02^B*35:03+B*57:01^DRB1*12:01+DRB1*13:01^DQB1*03:01+DQB1*06:03	0.000234
A*01:01+A*29:01^C*04:01+C*15:05^B*07:05+B*35:02^DRB1*10:01+DRB1*11:04^DQB1*05:01+DQB1*06:03	0.000234
A*01:01+A*02:01^C*07:01+C*08:02^B*08:01+B*14:02^DRB1*01:02+DRB1*03:01^DQB1*02:01+DQB1*05:01	0.000232
A*24:02+A*26:01^C*12:03+C*12:03^B*38:01+B*38:01^DRB1*07:01+DRB1*14:01^DQB1*02:01+DQB1*05:03	0.000231
A*26:01+A*32:01^C*04:01+C*04:01^B*35:01+B*44:03^DRB1*01:02+DRB1*04:02^DQB1*03:02+DQB1*05:01	0.00023
A*26:01+A*33:01^C*01:02+C*08:02^B*14:02+B*27:05^DRB1*01:01+DRB1*01:02^DQB1*05:01+DQB1*05:01	0.00023
A*23:01+A*32:01^C*04:01+C*17:01^B*41:02+B*44:03^DRB1*01:02+DRB1*11:04^DQB1*03:01+DQB1*05:01	0.00023
A*02:01+A*11:01^C*04:01+C*12:02^B*35:03+B*52:01^DRB1*12:01+DRB1*15:02^DQB1*03:01+DQB1*06:01	0.00023
A*26:01+A*26:01^C*04:01+C*12:03^B*35:01+B*38:01^DRB1*04:02+DRB1*04:07^DQB1*03:01+DQB1*03:02	0.000229
A*01:01+A*33:01^C*06:02+C*08:02^B*14:02+B*57:01^DRB1*01:02+DRB1*13:01^DQB1*05:01+DQB1*06:03	0.000229
A*01:01+A*11:01^C*04:01+C*12:02^B*35:02+B*52:01^DRB1*11:04+DRB1*13:02^DQB1*06:03+DQB1*06:09	0.000227
A*01:01+A*31:01^C*04:01+C*12:03^B*35:02+B*38:01^DRB1*04:02+DRB1*11:04^DQB1*03:02+DQB1*06:03	0.000227
A*02:01+A*26:01^C*07:01+C*12:03^B*18:01+B*38:01^DRB1*04:02+DRB1*11:04^DQB1*03:01+DQB1*03:02	0.000225
A*26:01+A*26:01^C*12:03+C*12:03^B*38:01+B*38:01^DRB1*04:02+DRB1*04:02^DQB1*02:01+DQB1*03:02	0.000225
A*03:01+A*29:01^C*12:03+C*15:05^B*07:05+B*38:01^DRB1*10:01+DRB1*13:01^DQB1*05:01+DQB1*06:03	0.000225
A*03:01+A*68:01^C*07:01+C*12:03^B*38:01+B*57:01^DRB1*07:01+DRB1*13:01^DQB1*03:03+DQB1*06:03	0.000223
A*01:01+A*01:01^C*04:01+C*12:03^B*35:02+B*38:01^DRB1*11:04+DRB1*15:02^DQB1*06:01+DQB1*06:03	0.000222
A*01:01+A*68:02^C*06:02+C*08:02^B*14:02+B*57:01^DRB1*01:02+DRB1*13:01^DQB1*05:01+DQB1*06:03	0.000222
A*03:02+A*29:02^C*07:01+C*08:02^B*08:01+B*14:02^DRB1*03:01+DRB1*07:01^DQB1*02:01+DQB1*02:01	0.00022
A*23:01+A*24:02^C*04:01+C*17:01^B*35:02+B*41:02^DRB1*11:04+DRB1*11:04^DQB1*03:01+DQB1*03:01	0.00022
A*66:01+A*68:01^C*04:01+C*12:03^B*38:01+B*44:03^DRB1*07:01+DRB1*11:01^DQB1*02:01+DQB1*03:01	0.00022
A*01:01+A*69:01^C*03:03+C*06:02^B*55:01+B*57:01^DRB1*13:05+DRB1*15:01^DQB1*03:01+DQB1*06:03	0.00022
A*01:01+A*02:05^C*04:01+C*07:01^B*35:02+B*58:01^DRB1*11:04+DRB1*13:02^DQB1*03:01+DQB1*06:09	0.000219
A*02:01+A*11:01^C*08:02+C*12:02^B*14:02+B*52:01^DRB1*07:01+DRB1*15:02^DQB1*02:01+DQB1*06:01	0.000217
A*11:01+A*26:01^C*12:03+C*12:03^B*35:03+B*38:01^DRB1*04:02+DRB1*04:08^DQB1*03:01+DQB1*03:02	0.000217
A*02:01+A*03:01^C*04:01+C*12:03^B*35:02+B*38:01^DRB1*11:04+DRB1*13:01^DQB1*03:01+DQB1*06:03	0.000217
A*01:01+A*24:02^C*04:01+C*04:01^B*35:02+B*35:08^DRB1*11:04+DRB1*11:04^DQB1*03:01+DQB1*06:03	0.000216
A*02:01+A*69:01^C*01:02+C*14:02^B*15:16+B*55:01^DRB1*04:04+DRB1*11:01^DQB1*03:01+DQB1*04:02	0.000215
A*02:01+A*29:01^C*04:01+C*15:05^B*07:05+B*35:03^DRB1*10:01+DRB1*12:01^DQB1*03:01+DQB1*05:01	0.000212
A*01:01+A*02:01^C*04:01+C*12:03^B*35:02+B*38:01^DRB1*11:04+DRB1*13:01^DQB1*06:03+DQB1*06:03	0.000212
A*01:01+A*32:01^C*04:01+C*04:01^B*35:02+B*44:03^DRB1*01:02+DRB1*11:04^DQB1*03:01+DQB1*05:01	0.000211
A*03:01+A*03:01^C*07:02+C*08:02^B*07:02+B*14:02^DRB1*01:02+DRB1*15:01^DQB1*05:01+DQB1*06:02	0.000211
A*01:01+A*03:01^C*08:02+C*12:03^B*14:02+B*38:01^DRB1*01:02+DRB1*04:02^DQB1*03:02+DQB1*05:01	0.000211
A*01:01+A*02:01^C*04:01+C*04:01^B*35:02+B*35:02^DRB1*11:04+DRB1*11:04^DQB1*03:01+DQB1*06:03	0.00021
A*30:01+A*30:01^C*06:02+C*06:02^B*13:02+B*13:02^DRB1*07:01+DRB1*12:01^DQB1*02:01+DQB1*03:01	0.00021
A*02:01+A*26:01^C*02:02+C*12:03^B*27:02+B*38:01^DRB1*04:02+DRB1*11:01^DQB1*03:01+DQB1*03:02	0.000209
A*24:02+A*26:01^C*04:01+C*12:03^B*35:08+B*38:01^DRB1*04:02+DRB1*04:03^DQB1*03:02+DQB1*03:02	0.000207
A*24:02+A*33:01^C*08:02+C*12:03^B*14:02+B*18:01^DRB1*01:02+DRB1*07:01^DQB1*02:01+DQB1*05:01	0.000207
A*26:01+A*33:01^C*08:02+C*12:03^B*14:02+B*38:01^DRB1*01:02+DRB1*13:02^DQB1*05:01+DQB1*06:09	0.000207
A*01:01+A*02:01^C*04:01+C*06:02^B*35:03+B*57:01^DRB1*04:02+DRB1*12:01^DQB1*03:01+DQB1*03:02	0.000207
A*02:05+A*26:01^C*07:01+C*12:03^B*38:01+B*58:01^DRB1*11:01+DRB1*13:02^DQB1*03:01+DQB1*06:09	0.000206
A*03:01+A*25:01^C*07:02+C*12:03^B*07:02+B*18:01^DRB1*07:01+DRB1*15:01^DQB1*02:01+DQB1*06:02	0.000205
A*01:01+A*69:01^C*03:03+C*06:02^B*55:01+B*57:01^DRB1*13:01+DRB1*15:01^DQB1*06:03+DQB1*06:03	0.000205
A*01:01+A*02:01^C*04:01+C*07:01^B*08:01+B*44:03^DRB1*03:01+DRB1*10:01^DQB1*02:01+DQB1*05:01	0.000205
A*03:01+A*29:02^C*08:02+C*16:01^B*14:02+B*44:03^DRB1*07:01+DRB1*07:01^DQB1*02:01+DQB1*02:01	0.000205
A*01:01+A*26:01^C*04:01+C*12:03^B*35:02+B*38:01^DRB1*07:01+DRB1*11:04^DQB1*02:01+DQB1*06:03	0.000204
A*02:05+A*26:01^C*06:02+C*12:03^B*38:01+B*50:01^DRB1*07:01+DRB1*13:02^DQB1*02:01+DQB1*06:09	0.000204
A*24:02+A*68:01^C*04:01+C*04:01^B*35:02+B*44:03^DRB1*07:01+DRB1*11:04^DQB1*02:01+DQB1*03:01	0.000204
A*24:02+A*26:01^C*12:03+C*12:03^B*38:01+B*38:01^DRB1*14:01+DRB1*14:01^DQB1*05:03+DQB1*05:03	0.000203
A*02:01+A*11:01^C*04:01+C*12:02^B*35:02+B*52:01^DRB1*11:04+DRB1*15:02^DQB1*03:01+DQB1*06:01	0.000203
A*29:01+A*33:01^C*08:02+C*15:05^B*07:05+B*14:02^DRB1*01:02+DRB1*07:01^DQB1*03:03+DQB1*05:01	0.000203
A*02:01+A*30:02^C*04:01+C*05:01^B*18:01+B*35:03^DRB1*12:01+DRB1*13:05^DQB1*03:01+DQB1*03:01	0.000203
A*01:01+A*24:02^C*04:01+C*06:02^B*35:01+B*57:01^DRB1*07:01+DRB1*11:04^DQB1*03:01+DQB1*03:03	0.000202
A*11:01+A*26:01^C*12:02+C*12:03^B*38:01+B*52:01^DRB1*04:02+DRB1*04:02^DQB1*03:02+DQB1*03:02	0.000202
A*01:01+A*02:01^C*04:01+C*07:04^B*35:02+B*44:02^DRB1*11:04+DRB1*16:01^DQB1*05:02+DQB1*06:03	0.000202
A*02:01+A*33:01^C*08:02+C*12:02^B*14:02+B*52:01^DRB1*01:02+DRB1*04:02^DQB1*03:02+DQB1*05:01	0.000201
A*11:01+A*26:01^C*12:02+C*12:03^B*38:01+B*52:01^DRB1*04:02+DRB1*08:01^DQB1*03:02+DQB1*04:02	0.000201
A*26:01+A*32:01^C*12:03+C*16:04^B*38:01+B*44:02^DRB1*04:02+DRB1*11:04^DQB1*03:01+DQB1*03:02	0.000201
A*02:05+A*26:01^C*07:01+C*12:03^B*38:01+B*58:01^DRB1*03:01+DRB1*04:02^DQB1*02:01+DQB1*03:02	0.000201
A*02:01+A*68:02^C*07:01+C*08:02^B*08:01+B*14:02^DRB1*01:02+DRB1*03:01^DQB1*02:01+DQB1*05:01	0.0002
A*03:01+A*24:02^C*02:02+C*04:01^B*35:08+B*40:02^DRB1*11:04+DRB1*13:01^DQB1*03:01+DQB1*06:03	0.0002
A*24:02+A*30:01^C*07:01+C*07:01^B*15:17+B*58:01^DRB1*01:02+DRB1*13:02^DQB1*05:01+DQB1*06:04	0.0002
A*02:01+A*11:01^C*03:04+C*04:01^B*35:01+B*40:01^DRB1*08:01+DRB1*14:01^DQB1*04:02+DQB1*05:03	0.0002
A*01:01+A*24:02^C*06:02+C*12:03^B*38:01+B*51:01^DRB1*13:01+DRB1*14:01^DQB1*05:03+DQB1*06:03	0.0002
A*02:02+A*11:01^C*02:02+C*07:02^B*07:02+B*40:02^DRB1*10:01+DRB1*15:01^DQB1*05:01+DQB1*06:02	0.0002
A*24:02+A*29:02^C*08:02+C*12:03^B*14:02+B*38:01^DRB1*04:04+DRB1*07:01^DQB1*02:01+DQB1*04:02	0.0002
A*02:01+A*02:05^C*04:01+C*07:01^B*08:01+B*35:01^DRB1*03:01+DRB1*04:02^DQB1*02:01+DQB1*03:02	0.0002
A*01:01+A*11:01^C*04:01+C*05:01^B*35:02+B*44:02^DRB1*04:01+DRB1*11:04^DQB1*03:01+DQB1*06:03	0.0002
A*23:01+A*24:02^C*12:03+C*17:01^B*38:01+B*41:02^DRB1*11:04+DRB1*11:04^DQB1*03:01+DQB1*03:01	0.0002
A*01:01+A*02:01^C*07:04+C*12:02^B*35:03+B*52:01^DRB1*07:01+DRB1*13:01^DQB1*02:01+DQB1*06:03	0.0002
A*02:01+A*23:01^C*04:01+C*05:01^B*08:01+B*44:02^DRB1*03:01+DRB1*04:01^DQB1*02:01+DQB1*03:01	0.0002
A*29:01+A*30:02^C*05:01+C*12:02^B*18:01+B*52:01^DRB1*03:01+DRB1*11:04^DQB1*02:01+DQB1*03:01	0.0002
A*01:01+A*26:01^C*04:01+C*07:01^B*08:01+B*35:01^DRB1*03:01+DRB1*04:07^DQB1*02:01+DQB1*03:01	0.0002
A*01:01+A*02:01^C*07:01+C*07:02^B*07:02+B*08:01^DRB1*03:01+DRB1*11:04^DQB1*02:01+DQB1*03:01	0.0002
A*02:05+A*24:02^C*04:01+C*07:01^B*35:02+B*41:01^DRB1*11:04+DRB1*13:05^DQB1*03:01+DQB1*03:01	0.0002
A*02:01+A*11:01^C*07:01+C*12:02^B*08:01+B*52:01^DRB1*03:01+DRB1*13:02^DQB1*02:01+DQB1*06:09	0.0002
A*02:05+A*24:02^C*06:02+C*07:02^B*39:06+B*50:01^DRB1*01:03+DRB1*07:01^DQB1*02:01+DQB1*05:01	0.0002
A*03:01+A*29:01^C*15:05+C*15:05^B*07:05+B*07:05^DRB1*10:01+DRB1*14:01^DQB1*05:01+DQB1*05:03	0.0002
A*01:01+A*32:01^C*06:02+C*07:01^B*15:17+B*37:01^DRB1*11:04+DRB1*13:02^DQB1*03:01+DQB1*06:04	0.0002
A*02:01+A*03:01^C*06:02+C*08:02^B*13:02+B*14:02^DRB1*01:02+DRB1*07:01^DQB1*02:01+DQB1*05:01	0.0002
A*30:04+A*33:01^C*08:02+C*17:01^B*14:02+B*42:01^DRB1*03:01+DRB1*08:04^DQB1*02:01+DQB1*03:01	0.0002
A*01:01+A*03:01^C*06:02+C*12:03^B*37:01+B*38:01^DRB1*11:03+DRB1*13:01^DQB1*03:01+DQB1*06:03	0.0002
A*02:01+A*30:01^C*06:02+C*07:01^B*08:01+B*13:02^DRB1*03:01+DRB1*07:01^DQB1*02:01+DQB1*02:01	0.0002
A*03:01+A*24:02^C*07:01+C*12:03^B*15:17+B*18:01^DRB1*13:02+DRB1*14:01^DQB1*05:03+DQB1*06:04	0.0002
A*02:01+A*24:02^C*04:01+C*07:01^B*15:17+B*35:02^DRB1*11:04+DRB1*13:02^DQB1*03:01+DQB1*06:04	0.0002
A*02:01+A*03:01^C*01:02+C*07:02^B*07:02+B*51:01^DRB1*08:01+DRB1*15:01^DQB1*04:02+DQB1*06:02	0.0002
A*68:01+A*68:02^C*07:01+C*08:02^B*14:02+B*57:01^DRB1*01:02+DRB1*07:01^DQB1*03:03+DQB1*05:01	0.0002
A*01:01+A*23:01^C*07:01+C*07:01^B*15:17+B*18:01^DRB1*09:01+DRB1*11:04^DQB1*03:01+DQB1*03:03	0.0002
A*11:01+A*29:01^C*06:02+C*08:02^B*14:02+B*57:01^DRB1*03:01+DRB1*13:02^DQB1*02:01+DQB1*06:04	0.0002
A*02:01+A*03:01^C*02:02+C*12:03^B*27:02+B*38:01^DRB1*13:01+DRB1*16:01^DQB1*05:02+DQB1*06:03	0.0002
A*03:01+A*24:02^C*04:01+C*12:03^B*35:01+B*38:01^DRB1*01:01+DRB1*13:01^DQB1*05:01+DQB1*06:03	0.0002
A*31:01+A*66:01^C*12:03+C*17:01^B*38:01+B*41:02^DRB1*03:01+DRB1*04:02^DQB1*02:01+DQB1*03:02	0.0002
A*02:01+A*02:05^C*03:02+C*12:02^B*52:01+B*58:01^DRB1*04:03+DRB1*15:02^DQB1*03:02+DQB1*06:01	0.0002
A*01:01+A*24:02^C*12:02+C*12:03^B*18:01+B*52:01^DRB1*11:01+DRB1*13:03^DQB1*03:01+DQB1*03:01	0.0002
A*02:01+A*69:01^C*01:02+C*16:01^B*44:03+B*55:01^DRB1*07:01+DRB1*11:01^DQB1*02:01+DQB1*03:01	0.0002
A*01:01+A*26:01^C*03:02+C*12:03^B*38:01+B*58:01^DRB1*07:01+DRB1*13:02^DQB1*02:01+DQB1*06:09	0.0002
A*02:05+A*31:01^C*04:01+C*07:01^B*35:02+B*58:01^DRB1*04:03+DRB1*13:02^DQB1*03:05+DQB1*06:09	0.0002
A*24:02+A*68:01^C*02:02+C*05:01^B*44:02+B*44:05^DRB1*07:01+DRB1*11:01^DQB1*02:01+DQB1*03:01	0.0002
A*11:01+A*25:01^C*07:01+C*12:03^B*15:17+B*18:01^DRB1*07:01+DRB1*13:01^DQB1*03:03+DQB1*06:03	0.0002
A*02:01+A*24:02^C*04:01+C*07:01^B*08:01+B*35:08^DRB1*03:01+DRB1*04:03^DQB1*02:01+DQB1*03:02	0.0002
A*02:01+A*25:01^C*02:02+C*12:03^B*18:01+B*27:02^DRB1*07:01+DRB1*16:01^DQB1*02:01+DQB1*05:02	0.0002
A*01:01+A*25:01^C*06:02+C*12:02^B*37:01+B*52:01^DRB1*10:01+DRB1*15:02^DQB1*05:01+DQB1*06:01	0.0002
A*03:01+A*26:01^C*01:02+C*12:03^B*38:01+B*56:01^DRB1*04:02+DRB1*04:03^DQB1*03:02+DQB1*03:05	0.0002
A*02:01+A*02:01^C*03:04+C*04:01^B*35:03+B*40:01^DRB1*01:01+DRB1*12:01^DQB1*03:01+DQB1*05:01	0.0002
A*01:01+A*31:01^C*08:02+C*12:03^B*14:02+B*38:01^DRB1*01:02+DRB1*04:02^DQB1*03:02+DQB1*05:01	0.0002
A*31:01+A*69:01^C*12:03+C*12:03^B*38:01+B*38:01^DRB1*04:02+DRB1*14:01^DQB1*03:02+DQB1*05:03	0.0002
A*02:01+A*03:01^C*07:01+C*12:03^B*18:01+B*38:01^DRB1*04:04+DRB1*13:01^DQB1*03:02+DQB1*06:03	0.0002
A*01:01+A*26:01^C*06:02+C*06:02^B*50:01+B*50:01^DRB1*07:01+DRB1*07:01^DQB1*02:01+DQB1*02:01	0.0002
A*23:01+A*24:03^C*07:01+C*12:03^B*38:01+B*49:01^DRB1*04:02+DRB1*14:01^DQB1*03:02+DQB1*05:03	0.0002
A*03:01+A*31:01^C*04:01+C*08:02^B*14:02+B*35:02^DRB1*01:02+DRB1*04:03^DQB1*03:05+DQB1*05:01	0.0002
A*01:01+A*02:01^C*02:02+C*16:02^B*44:03+B*51:08^DRB1*01:02+DRB1*10:01^DQB1*05:01+DQB1*05:01	0.0002
A*02:01+A*29:02^C*01:02+C*17:01^B*41:02+B*56:01^DRB1*01:01+DRB1*13:03^DQB1*03:01+DQB1*05:01	0.0002
A*01:01+A*02:01^C*04:01+C*07:01^B*35:02+B*51:01^DRB1*11:04+DRB1*13:01^DQB1*06:03+DQB1*06:03	0.0002
A*01:01+A*25:01^C*07:01+C*12:03^B*08:01+B*18:01^DRB1*03:01+DRB1*12:01^DQB1*02:01+DQB1*03:01	0.0002
A*02:01+A*30:01^C*06:02+C*14:02^B*13:02+B*15:16^DRB1*04:04+DRB1*07:01^DQB1*02:01+DQB1*04:02	0.0002
A*02:05+A*32:01^C*04:01+C*07:01^B*44:03+B*58:01^DRB1*01:02+DRB1*13:02^DQB1*05:01+DQB1*06:09	0.0002
A*01:01+A*23:01^C*04:01+C*17:01^B*35:02+B*41:02^DRB1*11:04+DRB1*11:04^DQB1*03:01+DQB1*06:03	0.0002
A*01:01+A*01:01^C*06:02+C*07:04^B*15:18+B*57:01^DRB1*07:01+DRB1*13:01^DQB1*03:03+DQB1*06:03	0.0002
A*26:01+A*29:01^C*04:01+C*12:03^B*35:02+B*38:01^DRB1*04:02+DRB1*11:04^DQB1*03:01+DQB1*03:02	0.0002
A*29:02+A*66:01^C*08:02+C*12:03^B*14:02+B*38:01^DRB1*07:01+DRB1*11:01^DQB1*02:01+DQB1*03:01	0.0002
A*24:03+A*30:02^C*04:01+C*12:02^B*52:01+B*53:01^DRB1*07:01+DRB1*11:04^DQB1*02:01+DQB1*03:01	0.0002
A*03:01+A*25:01^C*05:01+C*12:03^B*18:01+B*44:02^DRB1*04:01+DRB1*15:01^DQB1*03:01+DQB1*06:02	0.0002
A*24:02+A*24:02^C*04:01+C*07:01^B*15:17+B*35:02^DRB1*04:03+DRB1*13:02^DQB1*03:05+DQB1*06:04	0.0002
A*02:05+A*11:01^C*07:01+C*14:02^B*41:01+B*51:01^DRB1*12:02+DRB1*13:05^DQB1*03:01+DQB1*03:01	0.0002
A*02:01+A*23:01^C*12:02+C*17:01^B*41:02+B*52:01^DRB1*11:04+DRB1*15:02^DQB1*03:01+DQB1*06:01	0.0002
A*03:01+A*24:02^C*06:02+C*08:02^B*14:02+B*50:01^DRB1*01:02+DRB1*03:01^DQB1*02:01+DQB1*05:01	0.0002
A*02:02+A*03:01^C*07:02+C*17:01^B*07:02+B*41:01^DRB1*04:05+DRB1*13:05^DQB1*02:01+DQB1*03:01	0.0002
A*24:02+A*24:02^C*04:01+C*04:01^B*35:02+B*35:08^DRB1*04:03+DRB1*11:04^DQB1*03:01+DQB1*03:02	0.0002
A*02:01+A*24:02^C*04:01+C*05:01^B*35:02+B*44:02^DRB1*07:01+DRB1*11:04^DQB1*02:01+DQB1*03:01	0.0002
A*26:01+A*68:02^C*01:02+C*08:02^B*14:02+B*56:01^DRB1*13:03+DRB1*16:02^DQB1*03:01+DQB1*05:02	0.0002
A*30:01+A*68:01^C*06:02+C*12:03^B*13:02+B*18:01^DRB1*07:01+DRB1*12:01^DQB1*02:01+DQB1*03:01	0.0002
A*01:01+A*25:01^C*07:01+C*07:01^B*08:01+B*08:01^DRB1*03:01+DRB1*03:01^DQB1*02:01+DQB1*02:01	0.0002
A*01:01+A*24:02^C*06:02+C*12:03^B*18:01+B*57:01^DRB1*07:01+DRB1*13:05^DQB1*02:01+DQB1*03:01	0.0002
A*26:01+A*30:01^C*01:02+C*06:02^B*13:02+B*55:01^DRB1*07:01+DRB1*16:01^DQB1*02:01+DQB1*05:02	0.0002
A*03:01+A*29:01^C*04:01+C*12:03^B*35:02+B*38:01^DRB1*11:04+DRB1*14:01^DQB1*03:01+DQB1*05:03	0.0002
A*25:01+A*30:02^C*05:01+C*12:03^B*18:01+B*18:01^DRB1*03:01+DRB1*07:01^DQB1*02:01+DQB1*02:01	0.0002
A*03:01+A*24:02^C*04:01+C*12:03^B*35:08+B*38:01^DRB1*11:04+DRB1*13:01^DQB1*03:01+DQB1*06:03	0.0002
A*29:02+A*30:02^C*05:01+C*08:02^B*14:02+B*18:01^DRB1*03:01+DRB1*07:01^DQB1*02:01+DQB1*02:01	0.0002
A*01:01+A*25:01^C*07:01+C*12:03^B*08:01+B*18:01^DRB1*03:01+DRB1*07:01^DQB1*02:01+DQB1*02:01	0.0002
A*01:01+A*11:01^C*07:01+C*07:02^B*07:02+B*08:01^DRB1*03:01+DRB1*15:01^DQB1*02:01+DQB1*06:02	0.0002
A*01:01+A*11:01^C*04:01+C*12:02^B*35:02+B*52:01^DRB1*04:02+DRB1*11:04^DQB1*03:02+DQB1*06:03	0.0002
A*23:01+A*31:01^C*04:01+C*04:01^B*35:02+B*44:03^DRB1*04:02+DRB1*04:03^DQB1*03:02+DQB1*03:05	0.0002
A*01:01+A*26:01^C*04:01+C*12:03^B*38:01+B*44:03^DRB1*04:02+DRB1*07:01^DQB1*02:01+DQB1*03:02	0.0002
A*01:01+A*32:01^C*04:01+C*15:02^B*27:07+B*35:08^DRB1*11:01+DRB1*11:04^DQB1*03:01+DQB1*03:01	0.0002
A*03:02+A*30:01^C*07:01+C*07:01^B*08:01+B*58:01^DRB1*01:02+DRB1*03:01^DQB1*02:01+DQB1*05:01	0.0002
A*03:01+A*03:01^C*08:02+C*08:02^B*14:02+B*14:02^DRB1*01:02+DRB1*01:02^DQB1*05:01+DQB1*05:01	0.0002
A*01:01+A*02:01^C*07:01+C*07:01^B*08:01+B*15:17^DRB1*03:01+DRB1*13:02^DQB1*02:01+DQB1*06:04	0.0002
A*02:01+A*02:01^C*07:02+C*12:02^B*39:06+B*52:01^DRB1*08:01+DRB1*13:02^DQB1*04:02+DQB1*06:09	0.0002
A*02:01+A*02:01^C*06:02+C*07:01^B*15:17+B*37:01^DRB1*04:04+DRB1*13:02^DQB1*03:02+DQB1*06:04	0.0002
A*23:01+A*68:02^C*04:01+C*08:02^B*14:02+B*44:03^DRB1*01:01+DRB1*01:02^DQB1*05:01+DQB1*05:01	0.0002
A*02:05+A*02:05^C*06:02+C*06:02^B*50:01+B*50:01^DRB1*07:01+DRB1*13:03^DQB1*02:01+DQB1*03:01	0.0002
A*01:01+A*32:01^C*04:01+C*15:02^B*27:07+B*35:01^DRB1*04:02+DRB1*11:04^DQB1*03:01+DQB1*03:02	0.0002
A*29:01+A*32:01^C*04:01+C*07:01^B*44:03+B*57:01^DRB1*01:02+DRB1*13:02^DQB1*05:01+DQB1*06:04	0.0002
A*03:01+A*31:01^C*04:01+C*07:02^B*07:02+B*35:02^DRB1*04:03+DRB1*15:01^DQB1*03:05+DQB1*06:02	0.0002
A*24:02+A*30:02^C*04:01+C*12:02^B*35:02+B*52:01^DRB1*11:04+DRB1*15:02^DQB1*03:01+DQB1*06:01	0.0002
A*02:01+A*66:01^C*02:02+C*04:01^B*35:08+B*40:02^DRB1*04:03+DRB1*07:01^DQB1*03:02+DQB1*03:03	0.0002
A*01:01+A*68:02^C*08:02+C*12:02^B*14:02+B*52:01^DRB1*13:02+DRB1*15:02^DQB1*06:01+DQB1*06:09	0.0002
A*30:02+A*32:01^C*04:01+C*04:01^B*35:01+B*53:01^DRB1*03:01+DRB1*13:05^DQB1*02:01+DQB1*03:01	0.0002
A*30:01+A*32:01^C*04:01+C*06:02^B*13:02+B*44:03^DRB1*01:02+DRB1*13:02^DQB1*05:01+DQB1*06:09	0.0002
A*01:01+A*26:01^C*02:02+C*07:02^B*27:05+B*44:03^DRB1*04:03+DRB1*13:02^DQB1*03:02+DQB1*05:01	0.0002
A*03:02+A*23:01^C*12:03+C*15:02^B*38:01+B*51:01^DRB1*11:01+DRB1*11:01^DQB1*03:01+DQB1*03:01	0.0002
A*01:01+A*03:01^C*06:02+C*17:01^B*41:01+B*57:01^DRB1*04:02+DRB1*04:04^DQB1*03:02+DQB1*04:02	0.0002
A*24:02+A*68:02^C*08:02+C*12:03^B*14:02+B*38:01^DRB1*01:02+DRB1*04:02^DQB1*03:02+DQB1*05:01	0.0002
A*01:01+A*24:02^C*02:02+C*06:02^B*44:05+B*57:01^DRB1*11:04+DRB1*13:01^DQB1*03:01+DQB1*06:03	0.0002
A*01:01+A*02:01^C*03:04+C*04:01^B*35:02+B*40:01^DRB1*11:04+DRB1*14:01^DQB1*05:03+DQB1*06:03	0.0002
A*02:01+A*11:01^C*04:01+C*08:02^B*14:02+B*35:01^DRB1*01:02+DRB1*09:01^DQB1*03:03+DQB1*05:01	0.0002
A*24:02+A*68:02^C*08:02+C*12:03^B*14:02+B*18:01^DRB1*01:02+DRB1*07:01^DQB1*02:01+DQB1*05:01	0.0002
A*11:01+A*32:01^C*14:02+C*14:02^B*51:01+B*51:01^DRB1*12:02+DRB1*15:01^DQB1*03:01+DQB1*05:02	0.0002
A*02:05+A*24:02^C*04:01+C*06:02^B*35:01+B*50:01^DRB1*07:01+DRB1*08:01^DQB1*02:01+DQB1*04:02	0.0002
A*01:01+A*29:01^C*06:02+C*15:05^B*07:05+B*57:01^DRB1*13:02+DRB1*13:05^DQB1*03:01+DQB1*06:04	0.0002
A*24:02+A*24:02^C*02:02+C*12:03^B*38:01+B*44:05^DRB1*11:04+DRB1*14:01^DQB1*03:01+DQB1*05:03	0.0002
A*02:01+A*11:01^C*08:02+C*12:03^B*14:02+B*35:03^DRB1*01:02+DRB1*04:08^DQB1*03:04+DQB1*05:01	0.0002
A*01:01+A*31:01^C*03:04+C*04:01^B*35:02+B*40:01^DRB1*11:04+DRB1*13:02^DQB1*06:03+DQB1*06:04	0.0002
A*23:01+A*68:02^C*07:01+C*08:02^B*14:02+B*49:01^DRB1*01:02+DRB1*11:04^DQB1*03:01+DQB1*05:01	0.0002
A*02:05+A*02:05^C*04:01+C*07:01^B*35:02+B*41:01^DRB1*07:01+DRB1*13:05^DQB1*02:01+DQB1*03:01	0.0002
A*03:02+A*24:02^C*04:01+C*07:01^B*08:01+B*35:01^DRB1*03:01+DRB1*08:01^DQB1*02:01+DQB1*04:02	0.0002
A*02:01+A*03:01^C*06:02+C*06:02^B*13:02+B*13:02^DRB1*07:01+DRB1*07:01^DQB1*02:01+DQB1*02:01	0.0002
A*01:01+A*30:01^C*06:02+C*12:03^B*13:02+B*38:01^DRB1*12:01+DRB1*16:01^DQB1*03:01+DQB1*05:02	0.0002
A*03:01+A*03:02^C*03:03+C*07:01^B*08:01+B*55:01^DRB1*03:01+DRB1*16:01^DQB1*02:01+DQB1*05:02	0.0002
A*01:01+A*26:01^C*01:02+C*04:01^B*35:02+B*56:01^DRB1*11:04+DRB1*16:02^DQB1*05:02+DQB1*06:03	0.0002
A*01:01+A*01:01^C*06:02+C*12:02^B*52:01+B*57:01^DRB1*13:01+DRB1*15:02^DQB1*06:01+DQB1*06:03	0.0002
A*03:01+A*32:01^C*15:05+C*16:04^B*07:05+B*44:02^DRB1*11:04+DRB1*14:01^DQB1*03:01+DQB1*05:03	0.0002
A*29:01+A*32:01^C*07:01+C*07:02^B*07:02+B*57:01^DRB1*01:01+DRB1*13:02^DQB1*05:01+DQB1*06:04	0.0002
A*03:01+A*29:01^C*03:03+C*15:05^B*07:05+B*55:01^DRB1*13:02+DRB1*16:01^DQB1*05:02+DQB1*06:04	0.0002
A*26:01+A*30:02^C*04:01+C*12:03^B*38:01+B*53:01^DRB1*11:04+DRB1*14:01^DQB1*03:01+DQB1*05:03	0.0002
A*02:01+A*24:02^C*04:01+C*08:01^B*15:02+B*35:01^DRB1*01:01+DRB1*12:02^DQB1*03:01+DQB1*05:01	0.0002
A*02:01+A*23:01^C*02:02+C*07:01^B*40:02+B*49:01^DRB1*04:02+DRB1*11:04^DQB1*03:01+DQB1*03:02	0.0002
A*31:01+A*69:01^C*01:02+C*04:01^B*35:02+B*55:01^DRB1*04:03+DRB1*11:01^DQB1*03:01+DQB1*03:05	0.0002
A*33:01+A*68:01^C*02:02+C*08:02^B*14:02+B*27:02^DRB1*01:02+DRB1*11:01^DQB1*03:01+DQB1*05:01	0.0002
A*01:01+A*24:02^C*04:01+C*06:02^B*35:02+B*37:01^DRB1*10:01+DRB1*11:04^DQB1*03:01+DQB1*05:01	0.0002
A*02:01+A*26:01^C*04:01+C*04:01^B*35:01+B*35:03^DRB1*04:02+DRB1*12:01^DQB1*03:01+DQB1*03:02	0.0002
A*30:01+A*33:01^C*06:02+C*08:02^B*13:02+B*14:02^DRB1*01:02+DRB1*12:01^DQB1*03:01+DQB1*05:01	0.0002
A*02:05+A*68:02^C*07:01+C*08:02^B*14:02+B*58:01^DRB1*01:02+DRB1*13:02^DQB1*05:01+DQB1*06:09	0.0002
A*01:01+A*11:01^C*05:01+C*06:02^B*44:02+B*57:01^DRB1*04:01+DRB1*13:05^DQB1*03:01+DQB1*03:01	0.0002
A*03:01+A*26:01^C*12:03+C*12:03^B*38:01+B*38:01^DRB1*13:01+DRB1*13:02^DQB1*06:03+DQB1*06:09	0.0002
A*23:01+A*24:02^C*04:01+C*07:01^B*35:02+B*49:01^DRB1*11:04+DRB1*11:04^DQB1*03:01+DQB1*03:01	0.0002
A*02:05+A*23:01^C*06:02+C*17:01^B*41:02+B*50:01^DRB1*07:01+DRB1*11:04^DQB1*02:01+DQB1*03:01	0.0002
A*01:01+A*32:01^C*04:01+C*06:02^B*44:03+B*57:01^DRB1*01:02+DRB1*13:05^DQB1*03:01+DQB1*05:01	0.0002
A*26:01+A*33:03^C*07:01+C*12:03^B*38:01+B*49:01^DRB1*11:01+DRB1*11:04^DQB1*03:01+DQB1*03:01	0.0002
A*03:02+A*26:01^C*12:03+C*15:02^B*38:01+B*51:01^DRB1*04:02+DRB1*11:01^DQB1*03:01+DQB1*03:02	0.0002
A*23:01+A*33:01^C*08:02+C*17:01^B*14:02+B*41:02^DRB1*01:02+DRB1*11:04^DQB1*03:01+DQB1*05:01	0.0002
A*01:01+A*33:01^C*07:01+C*08:02^B*08:01+B*14:02^DRB1*01:02+DRB1*13:02^DQB1*05:01+DQB1*06:04	0.0002
A*24:02+A*33:01^C*08:02+C*17:01^B*14:02+B*41:02^DRB1*01:02+DRB1*13:03^DQB1*03:01+DQB1*05:01	0.0002
A*02:01+A*26:01^C*04:01+C*05:01^B*35:01+B*44:02^DRB1*04:02+DRB1*15:01^DQB1*03:02+DQB1*06:02	0.0002
A*26:01+A*29:01^C*04:01+C*04:01^B*35:01+B*35:02^DRB1*04:02+DRB1*11:04^DQB1*03:01+DQB1*03:02	0.0002
A*03:02+A*26:01^C*04:01+C*07:01^B*08:01+B*35:01^DRB1*03:01+DRB1*04:02^DQB1*02:01+DQB1*03:02	0.0002
A*26:01+A*31:01^C*03:04+C*04:01^B*35:01+B*40:01^DRB1*01:01+DRB1*04:02^DQB1*03:02+DQB1*05:01	0.0002
A*11:01+A*26:01^C*04:01+C*07:01^B*35:01+B*49:01^DRB1*04:02+DRB1*11:04^DQB1*03:01+DQB1*03:02	0.0002
A*01:01+A*02:05^C*06:02+C*07:01^B*08:01+B*50:01^DRB1*03:01+DRB1*04:05^DQB1*02:01+DQB1*02:01	0.0002
A*03:02+A*33:01^C*04:01+C*07:01^B*08:01+B*35:08^DRB1*03:01+DRB1*10:01^DQB1*02:01+DQB1*05:01	0.0002
A*02:01+A*02:01^C*04:01+C*05:01^B*35:03+B*44:02^DRB1*04:03+DRB1*12:01^DQB1*03:01+DQB1*03:04	0.0002
A*26:01+A*32:01^C*04:01+C*15:02^B*27:07+B*35:01^DRB1*04:02+DRB1*11:04^DQB1*03:01+DQB1*03:02	0.0002
A*02:01+A*29:01^C*03:04+C*12:02^B*40:01+B*52:01^DRB1*11:04+DRB1*13:02^DQB1*03:01+DQB1*06:04	0.0002
A*03:01+A*26:01^C*12:03+C*12:03^B*38:01+B*38:01^DRB1*11:01+DRB1*13:01^DQB1*03:01+DQB1*06:03	0.0002
A*02:01+A*25:01^C*12:02+C*12:03^B*18:01+B*52:01^DRB1*15:01+DRB1*15:02^DQB1*06:01+DQB1*06:02	0.0002
A*30:02+A*68:02^C*05:01+C*08:02^B*14:02+B*18:01^DRB1*01:02+DRB1*03:01^DQB1*02:01+DQB1*05:01	0.0002
A*68:01+A*68:02^C*05:01+C*08:02^B*14:02+B*44:02^DRB1*01:02+DRB1*08:01^DQB1*04:02+DQB1*05:01	0.0002
A*01:01+A*68:02^C*04:01+C*08:02^B*14:02+B*35:02^DRB1*01:02+DRB1*01:02^DQB1*05:01+DQB1*05:01	0.0002
A*01:01+A*33:01^C*06:02+C*08:02^B*14:02+B*37:01^DRB1*01:02+DRB1*11:04^DQB1*03:01+DQB1*05:01	0.000199
A*01:01+A*33:01^C*04:01+C*08:02^B*14:02+B*35:08^DRB1*01:02+DRB1*10:01^DQB1*05:01+DQB1*05:01	0.000199
A*25:01+A*29:02^C*08:02+C*12:03^B*14:02+B*18:01^DRB1*07:01+DRB1*07:01^DQB1*02:01+DQB1*02:01	0.000199
A*68:02+A*69:01^C*03:03+C*08:02^B*14:02+B*55:01^DRB1*01:02+DRB1*15:01^DQB1*05:01+DQB1*06:03	0.000199
A*11:01+A*26:01^C*12:02+C*12:03^B*38:01+B*52:01^DRB1*13:02+DRB1*15:02^DQB1*06:01+DQB1*06:09	0.000199
A*29:02+A*32:01^C*04:01+C*08:02^B*14:02+B*35:01^DRB1*07:01+DRB1*13:05^DQB1*02:01+DQB1*03:01	0.000199
A*01:01+A*26:01^C*07:01+C*12:03^B*08:01+B*38:01^DRB1*04:02+DRB1*15:01^DQB1*03:02+DQB1*06:02	0.000199
A*24:02+A*32:01^C*04:01+C*15:02^B*27:07+B*35:02^DRB1*11:04+DRB1*11:04^DQB1*03:01+DQB1*03:01	0.000199
A*03:01+A*26:01^C*04:01+C*04:01^B*35:01+B*35:03^DRB1*04:02+DRB1*12:01^DQB1*03:01+DQB1*03:02	0.000199
A*03:02+A*30:01^C*06:02+C*07:01^B*08:01+B*13:02^DRB1*03:01+DRB1*07:01^DQB1*02:01+DQB1*02:01	0.000199
A*29:01+A*30:01^C*06:02+C*15:05^B*07:05+B*13:02^DRB1*07:01+DRB1*10:01^DQB1*02:01+DQB1*05:01	0.000199
A*02:01+A*24:02^C*07:01+C*12:03^B*08:01+B*38:01^DRB1*03:01+DRB1*14:01^DQB1*02:01+DQB1*05:03	0.000199
A*11:01+A*33:01^C*04:01+C*08:02^B*14:02+B*53:01^DRB1*01:02+DRB1*13:02^DQB1*05:01+DQB1*06:09	0.000199
A*33:01+A*69:01^C*03:03+C*08:02^B*14:02+B*55:01^DRB1*01:02+DRB1*15:01^DQB1*05:01+DQB1*06:03	0.000199
A*24:02+A*30:01^C*06:02+C*08:02^B*13:02+B*14:02^DRB1*01:02+DRB1*07:01^DQB1*02:01+DQB1*05:01	0.000199
A*03:01+A*26:01^C*04:01+C*12:03^B*35:01+B*38:01^DRB1*11:01+DRB1*14:01^DQB1*03:01+DQB1*05:03	0.000199
A*23:01+A*26:01^C*04:01+C*12:03^B*38:01+B*44:03^DRB1*04:02+DRB1*11:04^DQB1*03:01+DQB1*03:02	0.000199
A*26:01+A*29:02^C*04:01+C*08:02^B*14:02+B*35:01^DRB1*04:02+DRB1*07:01^DQB1*02:01+DQB1*03:02	0.000199
A*02:01+A*24:02^C*06:02+C*12:03^B*13:02+B*38:01^DRB1*07:01+DRB1*14:01^DQB1*02:01+DQB1*05:03	0.000199
A*02:01+A*11:01^C*04:01+C*12:02^B*35:03+B*52:01^DRB1*12:01+DRB1*13:05^DQB1*03:01+DQB1*03:01	0.000199
A*01:01+A*68:01^C*07:01+C*07:02^B*08:01+B*52:01^DRB1*03:01+DRB1*11:01^DQB1*02:01+DQB1*03:01	0.000199
A*01:01+A*24:02^C*04:01+C*06:02^B*35:02+B*37:01^DRB1*11:04+DRB1*11:04^DQB1*03:01+DQB1*03:01	0.000199
A*24:02+A*24:02^C*04:01+C*04:01^B*35:02+B*35:02^DRB1*03:01+DRB1*11:04^DQB1*02:01+DQB1*03:01	0.000199
A*03:01+A*26:01^C*12:03+C*12:03^B*18:01+B*38:01^DRB1*04:02+DRB1*14:01^DQB1*03:02+DQB1*05:03	0.000199
A*11:01+A*25:01^C*12:02+C*12:02^B*52:01+B*52:01^DRB1*13:05+DRB1*15:02^DQB1*03:01+DQB1*06:01	0.000199
A*02:05+A*02:05^C*06:02+C*07:01^B*41:01+B*50:01^DRB1*07:01+DRB1*13:05^DQB1*02:01+DQB1*03:01	0.000199
A*26:01+A*29:02^C*08:02+C*12:03^B*14:02+B*38:01^DRB1*07:01+DRB1*08:03^DQB1*02:01+DQB1*03:01	0.000198
A*02:01+A*29:02^C*08:02+C*12:03^B*14:02+B*39:06^DRB1*07:01+DRB1*16:01^DQB1*02:01+DQB1*05:02	0.000198
A*01:01+A*33:01^C*06:02+C*08:02^B*14:02+B*37:01^DRB1*01:02+DRB1*11:03^DQB1*03:01+DQB1*05:01	0.000198
A*02:01+A*26:01^C*04:01+C*07:01^B*08:01+B*35:01^DRB1*03:01+DRB1*04:02^DQB1*02:01+DQB1*03:02	0.000198
A*26:01+A*68:01^C*02:02+C*12:03^B*27:02+B*38:01^DRB1*04:02+DRB1*11:01^DQB1*03:01+DQB1*03:02	0.000198
A*01:01+A*02:01^C*04:01+C*07:01^B*15:17+B*35:02^DRB1*11:04+DRB1*13:02^DQB1*06:03+DQB1*06:04	0.000198
A*01:01+A*02:01^C*04:01+C*04:01^B*35:03+B*35:08^DRB1*10:01+DRB1*12:01^DQB1*03:01+DQB1*05:01	0.000198
A*24:02+A*24:02^C*12:03+C*12:03^B*38:01+B*38:01^DRB1*14:01+DRB1*14:01^DQB1*05:03+DQB1*05:03	0.000198
A*02:01+A*30:01^C*02:02+C*06:02^B*13:02+B*27:02^DRB1*07:01+DRB1*16:01^DQB1*02:01+DQB1*05:02	0.000198
A*11:01+A*31:01^C*03:03+C*12:02^B*15:01+B*52:01^DRB1*01:01+DRB1*15:02^DQB1*05:01+DQB1*06:01	0.000198
A*03:02+A*11:01^C*07:01+C*12:02^B*08:01+B*52:01^DRB1*03:01+DRB1*15:02^DQB1*02:01+DQB1*06:01	0.000198
A*11:01+A*23:01^C*06:02+C*12:02^B*50:01+B*52:01^DRB1*03:01+DRB1*15:02^DQB1*02:01+DQB1*06:01	0.000198
A*25:01+A*33:01^C*08:02+C*12:02^B*14:02+B*52:01^DRB1*01:02+DRB1*15:02^DQB1*05:01+DQB1*06:01	0.000198
A*02:01+A*24:02^C*04:01+C*12:03^B*18:01+B*35:03^DRB1*07:01+DRB1*12:01^DQB1*02:01+DQB1*03:01	0.000198
A*26:01+A*68:02^C*08:02+C*12:03^B*14:02+B*38:01^DRB1*01:02+DRB1*08:03^DQB1*03:01+DQB1*05:01	0.000198
A*23:01+A*29:02^C*08:02+C*08:02^B*14:02+B*14:02^DRB1*01:02+DRB1*07:01^DQB1*02:01+DQB1*05:01	0.000198
A*01:01+A*68:01^C*01:02+C*07:01^B*08:01+B*56:01^DRB1*01:01+DRB1*03:01^DQB1*02:01+DQB1*05:01	0.000198
A*11:01+A*26:01^C*12:03+C*14:02^B*38:01+B*51:01^DRB1*04:02+DRB1*12:02^DQB1*03:01+DQB1*03:02	0.000198
A*01:01+A*03:01^C*05:01+C*07:01^B*08:01+B*18:01^DRB1*03:01+DRB1*03:01^DQB1*02:01+DQB1*02:01	0.000197
A*01:01+A*26:01^C*06:02+C*12:03^B*13:02+B*38:01^DRB1*04:02+DRB1*11:04^DQB1*03:01+DQB1*03:02	0.000197
A*01:01+A*23:01^C*07:01+C*17:01^B*08:01+B*41:02^DRB1*03:01+DRB1*11:04^DQB1*02:01+DQB1*03:01	0.000197
A*01:01+A*02:05^C*06:02+C*07:01^B*41:01+B*57:01^DRB1*13:05+DRB1*13:05^DQB1*03:01+DQB1*03:01	0.000197
A*24:02+A*26:01^C*06:02+C*12:03^B*38:01+B*57:01^DRB1*04:02+DRB1*13:01^DQB1*03:02+DQB1*06:03	0.000197
A*01:01+A*29:01^C*07:01+C*12:02^B*08:01+B*52:01^DRB1*03:01+DRB1*11:04^DQB1*02:01+DQB1*03:01	0.000197
A*01:01+A*26:01^C*08:02+C*12:03^B*14:02+B*38:01^DRB1*01:02+DRB1*04:02^DQB1*03:02+DQB1*05:01	0.000197
A*26:01+A*66:01^C*03:04+C*12:03^B*38:01+B*40:02^DRB1*04:02+DRB1*11:03^DQB1*03:01+DQB1*03:02	0.000197
A*02:01+A*32:01^C*04:01+C*04:01^B*35:03+B*44:03^DRB1*01:02+DRB1*12:01^DQB1*03:01+DQB1*05:01	0.000197
A*03:01+A*26:01^C*12:03+C*12:03^B*18:01+B*38:01^DRB1*04:02+DRB1*11:04^DQB1*03:01+DQB1*03:02	0.000197
A*02:01+A*69:01^C*01:02+C*07:01^B*08:01+B*55:01^DRB1*03:01+DRB1*11:01^DQB1*02:01+DQB1*03:01	0.000197
A*29:02+A*32:01^C*04:01+C*16:01^B*44:03+B*44:03^DRB1*01:02+DRB1*07:01^DQB1*02:01+DQB1*05:01	0.000197
A*02:05+A*24:02^C*04:01+C*06:02^B*35:02+B*50:01^DRB1*07:01+DRB1*11:04^DQB1*02:01+DQB1*03:01	0.000197
A*01:01+A*02:01^C*06:02+C*07:01^B*08:01+B*37:01^DRB1*03:01+DRB1*07:01^DQB1*02:01+DQB1*03:03	0.000197
A*02:01+A*11:01^C*04:01+C*12:02^B*44:03+B*52:01^DRB1*07:01+DRB1*13:02^DQB1*02:01+DQB1*06:09	0.000197
A*23:01+A*25:01^C*12:03+C*17:01^B*18:01+B*41:02^DRB1*07:01+DRB1*11:04^DQB1*02:01+DQB1*03:01	0.000197
A*29:02+A*30:02^C*04:01+C*05:01^B*18:01+B*35:01^DRB1*04:02+DRB1*09:01^DQB1*02:01+DQB1*03:03	0.000197
A*01:01+A*02:01^C*06:02+C*15:05^B*07:05+B*57:01^DRB1*04:05+DRB1*13:05^DQB1*03:01+DQB1*03:02	0.000197
A*30:01+A*32:01^C*04:01+C*06:02^B*13:02+B*44:03^DRB1*01:02+DRB1*07:01^DQB1*02:01+DQB1*05:01	0.000197
A*02:01+A*33:01^C*05:01+C*08:02^B*14:02+B*44:02^DRB1*01:02+DRB1*04:01^DQB1*03:01+DQB1*05:01	0.000197
A*02:01+A*29:01^C*08:02+C*15:05^B*07:05+B*14:02^DRB1*01:02+DRB1*13:02^DQB1*05:01+DQB1*06:04	0.000197
A*01:01+A*03:01^C*06:02+C*07:01^B*08:01+B*47:01^DRB1*03:01+DRB1*07:01^DQB1*02:01+DQB1*02:01	0.000196
A*03:02+A*25:01^C*07:01+C*12:03^B*08:01+B*18:01^DRB1*03:01+DRB1*07:01^DQB1*02:01+DQB1*02:01	0.000196
A*23:01+A*26:01^C*04:01+C*17:01^B*35:01+B*41:02^DRB1*04:02+DRB1*11:04^DQB1*03:01+DQB1*03:02	0.000196
A*02:01+A*03:01^C*07:01+C*08:02^B*08:01+B*14:02^DRB1*01:02+DRB1*03:01^DQB1*02:01+DQB1*05:01	0.000196
A*02:02+A*26:01^C*12:03+C*17:01^B*38:01+B*41:01^DRB1*04:02+DRB1*04:05^DQB1*02:01+DQB1*03:02	0.000196
A*26:01+A*26:01^C*01:02+C*12:03^B*38:01+B*56:01^DRB1*04:02+DRB1*16:02^DQB1*03:02+DQB1*05:02	0.000196
A*26:01+A*30:02^C*05:01+C*12:03^B*18:01+B*38:01^DRB1*04:02+DRB1*09:01^DQB1*03:02+DQB1*03:03	0.000196
A*26:01+A*29:01^C*12:03+C*16:02^B*38:01+B*51:08^DRB1*04:02+DRB1*13:03^DQB1*03:01+DQB1*03:02	0.000196
A*02:01+A*26:01^C*03:04+C*12:03^B*38:01+B*40:01^DRB1*01:01+DRB1*04:02^DQB1*03:02+DQB1*05:01	0.000196
A*11:01+A*30:01^C*06:02+C*12:02^B*13:02+B*52:01^DRB1*07:01+DRB1*15:02^DQB1*02:01+DQB1*06:01	0.000196
A*01:01+A*02:01^C*04:01+C*04:01^B*35:03+B*44:03^DRB1*07:01+DRB1*12:01^DQB1*02:01+DQB1*03:01	0.000196
A*02:01+A*30:01^C*05:01+C*06:02^B*13:02+B*44:02^DRB1*04:01+DRB1*07:01^DQB1*02:01+DQB1*03:01	0.000196
A*02:01+A*33:01^C*07:02+C*08:02^B*07:02+B*14:02^DRB1*01:02+DRB1*15:01^DQB1*05:01+DQB1*06:02	0.000196
A*02:05+A*03:02^C*06:02+C*07:01^B*08:01+B*50:01^DRB1*03:01+DRB1*07:01^DQB1*02:01+DQB1*02:01	0.000195
A*23:01+A*26:01^C*07:01+C*12:03^B*38:01+B*49:01^DRB1*04:01+DRB1*04:02^DQB1*03:01+DQB1*03:02	0.000195
A*25:01+A*26:01^C*03:03+C*12:03^B*15:01+B*38:01^DRB1*04:02+DRB1*13:01^DQB1*03:02+DQB1*06:03	0.000195
A*29:01+A*30:01^C*06:02+C*15:05^B*07:05+B*13:02^DRB1*07:01+DRB1*13:02^DQB1*02:01+DQB1*06:04	0.000195
A*03:01+A*11:01^C*08:02+C*12:02^B*14:02+B*52:01^DRB1*01:02+DRB1*13:02^DQB1*05:01+DQB1*06:09	0.000195
A*02:01+A*02:01^C*02:02+C*07:01^B*08:01+B*27:02^DRB1*03:01+DRB1*16:01^DQB1*02:01+DQB1*05:02	0.000195
A*03:01+A*25:01^C*12:03+C*12:03^B*38:01+B*38:01^DRB1*04:02+DRB1*13:01^DQB1*03:02+DQB1*06:03	0.000195
A*02:01+A*23:01^C*07:01+C*17:01^B*08:01+B*41:02^DRB1*03:01+DRB1*11:04^DQB1*02:01+DQB1*03:01	0.000195
A*25:01+A*29:02^C*12:03+C*16:01^B*18:01+B*44:03^DRB1*07:01+DRB1*07:01^DQB1*02:01+DQB1*02:01	0.000195
A*01:01+A*03:01^C*07:01+C*17:01^B*08:01+B*41:01^DRB1*03:01+DRB1*04:04^DQB1*02:01+DQB1*04:02	0.000195
A*02:05+A*11:01^C*12:02+C*16:02^B*51:01+B*52:01^DRB1*09:01+DRB1*15:02^DQB1*03:03+DQB1*06:01	0.000195
A*24:02+A*26:01^C*12:02+C*12:03^B*38:01+B*52:01^DRB1*04:02+DRB1*15:02^DQB1*03:02+DQB1*06:01	0.000195
A*02:01+A*68:01^C*04:01+C*07:01^B*35:03+B*57:01^DRB1*07:01+DRB1*12:01^DQB1*03:01+DQB1*03:03	0.000195
A*01:01+A*31:01^C*07:01+C*12:03^B*38:01+B*58:01^DRB1*04:02+DRB1*07:01^DQB1*02:01+DQB1*03:02	0.000195
A*02:01+A*26:01^C*04:01+C*08:02^B*14:02+B*35:01^DRB1*01:02+DRB1*04:02^DQB1*03:02+DQB1*05:01	0.000195
A*02:01+A*31:01^C*07:01+C*12:03^B*08:01+B*38:01^DRB1*03:01+DRB1*04:02^DQB1*02:01+DQB1*03:02	0.000194
A*02:01+A*02:05^C*06:02+C*07:01^B*08:01+B*50:01^DRB1*03:01+DRB1*07:01^DQB1*02:01+DQB1*02:01	0.000194
A*01:01+A*02:01^C*06:02+C*08:02^B*14:02+B*57:01^DRB1*01:02+DRB1*13:05^DQB1*03:01+DQB1*05:01	0.000194
A*02:01+A*02:01^C*04:01+C*08:02^B*14:02+B*35:03^DRB1*01:02+DRB1*12:01^DQB1*03:01+DQB1*05:01	0.000194
A*29:02+A*30:02^C*08:02+C*12:03^B*14:02+B*38:01^DRB1*04:02+DRB1*07:01^DQB1*02:01+DQB1*03:02	0.000194
A*26:01+A*68:01^C*07:01+C*12:03^B*38:01+B*57:01^DRB1*04:02+DRB1*07:01^DQB1*03:02+DQB1*03:03	0.000194
A*11:01+A*29:02^C*12:02+C*16:01^B*44:03+B*52:01^DRB1*07:01+DRB1*15:02^DQB1*02:01+DQB1*06:01	0.000194
A*01:01+A*30:01^C*04:01+C*06:02^B*35:02+B*37:01^DRB1*11:04+DRB1*12:01^DQB1*03:01+DQB1*06:03	0.000194
A*24:02+A*24:02^C*04:01+C*07:01^B*15:17+B*35:02^DRB1*11:04+DRB1*13:02^DQB1*03:01+DQB1*06:04	0.000194
A*01:01+A*33:01^C*08:02+C*08:02^B*14:02+B*14:02^DRB1*01:02+DRB1*01:02^DQB1*05:01+DQB1*05:01	0.000193
A*02:01+A*29:02^C*02:02+C*16:01^B*27:02+B*44:03^DRB1*07:01+DRB1*16:01^DQB1*02:01+DQB1*05:02	0.000193
A*02:01+A*24:02^C*06:02+C*07:01^B*08:01+B*13:02^DRB1*03:01+DRB1*07:01^DQB1*02:01+DQB1*02:01	0.000193
A*11:01+A*68:02^C*08:02+C*12:02^B*14:02+B*52:01^DRB1*01:02+DRB1*13:02^DQB1*05:01+DQB1*06:09	0.000193
A*02:01+A*24:02^C*02:02+C*04:01^B*27:02+B*35:02^DRB1*11:04+DRB1*13:01^DQB1*03:01+DQB1*06:03	0.000193
A*01:01+A*25:01^C*06:02+C*07:01^B*08:01+B*57:01^DRB1*04:02+DRB1*11:04^DQB1*03:01+DQB1*03:02	0.000192
A*02:01+A*29:01^C*04:01+C*04:01^B*35:02+B*35:03^DRB1*11:04+DRB1*12:01^DQB1*03:01+DQB1*03:01	0.000192
A*01:01+A*01:01^C*06:02+C*12:02^B*52:01+B*57:01^DRB1*13:05+DRB1*15:02^DQB1*03:01+DQB1*06:01	0.000192
A*02:01+A*32:01^C*04:01+C*12:02^B*35:03+B*52:01^DRB1*12:01+DRB1*15:02^DQB1*03:01+DQB1*06:01	0.000192
A*01:01+A*02:01^C*04:01+C*06:02^B*35:02+B*37:01^DRB1*07:01+DRB1*11:04^DQB1*03:03+DQB1*06:03	0.000192
A*01:01+A*29:01^C*06:02+C*15:05^B*07:05+B*37:01^DRB1*10:01+DRB1*10:01^DQB1*05:01+DQB1*05:01	0.000192
A*24:02+A*66:01^C*12:03+C*17:01^B*18:01+B*41:02^DRB1*07:01+DRB1*11:01^DQB1*02:01+DQB1*03:01	0.000192
A*01:01+A*29:01^C*06:02+C*15:05^B*07:05+B*57:01^DRB1*10:01+DRB1*15:01^DQB1*05:01+DQB1*06:02	0.000192
A*03:01+A*31:01^C*04:01+C*07:02^B*07:02+B*35:02^DRB1*01:01+DRB1*04:03^DQB1*03:05+DQB1*05:01	0.000192
A*01:01+A*30:02^C*06:02+C*12:03^B*38:01+B*57:01^DRB1*04:02+DRB1*13:01^DQB1*03:02+DQB1*06:03	0.000192
A*01:01+A*24:02^C*07:01+C*12:03^B*38:01+B*58:01^DRB1*07:01+DRB1*14:01^DQB1*02:01+DQB1*05:03	0.000192
A*03:01+A*24:02^C*01:02+C*12:03^B*38:01+B*55:01^DRB1*13:01+DRB1*16:01^DQB1*05:02+DQB1*06:03	0.000192
A*23:01+A*31:01^C*04:01+C*17:01^B*35:02+B*41:02^DRB1*04:03+DRB1*11:04^DQB1*03:01+DQB1*03:05	0.000192
A*03:01+A*30:01^C*06:02+C*17:01^B*13:02+B*41:01^DRB1*04:04+DRB1*07:01^DQB1*02:01+DQB1*04:02	0.000191
A*26:01+A*32:01^C*05:01+C*12:03^B*38:01+B*44:02^DRB1*01:03+DRB1*04:02^DQB1*03:01+DQB1*03:02	0.000191
A*31:01+A*32:01^C*04:01+C*04:01^B*35:02+B*44:03^DRB1*01:02+DRB1*04:03^DQB1*03:05+DQB1*05:01	0.000191
A*02:01+A*03:01^C*06:02+C*07:02^B*07:02+B*13:02^DRB1*04:02+DRB1*07:01^DQB1*02:01+DQB1*03:02	0.000191
A*11:01+A*31:01^C*12:02+C*12:03^B*38:01+B*52:01^DRB1*04:02+DRB1*15:02^DQB1*03:02+DQB1*06:01	0.000191
A*31:01+A*33:01^C*08:02+C*12:03^B*14:02+B*38:01^DRB1*01:02+DRB1*04:02^DQB1*03:02+DQB1*05:01	0.000191
A*03:02+A*11:01^C*07:01+C*07:02^B*07:02+B*08:01^DRB1*03:01+DRB1*15:01^DQB1*02:01+DQB1*06:02	0.000191
A*02:01+A*03:01^C*08:02+C*12:03^B*14:02+B*38:01^DRB1*01:02+DRB1*13:01^DQB1*05:01+DQB1*06:03	0.000191
A*01:01+A*29:01^C*06:02+C*15:05^B*07:05+B*57:01^DRB1*10:01+DRB1*13:05^DQB1*03:01+DQB1*05:01	0.000191
A*02:05+A*11:01^C*06:02+C*08:02^B*14:02+B*50:01^DRB1*01:02+DRB1*07:01^DQB1*02:01+DQB1*05:01	0.000191
A*29:02+A*33:03^C*07:01+C*08:02^B*14:02+B*49:01^DRB1*07:01+DRB1*11:04^DQB1*02:01+DQB1*03:01	0.000191
A*01:01+A*02:01^C*02:02+C*12:02^B*27:02+B*52:01^DRB1*15:02+DRB1*16:01^DQB1*05:02+DQB1*06:01	0.000191
A*01:01+A*29:01^C*04:01+C*15:05^B*07:05+B*35:02^DRB1*11:04+DRB1*13:02^DQB1*06:03+DQB1*06:04	0.000191
A*01:01+A*02:01^C*06:02+C*07:02^B*39:06+B*57:01^DRB1*08:01+DRB1*13:05^DQB1*03:01+DQB1*04:02	0.00019
A*24:02+A*68:02^C*08:02+C*08:02^B*14:02+B*14:02^DRB1*01:02+DRB1*01:02^DQB1*05:01+DQB1*05:01	0.00019
A*02:01+A*66:01^C*01:02+C*14:02^B*15:16+B*35:03^DRB1*04:04+DRB1*11:01^DQB1*03:01+DQB1*04:02	0.00019
A*24:02+A*26:01^C*06:02+C*12:03^B*38:01+B*50:01^DRB1*07:01+DRB1*14:01^DQB1*02:01+DQB1*05:03	0.00019
A*03:01+A*66:01^C*12:03+C*12:03^B*18:01+B*38:01^DRB1*11:01+DRB1*14:01^DQB1*03:01+DQB1*05:03	0.00019
A*02:05+A*25:01^C*06:02+C*12:03^B*18:01+B*50:01^DRB1*07:01+DRB1*15:01^DQB1*02:01+DQB1*06:02	0.00019
A*24:02+A*31:01^C*04:01+C*07:01^B*35:08+B*58:01^DRB1*04:02+DRB1*04:03^DQB1*03:02+DQB1*03:02	0.00019
A*29:02+A*30:02^C*05:01+C*16:01^B*18:01+B*44:03^DRB1*03:01+DRB1*07:01^DQB1*02:01+DQB1*02:01	0.00019
A*02:01+A*26:01^C*04:01+C*12:03^B*35:01+B*38:01^DRB1*04:02+DRB1*13:01^DQB1*03:02+DQB1*06:03	0.00019
A*24:02+A*32:01^C*04:01+C*12:02^B*35:02+B*52:01^DRB1*11:04+DRB1*15:02^DQB1*03:01+DQB1*06:01	0.000189
A*11:01+A*11:01^C*12:02+C*12:02^B*52:01+B*52:01^DRB1*13:02+DRB1*15:02^DQB1*06:01+DQB1*06:09	0.000189
A*02:05+A*11:01^C*06:02+C*12:02^B*50:01+B*52:01^DRB1*07:01+DRB1*13:02^DQB1*02:01+DQB1*06:09	0.000189
A*02:01+A*03:01^C*04:01+C*07:02^B*07:02+B*35:03^DRB1*12:01+DRB1*15:01^DQB1*03:01+DQB1*06:02	0.000189
A*24:02+A*30:01^C*06:02+C*07:02^B*07:02+B*13:02^DRB1*13:02+DRB1*15:01^DQB1*06:02+DQB1*06:09	0.000189
A*01:01+A*26:01^C*06:02+C*12:03^B*38:01+B*57:01^DRB1*04:02+DRB1*04:02^DQB1*03:02+DQB1*03:02	0.000189
A*29:01+A*31:01^C*12:03+C*15:05^B*07:05+B*38:01^DRB1*04:02+DRB1*10:01^DQB1*03:02+DQB1*05:01	0.000189
A*24:02+A*26:01^C*04:01+C*04:01^B*35:01+B*35:02^DRB1*04:02+DRB1*13:01^DQB1*03:02+DQB1*06:03	0.000189
A*02:01+A*30:01^C*05:01+C*06:02^B*13:02+B*44:02^DRB1*04:02+DRB1*07:01^DQB1*02:01+DQB1*03:02	0.000189
A*11:01+A*29:02^C*12:02+C*16:01^B*44:03+B*52:01^DRB1*07:01+DRB1*13:02^DQB1*02:01+DQB1*06:09	0.000189
A*02:01+A*02:01^C*08:02+C*12:02^B*14:02+B*52:01^DRB1*01:02+DRB1*15:02^DQB1*05:01+DQB1*06:01	0.000188
A*03:01+A*23:01^C*07:02+C*17:01^B*07:02+B*41:02^DRB1*11:04+DRB1*11:04^DQB1*03:01+DQB1*03:01	0.000188
A*26:01+A*66:01^C*12:03+C*17:01^B*38:01+B*41:01^DRB1*04:02+DRB1*04:04^DQB1*03:02+DQB1*04:02	0.000188
A*24:02+A*66:01^C*08:02+C*17:01^B*14:02+B*41:02^DRB1*03:01+DRB1*04:03^DQB1*02:01+DQB1*03:05	0.000188
A*01:01+A*01:01^C*04:01+C*07:01^B*08:01+B*35:02^DRB1*11:04+DRB1*15:01^DQB1*06:02+DQB1*06:03	0.000188
A*02:01+A*11:01^C*06:02+C*12:02^B*13:02+B*52:01^DRB1*07:01+DRB1*15:02^DQB1*02:01+DQB1*06:01	0.000188
A*02:01+A*02:01^C*03:04+C*07:01^B*40:01+B*51:01^DRB1*13:01+DRB1*13:02^DQB1*06:03+DQB1*06:04	0.000188
A*25:01+A*32:01^C*12:02+C*12:03^B*18:01+B*52:01^DRB1*07:01+DRB1*15:02^DQB1*02:01+DQB1*06:01	0.000188
A*02:01+A*29:02^C*05:01+C*16:01^B*18:01+B*44:03^DRB1*03:01+DRB1*07:01^DQB1*02:01+DQB1*02:01	0.000188
A*02:01+A*26:01^C*12:03+C*12:03^B*38:01+B*38:01^DRB1*11:04+DRB1*13:01^DQB1*03:01+DQB1*06:03	0.000188
A*24:02+A*66:01^C*12:03+C*12:03^B*18:01+B*38:01^DRB1*11:01+DRB1*11:04^DQB1*03:01+DQB1*03:01	0.000188
A*02:01+A*32:01^C*03:04+C*15:02^B*27:07+B*40:01^DRB1*08:01+DRB1*11:04^DQB1*03:01+DQB1*04:02	0.000188
A*02:01+A*03:01^C*06:02+C*12:03^B*13:02+B*38:01^DRB1*07:01+DRB1*13:01^DQB1*02:01+DQB1*06:03	0.000188
A*33:03+A*68:02^C*07:01+C*08:02^B*14:02+B*49:01^DRB1*01:02+DRB1*11:04^DQB1*03:01+DQB1*05:01	0.000188
A*31:01+A*69:01^C*03:03+C*04:01^B*35:02+B*55:01^DRB1*04:03+DRB1*15:01^DQB1*03:05+DQB1*06:03	0.000187
A*01:01+A*26:01^C*07:01+C*12:03^B*15:17+B*38:01^DRB1*04:02+DRB1*13:02^DQB1*03:02+DQB1*06:04	0.000187
A*02:01+A*02:01^C*04:01+C*12:03^B*35:03+B*38:01^DRB1*12:01+DRB1*13:01^DQB1*03:01+DQB1*06:03	0.000187
A*03:01+A*29:01^C*08:02+C*15:05^B*07:05+B*14:02^DRB1*01:02+DRB1*13:02^DQB1*05:01+DQB1*06:04	0.000187
A*02:01+A*26:01^C*02:02+C*12:03^B*38:01+B*40:02^DRB1*04:02+DRB1*11:01^DQB1*03:01+DQB1*03:02	0.000187
A*02:01+A*24:02^C*08:02+C*08:02^B*14:02+B*14:02^DRB1*01:02+DRB1*01:02^DQB1*05:01+DQB1*05:01	0.000187
A*01:01+A*24:02^C*07:01+C*14:02^B*51:01+B*58:01^DRB1*07:01+DRB1*11:03^DQB1*02:01+DQB1*03:01	0.000187
A*02:05+A*24:03^C*04:01+C*06:02^B*35:01+B*50:01^DRB1*04:02+DRB1*07:01^DQB1*02:01+DQB1*03:02	0.000187
A*02:01+A*24:02^C*12:02+C*12:03^B*38:01+B*52:01^DRB1*14:01+DRB1*15:02^DQB1*05:03+DQB1*06:01	0.000187
A*02:01+A*03:01^C*06:02+C*12:03^B*38:01+B*50:01^DRB1*13:01+DRB1*13:01^DQB1*06:03+DQB1*06:03	0.000187
A*02:01+A*30:02^C*02:02+C*05:01^B*18:01+B*40:02^DRB1*03:01+DRB1*11:01^DQB1*02:01+DQB1*03:01	0.000186
A*02:01+A*03:02^C*06:02+C*07:01^B*08:01+B*50:01^DRB1*03:01+DRB1*13:01^DQB1*02:01+DQB1*06:03	0.000186
A*01:01+A*29:02^C*07:01+C*16:01^B*44:03+B*58:01^DRB1*07:01+DRB1*07:01^DQB1*02:01+DQB1*02:01	0.000185
A*26:01+A*30:02^C*12:03+C*12:03^B*38:01+B*38:01^DRB1*04:02+DRB1*04:02^DQB1*03:02+DQB1*03:02	0.000185
A*02:01+A*23:01^C*02:02+C*17:01^B*27:02+B*41:02^DRB1*11:04+DRB1*16:01^DQB1*03:01+DQB1*05:02	0.000185
A*02:05+A*33:01^C*07:01+C*08:02^B*14:02+B*58:01^DRB1*01:02+DRB1*13:02^DQB1*05:01+DQB1*06:09	0.000185
A*31:01+A*31:01^C*04:01+C*04:01^B*35:02+B*35:02^DRB1*04:03+DRB1*04:03^DQB1*03:05+DQB1*03:05	0.000185
A*26:01+A*29:01^C*07:01+C*12:03^B*38:01+B*57:01^DRB1*04:02+DRB1*13:02^DQB1*03:02+DQB1*06:04	0.000185
A*02:01+A*31:01^C*03:04+C*04:01^B*35:02+B*40:01^DRB1*04:03+DRB1*13:02^DQB1*03:05+DQB1*06:04	0.000185
A*01:01+A*26:01^C*01:02+C*07:01^B*08:01+B*27:05^DRB1*01:01+DRB1*03:01^DQB1*02:01+DQB1*05:01	0.000184
A*01:01+A*11:01^C*07:01+C*08:02^B*08:01+B*14:02^DRB1*01:02+DRB1*03:01^DQB1*02:01+DQB1*05:01	0.000184
A*02:01+A*68:01^C*07:01+C*12:02^B*52:01+B*57:01^DRB1*07:01+DRB1*15:02^DQB1*03:03+DQB1*06:01	0.000184
A*25:01+A*26:01^C*07:01+C*12:03^B*08:01+B*38:01^DRB1*03:01+DRB1*04:02^DQB1*02:01+DQB1*03:02	0.000184
A*01:01+A*11:01^C*07:01+C*12:02^B*52:01+B*58:01^DRB1*07:01+DRB1*15:02^DQB1*02:01+DQB1*06:01	0.000184
A*31:01+A*68:02^C*08:02+C*12:03^B*14:02+B*38:01^DRB1*01:02+DRB1*04:02^DQB1*03:02+DQB1*05:01	0.000184
A*02:01+A*33:01^C*05:01+C*08:02^B*14:02+B*44:02^DRB1*01:02+DRB1*04:03^DQB1*03:04+DQB1*05:01	0.000183
A*01:01+A*26:01^C*04:01+C*04:01^B*35:01+B*35:02^DRB1*04:07+DRB1*11:04^DQB1*03:01+DQB1*06:03	0.000183
A*02:01+A*26:01^C*04:01+C*12:03^B*35:03+B*38:01^DRB1*01:02+DRB1*12:01^DQB1*03:01+DQB1*05:01	0.000183
A*31:01+A*32:01^C*04:01+C*16:01^B*35:02+B*44:03^DRB1*04:03+DRB1*07:01^DQB1*02:01+DQB1*03:05	0.000183
A*02:01+A*11:01^C*07:02+C*12:02^B*07:02+B*52:01^DRB1*08:01+DRB1*11:04^DQB1*03:01+DQB1*04:02	0.000183
A*33:01+A*68:01^C*07:02+C*08:02^B*14:02+B*35:01^DRB1*01:02+DRB1*04:02^DQB1*03:02+DQB1*05:01	0.000183
A*24:02+A*68:01^C*04:01+C*07:01^B*08:01+B*35:08^DRB1*03:01+DRB1*04:03^DQB1*02:01+DQB1*03:02	0.000183
A*01:01+A*33:01^C*06:02+C*08:02^B*14:02+B*57:01^DRB1*01:02+DRB1*07:01^DQB1*03:03+DQB1*05:01	0.000183
A*01:01+A*24:02^C*07:01+C*08:02^B*08:01+B*14:02^DRB1*01:02+DRB1*03:01^DQB1*02:01+DQB1*05:01	0.000182
A*02:01+A*24:02^C*07:01+C*12:02^B*08:01+B*52:01^DRB1*03:01+DRB1*15:02^DQB1*02:01+DQB1*06:01	0.000182
A*02:01+A*33:01^C*06:02+C*08:02^B*14:02+B*50:01^DRB1*01:02+DRB1*13:01^DQB1*05:01+DQB1*06:03	0.000182
A*01:01+A*25:01^C*07:01+C*12:03^B*08:01+B*18:01^DRB1*03:01+DRB1*15:01^DQB1*02:01+DQB1*06:02	0.000182
A*02:01+A*02:01^C*04:01+C*05:01^B*35:03+B*44:02^DRB1*04:02+DRB1*12:01^DQB1*03:01+DQB1*03:02	0.000182
A*29:01+A*32:01^C*07:01+C*15:05^B*07:05+B*15:17^DRB1*10:01+DRB1*16:02^DQB1*05:01+DQB1*05:02	0.000182
A*29:01+A*68:02^C*12:03+C*15:05^B*07:05+B*38:01^DRB1*10:01+DRB1*13:01^DQB1*05:01+DQB1*06:03	0.000182
A*01:01+A*33:01^C*08:02+C*12:02^B*14:02+B*52:01^DRB1*01:02+DRB1*15:02^DQB1*05:01+DQB1*06:01	0.000181
A*24:03+A*33:01^C*04:01+C*08:02^B*14:02+B*35:01^DRB1*01:02+DRB1*04:02^DQB1*03:02+DQB1*05:01	0.000181
A*02:01+A*25:01^C*12:03+C*12:03^B*18:01+B*38:01^DRB1*13:01+DRB1*15:01^DQB1*06:02+DQB1*06:03	0.000181
A*24:02+A*31:01^C*04:01+C*12:03^B*35:08+B*38:01^DRB1*04:02+DRB1*04:03^DQB1*03:02+DQB1*03:02	0.000181
A*24:02+A*69:01^C*03:03+C*04:01^B*35:02+B*55:01^DRB1*11:04+DRB1*15:01^DQB1*03:01+DQB1*06:03	0.000181
A*02:01+A*02:05^C*12:03+C*14:02^B*38:01+B*51:01^DRB1*07:01+DRB1*13:02^DQB1*02:01+DQB1*06:09	0.000181
A*02:01+A*33:01^C*07:02+C*08:02^B*07:02+B*14:02^DRB1*01:02+DRB1*07:01^DQB1*02:01+DQB1*05:01	0.00018
A*11:01+A*11:01^C*08:02+C*12:02^B*14:02+B*52:01^DRB1*01:02+DRB1*15:02^DQB1*05:01+DQB1*06:01	0.00018
A*11:01+A*29:01^C*12:02+C*15:05^B*07:05+B*52:01^DRB1*10:01+DRB1*15:02^DQB1*05:01+DQB1*06:01	0.00018
A*23:01+A*30:02^C*05:01+C*07:01^B*18:01+B*49:01^DRB1*03:01+DRB1*11:04^DQB1*02:01+DQB1*03:01	0.00018
A*02:01+A*68:02^C*07:01+C*08:02^B*14:02+B*51:01^DRB1*01:02+DRB1*13:01^DQB1*05:01+DQB1*06:03	0.000179
A*02:01+A*33:01^C*07:02+C*08:02^B*14:02+B*39:06^DRB1*01:02+DRB1*08:01^DQB1*04:02+DQB1*05:01	0.000179
A*02:01+A*30:01^C*06:02+C*07:02^B*07:02+B*13:02^DRB1*07:01+DRB1*11:04^DQB1*02:01+DQB1*03:01	0.000179
A*02:06+A*03:01^C*08:03+C*17:01^B*41:01+B*48:01^DRB1*04:03+DRB1*04:04^DQB1*03:04+DQB1*04:02	0.000179
A*02:01+A*03:01^C*07:02+C*08:02^B*07:02+B*14:02^DRB1*01:02+DRB1*11:04^DQB1*03:01+DQB1*05:01	0.000179
A*02:01+A*03:01^C*12:02+C*14:02^B*15:16+B*52:01^DRB1*04:04+DRB1*15:02^DQB1*04:02+DQB1*06:01	0.000178
A*32:01+A*68:02^C*08:02+C*17:01^B*14:02+B*41:01^DRB1*01:02+DRB1*07:01^DQB1*03:03+DQB1*05:01	0.000178
A*03:02+A*24:02^C*04:01+C*07:01^B*08:01+B*35:02^DRB1*03:01+DRB1*11:04^DQB1*02:01+DQB1*03:01	0.000178
A*29:01+A*68:01^C*02:02+C*04:01^B*27:02+B*35:02^DRB1*11:01+DRB1*11:04^DQB1*03:01+DQB1*03:01	0.000178
A*24:02+A*32:01^C*12:03+C*15:02^B*27:07+B*38:01^DRB1*11:04+DRB1*13:01^DQB1*03:01+DQB1*06:03	0.000178
A*11:01+A*24:02^C*04:01+C*12:02^B*35:02+B*52:01^DRB1*11:04+DRB1*11:04^DQB1*03:01+DQB1*03:01	0.000177
A*01:01+A*29:01^C*07:01+C*15:05^B*07:05+B*08:01^DRB1*03:01+DRB1*10:01^DQB1*02:01+DQB1*05:01	0.000177
A*26:01+A*32:01^C*12:03+C*17:01^B*38:01+B*41:01^DRB1*04:02+DRB1*07:01^DQB1*03:02+DQB1*03:03	0.000177
A*01:01+A*26:01^C*06:02+C*12:03^B*38:01+B*57:01^DRB1*13:01+DRB1*13:02^DQB1*06:03+DQB1*06:09	0.000177
A*26:01+A*26:01^C*07:02+C*12:03^B*07:02+B*38:01^DRB1*04:02+DRB1*07:01^DQB1*02:01+DQB1*03:02	0.000177
A*02:01+A*02:05^C*02:02+C*06:02^B*27:05+B*50:01^DRB1*01:01+DRB1*07:01^DQB1*02:01+DQB1*05:01	0.000177
A*11:01+A*11:01^C*03:04+C*12:02^B*40:01+B*52:01^DRB1*04:04+DRB1*13:02^DQB1*03:02+DQB1*06:09	0.000177
A*02:01+A*03:01^C*04:01+C*12:03^B*35:03+B*38:01^DRB1*13:01+DRB1*15:01^DQB1*06:03+DQB1*06:03	0.000176
A*25:01+A*26:01^C*01:02+C*12:03^B*18:01+B*55:01^DRB1*07:01+DRB1*16:01^DQB1*02:01+DQB1*05:02	0.000176
A*01:01+A*03:01^C*04:01+C*07:01^B*08:01+B*35:03^DRB1*03:01+DRB1*12:01^DQB1*02:01+DQB1*03:01	0.000176
A*02:01+A*26:01^C*12:02+C*12:03^B*38:01+B*52:01^DRB1*13:02+DRB1*15:02^DQB1*06:01+DQB1*06:09	0.000176
A*01:01+A*03:02^C*07:01+C*07:01^B*08:01+B*58:01^DRB1*03:01+DRB1*07:01^DQB1*02:01+DQB1*02:01	0.000175
A*03:01+A*24:02^C*07:01+C*12:03^B*15:17+B*38:01^DRB1*12:01+DRB1*13:01^DQB1*06:02+DQB1*06:03	0.000175
A*01:01+A*02:01^C*06:02+C*06:02^B*13:02+B*57:01^DRB1*07:01+DRB1*13:05^DQB1*02:01+DQB1*03:01	0.000175
A*02:01+A*29:02^C*07:01+C*07:01^B*08:01+B*58:01^DRB1*03:01+DRB1*04:04^DQB1*02:01+DQB1*03:02	0.000175
A*03:01+A*66:01^C*12:03+C*17:01^B*38:01+B*41:02^DRB1*11:01+DRB1*13:01^DQB1*03:01+DQB1*06:03	0.000175
A*02:05+A*29:02^C*07:01+C*07:01^B*58:01+B*58:01^DRB1*04:04+DRB1*13:02^DQB1*03:02+DQB1*06:09	0.000174
A*01:01+A*26:01^C*07:01+C*12:03^B*38:01+B*58:01^DRB1*07:01+DRB1*11:01^DQB1*02:01+DQB1*03:01	0.000174
A*01:01+A*33:03^C*04:01+C*12:03^B*18:01+B*44:03^DRB1*07:01+DRB1*11:04^DQB1*02:01+DQB1*03:01	0.000174
A*26:01+A*33:01^C*08:02+C*12:03^B*14:02+B*38:01^DRB1*04:02+DRB1*04:02^DQB1*03:02+DQB1*03:02	0.000174
A*02:01+A*31:01^C*04:01+C*12:02^B*35:02+B*52:01^DRB1*04:03+DRB1*15:02^DQB1*03:05+DQB1*06:01	0.000174
A*01:01+A*02:05^C*06:02+C*07:01^B*08:01+B*50:01^DRB1*07:01+DRB1*11:01^DQB1*02:01+DQB1*03:01	0.000173
A*01:01+A*02:05^C*06:02+C*06:02^B*50:01+B*57:01^DRB1*07:01+DRB1*13:01^DQB1*02:01+DQB1*06:03	0.000173
A*02:05+A*31:01^C*06:02+C*12:03^B*38:01+B*50:01^DRB1*07:01+DRB1*11:04^DQB1*02:01+DQB1*03:01	0.000173
A*11:01+A*29:02^C*07:02+C*08:02^B*07:02+B*14:02^DRB1*07:01+DRB1*15:01^DQB1*02:01+DQB1*06:02	0.000173
A*01:01+A*69:01^C*03:03+C*04:01^B*35:02+B*55:01^DRB1*11:04+DRB1*15:01^DQB1*06:03+DQB1*06:03	0.000173
A*03:01+A*24:02^C*02:02+C*08:02^B*14:02+B*15:03^DRB1*01:02+DRB1*03:01^DQB1*02:01+DQB1*05:01	0.000172
A*01:01+A*11:01^C*06:02+C*07:02^B*07:02+B*57:01^DRB1*13:05+DRB1*15:01^DQB1*03:01+DQB1*06:02	0.000172
A*01:01+A*29:02^C*04:01+C*16:01^B*44:03+B*44:03^DRB1*07:01+DRB1*07:01^DQB1*02:01+DQB1*02:01	0.000172
A*01:01+A*03:01^C*01:02+C*04:01^B*27:05+B*35:02^DRB1*01:01+DRB1*11:04^DQB1*05:01+DQB1*06:03	0.000172
A*01:01+A*11:01^C*04:01+C*08:02^B*14:02+B*35:02^DRB1*01:02+DRB1*11:04^DQB1*05:01+DQB1*06:03	0.000171
A*11:01+A*29:02^C*04:01+C*08:02^B*14:02+B*35:01^DRB1*01:01+DRB1*07:01^DQB1*02:01+DQB1*05:01	0.000171
A*02:01+A*24:02^C*04:01+C*12:03^B*35:02+B*38:01^DRB1*11:04+DRB1*13:01^DQB1*03:01+DQB1*06:03	0.000171
A*30:01+A*68:02^C*06:02+C*08:02^B*13:02+B*14:02^DRB1*01:02+DRB1*11:01^DQB1*03:01+DQB1*05:01	0.000171
A*01:01+A*02:01^C*06:02+C*12:03^B*38:01+B*57:01^DRB1*13:01+DRB1*13:05^DQB1*03:01+DQB1*06:03	0.000171
A*26:01+A*33:01^C*06:02+C*17:01^B*41:02+B*50:01^DRB1*07:01+DRB1*11:04^DQB1*02:01+DQB1*06:03	0.00017
A*02:01+A*26:01^C*02:02+C*12:03^B*38:01+B*40:02^DRB1*04:02+DRB1*07:01^DQB1*03:02+DQB1*03:03	0.00017
A*01:01+A*02:01^C*04:01+C*07:01^B*35:02+B*58:01^DRB1*07:01+DRB1*11:04^DQB1*02:01+DQB1*03:01	0.00017
A*26:01+A*29:02^C*04:01+C*08:02^B*14:02+B*35:01^DRB1*04:07+DRB1*07:01^DQB1*02:01+DQB1*03:01	0.00017
A*01:01+A*01:01^C*06:02+C*07:01^B*08:01+B*57:01^DRB1*03:01+DRB1*07:01^DQB1*02:01+DQB1*03:03	0.00017
A*24:02+A*31:01^C*04:01+C*08:02^B*14:02+B*35:02^DRB1*01:02+DRB1*04:03^DQB1*03:05+DQB1*05:01	0.00017
A*03:01+A*26:01^C*12:03+C*17:01^B*38:01+B*41:01^DRB1*04:04+DRB1*11:01^DQB1*03:01+DQB1*04:02	0.00017
A*24:02+A*26:01^C*01:02+C*04:01^B*27:05+B*35:02^DRB1*01:01+DRB1*11:04^DQB1*03:01+DQB1*05:01	0.00017
A*24:02+A*68:01^C*04:01+C*16:01^B*35:02+B*44:03^DRB1*07:01+DRB1*11:04^DQB1*02:01+DQB1*03:01	0.00017
A*02:01+A*24:02^C*04:01+C*15:05^B*07:05+B*35:02^DRB1*04:05+DRB1*11:04^DQB1*03:01+DQB1*03:02	0.000169
A*01:01+A*02:01^C*06:02+C*12:02^B*52:01+B*57:01^DRB1*13:01+DRB1*15:02^DQB1*06:01+DQB1*06:03	0.000169
A*02:01+A*03:01^C*02:02+C*03:03^B*40:02+B*55:01^DRB1*13:02+DRB1*16:01^DQB1*05:02+DQB1*06:09	0.000168
A*30:02+A*33:01^C*03:02+C*08:02^B*14:02+B*58:01^DRB1*01:02+DRB1*07:01^DQB1*02:01+DQB1*05:01	0.000168
A*01:01+A*03:01^C*06:02+C*07:02^B*07:02+B*57:01^DRB1*11:04+DRB1*11:04^DQB1*03:01+DQB1*03:01	0.000168
A*02:05+A*26:01^C*07:01+C*12:03^B*38:01+B*41:01^DRB1*04:02+DRB1*13:05^DQB1*03:01+DQB1*03:02	0.000167
A*26:01+A*32:01^C*04:01+C*12:03^B*38:01+B*44:03^DRB1*01:02+DRB1*13:02^DQB1*05:01+DQB1*06:09	0.000167
A*01:01+A*11:01^C*03:03+C*04:01^B*35:02+B*55:01^DRB1*11:04+DRB1*13:02^DQB1*06:03+DQB1*06:04	0.000167
A*01:01+A*02:01^C*04:01+C*07:04^B*35:03+B*44:02^DRB1*11:01+DRB1*12:01^DQB1*03:01+DQB1*03:01	0.000167
A*03:01+A*24:02^C*07:02+C*12:03^B*07:02+B*18:01^DRB1*11:04+DRB1*15:01^DQB1*03:01+DQB1*06:02	0.000167
A*01:01+A*01:01^C*06:02+C*07:02^B*07:02+B*57:01^DRB1*13:05+DRB1*15:01^DQB1*03:01+DQB1*06:02	0.000167
A*24:02+A*33:01^C*07:01+C*08:02^B*08:01+B*14:02^DRB1*01:02+DRB1*03:01^DQB1*02:01+DQB1*05:01	0.000166
A*03:01+A*32:01^C*05:01+C*08:02^B*14:02+B*44:02^DRB1*01:02+DRB1*01:03^DQB1*03:01+DQB1*05:01	0.000166
A*01:01+A*02:01^C*06:02+C*07:02^B*07:02+B*57:01^DRB1*11:04+DRB1*13:05^DQB1*03:01+DQB1*03:01	0.000165
A*01:01+A*66:01^C*04:01+C*17:01^B*35:02+B*41:02^DRB1*11:01+DRB1*11:04^DQB1*03:01+DQB1*06:03	0.000165
A*01:01+A*26:01^C*07:01+C*12:03^B*08:01+B*38:01^DRB1*04:02+DRB1*04:08^DQB1*03:02+DQB1*03:04	0.000165
A*02:01+A*03:01^C*12:03+C*12:03^B*38:01+B*38:01^DRB1*13:01+DRB1*13:01^DQB1*06:03+DQB1*06:03	0.000164
A*01:01+A*02:06^C*04:01+C*08:03^B*35:02+B*48:01^DRB1*04:03+DRB1*11:04^DQB1*03:04+DQB1*06:03	0.000164
A*02:05+A*03:02^C*06:02+C*07:01^B*08:01+B*50:01^DRB1*03:01+DRB1*11:04^DQB1*02:01+DQB1*03:01	0.000164
A*02:01+A*26:01^C*12:03+C*16:01^B*38:01+B*44:03^DRB1*04:02+DRB1*07:01^DQB1*02:01+DQB1*03:02	0.000164
A*03:01+A*24:02^C*04:01+C*12:03^B*35:08+B*38:01^DRB1*04:03+DRB1*13:01^DQB1*03:02+DQB1*06:03	0.000164
A*01:01+A*03:01^C*06:02+C*07:02^B*07:02+B*57:01^DRB1*07:01+DRB1*13:01^DQB1*03:03+DQB1*06:03	0.000163
A*01:01+A*24:02^C*04:01+C*04:01^B*35:02+B*35:02^DRB1*01:02+DRB1*11:04^DQB1*03:01+DQB1*05:01	0.000163
A*02:01+A*02:05^C*02:02+C*06:02^B*40:02+B*50:01^DRB1*07:01+DRB1*07:01^DQB1*02:01+DQB1*03:03	0.000163
A*01:01+A*32:01^C*04:01+C*04:01^B*35:02+B*44:03^DRB1*01:02+DRB1*11:04^DQB1*05:01+DQB1*06:03	0.000163
A*24:02+A*29:01^C*04:01+C*16:02^B*35:02+B*51:08^DRB1*11:04+DRB1*13:03^DQB1*03:01+DQB1*03:01	0.000162
A*03:01+A*24:02^C*03:03+C*04:01^B*35:02+B*55:01^DRB1*11:04+DRB1*16:01^DQB1*03:01+DQB1*05:02	0.000162
A*02:05+A*30:02^C*05:01+C*06:02^B*18:01+B*50:01^DRB1*03:01+DRB1*07:01^DQB1*02:01+DQB1*02:01	0.000162
A*03:02+A*24:03^C*04:01+C*04:01^B*35:01+B*35:08^DRB1*04:02+DRB1*04:03^DQB1*03:02+DQB1*03:02	0.000162
A*01:01+A*29:01^C*04:01+C*15:05^B*07:05+B*35:02^DRB1*07:01+DRB1*10:01^DQB1*02:01+DQB1*05:01	0.000161
A*01:01+A*11:01^C*03:04+C*12:02^B*40:01+B*52:01^DRB1*04:04+DRB1*15:02^DQB1*03:02+DQB1*06:01	0.000161
A*01:01+A*26:01^C*06:02+C*12:03^B*38:01+B*57:01^DRB1*04:02+DRB1*07:01^DQB1*03:02+DQB1*03:03	0.000161
A*30:02+A*33:01^C*08:02+C*12:03^B*14:02+B*38:01^DRB1*01:02+DRB1*04:02^DQB1*03:02+DQB1*05:01	0.000161
A*02:01+A*68:02^C*06:02+C*08:02^B*13:02+B*14:02^DRB1*01:02+DRB1*07:01^DQB1*02:01+DQB1*05:01	0.000161
A*11:01+A*26:01^C*12:03+C*12:03^B*35:03+B*38:01^DRB1*04:02+DRB1*04:08^DQB1*03:02+DQB1*03:04	0.00016
A*03:01+A*68:01^C*07:01+C*08:02^B*14:02+B*49:01^DRB1*10:01+DRB1*13:02^DQB1*05:01+DQB1*06:09	0.00016
A*03:01+A*23:01^C*04:01+C*17:01^B*35:01+B*41:02^DRB1*11:04+DRB1*14:01^DQB1*03:01+DQB1*05:03	0.00016
A*02:01+A*24:02^C*04:01+C*15:02^B*27:07+B*35:03^DRB1*11:04+DRB1*12:01^DQB1*03:01+DQB1*03:01	0.00016
A*01:01+A*26:01^C*06:02+C*12:03^B*38:01+B*57:01^DRB1*11:01+DRB1*13:05^DQB1*03:01+DQB1*03:01	0.000159
A*01:01+A*31:01^C*04:01+C*07:01^B*08:01+B*35:02^DRB1*03:01+DRB1*04:03^DQB1*02:01+DQB1*03:05	0.000159
A*01:01+A*26:01^C*04:01+C*12:03^B*35:02+B*38:01^DRB1*11:01+DRB1*11:04^DQB1*03:01+DQB1*06:03	0.000159
A*02:01+A*24:02^C*01:02+C*07:02^B*07:02+B*55:01^DRB1*01:01+DRB1*13:01^DQB1*05:01+DQB1*06:03	0.000159
A*01:01+A*02:01^C*07:01+C*07:01^B*08:01+B*08:01^DRB1*03:01+DRB1*03:01^DQB1*02:01+DQB1*02:01	0.000159
A*02:01+A*26:01^C*12:03+C*17:01^B*38:01+B*39:01^DRB1*04:02+DRB1*11:04^DQB1*03:01+DQB1*03:02	0.000158
A*02:01+A*33:01^C*08:02+C*14:02^B*14:02+B*15:16^DRB1*01:02+DRB1*04:04^DQB1*04:02+DQB1*05:01	0.000157
A*02:01+A*26:01^C*05:01+C*12:03^B*38:01+B*44:02^DRB1*01:02+DRB1*04:03^DQB1*03:04+DQB1*05:01	0.000157
A*30:02+A*30:02^C*05:01+C*05:01^B*18:01+B*18:01^DRB1*03:01+DRB1*03:01^DQB1*02:01+DQB1*02:01	0.000156
A*01:01+A*02:01^C*06:02+C*12:03^B*38:01+B*57:01^DRB1*13:02+DRB1*13:05^DQB1*03:01+DQB1*06:09	0.000156
A*02:05+A*24:02^C*02:02+C*06:02^B*44:05+B*50:01^DRB1*07:01+DRB1*11:04^DQB1*02:01+DQB1*03:01	0.000156
A*03:01+A*32:01^C*04:01+C*07:02^B*07:02+B*44:03^DRB1*01:02+DRB1*07:01^DQB1*02:01+DQB1*05:01	0.000156
A*11:01+A*26:01^C*12:02+C*12:03^B*38:01+B*52:01^DRB1*07:01+DRB1*15:02^DQB1*02:01+DQB1*06:01	0.000155
A*24:02+A*32:01^C*04:01+C*04:01^B*35:02+B*44:03^DRB1*01:02+DRB1*11:04^DQB1*03:01+DQB1*05:01	0.000155
A*02:01+A*02:01^C*04:01+C*14:02^B*15:16+B*35:03^DRB1*04:04+DRB1*12:01^DQB1*03:01+DQB1*04:02	0.000155
A*01:01+A*02:01^C*04:01+C*07:01^B*18:01+B*35:02^DRB1*11:04+DRB1*11:04^DQB1*03:01+DQB1*06:03	0.000155
A*03:02+A*33:01^C*08:02+C*16:04^B*14:02+B*44:02^DRB1*01:02+DRB1*04:02^DQB1*03:02+DQB1*05:01	0.000154
A*01:01+A*24:03^C*04:01+C*12:02^B*35:01+B*52:01^DRB1*04:02+DRB1*15:02^DQB1*03:02+DQB1*06:01	0.000154
A*02:05+A*23:01^C*06:02+C*07:01^B*49:01+B*50:01^DRB1*07:01+DRB1*11:04^DQB1*02:01+DQB1*03:01	0.000154
A*02:05+A*03:01^C*07:01+C*17:01^B*41:01+B*58:01^DRB1*04:04+DRB1*13:02^DQB1*04:02+DQB1*06:09	0.000153
A*24:02+A*29:02^C*12:03+C*16:01^B*38:01+B*44:03^DRB1*04:02+DRB1*07:01^DQB1*02:01+DQB1*03:02	0.000153
A*26:01+A*26:01^C*07:02+C*12:03^B*07:02+B*38:01^DRB1*04:02+DRB1*07:01^DQB1*03:02+DQB1*03:03	0.000153
A*29:01+A*30:01^C*06:02+C*16:02^B*13:02+B*51:08^DRB1*07:01+DRB1*13:03^DQB1*02:01+DQB1*03:01	0.000153
A*01:01+A*02:01^C*04:01+C*06:02^B*35:02+B*57:01^DRB1*11:04+DRB1*13:05^DQB1*03:01+DQB1*03:01	0.000153
A*02:01+A*02:01^C*03:04+C*12:03^B*38:01+B*40:01^DRB1*08:01+DRB1*13:01^DQB1*04:02+DQB1*06:03	0.000153
A*02:01+A*11:01^C*07:02+C*12:03^B*07:02+B*38:01^DRB1*13:01+DRB1*15:01^DQB1*06:02+DQB1*06:03	0.000153
A*01:01+A*26:01^C*01:02+C*06:02^B*27:05+B*57:01^DRB1*01:01+DRB1*13:05^DQB1*03:01+DQB1*05:01	0.000153
A*02:01+A*29:02^C*06:02+C*08:02^B*13:02+B*14:02^DRB1*07:01+DRB1*07:01^DQB1*02:01+DQB1*02:01	0.000152
A*02:01+A*24:02^C*04:01+C*06:02^B*35:02+B*50:01^DRB1*11:04+DRB1*13:01^DQB1*03:01+DQB1*06:03	0.000152
A*02:01+A*24:02^C*04:01+C*07:01^B*18:01+B*35:02^DRB1*11:04+DRB1*11:04^DQB1*03:01+DQB1*03:01	0.000152
A*02:01+A*24:02^C*07:01+C*17:01^B*15:17+B*41:02^DRB1*13:02+DRB1*13:03^DQB1*03:01+DQB1*06:04	0.000152
A*01:01+A*02:01^C*04:01+C*06:02^B*35:01+B*37:01^DRB1*01:01+DRB1*11:03^DQB1*03:01+DQB1*05:01	0.00015
A*02:06+A*03:01^C*04:01+C*08:03^B*35:01+B*48:01^DRB1*04:02+DRB1*04:03^DQB1*03:02+DQB1*03:04	0.00015
A*02:01+A*68:02^C*02:02+C*08:02^B*14:02+B*40:02^DRB1*01:02+DRB1*07:01^DQB1*03:03+DQB1*05:01	0.00015
A*11:01+A*33:01^C*07:01+C*12:02^B*44:03+B*52:01^DRB1*07:01+DRB1*15:02^DQB1*02:01+DQB1*06:01	0.00015
A*11:01+A*26:01^C*12:02+C*12:03^B*38:01+B*52:01^DRB1*01:02+DRB1*11:04^DQB1*03:01+DQB1*05:01	0.00015
A*02:05+A*26:01^C*07:01+C*12:03^B*38:01+B*58:01^DRB1*04:02+DRB1*13:02^DQB1*03:02+DQB1*06:09	0.000149
A*02:05+A*26:01^C*06:02+C*12:03^B*38:01+B*50:01^DRB1*07:01+DRB1*07:01^DQB1*02:01+DQB1*02:01	0.000149
A*01:01+A*24:02^C*04:01+C*06:02^B*35:08+B*57:01^DRB1*11:04+DRB1*11:04^DQB1*03:01+DQB1*03:01	0.000148
A*03:01+A*24:02^C*12:03+C*12:03^B*38:01+B*38:01^DRB1*13:01+DRB1*14:01^DQB1*05:03+DQB1*06:03	0.000148
A*02:01+A*03:01^C*04:01+C*07:02^B*07:02+B*35:02^DRB1*11:04+DRB1*13:05^DQB1*03:01+DQB1*03:01	0.000148
A*01:01+A*25:01^C*04:01+C*12:03^B*18:01+B*35:02^DRB1*11:04+DRB1*13:01^DQB1*06:03+DQB1*06:03	0.000147
A*01:01+A*02:01^C*06:02+C*07:04^B*44:02+B*57:01^DRB1*13:05+DRB1*16:01^DQB1*03:01+DQB1*05:02	0.000147
A*03:01+A*69:01^C*01:02+C*12:03^B*38:01+B*55:01^DRB1*11:01+DRB1*13:01^DQB1*03:01+DQB1*06:03	0.000147
A*03:02+A*69:01^C*01:02+C*12:03^B*39:01+B*55:01^DRB1*11:01+DRB1*11:01^DQB1*03:01+DQB1*03:01	0.000146
A*01:01+A*68:01^C*02:02+C*04:01^B*27:02+B*35:02^DRB1*11:01+DRB1*11:04^DQB1*03:01+DQB1*06:03	0.000146
A*23:01+A*31:01^C*12:03+C*17:01^B*38:01+B*41:02^DRB1*11:04+DRB1*11:04^DQB1*03:01+DQB1*03:01	0.000145
A*29:02+A*32:01^C*05:01+C*08:02^B*14:02+B*44:02^DRB1*01:02+DRB1*01:03^DQB1*03:01+DQB1*05:01	0.000145
A*02:05+A*24:02^C*04:01+C*07:01^B*35:08+B*41:01^DRB1*04:03+DRB1*13:05^DQB1*03:01+DQB1*03:02	0.000145
A*02:05+A*26:01^C*12:02+C*12:03^B*38:01+B*52:01^DRB1*04:02+DRB1*15:02^DQB1*03:02+DQB1*06:01	0.000145
A*01:01+A*29:01^C*04:01+C*06:02^B*35:02+B*57:01^DRB1*11:04+DRB1*13:05^DQB1*03:01+DQB1*03:01	0.000145
A*11:01+A*31:01^C*04:01+C*12:02^B*35:02+B*52:01^DRB1*04:03+DRB1*15:02^DQB1*03:05+DQB1*06:01	0.000144
A*01:01+A*24:02^C*04:01+C*12:03^B*35:02+B*38:01^DRB1*04:02+DRB1*11:04^DQB1*03:01+DQB1*03:02	0.000144
A*01:01+A*02:01^C*04:01+C*15:05^B*07:05+B*35:02^DRB1*04:05+DRB1*11:04^DQB1*03:02+DQB1*06:03	0.000144
A*03:01+A*24:02^C*07:04+C*08:02^B*14:02+B*15:01^DRB1*01:02+DRB1*11:04^DQB1*03:01+DQB1*05:01	0.000143
A*02:01+A*24:02^C*08:02+C*12:02^B*14:02+B*52:01^DRB1*01:02+DRB1*15:02^DQB1*05:01+DQB1*06:01	0.000143
A*24:02+A*26:01^C*08:02+C*12:03^B*14:02+B*38:01^DRB1*01:02+DRB1*11:01^DQB1*03:01+DQB1*05:01	0.000143
A*26:01+A*29:01^C*12:03+C*15:05^B*07:05+B*38:01^DRB1*10:01+DRB1*11:01^DQB1*03:01+DQB1*05:01	0.000142
A*01:01+A*02:01^C*03:04+C*06:02^B*40:01+B*57:01^DRB1*13:02+DRB1*13:05^DQB1*03:01+DQB1*06:04	0.000142
A*26:01+A*66:01^C*12:03+C*17:01^B*38:01+B*41:02^DRB1*03:01+DRB1*04:02^DQB1*02:01+DQB1*03:02	0.000142
A*02:01+A*33:01^C*04:01+C*08:02^B*14:02+B*35:03^DRB1*04:03+DRB1*12:01^DQB1*03:01+DQB1*03:05	0.000141
A*03:01+A*24:02^C*04:01+C*07:02^B*07:02+B*35:08^DRB1*04:03+DRB1*15:01^DQB1*03:02+DQB1*06:02	0.000141
A*29:01+A*33:01^C*04:01+C*08:02^B*14:02+B*35:02^DRB1*01:02+DRB1*11:04^DQB1*03:01+DQB1*05:01	0.000141
A*01:01+A*01:01^C*04:01+C*04:01^B*35:02+B*35:02^DRB1*11:04+DRB1*11:04^DQB1*06:03+DQB1*06:03	0.000141
A*33:01+A*68:02^C*04:01+C*08:02^B*14:02+B*53:01^DRB1*01:02+DRB1*01:02^DQB1*05:01+DQB1*05:01	0.000141
A*02:01+A*02:05^C*06:02+C*07:01^B*50:01+B*51:01^DRB1*03:01+DRB1*13:01^DQB1*02:01+DQB1*06:03	0.00014
A*24:02+A*66:01^C*12:03+C*17:01^B*38:01+B*41:01^DRB1*11:01+DRB1*13:02^DQB1*03:01+DQB1*06:04	0.00014
A*02:01+A*33:01^C*02:02+C*08:02^B*14:02+B*27:02^DRB1*01:02+DRB1*16:01^DQB1*05:01+DQB1*05:02	0.00014
A*03:01+A*26:01^C*08:02+C*12:03^B*14:02+B*38:01^DRB1*01:02+DRB1*13:02^DQB1*05:01+DQB1*06:09	0.00014
A*02:01+A*68:02^C*06:02+C*08:02^B*14:02+B*35:08^DRB1*01:02+DRB1*11:01^DQB1*03:01+DQB1*05:01	0.00014
A*02:05+A*03:01^C*07:01+C*08:02^B*14:02+B*41:01^DRB1*01:02+DRB1*13:05^DQB1*03:01+DQB1*05:01	0.00014
A*02:01+A*66:01^C*12:03+C*14:02^B*15:16+B*38:01^DRB1*04:04+DRB1*11:01^DQB1*03:01+DQB1*04:02	0.000139
A*02:01+A*26:01^C*05:01+C*12:03^B*38:01+B*44:02^DRB1*04:02+DRB1*15:01^DQB1*03:02+DQB1*06:02	0.000139
A*01:01+A*26:01^C*01:02+C*07:01^B*55:01+B*58:01^DRB1*07:01+DRB1*16:01^DQB1*02:01+DQB1*05:02	0.000139
A*01:01+A*26:01^C*07:01+C*12:03^B*38:01+B*58:01^DRB1*04:02+DRB1*11:01^DQB1*03:01+DQB1*03:02	0.000139
A*01:01+A*11:01^C*03:04+C*04:01^B*35:02+B*40:01^DRB1*04:04+DRB1*11:04^DQB1*03:02+DQB1*06:03	0.000139
A*03:02+A*26:01^C*04:01+C*12:03^B*35:01+B*38:01^DRB1*11:01+DRB1*13:02^DQB1*03:01+DQB1*06:09	0.000139
A*03:02+A*24:02^C*07:01+C*12:03^B*08:01+B*38:01^DRB1*03:01+DRB1*14:01^DQB1*02:01+DQB1*05:03	0.000139
A*02:01+A*02:01^C*05:01+C*05:01^B*44:02+B*44:02^DRB1*04:01+DRB1*04:01^DQB1*03:01+DQB1*03:01	0.000138
A*03:01+A*26:01^C*08:02+C*12:03^B*14:02+B*38:01^DRB1*01:02+DRB1*13:01^DQB1*05:01+DQB1*06:03	0.000138
A*01:01+A*03:01^C*08:02+C*12:03^B*14:02+B*38:01^DRB1*01:02+DRB1*13:01^DQB1*05:01+DQB1*06:03	0.000138
A*23:01+A*69:01^C*01:02+C*06:02^B*50:01+B*55:01^DRB1*03:01+DRB1*11:01^DQB1*02:01+DQB1*03:01	0.000138
A*02:01+A*30:02^C*04:01+C*05:01^B*18:01+B*35:03^DRB1*03:01+DRB1*12:01^DQB1*02:01+DQB1*03:01	0.000137
A*01:01+A*03:01^C*06:02+C*12:03^B*38:01+B*57:01^DRB1*04:02+DRB1*13:05^DQB1*03:01+DQB1*03:02	0.000137
A*01:01+A*01:01^C*04:01+C*12:03^B*35:02+B*38:01^DRB1*11:04+DRB1*13:01^DQB1*06:03+DQB1*06:03	0.000136
A*01:01+A*24:02^C*04:01+C*08:02^B*14:02+B*35:02^DRB1*01:02+DRB1*11:04^DQB1*05:01+DQB1*06:03	0.000136
A*02:01+A*11:01^C*07:01+C*12:03^B*18:01+B*35:03^DRB1*04:08+DRB1*11:04^DQB1*03:01+DQB1*03:04	0.000136
A*02:01+A*26:01^C*07:01+C*12:02^B*08:01+B*52:01^DRB1*03:01+DRB1*15:02^DQB1*02:01+DQB1*06:01	0.000136
A*01:01+A*02:01^C*04:01+C*07:01^B*08:01+B*51:01^DRB1*03:01+DRB1*04:01^DQB1*02:01+DQB1*03:01	0.000135
A*31:01+A*32:01^C*04:01+C*12:03^B*38:01+B*44:03^DRB1*01:02+DRB1*04:02^DQB1*03:02+DQB1*05:01	0.000135
A*26:01+A*68:01^C*01:02+C*12:03^B*38:01+B*50:01^DRB1*04:02+DRB1*11:04^DQB1*03:01+DQB1*03:02	0.000135
A*31:01+A*66:01^C*12:03+C*12:03^B*38:01+B*38:01^DRB1*04:02+DRB1*11:01^DQB1*03:01+DQB1*03:02	0.000135
A*01:01+A*01:01^C*06:02+C*07:01^B*08:01+B*37:01^DRB1*03:01+DRB1*11:04^DQB1*02:01+DQB1*03:01	0.000135
A*02:05+A*68:02^C*07:01+C*08:02^B*14:02+B*41:01^DRB1*01:02+DRB1*13:05^DQB1*03:01+DQB1*05:01	0.000134
A*01:01+A*02:01^C*07:01+C*12:03^B*08:01+B*38:01^DRB1*03:01+DRB1*13:01^DQB1*02:01+DQB1*06:03	0.000134
A*03:02+A*25:01^C*07:01+C*12:03^B*08:01+B*38:01^DRB1*03:01+DRB1*04:02^DQB1*02:01+DQB1*03:02	0.000133
A*02:01+A*02:01^C*04:01+C*07:01^B*08:01+B*35:03^DRB1*01:02+DRB1*12:01^DQB1*03:01+DQB1*05:01	0.000133
A*02:05+A*26:01^C*01:02+C*06:02^B*27:05+B*50:01^DRB1*01:01+DRB1*07:01^DQB1*02:01+DQB1*05:01	0.000133
A*02:01+A*02:01^C*05:01+C*07:01^B*08:01+B*55:01^DRB1*03:01+DRB1*04:07^DQB1*02:01+DQB1*03:01	0.000133
A*02:01+A*02:05^C*07:01+C*07:01^B*08:01+B*41:01^DRB1*03:01+DRB1*13:05^DQB1*02:01+DQB1*03:01	0.000133
A*11:01+A*24:02^C*04:01+C*12:03^B*35:02+B*35:03^DRB1*04:08+DRB1*11:04^DQB1*03:01+DQB1*03:04	0.000132
A*03:01+A*26:01^C*07:02+C*12:03^B*07:02+B*38:01^DRB1*04:02+DRB1*13:05^DQB1*03:01+DQB1*03:02	0.000132
A*02:05+A*66:01^C*07:01+C*17:01^B*41:02+B*58:01^DRB1*11:01+DRB1*13:02^DQB1*03:01+DQB1*06:09	0.000132
A*24:02+A*29:01^C*12:03+C*15:05^B*07:05+B*18:01^DRB1*10:01+DRB1*11:04^DQB1*03:01+DQB1*05:01	0.000132
A*24:02+A*26:01^C*12:03+C*12:03^B*35:03+B*38:01^DRB1*04:02+DRB1*14:01^DQB1*03:02+DQB1*05:03	0.000131
A*29:01+A*69:01^C*03:03+C*15:05^B*07:05+B*55:01^DRB1*10:01+DRB1*15:01^DQB1*05:01+DQB1*06:03	0.000131
A*02:01+A*68:02^C*05:01+C*08:02^B*14:02+B*44:02^DRB1*01:02+DRB1*15:01^DQB1*05:01+DQB1*06:02	0.000131
A*02:01+A*33:03^C*03:02+C*15:02^B*51:01+B*58:01^DRB1*11:01+DRB1*16:02^DQB1*03:01+DQB1*05:02	0.000131
A*02:05+A*26:01^C*12:03+C*12:03^B*38:01+B*38:01^DRB1*04:02+DRB1*13:02^DQB1*03:02+DQB1*06:09	0.00013
A*01:01+A*69:01^C*01:02+C*06:02^B*55:01+B*57:01^DRB1*11:01+DRB1*13:05^DQB1*03:01+DQB1*03:01	0.00013
A*01:01+A*26:01^C*06:02+C*12:03^B*38:01+B*57:03^DRB1*04:02+DRB1*11:04^DQB1*03:01+DQB1*03:02	0.00013
A*03:01+A*69:01^C*03:03+C*12:03^B*38:01+B*55:01^DRB1*13:01+DRB1*15:01^DQB1*06:03+DQB1*06:03	0.00013
A*24:02+A*26:01^C*08:02+C*12:02^B*14:02+B*52:01^DRB1*01:02+DRB1*15:02^DQB1*05:01+DQB1*06:01	0.00013
A*03:01+A*29:02^C*08:02+C*16:01^B*14:02+B*44:03^DRB1*01:02+DRB1*07:01^DQB1*02:01+DQB1*05:01	0.00013
A*02:01+A*23:01^C*07:01+C*07:01^B*08:01+B*49:01^DRB1*03:01+DRB1*11:04^DQB1*02:01+DQB1*03:01	0.00013
A*24:02+A*26:01^C*12:03+C*16:04^B*38:01+B*44:02^DRB1*01:01+DRB1*04:02^DQB1*03:01+DQB1*03:02	0.00013
A*01:01+A*11:01^C*08:02+C*12:02^B*14:02+B*52:01^DRB1*01:02+DRB1*15:02^DQB1*05:01+DQB1*06:01	0.000129
A*02:01+A*24:03^C*04:01+C*12:03^B*35:03+B*38:01^DRB1*12:01+DRB1*13:01^DQB1*03:01+DQB1*06:03	0.000129
A*01:01+A*03:02^C*06:02+C*07:01^B*08:01+B*58:01^DRB1*03:01+DRB1*13:02^DQB1*02:01+DQB1*06:09	0.000129
A*03:01+A*68:02^C*07:02+C*08:02^B*07:02+B*14:02^DRB1*01:02+DRB1*15:01^DQB1*05:01+DQB1*06:02	0.000129
A*02:05+A*32:01^C*04:01+C*06:02^B*44:03+B*50:01^DRB1*01:02+DRB1*07:01^DQB1*02:01+DQB1*05:01	0.000128
A*01:01+A*02:01^C*03:04+C*07:01^B*08:01+B*40:01^DRB1*03:01+DRB1*13:02^DQB1*02:01+DQB1*06:04	0.000128
A*31:01+A*69:01^C*01:02+C*12:03^B*38:01+B*55:01^DRB1*04:02+DRB1*11:01^DQB1*03:01+DQB1*03:02	0.000128
A*03:02+A*29:01^C*07:01+C*15:05^B*07:05+B*08:01^DRB1*03:01+DRB1*10:01^DQB1*02:01+DQB1*05:01	0.000128
A*01:01+A*01:01^C*07:01+C*07:01^B*08:01+B*08:01^DRB1*03:01+DRB1*15:01^DQB1*02:01+DQB1*06:02	0.000127
A*24:02+A*32:01^C*07:01+C*12:03^B*15:17+B*38:01^DRB1*13:02+DRB1*14:01^DQB1*05:03+DQB1*06:04	0.000127
A*11:01+A*25:01^C*03:03+C*12:02^B*15:01+B*52:01^DRB1*01:01+DRB1*15:02^DQB1*05:01+DQB1*06:01	0.000127
A*29:01+A*29:02^C*08:02+C*15:05^B*07:05+B*14:02^DRB1*07:01+DRB1*10:01^DQB1*02:01+DQB1*05:01	0.000127
A*01:01+A*26:01^C*01:02+C*12:03^B*07:02+B*38:01^DRB1*04:02+DRB1*15:01^DQB1*03:02+DQB1*06:02	0.000126
A*01:01+A*31:01^C*04:01+C*04:01^B*35:02+B*35:02^DRB1*04:03+DRB1*07:01^DQB1*02:01+DQB1*03:05	0.000126
A*01:01+A*03:01^C*01:02+C*07:02^B*07:02+B*07:02^DRB1*15:01+DRB1*15:01^DQB1*06:02+DQB1*06:02	0.000126
A*02:01+A*24:02^C*02:02+C*06:02^B*13:02+B*15:03^DRB1*03:01+DRB1*07:01^DQB1*02:01+DQB1*02:01	0.000126
A*03:02+A*26:01^C*07:01+C*12:03^B*08:01+B*38:01^DRB1*03:01+DRB1*11:01^DQB1*02:01+DQB1*03:01	0.000126
A*01:01+A*66:01^C*07:01+C*17:01^B*41:02+B*58:01^DRB1*03:01+DRB1*07:01^DQB1*02:01+DQB1*02:01	0.000125
A*02:01+A*69:01^C*01:02+C*07:01^B*15:17+B*55:01^DRB1*11:01+DRB1*13:02^DQB1*03:01+DQB1*06:04	0.000125
A*02:01+A*69:01^C*01:02+C*06:02^B*37:01+B*55:01^DRB1*07:01+DRB1*11:01^DQB1*03:01+DQB1*03:03	0.000125
A*02:01+A*66:01^C*01:02+C*04:01^B*35:03+B*35:03^DRB1*11:01+DRB1*12:01^DQB1*03:01+DQB1*03:01	0.000125
A*01:01+A*02:01^C*02:02+C*06:02^B*27:02+B*57:01^DRB1*13:05+DRB1*16:01^DQB1*03:01+DQB1*05:02	0.000124
A*02:01+A*02:05^C*06:02+C*07:04^B*44:02+B*50:01^DRB1*07:01+DRB1*11:04^DQB1*02:01+DQB1*03:01	0.000124
A*02:01+A*03:02^C*04:01+C*07:01^B*08:01+B*35:02^DRB1*01:02+DRB1*03:01^DQB1*02:01+DQB1*05:01	0.000124
A*03:01+A*23:01^C*07:02+C*08:02^B*07:02+B*14:02^DRB1*01:02+DRB1*15:01^DQB1*05:01+DQB1*06:02	0.000123
A*26:01+A*68:01^C*01:02+C*12:03^B*38:01+B*55:01^DRB1*04:02+DRB1*14:07^DQB1*03:02+DQB1*05:03	0.000122
A*01:01+A*11:01^C*06:02+C*12:02^B*52:01+B*57:01^DRB1*13:02+DRB1*13:05^DQB1*03:01+DQB1*06:09	0.000122
A*01:01+A*29:01^C*01:02+C*06:02^B*56:01+B*57:01^DRB1*11:04+DRB1*13:05^DQB1*03:01+DQB1*03:01	0.000122
A*01:01+A*25:01^C*06:02+C*12:03^B*18:01+B*37:01^DRB1*07:01+DRB1*11:04^DQB1*02:01+DQB1*03:01	0.000122
A*01:01+A*02:01^C*07:01+C*08:02^B*08:01+B*14:02^DRB1*03:01+DRB1*07:01^DQB1*02:01+DQB1*02:01	0.000122
A*02:01+A*68:02^C*08:02+C*12:03^B*14:02+B*38:01^DRB1*01:02+DRB1*13:02^DQB1*05:01+DQB1*06:09	0.000122
A*02:05+A*26:01^C*04:01+C*12:03^B*38:01+B*44:03^DRB1*04:02+DRB1*07:01^DQB1*02:01+DQB1*03:02	0.000121
A*03:01+A*26:01^C*07:02+C*12:03^B*07:02+B*38:01^DRB1*04:02+DRB1*07:01^DQB1*03:02+DQB1*03:03	0.000121
A*24:03+A*26:01^C*04:01+C*12:03^B*35:01+B*38:01^DRB1*04:02+DRB1*11:01^DQB1*03:01+DQB1*03:02	0.000121
A*02:01+A*03:01^C*06:02+C*08:02^B*14:02+B*37:01^DRB1*01:02+DRB1*07:01^DQB1*03:03+DQB1*05:01	0.00012
A*01:01+A*02:01^C*02:02+C*07:01^B*08:01+B*51:01^DRB1*03:01+DRB1*04:04^DQB1*02:01+DQB1*03:02	0.00012
A*03:01+A*30:01^C*06:02+C*07:02^B*07:02+B*13:02^DRB1*07:01+DRB1*15:01^DQB1*02:01+DQB1*06:02	0.00012
A*02:01+A*02:05^C*06:02+C*14:02^B*15:16+B*50:01^DRB1*04:04+DRB1*07:01^DQB1*02:01+DQB1*04:02	0.000119
A*02:01+A*68:01^C*04:01+C*04:01^B*35:03+B*44:03^DRB1*07:01+DRB1*12:01^DQB1*02:01+DQB1*03:01	0.000118
A*01:01+A*26:01^C*06:02+C*12:03^B*38:01+B*57:01^DRB1*04:02+DRB1*11:01^DQB1*03:01+DQB1*03:02	0.000118
A*24:02+A*33:01^C*02:02+C*08:02^B*14:02+B*44:05^DRB1*01:02+DRB1*11:04^DQB1*03:01+DQB1*05:01	0.000118
A*11:01+A*23:01^C*01:02+C*08:02^B*14:02+B*55:01^DRB1*01:02+DRB1*16:02^DQB1*05:01+DQB1*05:02	0.000118
A*02:01+A*26:01^C*12:03+C*14:02^B*15:16+B*38:01^DRB1*04:02+DRB1*04:04^DQB1*03:02+DQB1*04:02	0.000118
A*01:01+A*03:02^C*04:01+C*07:01^B*08:01+B*35:02^DRB1*03:01+DRB1*11:04^DQB1*02:01+DQB1*03:01	0.000118
A*02:05+A*03:01^C*12:02+C*12:03^B*38:01+B*52:01^DRB1*13:01+DRB1*15:02^DQB1*06:01+DQB1*06:03	0.000118
A*30:02+A*69:01^C*03:03+C*12:03^B*38:01+B*55:01^DRB1*04:02+DRB1*15:01^DQB1*03:02+DQB1*06:03	0.000118
A*02:01+A*02:01^C*03:03+C*03:04^B*15:01+B*15:01^DRB1*04:01+DRB1*04:01^DQB1*03:01+DQB1*03:02	0.000118
A*01:01+A*11:01^C*06:02+C*12:02^B*52:01+B*57:01^DRB1*13:01+DRB1*15:02^DQB1*06:01+DQB1*06:03	0.000118
A*01:01+A*24:02^C*04:01+C*07:01^B*35:08+B*58:01^DRB1*04:03+DRB1*07:01^DQB1*02:01+DQB1*03:02	0.000118
A*29:01+A*29:02^C*08:02+C*15:05^B*07:05+B*14:02^DRB1*07:01+DRB1*13:02^DQB1*02:01+DQB1*06:04	0.000117
A*02:05+A*11:01^C*06:02+C*12:03^B*35:03+B*50:01^DRB1*04:08+DRB1*07:01^DQB1*02:01+DQB1*03:01	0.000117
A*02:01+A*03:01^C*07:02+C*12:03^B*07:02+B*38:01^DRB1*13:01+DRB1*15:01^DQB1*06:02+DQB1*06:03	0.000117
A*24:02+A*26:01^C*12:03+C*12:03^B*38:01+B*38:01^DRB1*04:02+DRB1*13:01^DQB1*03:02+DQB1*06:03	0.000117
A*23:01+A*24:03^C*04:01+C*06:02^B*44:03+B*50:01^DRB1*07:01+DRB1*11:04^DQB1*02:01+DQB1*03:01	0.000117
A*02:01+A*03:01^C*06:02+C*17:01^B*37:01+B*41:01^DRB1*04:04+DRB1*07:01^DQB1*03:03+DQB1*04:02	0.000117
A*02:01+A*24:02^C*04:01+C*12:03^B*18:01+B*35:02^DRB1*11:04+DRB1*11:04^DQB1*03:01+DQB1*03:01	0.000117
A*02:01+A*02:01^C*06:02+C*07:02^B*07:02+B*13:02^DRB1*07:01+DRB1*15:01^DQB1*02:01+DQB1*06:02	0.000117
A*02:01+A*03:01^C*04:01+C*07:02^B*07:02+B*35:03^DRB1*07:01+DRB1*12:01^DQB1*03:01+DQB1*03:03	0.000116
A*02:01+A*69:01^C*03:03+C*07:01^B*15:17+B*55:01^DRB1*13:02+DRB1*15:01^DQB1*06:03+DQB1*06:04	0.000116
A*25:01+A*69:01^C*01:02+C*12:03^B*18:01+B*55:01^DRB1*11:01+DRB1*15:01^DQB1*03:01+DQB1*06:02	0.000116
A*24:02+A*29:02^C*06:02+C*08:02^B*14:02+B*57:01^DRB1*07:01+DRB1*13:01^DQB1*02:01+DQB1*06:03	0.000116
A*11:01+A*26:01^C*12:02+C*12:03^B*38:01+B*52:01^DRB1*04:02+DRB1*13:05^DQB1*03:01+DQB1*03:02	0.000115
A*02:01+A*26:01^C*04:01+C*12:03^B*38:01+B*51:01^DRB1*04:01+DRB1*04:02^DQB1*03:01+DQB1*03:02	0.000115
A*24:03+A*32:01^C*04:01+C*07:01^B*15:17+B*35:01^DRB1*04:02+DRB1*13:02^DQB1*03:02+DQB1*06:04	0.000115
A*02:01+A*02:01^C*05:01+C*07:02^B*39:06+B*44:02^DRB1*04:02+DRB1*08:01^DQB1*03:02+DQB1*04:02	0.000115
A*01:01+A*11:01^C*04:01+C*12:02^B*35:02+B*52:01^DRB1*11:04+DRB1*13:05^DQB1*03:01+DQB1*06:03	0.000114
A*01:01+A*68:02^C*04:01+C*08:02^B*14:02+B*35:08^DRB1*01:02+DRB1*04:03^DQB1*03:02+DQB1*05:01	0.000114
A*24:02+A*26:01^C*04:01+C*04:01^B*35:01+B*35:02^DRB1*04:07+DRB1*11:04^DQB1*03:01+DQB1*03:01	0.000114
A*02:01+A*68:02^C*04:01+C*08:02^B*14:02+B*35:03^DRB1*01:02+DRB1*07:01^DQB1*02:01+DQB1*05:01	0.000114
A*02:01+A*02:01^C*06:02+C*07:01^B*15:17+B*35:08^DRB1*11:01+DRB1*13:02^DQB1*03:01+DQB1*06:04	0.000114
A*01:01+A*02:05^C*07:01+C*12:02^B*08:01+B*52:01^DRB1*03:01+DRB1*15:02^DQB1*02:01+DQB1*06:01	0.000114
A*24:02+A*24:02^C*04:01+C*12:03^B*35:08+B*38:01^DRB1*04:03+DRB1*14:01^DQB1*03:05+DQB1*05:03	0.000113
A*02:01+A*68:02^C*07:02+C*08:02^B*14:02+B*39:01^DRB1*01:02+DRB1*07:01^DQB1*03:03+DQB1*05:01	0.000113
A*01:01+A*11:01^C*04:01+C*07:01^B*15:17+B*44:03^DRB1*07:01+DRB1*07:01^DQB1*02:01+DQB1*03:03	0.000113
A*02:01+A*11:01^C*04:01+C*12:02^B*35:03+B*52:01^DRB1*12:01+DRB1*13:02^DQB1*03:01+DQB1*06:09	0.000113
A*24:02+A*66:01^C*12:03+C*17:01^B*35:03+B*41:02^DRB1*01:02+DRB1*13:03^DQB1*03:01+DQB1*05:01	0.000113
A*01:01+A*01:01^C*06:02+C*07:01^B*08:01+B*57:01^DRB1*03:01+DRB1*13:01^DQB1*02:01+DQB1*06:03	0.000113
A*02:01+A*26:01^C*02:02+C*12:03^B*27:02+B*38:01^DRB1*11:04+DRB1*16:01^DQB1*03:01+DQB1*05:02	0.000112
A*02:01+A*03:02^C*15:02+C*15:05^B*07:05+B*51:01^DRB1*11:01+DRB1*13:02^DQB1*03:01+DQB1*06:09	0.000112
A*01:01+A*26:01^C*06:02+C*12:03^B*38:01+B*57:01^DRB1*04:02+DRB1*13:02^DQB1*03:02+DQB1*06:09	0.000112
A*03:01+A*24:02^C*04:01+C*07:02^B*07:02+B*35:01^DRB1*11:04+DRB1*15:01^DQB1*03:01+DQB1*06:02	0.000112
A*01:01+A*02:01^C*06:02+C*07:01^B*08:01+B*57:01^DRB1*03:01+DRB1*13:01^DQB1*02:01+DQB1*06:03	0.000112
A*02:01+A*11:01^C*05:01+C*07:02^B*07:02+B*44:02^DRB1*04:01+DRB1*15:01^DQB1*03:01+DQB1*06:02	0.000112
A*02:01+A*68:02^C*08:02+C*12:03^B*14:02+B*38:01^DRB1*01:02+DRB1*13:01^DQB1*05:01+DQB1*06:03	0.000112
A*02:01+A*24:03^C*07:02+C*12:02^B*08:01+B*52:01^DRB1*03:01+DRB1*15:02^DQB1*02:01+DQB1*06:01	0.000112
A*02:01+A*68:02^C*07:04+C*08:02^B*14:02+B*44:02^DRB1*01:02+DRB1*16:01^DQB1*05:01+DQB1*05:02	0.000111
A*01:01+A*02:05^C*06:02+C*06:02^B*50:01+B*58:01^DRB1*07:01+DRB1*13:02^DQB1*02:01+DQB1*06:09	0.000111
A*01:01+A*02:01^C*05:01+C*06:02^B*44:02+B*57:01^DRB1*04:01+DRB1*13:05^DQB1*03:01+DQB1*03:01	0.000111
A*03:01+A*26:01^C*07:02+C*12:03^B*08:01+B*38:01^DRB1*03:01+DRB1*04:02^DQB1*03:02+DQB1*05:01	0.000111
A*03:01+A*24:02^C*04:01+C*07:02^B*07:02+B*35:02^DRB1*01:01+DRB1*11:04^DQB1*03:01+DQB1*05:01	0.000111
A*02:01+A*26:01^C*07:01+C*12:03^B*18:01+B*38:01^DRB1*04:02+DRB1*11:03^DQB1*03:01+DQB1*03:02	0.000111
A*01:01+A*03:02^C*07:01+C*08:02^B*08:01+B*14:02^DRB1*01:02+DRB1*01:02^DQB1*05:01+DQB1*05:01	0.000111
A*02:01+A*24:02^C*04:01+C*04:01^B*35:03+B*35:08^DRB1*11:04+DRB1*12:01^DQB1*03:01+DQB1*03:01	0.000111
A*24:03+A*26:01^C*04:01+C*16:01^B*35:01+B*44:03^DRB1*04:02+DRB1*07:01^DQB1*02:01+DQB1*03:02	0.000111
A*24:02+A*32:01^C*05:01+C*08:02^B*14:02+B*44:02^DRB1*01:02+DRB1*11:04^DQB1*03:01+DQB1*05:01	0.000111
A*02:01+A*68:02^C*03:03+C*08:02^B*14:02+B*15:01^DRB1*01:02+DRB1*04:01^DQB1*03:01+DQB1*05:01	0.000111
A*01:01+A*23:01^C*01:02+C*17:01^B*07:02+B*41:02^DRB1*11:04+DRB1*15:01^DQB1*03:01+DQB1*06:02	0.000111
A*01:01+A*11:01^C*12:02+C*12:03^B*38:01+B*52:01^DRB1*04:02+DRB1*15:02^DQB1*03:02+DQB1*06:01	0.00011
A*02:01+A*11:01^C*04:01+C*12:02^B*35:03+B*52:01^DRB1*11:01+DRB1*15:02^DQB1*03:01+DQB1*06:01	0.00011
A*02:30+A*29:02^C*08:02+C*12:03^B*14:02+B*38:01^DRB1*07:01+DRB1*13:01^DQB1*02:01+DQB1*06:03	0.00011
A*24:02+A*32:01^C*04:01+C*08:02^B*14:02+B*35:02^DRB1*01:02+DRB1*11:04^DQB1*03:01+DQB1*05:01	0.00011
A*01:01+A*23:01^C*04:01+C*07:01^B*35:02+B*49:01^DRB1*11:01+DRB1*11:04^DQB1*03:01+DQB1*06:03	0.00011
A*03:01+A*11:01^C*04:01+C*15:02^B*35:01+B*51:01^DRB1*04:08+DRB1*14:01^DQB1*03:01+DQB1*05:03	0.00011
A*02:30+A*30:01^C*06:02+C*12:03^B*13:02+B*38:01^DRB1*07:01+DRB1*13:01^DQB1*02:01+DQB1*06:03	0.00011
A*01:01+A*01:01^C*07:01+C*07:01^B*08:01+B*08:01^DRB1*03:01+DRB1*04:04^DQB1*02:01+DQB1*03:02	0.00011
A*26:01+A*29:01^C*12:03+C*15:05^B*07:05+B*38:01^DRB1*10:01+DRB1*11:04^DQB1*03:01+DQB1*05:01	0.00011
A*24:02+A*26:01^C*04:01+C*12:03^B*38:01+B*55:01^DRB1*04:02+DRB1*15:01^DQB1*03:02+DQB1*06:02	0.00011
A*29:01+A*66:01^C*15:05+C*17:01^B*07:05+B*41:02^DRB1*11:01+DRB1*13:02^DQB1*03:01+DQB1*06:04	0.00011
A*01:01+A*24:02^C*04:01+C*06:02^B*13:02+B*35:02^DRB1*07:01+DRB1*11:04^DQB1*02:01+DQB1*06:03	0.00011
A*01:01+A*11:01^C*07:01+C*12:02^B*08:01+B*52:01^DRB1*03:01+DRB1*13:02^DQB1*02:01+DQB1*06:09	0.00011
A*02:01+A*26:01^C*02:02+C*12:03^B*27:02+B*38:01^DRB1*01:02+DRB1*04:02^DQB1*03:02+DQB1*05:01	0.00011
A*03:01+A*68:01^C*02:02+C*07:01^B*15:17+B*27:05^DRB1*13:01+DRB1*13:02^DQB1*03:01+DQB1*06:09	0.00011
A*02:01+A*26:01^C*06:02+C*12:03^B*38:01+B*50:01^DRB1*04:02+DRB1*13:01^DQB1*03:02+DQB1*06:03	0.00011
A*24:02+A*26:01^C*02:02+C*12:03^B*14:02+B*38:01^DRB1*01:02+DRB1*04:02^DQB1*03:02+DQB1*05:01	0.000109
A*03:01+A*68:01^C*07:01+C*12:03^B*38:01+B*57:01^DRB1*04:02+DRB1*07:01^DQB1*03:02+DQB1*03:03	0.000109
A*24:02+A*29:02^C*04:01+C*16:01^B*35:01+B*44:03^DRB1*07:01+DRB1*11:04^DQB1*02:01+DQB1*03:01	0.000109
A*01:01+A*01:01^C*07:01+C*12:03^B*07:02+B*08:01^DRB1*03:01+DRB1*15:01^DQB1*02:01+DQB1*06:02	0.000109
A*02:01+A*03:01^C*07:02+C*12:02^B*07:02+B*52:01^DRB1*07:01+DRB1*15:02^DQB1*03:03+DQB1*06:01	0.000109
A*02:05+A*26:01^C*04:01+C*12:03^B*35:02+B*38:01^DRB1*03:01+DRB1*11:01^DQB1*02:01+DQB1*03:01	0.000109
A*03:01+A*03:01^C*07:02+C*08:02^B*07:02+B*14:02^DRB1*01:01+DRB1*01:02^DQB1*05:01+DQB1*05:01	0.000109
A*01:01+A*01:01^C*07:01+C*07:01^B*08:01+B*08:01^DRB1*03:01+DRB1*11:01^DQB1*02:01+DQB1*03:01	0.000109
A*02:01+A*26:01^C*12:03+C*15:05^B*07:05+B*38:01^DRB1*04:02+DRB1*04:05^DQB1*02:01+DQB1*03:02	0.000109
A*01:01+A*26:01^C*06:02+C*12:03^B*38:01+B*57:01^DRB1*11:01+DRB1*13:01^DQB1*03:01+DQB1*06:03	0.000109
A*01:01+A*01:01^C*07:01+C*07:02^B*07:02+B*08:01^DRB1*01:01+DRB1*03:01^DQB1*02:01+DQB1*05:01	0.000109
A*02:05+A*30:02^C*05:01+C*06:02^B*18:01+B*50:01^DRB1*07:01+DRB1*09:01^DQB1*02:01+DQB1*03:03	0.000109
A*03:01+A*24:02^C*12:03+C*12:03^B*38:01+B*38:01^DRB1*11:04+DRB1*13:01^DQB1*03:01+DQB1*06:03	0.000109
A*23:01+A*24:02^C*04:01+C*17:01^B*35:08+B*41:02^DRB1*11:04+DRB1*11:04^DQB1*03:01+DQB1*03:01	0.000109
A*02:01+A*03:01^C*04:01+C*12:03^B*35:02+B*38:01^DRB1*11:04+DRB1*13:01^DQB1*06:03+DQB1*06:03	0.000109
A*02:01+A*02:01^C*06:02+C*07:02^B*07:02+B*13:02^DRB1*07:01+DRB1*11:04^DQB1*02:01+DQB1*03:01	0.000109
A*02:01+A*03:01^C*04:01+C*12:03^B*35:03+B*38:01^DRB1*11:01+DRB1*13:01^DQB1*03:01+DQB1*06:03	0.000109
A*03:01+A*24:02^C*04:01+C*07:02^B*07:02+B*35:02^DRB1*11:04+DRB1*15:01^DQB1*03:01+DQB1*06:03	0.000109
A*02:01+A*29:01^C*03:04+C*15:05^B*07:05+B*40:01^DRB1*10:01+DRB1*13:02^DQB1*05:01+DQB1*06:04	0.000109
A*01:01+A*32:01^C*04:01+C*17:01^B*35:02+B*41:01^DRB1*07:01+DRB1*11:04^DQB1*03:03+DQB1*06:03	0.000108
A*01:01+A*02:01^C*02:02+C*04:01^B*27:02+B*35:02^DRB1*11:04+DRB1*16:01^DQB1*05:02+DQB1*06:03	0.000108
A*01:01+A*02:01^C*04:01+C*05:01^B*35:02+B*44:02^DRB1*11:04+DRB1*15:01^DQB1*06:02+DQB1*06:03	0.000108
A*29:02+A*66:01^C*08:02+C*17:01^B*14:02+B*41:02^DRB1*07:01+DRB1*11:04^DQB1*02:01+DQB1*06:03	0.000108
A*66:01+A*69:01^C*03:03+C*12:03^B*38:01+B*55:01^DRB1*11:01+DRB1*15:01^DQB1*03:01+DQB1*06:03	0.000108
A*02:01+A*03:01^C*03:03+C*07:04^B*44:02+B*55:01^DRB1*11:01+DRB1*16:01^DQB1*03:01+DQB1*05:02	0.000108
A*02:01+A*30:01^C*03:04+C*06:02^B*13:02+B*40:01^DRB1*01:01+DRB1*07:01^DQB1*02:01+DQB1*05:01	0.000108
A*11:01+A*26:01^C*12:02+C*12:03^B*38:01+B*52:01^DRB1*04:02+DRB1*15:02^DQB1*03:02+DQB1*03:02	0.000108
A*01:01+A*24:02^C*04:01+C*07:01^B*08:01+B*35:08^DRB1*03:01+DRB1*11:04^DQB1*02:01+DQB1*03:01	0.000108
A*03:01+A*30:02^C*03:02+C*12:03^B*38:01+B*58:01^DRB1*07:01+DRB1*13:01^DQB1*02:01+DQB1*06:03	0.000108
A*01:01+A*02:01^C*06:02+C*16:01^B*44:03+B*57:01^DRB1*07:01+DRB1*13:05^DQB1*02:01+DQB1*03:01	0.000108
A*26:01+A*26:01^C*04:01+C*12:03^B*35:01+B*38:01^DRB1*11:04+DRB1*13:02^DQB1*03:01+DQB1*06:09	0.000108
A*24:02+A*24:02^C*03:03+C*07:01^B*15:01+B*49:01^DRB1*10:01+DRB1*13:01^DQB1*05:01+DQB1*06:03	0.000108
A*01:01+A*30:01^C*06:02+C*07:04^B*13:02+B*44:02^DRB1*07:01+DRB1*11:01^DQB1*02:01+DQB1*03:01	0.000108
A*01:01+A*01:01^C*07:01+C*07:01^B*08:01+B*08:01^DRB1*03:01+DRB1*07:01^DQB1*02:01+DQB1*02:01	0.000108
A*02:01+A*02:01^C*15:02+C*16:01^B*44:03+B*51:01^DRB1*04:01+DRB1*07:01^DQB1*02:01+DQB1*03:01	0.000108
A*01:01+A*02:01^C*04:01+C*06:02^B*35:08+B*57:01^DRB1*11:04+DRB1*13:05^DQB1*03:01+DQB1*03:01	0.000108
A*23:01+A*24:02^C*04:01+C*17:01^B*35:01+B*41:02^DRB1*11:04+DRB1*11:04^DQB1*03:01+DQB1*03:01	0.000107
A*25:01+A*32:01^C*04:01+C*12:03^B*18:01+B*35:01^DRB1*04:02+DRB1*07:01^DQB1*02:01+DQB1*03:02	0.000107
A*01:01+A*11:01^C*07:01+C*12:02^B*08:01+B*52:01^DRB1*03:01+DRB1*11:04^DQB1*02:01+DQB1*03:01	0.000107
A*02:01+A*24:02^C*04:01+C*06:02^B*13:02+B*35:02^DRB1*07:01+DRB1*11:01^DQB1*02:01+DQB1*03:01	0.000107
A*01:01+A*02:05^C*04:01+C*06:02^B*44:03+B*57:01^DRB1*13:05+DRB1*16:01^DQB1*03:01+DQB1*05:02	0.000107
A*02:01+A*02:01^C*07:01+C*15:02^B*07:05+B*58:01^DRB1*04:08+DRB1*13:02^DQB1*03:02+DQB1*06:09	0.000107
A*03:01+A*25:01^C*07:02+C*12:03^B*07:02+B*18:01^DRB1*07:01+DRB1*11:04^DQB1*02:01+DQB1*03:01	0.000107
A*01:01+A*26:01^C*07:01+C*12:03^B*38:01+B*58:01^DRB1*04:02+DRB1*13:02^DQB1*03:02+DQB1*06:09	0.000107
A*03:01+A*68:02^C*07:02+C*08:02^B*07:02+B*14:02^DRB1*01:02+DRB1*07:01^DQB1*03:03+DQB1*05:01	0.000107
A*03:01+A*11:01^C*07:02+C*07:02^B*07:02+B*07:02^DRB1*07:01+DRB1*15:01^DQB1*03:03+DQB1*06:02	0.000107
A*02:01+A*26:01^C*05:01+C*12:03^B*38:01+B*44:02^DRB1*04:02+DRB1*04:03^DQB1*03:02+DQB1*03:04	0.000107
A*02:01+A*02:05^C*04:01+C*06:02^B*35:02+B*50:01^DRB1*07:01+DRB1*11:04^DQB1*02:01+DQB1*03:01	0.000107
A*03:01+A*03:01^C*04:01+C*07:02^B*07:02+B*35:01^DRB1*01:01+DRB1*15:01^DQB1*05:01+DQB1*06:02	0.000107
A*02:01+A*32:01^C*04:01+C*06:02^B*44:03+B*50:01^DRB1*01:02+DRB1*13:01^DQB1*05:01+DQB1*06:03	0.000107
A*02:06+A*23:01^C*04:01+C*08:03^B*44:03+B*48:01^DRB1*04:03+DRB1*11:04^DQB1*03:01+DQB1*03:04	0.000107
A*01:01+A*02:01^C*05:01+C*06:02^B*44:02+B*57:01^DRB1*04:03+DRB1*13:05^DQB1*03:01+DQB1*03:04	0.000107
A*01:01+A*33:01^C*06:02+C*08:02^B*14:02+B*57:01^DRB1*01:02+DRB1*15:01^DQB1*05:01+DQB1*06:02	0.000107
A*26:01+A*26:01^C*12:03+C*12:03^B*38:01+B*38:01^DRB1*01:02+DRB1*04:02^DQB1*03:02+DQB1*05:01	0.000107
A*02:01+A*11:01^C*04:01+C*14:02^B*35:03+B*51:01^DRB1*12:01+DRB1*12:02^DQB1*03:01+DQB1*03:01	0.000107
A*01:01+A*29:02^C*01:02+C*06:02^B*56:01+B*57:01^DRB1*01:01+DRB1*13:01^DQB1*05:01+DQB1*06:03	0.000106
A*26:01+A*66:01^C*12:03+C*12:03^B*38:01+B*38:01^DRB1*04:02+DRB1*04:03^DQB1*03:02+DQB1*03:05	0.000106
A*02:17+A*03:01^C*07:02+C*15:02^B*07:02+B*51:01^DRB1*09:01+DRB1*15:01^DQB1*03:03+DQB1*06:02	0.000106
A*26:01+A*26:01^C*12:03+C*12:03^B*38:01+B*38:01^DRB1*04:02+DRB1*13:01^DQB1*03:02+DQB1*06:09	0.000106
A*02:01+A*11:01^C*03:04+C*07:01^B*08:01+B*40:01^DRB1*03:01+DRB1*13:02^DQB1*02:01+DQB1*06:04	0.000106
A*26:01+A*30:01^C*06:02+C*12:03^B*13:02+B*38:01^DRB1*04:02+DRB1*07:01^DQB1*03:02+DQB1*03:03	0.000106
A*01:01+A*03:01^C*06:02+C*07:02^B*07:02+B*57:01^DRB1*01:01+DRB1*13:05^DQB1*03:01+DQB1*05:01	0.000106
A*02:01+A*02:01^C*12:02+C*16:01^B*44:03+B*52:01^DRB1*07:01+DRB1*15:02^DQB1*02:01+DQB1*06:01	0.000106
A*03:01+A*68:02^C*06:02+C*08:02^B*13:02+B*14:02^DRB1*01:02+DRB1*13:01^DQB1*05:01+DQB1*06:03	0.000106
A*24:02+A*69:01^C*03:03+C*04:01^B*35:08+B*55:01^DRB1*11:04+DRB1*15:01^DQB1*03:01+DQB1*06:03	0.000106
A*02:01+A*11:01^C*07:02+C*16:01^B*07:02+B*44:03^DRB1*07:01+DRB1*15:01^DQB1*02:01+DQB1*06:02	0.000106
A*01:01+A*02:01^C*06:02+C*07:02^B*07:02+B*57:01^DRB1*13:05+DRB1*15:01^DQB1*03:01+DQB1*06:02	0.000106
A*01:01+A*02:05^C*06:02+C*12:03^B*38:01+B*50:01^DRB1*07:01+DRB1*11:01^DQB1*02:01+DQB1*03:01	0.000106
A*01:01+A*02:01^C*03:04+C*12:03^B*38:01+B*40:01^DRB1*13:01+DRB1*13:01^DQB1*05:03+DQB1*06:03	0.000106
A*03:01+A*26:01^C*01:02+C*12:03^B*38:01+B*38:01^DRB1*04:02+DRB1*13:01^DQB1*03:02+DQB1*06:03	0.000106
A*30:01+A*68:02^C*06:02+C*08:02^B*13:02+B*14:02^DRB1*01:02+DRB1*12:01^DQB1*03:01+DQB1*05:01	0.000106
A*03:02+A*26:01^C*07:01+C*12:03^B*08:01+B*38:01^DRB1*03:01+DRB1*13:02^DQB1*02:01+DQB1*06:09	0.000106
A*24:02+A*26:01^C*04:01+C*12:02^B*35:02+B*38:01^DRB1*04:02+DRB1*11:04^DQB1*03:01+DQB1*03:01	0.000106
A*24:02+A*24:02^C*04:01+C*17:01^B*35:02+B*41:02^DRB1*11:04+DRB1*13:03^DQB1*03:01+DQB1*03:01	0.000106
A*26:01+A*30:01^C*06:02+C*12:03^B*13:02+B*38:01^DRB1*07:01+DRB1*14:01^DQB1*02:01+DQB1*05:03	0.000106
A*01:01+A*29:01^C*01:02+C*06:02^B*56:01+B*57:01^DRB1*01:02+DRB1*13:05^DQB1*03:01+DQB1*05:01	0.000105
A*03:01+A*24:02^C*02:02+C*12:03^B*14:02+B*38:01^DRB1*01:02+DRB1*13:01^DQB1*05:01+DQB1*06:03	0.000105
A*03:01+A*66:01^C*07:02+C*17:01^B*07:02+B*41:02^DRB1*11:01+DRB1*11:04^DQB1*03:01+DQB1*03:01	0.000105
A*03:01+A*30:01^C*06:02+C*07:02^B*07:02+B*13:02^DRB1*07:01+DRB1*07:01^DQB1*02:01+DQB1*03:03	0.000105
A*02:05+A*26:01^C*12:03+C*12:03^B*38:01+B*50:01^DRB1*04:02+DRB1*07:01^DQB1*02:01+DQB1*03:02	0.000105
A*01:01+A*01:01^C*04:01+C*04:01^B*35:02+B*35:02^DRB1*01:02+DRB1*11:04^DQB1*05:01+DQB1*06:03	0.000105
A*01:01+A*02:01^C*04:01+C*05:01^B*44:02+B*44:03^DRB1*04:02+DRB1*07:01^DQB1*02:01+DQB1*03:02	0.000105
A*01:01+A*24:02^C*06:02+C*12:03^B*38:01+B*57:01^DRB1*11:04+DRB1*13:05^DQB1*03:01+DQB1*03:01	0.000105
A*26:01+A*31:01^C*04:01+C*12:03^B*35:02+B*38:01^DRB1*04:03+DRB1*13:02^DQB1*03:05+DQB1*06:09	0.000105
A*01:01+A*26:01^C*06:02+C*07:01^B*08:01+B*57:01^DRB1*03:01+DRB1*13:05^DQB1*02:01+DQB1*03:01	0.000105
A*01:01+A*02:01^C*05:01+C*06:02^B*44:02+B*57:01^DRB1*04:02+DRB1*13:05^DQB1*03:01+DQB1*03:02	0.000105
A*03:01+A*68:01^C*02:02+C*06:02^B*13:02+B*27:02^DRB1*11:01+DRB1*13:01^DQB1*03:01+DQB1*06:03	0.000105
A*03:01+A*24:02^C*04:01+C*07:02^B*07:02+B*35:02^DRB1*07:01+DRB1*11:04^DQB1*02:01+DQB1*03:01	0.000105
A*02:06+A*26:01^C*08:03+C*12:03^B*38:01+B*48:01^DRB1*04:03+DRB1*13:02^DQB1*03:04+DQB1*06:09	0.000105
A*32:01+A*66:01^C*04:01+C*12:02^B*35:01+B*52:01^DRB1*04:02+DRB1*11:04^DQB1*03:01+DQB1*03:02	0.000105
A*02:01+A*02:01^C*15:05+C*16:01^B*07:05+B*45:01^DRB1*04:05+DRB1*07:01^DQB1*02:01+DQB1*03:03	0.000105
A*01:01+A*01:01^C*04:01+C*06:02^B*35:02+B*37:01^DRB1*11:01+DRB1*11:04^DQB1*03:01+DQB1*06:03	0.000105
A*02:01+A*02:01^C*07:01+C*17:01^B*08:01+B*41:02^DRB1*03:01+DRB1*11:04^DQB1*02:01+DQB1*03:01	0.000105
A*26:01+A*30:01^C*06:02+C*12:03^B*13:02+B*38:01^DRB1*07:01+DRB1*11:04^DQB1*02:01+DQB1*03:01	0.000105
A*02:01+A*26:01^C*12:02+C*12:02^B*38:01+B*52:01^DRB1*04:02+DRB1*15:02^DQB1*03:01+DQB1*06:01	0.000105
A*01:01+A*02:01^C*07:01+C*14:02^B*15:16+B*58:01^DRB1*04:04+DRB1*07:01^DQB1*02:01+DQB1*03:01	0.000104
A*01:01+A*02:01^C*06:02+C*15:05^B*07:05+B*57:01^DRB1*04:05+DRB1*13:01^DQB1*03:02+DQB1*06:03	0.000104
A*26:01+A*33:01^C*08:02+C*12:03^B*14:02+B*38:01^DRB1*03:01+DRB1*04:02^DQB1*02:01+DQB1*03:02	0.000104
A*01:01+A*30:01^C*06:02+C*06:02^B*13:02+B*57:01^DRB1*12:01+DRB1*13:05^DQB1*03:01+DQB1*03:01	0.000104
A*24:02+A*33:01^C*08:02+C*12:03^B*14:02+B*18:01^DRB1*01:02+DRB1*11:01^DQB1*03:01+DQB1*05:01	0.000104
A*11:01+A*66:01^C*12:02+C*12:03^B*38:01+B*52:01^DRB1*11:01+DRB1*15:02^DQB1*03:01+DQB1*06:01	0.000104
A*01:01+A*30:02^C*05:01+C*07:01^B*08:01+B*18:01^DRB1*03:01+DRB1*09:01^DQB1*02:01+DQB1*03:03	0.000104
A*24:02+A*29:02^C*04:01+C*08:02^B*14:02+B*35:02^DRB1*01:02+DRB1*11:04^DQB1*03:01+DQB1*05:01	0.000104
A*24:03+A*31:01^C*04:01+C*12:03^B*35:01+B*38:01^DRB1*04:02+DRB1*04:02^DQB1*03:02+DQB1*03:02	0.000104
A*01:01+A*03:01^C*08:02+C*12:03^B*14:02+B*38:01^DRB1*01:02+DRB1*11:01^DQB1*03:01+DQB1*05:01	0.000104
A*02:01+A*29:01^C*04:01+C*15:05^B*07:05+B*35:08^DRB1*10:01+DRB1*11:04^DQB1*03:01+DQB1*05:01	0.000104
A*02:01+A*02:01^C*05:01+C*05:01^B*44:02+B*44:02^DRB1*04:01+DRB1*04:03^DQB1*03:01+DQB1*03:04	0.000104
A*02:01+A*68:01^C*02:02+C*16:01^B*27:02+B*44:03^DRB1*07:01+DRB1*11:01^DQB1*02:01+DQB1*03:01	0.000104
A*01:01+A*01:01^C*04:01+C*12:03^B*35:02+B*38:01^DRB1*11:04+DRB1*13:02^DQB1*06:03+DQB1*06:09	0.000104
A*02:01+A*03:01^C*06:02+C*12:02^B*37:01+B*52:01^DRB1*10:01+DRB1*15:02^DQB1*02:01+DQB1*06:01	0.000104
A*01:01+A*24:02^C*04:01+C*07:01^B*08:01+B*35:02^DRB1*04:08+DRB1*11:04^DQB1*03:01+DQB1*03:04	0.000104
A*26:01+A*29:01^C*12:03+C*15:05^B*07:05+B*38:01^DRB1*04:02+DRB1*07:01^DQB1*03:02+DQB1*03:03	0.000104
A*02:01+A*66:01^C*07:01+C*12:03^B*15:17+B*38:01^DRB1*11:01+DRB1*13:02^DQB1*03:01+DQB1*06:04	0.000104
A*02:01+A*11:01^C*02:02+C*12:02^B*27:02+B*52:01^DRB1*13:02+DRB1*16:01^DQB1*05:02+DQB1*06:09	0.000104
A*01:01+A*11:01^C*07:01+C*12:02^B*08:01+B*52:01^DRB1*15:01+DRB1*15:02^DQB1*06:01+DQB1*06:02	0.000104
A*03:01+A*24:02^C*03:03+C*12:03^B*38:01+B*55:01^DRB1*14:01+DRB1*16:01^DQB1*05:02+DQB1*05:03	0.000104
A*01:01+A*02:01^C*04:01+C*05:01^B*44:02+B*44:03^DRB1*04:03+DRB1*07:01^DQB1*02:01+DQB1*03:04	0.000104
A*26:01+A*26:01^C*04:01+C*12:03^B*35:01+B*38:01^DRB1*04:02+DRB1*04:02^DQB1*02:01+DQB1*03:02	0.000104
A*25:01+A*69:01^C*03:03+C*12:03^B*18:01+B*55:01^DRB1*15:01+DRB1*15:01^DQB1*06:02+DQB1*06:03	0.000104
A*02:01+A*24:02^C*06:02+C*07:01^B*15:17+B*50:01^DRB1*13:02+DRB1*13:02^DQB1*06:03+DQB1*06:04	0.000103
A*02:01+A*26:01^C*07:04+C*12:03^B*38:01+B*44:02^DRB1*11:01+DRB1*13:01^DQB1*03:01+DQB1*03:01	0.000103
A*26:01+A*32:01^C*04:01+C*12:03^B*38:01+B*44:03^DRB1*01:02+DRB1*11:01^DQB1*03:01+DQB1*05:01	0.000103
A*29:01+A*33:01^C*08:02+C*16:01^B*14:02+B*44:03^DRB1*01:02+DRB1*07:01^DQB1*02:01+DQB1*05:01	0.000103
A*24:03+A*26:01^C*12:03+C*12:03^B*38:01+B*38:01^DRB1*04:02+DRB1*13:01^DQB1*03:02+DQB1*06:03	0.000103
A*02:01+A*02:05^C*04:01+C*12:02^B*44:03+B*52:01^DRB1*01:02+DRB1*15:02^DQB1*05:01+DQB1*06:01	0.000103
A*29:01+A*66:01^C*15:05+C*17:01^B*07:05+B*41:02^DRB1*07:01+DRB1*11:01^DQB1*03:01+DQB1*03:03	0.000103
A*30:01+A*33:01^C*08:02+C*12:03^B*14:02+B*38:01^DRB1*01:02+DRB1*11:01^DQB1*03:01+DQB1*05:01	0.000103
A*01:01+A*68:01^C*06:02+C*06:02^B*50:01+B*57:01^DRB1*04:02+DRB1*07:01^DQB1*02:01+DQB1*03:02	0.000103
A*11:01+A*66:01^C*12:02+C*12:03^B*38:01+B*52:01^DRB1*04:02+DRB1*11:01^DQB1*03:01+DQB1*03:02	0.000103
A*01:01+A*11:01^C*12:02+C*12:03^B*38:01+B*52:01^DRB1*11:04+DRB1*13:01^DQB1*03:01+DQB1*06:03	0.000103
A*30:01+A*30:01^C*06:02+C*06:02^B*13:02+B*13:02^DRB1*07:01+DRB1*11:01^DQB1*02:01+DQB1*03:01	0.000103
A*02:01+A*26:01^C*04:01+C*12:03^B*35:02+B*38:01^DRB1*01:02+DRB1*04:02^DQB1*03:02+DQB1*05:01	0.000103
A*24:02+A*26:01^C*04:01+C*04:01^B*35:02+B*35:02^DRB1*11:04+DRB1*11:04^DQB1*03:01+DQB1*06:03	0.000103
A*24:02+A*68:02^C*04:01+C*08:02^B*14:02+B*35:02^DRB1*01:02+DRB1*11:04^DQB1*05:01+DQB1*06:03	0.000103
A*02:01+A*26:01^C*12:03+C*16:04^B*38:01+B*44:02^DRB1*11:01+DRB1*13:02^DQB1*03:01+DQB1*06:09	0.000103
A*01:01+A*02:01^C*04:01+C*12:03^B*35:02+B*38:01^DRB1*11:01+DRB1*13:01^DQB1*03:01+DQB1*06:03	0.000103
A*02:01+A*03:01^C*12:03+C*15:05^B*07:05+B*38:01^DRB1*04:05+DRB1*13:01^DQB1*03:02+DQB1*06:03	0.000103
A*01:01+A*01:01^C*04:01+C*07:01^B*35:02+B*58:01^DRB1*03:01+DRB1*11:04^DQB1*02:01+DQB1*06:03	0.000103
A*03:01+A*24:02^C*04:01+C*07:02^B*07:02+B*35:02^DRB1*11:04+DRB1*13:05^DQB1*03:01+DQB1*03:01	0.000103
A*01:01+A*02:05^C*04:01+C*06:02^B*35:02+B*57:01^DRB1*11:01+DRB1*13:05^DQB1*03:01+DQB1*03:01	0.000103
A*03:01+A*24:02^C*03:04+C*07:02^B*07:02+B*40:01^DRB1*01:01+DRB1*15:01^DQB1*05:01+DQB1*06:02	0.000103
A*01:01+A*26:01^C*04:01+C*04:01^B*35:01+B*35:02^DRB1*01:02+DRB1*04:02^DQB1*03:02+DQB1*05:01	0.000103
A*02:05+A*26:01^C*03:03+C*06:02^B*50:01+B*55:01^DRB1*07:01+DRB1*15:01^DQB1*02:01+DQB1*06:03	0.000103
A*02:01+A*68:02^C*08:02+C*17:01^B*14:02+B*41:01^DRB1*01:02+DRB1*07:01^DQB1*02:01+DQB1*05:01	0.000103
A*02:01+A*26:01^C*04:01+C*12:02^B*35:03+B*38:01^DRB1*04:02+DRB1*12:01^DQB1*03:01+DQB1*03:01	0.000103
A*01:01+A*02:01^C*04:01+C*06:02^B*35:01+B*57:01^DRB1*04:02+DRB1*13:05^DQB1*03:01+DQB1*03:02	0.000103
A*23:01+A*23:01^C*07:01+C*17:01^B*41:02+B*49:01^DRB1*03:01+DRB1*11:04^DQB1*02:01+DQB1*03:01	0.000103
A*24:02+A*66:01^C*12:03+C*12:03^B*38:01+B*38:01^DRB1*11:01+DRB1*14:01^DQB1*03:01+DQB1*05:03	0.000103
A*02:01+A*26:01^C*01:02+C*12:03^B*27:05+B*38:01^DRB1*01:03+DRB1*11:01^DQB1*03:01+DQB1*03:01	0.000103
A*24:02+A*32:01^C*04:01+C*04:01^B*35:02+B*44:03^DRB1*01:02+DRB1*03:01^DQB1*02:01+DQB1*05:01	0.000103
A*02:06+A*33:01^C*03:03+C*08:02^B*14:02+B*27:05^DRB1*01:02+DRB1*04:01^DQB1*03:02+DQB1*05:01	0.000103
A*30:01+A*66:01^C*06:02+C*12:03^B*13:02+B*38:01^DRB1*11:01+DRB1*12:01^DQB1*03:01+DQB1*03:01	0.000103
A*24:02+A*26:01^C*04:01+C*12:03^B*35:01+B*38:01^DRB1*04:02+DRB1*08:01^DQB1*03:02+DQB1*04:02	0.000103
A*01:01+A*24:02^C*02:02+C*04:01^B*14:02+B*35:02^DRB1*01:02+DRB1*11:04^DQB1*05:01+DQB1*06:03	0.000103
A*01:01+A*69:01^C*03:03+C*06:02^B*55:01+B*57:01^DRB1*04:02+DRB1*15:01^DQB1*03:02+DQB1*06:03	0.000103
A*03:01+A*30:02^C*05:01+C*12:03^B*18:01+B*38:01^DRB1*13:01+DRB1*13:05^DQB1*03:01+DQB1*06:03	0.000103
A*01:01+A*02:01^C*04:01+C*07:01^B*35:03+B*58:01^DRB1*07:01+DRB1*11:04^DQB1*02:01+DQB1*03:01	0.000102
A*24:02+A*26:01^C*12:03+C*12:03^B*38:01+B*38:01^DRB1*04:02+DRB1*13:02^DQB1*03:02+DQB1*06:09	0.000102
A*02:01+A*11:01^C*04:01+C*07:02^B*07:02+B*44:03^DRB1*10:01+DRB1*15:01^DQB1*05:01+DQB1*06:02	0.000102
A*30:02+A*68:02^C*06:02+C*08:02^B*13:02+B*14:02^DRB1*01:02+DRB1*15:01^DQB1*05:01+DQB1*06:02	0.000102
A*01:01+A*26:01^C*04:01+C*12:03^B*35:08+B*38:01^DRB1*04:02+DRB1*10:01^DQB1*03:02+DQB1*05:01	0.000102
A*02:01+A*68:02^C*08:02+C*12:03^B*14:02+B*39:01^DRB1*01:02+DRB1*13:01^DQB1*05:01+DQB1*06:03	0.000102
A*24:02+A*66:01^C*02:02+C*12:03^B*27:02+B*38:01^DRB1*11:01+DRB1*13:01^DQB1*03:01+DQB1*06:03	0.000102
A*26:01+A*69:01^C*01:02+C*12:03^B*38:01+B*55:01^DRB1*04:02+DRB1*10:01^DQB1*03:02+DQB1*05:01	0.000102
A*29:01+A*30:01^C*07:01+C*15:05^B*07:05+B*58:01^DRB1*01:02+DRB1*13:02^DQB1*05:01+DQB1*06:04	0.000102
A*01:01+A*02:05^C*06:02+C*07:01^B*50:01+B*58:01^DRB1*07:01+DRB1*13:01^DQB1*02:01+DQB1*06:03	0.000102
A*02:01+A*26:01^C*07:01+C*12:03^B*08:01+B*38:01^DRB1*04:02+DRB1*15:01^DQB1*03:02+DQB1*06:02	0.000102
A*01:01+A*02:01^C*04:01+C*06:02^B*35:03+B*57:03^DRB1*11:04+DRB1*12:01^DQB1*03:01+DQB1*03:01	0.000102
A*24:02+A*26:01^C*12:03+C*12:03^B*38:01+B*38:01^DRB1*04:02+DRB1*14:07^DQB1*03:02+DQB1*05:03	0.000102
A*02:01+A*03:01^C*08:02+C*17:01^B*14:02+B*41:01^DRB1*01:02+DRB1*10:01^DQB1*05:01+DQB1*05:01	0.000102
A*01:01+A*03:01^C*06:02+C*07:02^B*07:02+B*57:01^DRB1*13:01+DRB1*15:01^DQB1*06:02+DQB1*06:03	0.000102
A*03:01+A*69:01^C*06:02+C*12:03^B*38:01+B*57:01^DRB1*13:01+DRB1*13:05^DQB1*03:01+DQB1*06:03	0.000102
A*01:01+A*01:01^C*06:02+C*06:02^B*57:01+B*57:01^DRB1*04:02+DRB1*13:01^DQB1*03:02+DQB1*06:03	0.000102
A*02:01+A*26:01^C*12:02+C*12:03^B*14:02+B*38:01^DRB1*01:02+DRB1*11:01^DQB1*03:01+DQB1*05:01	0.000102
A*02:01+A*25:01^C*08:02+C*12:03^B*14:02+B*18:01^DRB1*01:02+DRB1*15:01^DQB1*05:01+DQB1*06:02	0.000102
A*03:01+A*03:01^C*04:01+C*07:02^B*07:02+B*35:01^DRB1*01:01+DRB1*01:01^DQB1*05:01+DQB1*05:01	0.000102
A*02:05+A*68:02^C*08:02+C*12:03^B*14:02+B*38:01^DRB1*01:02+DRB1*07:01^DQB1*02:01+DQB1*05:01	0.000102
A*24:02+A*66:01^C*12:03+C*12:03^B*38:01+B*38:01^DRB1*11:01+DRB1*13:01^DQB1*03:01+DQB1*06:03	0.000102
A*01:01+A*11:01^C*07:01+C*12:02^B*08:01+B*52:01^DRB1*03:01+DRB1*04:02^DQB1*02:01+DQB1*03:02	0.000102
A*26:01+A*33:01^C*08:02+C*12:03^B*14:02+B*38:01^DRB1*04:02+DRB1*11:04^DQB1*03:01+DQB1*03:02	0.000102
A*01:01+A*68:02^C*07:01+C*08:02^B*08:01+B*14:02^DRB1*01:02+DRB1*04:04^DQB1*03:02+DQB1*05:01	0.000102
A*02:05+A*66:01^C*06:02+C*12:03^B*38:01+B*50:01^DRB1*07:01+DRB1*11:01^DQB1*02:01+DQB1*03:01	0.000102
A*02:01+A*26:01^C*04:01+C*12:03^B*35:01+B*38:01^DRB1*04:02+DRB1*09:01^DQB1*03:02+DQB1*03:03	0.000102
A*01:01+A*01:01^C*06:02+C*07:01^B*08:01+B*37:01^DRB1*03:01+DRB1*11:04^DQB1*03:01+DQB1*06:02	0.000102
A*02:01+A*02:05^C*06:02+C*06:02^B*35:08+B*50:01^DRB1*07:01+DRB1*11:01^DQB1*02:01+DQB1*03:01	0.000102
A*01:01+A*29:01^C*04:01+C*07:02^B*07:02+B*35:02^DRB1*11:04+DRB1*16:01^DQB1*05:02+DQB1*06:03	0.000102
A*24:02+A*26:01^C*04:01+C*04:01^B*35:01+B*35:02^DRB1*04:02+DRB1*16:02^DQB1*03:02+DQB1*05:02	0.000102
A*01:01+A*11:01^C*12:02+C*12:03^B*38:01+B*52:01^DRB1*04:02+DRB1*11:04^DQB1*03:01+DQB1*03:02	0.000102
A*03:01+A*29:01^C*12:03+C*15:05^B*07:05+B*38:01^DRB1*11:04+DRB1*13:01^DQB1*06:03+DQB1*06:03	0.000102
A*01:01+A*03:01^C*06:02+C*12:03^B*38:01+B*57:03^DRB1*11:04+DRB1*13:01^DQB1*03:01+DQB1*06:03	0.000102
A*30:01+A*68:02^C*06:02+C*08:02^B*13:02+B*14:02^DRB1*01:02+DRB1*13:02^DQB1*05:01+DQB1*06:09	0.000102
A*01:01+A*03:01^C*06:02+C*12:03^B*38:01+B*57:01^DRB1*13:05+DRB1*14:01^DQB1*03:01+DQB1*05:03	0.000102
A*02:01+A*11:01^C*01:02+C*12:02^B*27:05+B*52:01^DRB1*01:03+DRB1*15:02^DQB1*05:01+DQB1*06:01	0.000102
A*24:02+A*32:01^C*12:03+C*15:05^B*07:05+B*18:01^DRB1*07:01+DRB1*11:04^DQB1*02:01+DQB1*03:01	0.000102
A*03:02+A*26:01^C*07:01+C*12:03^B*08:01+B*38:01^DRB1*01:01+DRB1*04:02^DQB1*03:02+DQB1*05:01	0.000102
A*01:01+A*02:01^C*06:02+C*07:02^B*07:02+B*57:01^DRB1*07:01+DRB1*15:01^DQB1*03:03+DQB1*06:02	0.000102
A*02:05+A*26:01^C*12:03+C*12:03^B*38:01+B*38:01^DRB1*04:02+DRB1*07:01^DQB1*02:01+DQB1*03:02	0.000102
A*11:01+A*26:01^C*04:01+C*12:03^B*38:01+B*53:01^DRB1*13:02+DRB1*14:01^DQB1*05:03+DQB1*06:09	0.000102
A*01:01+A*01:01^C*04:01+C*06:02^B*35:02+B*57:01^DRB1*11:04+DRB1*11:04^DQB1*03:01+DQB1*06:03	0.000102
A*29:01+A*29:02^C*08:02+C*15:05^B*07:05+B*14:02^DRB1*07:01+DRB1*13:01^DQB1*02:01+DQB1*06:03	0.000102
A*01:01+A*02:01^C*06:02+C*12:02^B*50:01+B*52:01^DRB1*13:01+DRB1*13:03^DQB1*03:01+DQB1*06:03	0.000102
A*02:01+A*02:05^C*04:01+C*06:02^B*35:02+B*50:01^DRB1*01:02+DRB1*07:01^DQB1*02:01+DQB1*05:01	0.000102
A*01:01+A*02:01^C*04:01+C*07:01^B*35:03+B*58:01^DRB1*03:01+DRB1*12:01^DQB1*02:01+DQB1*03:01	0.000102
A*26:01+A*33:03^C*12:03+C*12:03^B*18:01+B*38:01^DRB1*11:04+DRB1*14:01^DQB1*03:01+DQB1*05:03	0.000102
A*24:02+A*26:01^C*04:01+C*12:03^B*35:01+B*38:01^DRB1*04:02+DRB1*04:02^DQB1*03:02+DQB1*03:02	0.000102
A*01:01+A*02:01^C*04:01+C*07:02^B*07:02+B*35:02^DRB1*04:01+DRB1*11:04^DQB1*03:01+DQB1*06:03	0.000102
A*01:01+A*03:02^C*04:01+C*17:01^B*35:08+B*41:02^DRB1*01:02+DRB1*11:01^DQB1*03:01+DQB1*05:01	0.000102
A*03:01+A*69:01^C*01:02+C*12:03^B*38:01+B*55:01^DRB1*04:02+DRB1*13:01^DQB1*03:02+DQB1*06:03	0.000102
A*02:05+A*03:01^C*06:02+C*07:02^B*07:02+B*13:02^DRB1*07:01+DRB1*15:01^DQB1*02:01+DQB1*06:02	0.000102
A*02:01+A*02:01^C*05:01+C*12:02^B*44:02+B*52:01^DRB1*12:01+DRB1*15:02^DQB1*03:01+DQB1*06:01	0.000102
A*26:01+A*69:01^C*01:02+C*12:03^B*38:01+B*55:01^DRB1*11:01+DRB1*13:01^DQB1*03:01+DQB1*06:03	0.000102
A*01:01+A*03:01^C*06:02+C*12:03^B*38:01+B*57:01^DRB1*13:01+DRB1*13:03^DQB1*03:01+DQB1*06:03	0.000102
A*03:01+A*33:01^C*08:02+C*12:03^B*14:02+B*38:01^DRB1*04:03+DRB1*13:01^DQB1*03:05+DQB1*06:03	0.000102
A*01:01+A*03:01^C*04:01+C*12:03^B*35:02+B*38:01^DRB1*03:01+DRB1*11:04^DQB1*02:01+DQB1*06:03	0.000101
A*02:05+A*02:05^C*06:02+C*12:03^B*13:02+B*38:01^DRB1*04:02+DRB1*07:01^DQB1*02:01+DQB1*03:02	0.000101
A*01:01+A*26:01^C*04:01+C*17:01^B*35:02+B*41:02^DRB1*11:04+DRB1*11:04^DQB1*03:01+DQB1*06:03	0.000101
A*01:01+A*24:02^C*04:01+C*06:02^B*13:02+B*35:02^DRB1*01:02+DRB1*07:01^DQB1*02:01+DQB1*05:01	0.000101
A*26:01+A*33:01^C*08:02+C*12:03^B*14:02+B*38:01^DRB1*04:02+DRB1*04:03^DQB1*03:02+DQB1*03:05	0.000101
A*02:05+A*26:01^C*07:01+C*12:03^B*38:01+B*58:01^DRB1*11:04+DRB1*13:02^DQB1*03:01+DQB1*06:09	0.000101
A*02:01+A*26:01^C*12:02+C*12:03^B*38:01+B*52:01^DRB1*04:02+DRB1*13:01^DQB1*03:02+DQB1*06:03	0.000101
A*03:01+A*03:01^C*04:01+C*07:02^B*07:02+B*35:01^DRB1*04:02+DRB1*15:01^DQB1*03:02+DQB1*06:02	0.000101
A*03:01+A*03:01^C*07:02+C*08:02^B*07:02+B*14:02^DRB1*13:02+DRB1*15:01^DQB1*06:02+DQB1*06:09	0.000101
A*02:01+A*11:01^C*02:02+C*12:02^B*27:02+B*52:01^DRB1*04:02+DRB1*16:01^DQB1*03:02+DQB1*05:02	0.000101
A*03:01+A*30:02^C*12:03+C*12:03^B*18:01+B*38:01^DRB1*04:02+DRB1*14:01^DQB1*03:02+DQB1*05:03	0.000101
A*33:03+A*66:01^C*12:03+C*17:01^B*38:01+B*41:02^DRB1*04:02+DRB1*13:03^DQB1*03:01+DQB1*03:02	0.000101
A*01:01+A*01:01^C*04:01+C*04:01^B*35:02+B*35:02^DRB1*07:01+DRB1*11:04^DQB1*02:01+DQB1*06:03	0.000101
A*02:01+A*26:01^C*04:01+C*12:03^B*35:03+B*38:01^DRB1*04:02+DRB1*15:01^DQB1*03:02+DQB1*06:03	0.000101
A*01:01+A*02:05^C*06:02+C*06:02^B*57:01+B*57:01^DRB1*11:04+DRB1*13:01^DQB1*06:03+DQB1*06:03	0.000101
A*24:02+A*31:01^C*04:01+C*12:03^B*35:02+B*38:01^DRB1*04:02+DRB1*04:03^DQB1*03:02+DQB1*03:05	0.000101
A*01:01+A*68:01^C*01:02+C*06:02^B*50:01+B*57:01^DRB1*11:04+DRB1*15:01^DQB1*03:01+DQB1*06:02	0.000101
A*02:01+A*24:02^C*05:01+C*15:06^B*44:02+B*51:01^DRB1*04:01+DRB1*11:01^DQB1*03:01+DQB1*03:01	0.000101
A*29:02+A*31:01^C*04:01+C*16:01^B*35:02+B*44:03^DRB1*04:07+DRB1*07:01^DQB1*02:01+DQB1*03:01	0.000101
A*01:01+A*02:05^C*04:01+C*07:01^B*35:02+B*58:01^DRB1*11:04+DRB1*13:05^DQB1*03:01+DQB1*06:03	0.000101
A*26:01+A*32:01^C*05:01+C*12:03^B*38:01+B*44:02^DRB1*04:02+DRB1*11:04^DQB1*03:01+DQB1*03:02	0.000101
A*03:01+A*24:02^C*07:02+C*12:03^B*07:02+B*38:01^DRB1*14:01+DRB1*14:01^DQB1*05:03+DQB1*05:03	0.000101
A*26:01+A*32:01^C*04:01+C*05:01^B*35:01+B*44:02^DRB1*04:02+DRB1*12:01^DQB1*03:01+DQB1*03:02	0.000101
A*01:01+A*02:01^C*04:01+C*04:01^B*35:02+B*35:03^DRB1*07:01+DRB1*11:04^DQB1*02:01+DQB1*03:01	0.000101
A*24:02+A*26:01^C*04:01+C*12:03^B*35:02+B*38:01^DRB1*03:01+DRB1*04:02^DQB1*02:01+DQB1*03:02	0.000101
A*31:01+A*68:02^C*04:01+C*08:02^B*14:02+B*35:02^DRB1*01:02+DRB1*11:04^DQB1*03:01+DQB1*05:01	0.000101
A*02:01+A*30:01^C*06:02+C*06:02^B*13:02+B*50:01^DRB1*07:01+DRB1*07:01^DQB1*02:01+DQB1*02:01	0.000101
A*01:01+A*02:01^C*04:01+C*07:01^B*08:01+B*35:03^DRB1*04:08+DRB1*12:01^DQB1*03:01+DQB1*03:04	0.000101
A*03:01+A*24:02^C*04:01+C*07:02^B*07:02+B*35:02^DRB1*01:03+DRB1*11:04^DQB1*03:01+DQB1*05:01	0.000101
A*01:01+A*01:01^C*06:02+C*07:01^B*08:01+B*57:01^DRB1*07:01+DRB1*13:05^DQB1*02:01+DQB1*03:01	0.000101
A*02:05+A*68:01^C*07:01+C*15:02^B*51:01+B*58:01^DRB1*13:01+DRB1*13:02^DQB1*06:03+DQB1*06:04	0.000101
A*02:01+A*25:01^C*08:02+C*12:03^B*14:02+B*18:01^DRB1*13:02+DRB1*15:01^DQB1*06:02+DQB1*06:09	0.000101
A*26:01+A*69:01^C*03:03+C*12:03^B*38:01+B*55:01^DRB1*13:01+DRB1*15:01^DQB1*06:03+DQB1*06:03	0.000101
A*01:01+A*01:01^C*04:01+C*04:01^B*35:02+B*35:08^DRB1*10:01+DRB1*11:04^DQB1*05:01+DQB1*06:03	0.000101
A*24:02+A*24:02^C*04:01+C*17:01^B*35:08+B*41:02^DRB1*04:03+DRB1*11:01^DQB1*03:01+DQB1*03:02	0.000101
A*02:01+A*66:01^C*04:01+C*12:03^B*35:02+B*38:01^DRB1*04:03+DRB1*11:01^DQB1*03:01+DQB1*03:05	0.000101
A*26:01+A*68:01^C*07:01+C*12:03^B*38:01+B*57:01^DRB1*04:02+DRB1*07:01^DQB1*02:01+DQB1*03:03	0.000101
A*26:01+A*66:01^C*12:03+C*12:03^B*38:01+B*38:01^DRB1*11:01+DRB1*16:01^DQB1*03:01+DQB1*05:02	0.000101
A*03:01+A*24:02^C*04:01+C*07:02^B*07:02+B*35:08^DRB1*01:01+DRB1*11:04^DQB1*03:01+DQB1*05:01	0.000101
A*02:01+A*11:01^C*12:02+C*16:04^B*44:02+B*52:01^DRB1*11:01+DRB1*11:01^DQB1*03:01+DQB1*03:01	0.000101
A*01:01+A*02:01^C*06:02+C*07:04^B*14:02+B*44:02^DRB1*01:02+DRB1*11:04^DQB1*03:01+DQB1*05:01	0.000101
A*26:01+A*26:01^C*04:01+C*12:03^B*35:02+B*38:01^DRB1*04:02+DRB1*04:03^DQB1*03:02+DQB1*03:05	0.000101
A*01:01+A*02:90^C*07:01+C*12:02^B*52:01+B*58:01^DRB1*07:01+DRB1*15:02^DQB1*02:01+DQB1*06:01	0.000101
A*02:01+A*29:01^C*04:01+C*15:05^B*07:05+B*35:02^DRB1*07:01+DRB1*11:04^DQB1*03:01+DQB1*03:03	0.000101
A*01:01+A*03:02^C*04:01+C*07:01^B*08:01+B*35:02^DRB1*03:01+DRB1*11:01^DQB1*02:01+DQB1*03:01	0.000101
A*01:01+A*03:01^C*04:01+C*07:01^B*08:01+B*35:01^DRB1*01:01+DRB1*03:01^DQB1*02:01+DQB1*05:01	0.000101
A*01:01+A*02:01^C*04:01+C*06:02^B*44:03+B*57:01^DRB1*04:02+DRB1*10:01^DQB1*03:02+DQB1*05:01	0.000101
A*02:01+A*31:01^C*05:01+C*12:03^B*38:01+B*44:02^DRB1*04:01+DRB1*04:02^DQB1*02:01+DQB1*03:01	0.000101
A*26:01+A*29:01^C*12:03+C*15:05^B*07:05+B*38:01^DRB1*10:01+DRB1*14:01^DQB1*05:01+DQB1*05:03	0.000101
A*02:05+A*26:01^C*06:02+C*12:03^B*38:01+B*50:01^DRB1*07:01+DRB1*11:04^DQB1*02:01+DQB1*03:01	0.000101
A*02:05+A*26:01^C*07:01+C*12:03^B*38:01+B*58:01^DRB1*01:02+DRB1*04:02^DQB1*03:02+DQB1*05:01	0.000101
A*01:01+A*03:01^C*07:02+C*12:03^B*07:02+B*38:01^DRB1*04:04+DRB1*13:01^DQB1*03:02+DQB1*06:03	0.000101
A*03:01+A*68:02^C*08:02+C*12:03^B*14:02+B*38:01^DRB1*01:02+DRB1*11:04^DQB1*03:01+DQB1*05:01	0.000101
A*01:01+A*03:01^C*07:01+C*08:02^B*08:01+B*14:02^DRB1*01:02+DRB1*15:01^DQB1*05:01+DQB1*06:02	0.000101
A*01:01+A*26:01^C*04:01+C*12:03^B*35:02+B*38:01^DRB1*11:04+DRB1*16:01^DQB1*05:02+DQB1*06:03	0.000101
A*02:05+A*11:01^C*07:02+C*16:01^B*07:02+B*44:03^DRB1*07:01+DRB1*15:01^DQB1*03:03+DQB1*06:02	0.000101
A*03:01+A*68:02^C*08:02+C*12:03^B*14:02+B*38:01^DRB1*11:04+DRB1*13:01^DQB1*03:01+DQB1*06:03	0.000101
A*01:01+A*24:03^C*04:01+C*08:02^B*14:02+B*35:01^DRB1*04:02+DRB1*07:01^DQB1*02:01+DQB1*03:02	0.000101
A*02:01+A*26:01^C*12:03+C*14:02^B*15:16+B*38:01^DRB1*04:04+DRB1*07:01^DQB1*02:01+DQB1*04:02	0.000101
A*02:01+A*66:01^C*16:04+C*17:01^B*41:02+B*44:02^DRB1*03:01+DRB1*11:01^DQB1*02:01+DQB1*03:01	0.000101
A*01:01+A*02:01^C*01:02+C*04:01^B*07:02+B*35:03^DRB1*07:01+DRB1*12:01^DQB1*02:01+DQB1*03:01	0.000101
A*01:01+A*23:01^C*04:01+C*06:02^B*44:03+B*57:01^DRB1*07:01+DRB1*11:01^DQB1*03:01+DQB1*03:03	0.000101
A*01:01+A*01:01^C*06:02+C*07:01^B*08:01+B*57:01^DRB1*07:01+DRB1*15:01^DQB1*03:03+DQB1*06:02	0.000101
A*01:01+A*24:02^C*04:01+C*12:03^B*35:01+B*38:01^DRB1*11:04+DRB1*11:04^DQB1*03:01+DQB1*03:01	0.000101
A*02:05+A*32:01^C*06:02+C*16:01^B*44:03+B*50:01^DRB1*07:01+DRB1*10:01^DQB1*02:01+DQB1*05:01	0.000101
A*01:01+A*24:02^C*04:01+C*12:02^B*35:03+B*52:01^DRB1*13:01+DRB1*15:02^DQB1*06:03+DQB1*06:03	0.000101
A*01:01+A*66:01^C*01:02+C*04:01^B*35:02+B*35:03^DRB1*04:03+DRB1*11:01^DQB1*03:01+DQB1*03:05	0.000101
A*01:01+A*01:01^C*07:01+C*15:05^B*07:05+B*08:01^DRB1*04:05+DRB1*15:01^DQB1*03:02+DQB1*06:02	0.000101
A*02:01+A*26:01^C*06:02+C*12:02^B*50:01+B*52:01^DRB1*07:01+DRB1*11:04^DQB1*02:01+DQB1*03:01	0.000101
A*01:01+A*01:01^C*06:02+C*07:01^B*08:01+B*57:01^DRB1*11:01+DRB1*13:01^DQB1*03:01+DQB1*06:03	0.0001
A*25:01+A*29:01^C*12:03+C*15:05^B*07:05+B*18:01^DRB1*12:01+DRB1*15:01^DQB1*03:01+DQB1*06:02	0.0001
A*24:02+A*26:01^C*04:01+C*12:03^B*35:02+B*38:01^DRB1*11:04+DRB1*15:01^DQB1*03:01+DQB1*06:02	0.0001
A*01:01+A*03:02^C*06:02+C*16:04^B*37:01+B*44:02^DRB1*04:02+DRB1*04:02^DQB1*03:02+DQB1*03:02	0.0001
A*01:01+A*02:05^C*04:01+C*07:01^B*35:02+B*58:01^DRB1*13:02+DRB1*13:02^DQB1*06:09+DQB1*06:09	0.0001
A*01:01+A*02:05^C*06:02+C*12:02^B*50:01+B*52:01^DRB1*13:03+DRB1*13:03^DQB1*03:01+DQB1*03:01	0.0001
A*03:01+A*03:01^C*04:01+C*07:02^B*07:02+B*35:02^DRB1*04:03+DRB1*15:01^DQB1*03:02+DQB1*06:02	0.0001
A*01:01+A*02:01^C*06:02+C*07:04^B*35:01+B*44:02^DRB1*11:04+DRB1*16:01^DQB1*03:01+DQB1*05:02	0.0001
A*02:05+A*26:01^C*06:02+C*12:03^B*38:01+B*50:01^DRB1*11:01+DRB1*11:04^DQB1*03:01+DQB1*03:01	0.0001
A*26:01+A*66:01^C*12:03+C*17:01^B*38:01+B*41:02^DRB1*04:01+DRB1*11:01^DQB1*03:01+DQB1*03:02	0.0001
A*01:01+A*33:01^C*06:02+C*08:02^B*14:02+B*57:01^DRB1*03:01+DRB1*15:01^DQB1*02:01+DQB1*06:02	0.0001
A*02:01+A*30:01^C*04:01+C*06:02^B*13:02+B*50:01^DRB1*07:01+DRB1*13:03^DQB1*02:01+DQB1*03:01	0.0001
A*01:01+A*02:01^C*04:01+C*07:04^B*35:02+B*44:02^DRB1*01:02+DRB1*11:01^DQB1*03:01+DQB1*05:01	0.0001
A*02:01+A*24:02^C*04:01+C*05:01^B*44:02+B*51:01^DRB1*04:01+DRB1*13:01^DQB1*03:01+DQB1*06:03	0.0001
A*03:01+A*24:02^C*04:01+C*07:02^B*07:02+B*35:02^DRB1*07:01+DRB1*11:01^DQB1*02:01+DQB1*03:01	0.0001
A*01:01+A*33:03^C*06:02+C*12:03^B*13:02+B*18:01^DRB1*07:01+DRB1*12:01^DQB1*02:01+DQB1*03:01	0.0001
A*02:01+A*26:01^C*05:01+C*12:04^B*38:01+B*44:02^DRB1*04:02+DRB1*13:01^DQB1*03:02+DQB1*06:03	0.0001
A*02:01+A*26:01^C*07:04+C*12:03^B*35:03+B*38:01^DRB1*04:02+DRB1*16:01^DQB1*03:02+DQB1*05:02	0.0001
A*01:01+A*03:02^C*04:01+C*07:01^B*08:01+B*35:03^DRB1*03:01+DRB1*13:02^DQB1*02:01+DQB1*06:04	0.0001
A*02:06+A*26:01^C*08:03+C*12:03^B*38:01+B*48:01^DRB1*11:01+DRB1*16:01^DQB1*03:01+DQB1*05:02	0.0001
A*02:01+A*11:01^C*06:02+C*15:02^B*35:08+B*51:01^DRB1*11:01+DRB1*13:01^DQB1*03:01+DQB1*06:03	0.0001
A*03:01+A*03:01^C*04:01+C*07:02^B*07:02+B*35:01^DRB1*01:01+DRB1*03:01^DQB1*02:01+DQB1*05:01	0.0001
A*01:01+A*24:03^C*04:01+C*07:01^B*08:01+B*35:01^DRB1*04:02+DRB1*04:08^DQB1*03:01+DQB1*03:02	0.0001
A*02:01+A*69:01^C*01:02+C*08:02^B*14:02+B*55:01^DRB1*03:01+DRB1*07:01^DQB1*02:01+DQB1*02:01	0.0001
A*02:01+A*29:01^C*04:01+C*15:05^B*07:05+B*35:01^DRB1*09:01+DRB1*13:02^DQB1*03:03+DQB1*06:04	0.0001
A*24:02+A*32:01^C*04:01+C*04:01^B*35:02+B*44:03^DRB1*01:02+DRB1*04:01^DQB1*03:01+DQB1*05:01	0.0001
A*02:01+A*24:02^C*02:02+C*04:01^B*35:08+B*44:05^DRB1*11:04+DRB1*11:04^DQB1*03:01+DQB1*06:03	0.0001
A*66:01+A*68:02^C*08:02+C*12:03^B*14:02+B*38:01^DRB1*01:02+DRB1*04:02^DQB1*03:02+DQB1*05:01	0.0001
A*01:01+A*66:01^C*04:01+C*17:01^B*35:08+B*41:02^DRB1*03:01+DRB1*13:01^DQB1*02:01+DQB1*03:03	0.0001
A*02:01+A*11:01^C*04:01+C*12:03^B*35:03+B*35:03^DRB1*03:01+DRB1*04:08^DQB1*02:01+DQB1*03:04	0.0001
A*01:01+A*03:01^C*06:02+C*07:02^B*07:02+B*57:01^DRB1*04:02+DRB1*13:02^DQB1*03:02+DQB1*06:04	0.0001
A*24:02+A*30:01^C*03:04+C*06:02^B*13:02+B*40:01^DRB1*04:03+DRB1*13:05^DQB1*03:01+DQB1*03:02	0.0001
A*24:02+A*29:01^C*15:05+C*16:01^B*07:05+B*44:03^DRB1*07:01+DRB1*14:01^DQB1*02:01+DQB1*05:03	0.0001
A*26:01+A*31:01^C*04:01+C*12:03^B*35:02+B*38:01^DRB1*04:03+DRB1*13:02^DQB1*03:01+DQB1*06:09	0.0001
A*03:02+A*24:03^C*04:01+C*12:03^B*07:02+B*35:01^DRB1*04:02+DRB1*15:01^DQB1*03:02+DQB1*05:02	0.0001
A*02:01+A*02:05^C*03:04+C*06:02^B*40:01+B*50:01^DRB1*03:01+DRB1*14:01^DQB1*02:01+DQB1*05:03	0.0001
A*01:01+A*02:01^C*06:02+C*12:03^B*18:01+B*35:01^DRB1*11:01+DRB1*11:04^DQB1*03:01+DQB1*03:01	0.0001
A*02:05+A*26:01^C*03:02+C*12:03^B*38:01+B*58:01^DRB1*04:03+DRB1*14:01^DQB1*03:02+DQB1*05:03	0.0001
A*26:01+A*32:01^C*12:03+C*16:01^B*38:01+B*44:03^DRB1*07:01+DRB1*12:01^DQB1*02:01+DQB1*03:01	0.0001
A*26:01+A*33:03^C*07:01+C*12:03^B*18:01+B*38:01^DRB1*01:02+DRB1*11:04^DQB1*03:01+DQB1*05:01	0.0001
A*03:01+A*24:02^C*04:01+C*07:02^B*07:02+B*35:02^DRB1*01:01+DRB1*12:01^DQB1*03:01+DQB1*05:01	0.0001
A*01:01+A*02:01^C*05:01+C*05:01^B*44:02+B*44:02^DRB1*01:01+DRB1*11:01^DQB1*03:01+DQB1*05:01	0.0001
A*11:01+A*68:01^C*07:02+C*12:02^B*08:01+B*52:01^DRB1*13:02+DRB1*13:05^DQB1*03:01+DQB1*06:04	0.0001
A*24:02+A*66:01^C*04:01+C*12:03^B*35:02+B*38:01^DRB1*11:01+DRB1*11:04^DQB1*03:01+DQB1*03:01	0.0001
A*02:01+A*29:01^C*04:01+C*15:05^B*07:05+B*35:03^DRB1*07:01+DRB1*11:01^DQB1*03:01+DQB1*03:03	0.0001
A*01:01+A*02:01^C*04:01+C*06:02^B*35:03+B*57:01^DRB1*01:02+DRB1*04:02^DQB1*03:02+DQB1*05:01	0.0001
A*03:01+A*26:01^C*07:01+C*12:03^B*08:01+B*38:01^DRB1*07:01+DRB1*13:02^DQB1*02:01+DQB1*06:09	0.0001
A*02:01+A*02:01^C*04:01+C*06:02^B*35:02+B*50:01^DRB1*03:01+DRB1*13:01^DQB1*02:01+DQB1*06:03	0.0001
A*24:02+A*26:01^C*04:01+C*12:03^B*35:08+B*38:01^DRB1*04:03+DRB1*07:01^DQB1*02:01+DQB1*03:05	0.0001
A*02:05+A*26:01^C*04:01+C*12:03^B*35:02+B*38:01^DRB1*01:02+DRB1*11:04^DQB1*03:01+DQB1*05:01	0.0001
A*01:01+A*02:01^C*04:01+C*07:02^B*07:02+B*35:01^DRB1*04:02+DRB1*08:01^DQB1*03:02+DQB1*04:02	0.0001
A*01:01+A*01:01^C*06:02+C*07:01^B*08:01+B*57:01^DRB1*01:02+DRB1*04:08^DQB1*03:04+DQB1*05:01	0.0001
A*02:01+A*02:05^C*05:01+C*12:02^B*44:02+B*52:01^DRB1*13:02+DRB1*15:01^DQB1*06:02+DQB1*06:09	0.0001
A*02:01+A*24:02^C*02:02+C*16:02^B*44:05+B*51:08^DRB1*01:02+DRB1*10:01^DQB1*05:01+DQB1*05:01	0.0001
A*01:01+A*01:01^C*04:01+C*04:01^B*35:02+B*35:03^DRB1*04:03+DRB1*12:01^DQB1*03:01+DQB1*03:05	0.0001
A*24:02+A*26:01^C*02:02+C*12:03^B*14:02+B*38:01^DRB1*01:02+DRB1*07:01^DQB1*03:03+DQB1*05:01	0.0001
A*02:01+A*26:01^C*04:01+C*12:03^B*35:01+B*38:01^DRB1*13:02+DRB1*13:03^DQB1*03:01+DQB1*06:09	0.0001
A*01:01+A*01:01^C*04:01+C*06:02^B*35:02+B*57:01^DRB1*03:01+DRB1*13:03^DQB1*02:01+DQB1*03:01	0.0001
A*24:02+A*26:01^C*04:01+C*04:01^B*35:01+B*35:02^DRB1*07:01+DRB1*16:02^DQB1*03:03+DQB1*05:02	0.0001
A*01:01+A*02:05^C*02:02+C*04:01^B*35:02+B*44:05^DRB1*11:01+DRB1*11:01^DQB1*03:01+DQB1*03:01	0.0001
A*02:01+A*26:01^C*06:02+C*12:03^B*38:01+B*50:01^DRB1*11:04+DRB1*13:01^DQB1*06:03+DQB1*06:03	0.0001
A*01:01+A*24:02^C*04:01+C*08:02^B*14:02+B*35:02^DRB1*07:01+DRB1*13:03^DQB1*02:01+DQB1*03:01	0.0001
A*24:02+A*26:01^C*04:01+C*12:02^B*35:01+B*35:02^DRB1*04:02+DRB1*07:01^DQB1*02:01+DQB1*03:02	0.0001
A*01:01+A*26:01^C*12:03+C*15:05^B*35:01+B*38:01^DRB1*11:04+DRB1*15:02^DQB1*03:01+DQB1*06:01	0.0001
A*24:02+A*26:01^C*04:01+C*12:03^B*35:08+B*38:01^DRB1*07:01+DRB1*13:03^DQB1*02:01+DQB1*03:01	0.0001
A*02:01+A*26:01^C*04:01+C*12:03^B*35:08+B*38:01^DRB1*13:03+DRB1*14:01^DQB1*03:01+DQB1*05:03	0.0001
A*11:01+A*66:01^C*08:02+C*17:01^B*14:02+B*41:02^DRB1*01:02+DRB1*11:01^DQB1*03:01+DQB1*05:01	0.0001
A*24:02+A*26:01^C*01:02+C*12:03^B*38:01+B*56:01^DRB1*01:01+DRB1*14:01^DQB1*05:01+DQB1*05:03	0.0001
A*03:01+A*03:02^C*07:01+C*07:02^B*07:02+B*08:01^DRB1*03:01+DRB1*11:04^DQB1*02:01+DQB1*03:01	0.0001
A*11:01+A*11:01^C*03:03+C*04:01^B*35:01+B*55:01^DRB1*08:03+DRB1*14:01^DQB1*03:01+DQB1*05:03	0.0001
A*02:01+A*31:01^C*03:04+C*04:01^B*35:03+B*40:01^DRB1*12:01+DRB1*12:01^DQB1*03:01+DQB1*03:01	0.0001
A*26:01+A*29:01^C*01:02+C*07:01^B*55:01+B*57:01^DRB1*13:02+DRB1*16:01^DQB1*05:02+DQB1*06:04	0.0001
A*01:01+A*26:01^C*12:02+C*12:03^B*18:01+B*52:01^DRB1*11:01+DRB1*15:02^DQB1*03:01+DQB1*03:01	0.0001
A*02:01+A*24:02^C*07:01+C*12:03^B*08:01+B*38:01^DRB1*14:01+DRB1*15:01^DQB1*05:03+DQB1*06:02	0.0001
A*03:01+A*26:01^C*06:02+C*12:02^B*37:01+B*52:01^DRB1*11:04+DRB1*15:02^DQB1*03:01+DQB1*06:01	0.0001
A*26:01+A*66:01^C*12:03+C*17:01^B*35:03+B*38:01^DRB1*04:02+DRB1*12:01^DQB1*03:01+DQB1*03:02	0.0001
A*03:01+A*23:01^C*04:01+C*07:02^B*07:02+B*44:03^DRB1*01:01+DRB1*07:01^DQB1*03:03+DQB1*05:01	0.0001
A*03:01+A*03:01^C*03:03+C*07:02^B*07:02+B*55:01^DRB1*11:01+DRB1*14:01^DQB1*03:01+DQB1*05:03	0.0001
A*01:01+A*11:01^C*06:02+C*06:02^B*57:01+B*57:03^DRB1*11:04+DRB1*13:01^DQB1*03:01+DQB1*06:03	0.0001
A*03:01+A*03:01^C*03:04+C*07:01^B*07:02+B*15:10^DRB1*03:01+DRB1*11:01^DQB1*02:01+DQB1*02:01	0.0001
A*02:05+A*11:01^C*04:01+C*05:01^B*44:03+B*51:01^DRB1*01:02+DRB1*13:03^DQB1*05:01+DQB1*05:02	0.0001
A*02:01+A*31:01^C*07:02+C*17:01^B*08:01+B*39:01^DRB1*11:04+DRB1*11:04^DQB1*03:01+DQB1*03:01	0.0001
A*01:01+A*68:01^C*04:01+C*12:03^B*15:01+B*35:03^DRB1*04:03+DRB1*11:01^DQB1*03:01+DQB1*03:02	0.0001
A*01:01+A*02:05^C*07:01+C*07:01^B*41:01+B*58:01^DRB1*03:01+DRB1*13:05^DQB1*02:01+DQB1*03:01	0.0001
A*03:01+A*68:01^C*05:01+C*07:01^B*08:01+B*44:02^DRB1*08:01+DRB1*09:01^DQB1*03:03+DQB1*04:02	0.0001
A*01:01+A*30:02^C*12:02+C*12:03^B*38:01+B*52:01^DRB1*04:02+DRB1*07:01^DQB1*02:01+DQB1*03:02	0.0001
A*11:01+A*31:01^C*04:01+C*17:01^B*35:02+B*41:02^DRB1*04:03+DRB1*13:02^DQB1*03:05+DQB1*06:04	0.0001
A*11:01+A*30:01^C*07:01+C*07:02^B*07:02+B*58:01^DRB1*01:02+DRB1*15:01^DQB1*05:01+DQB1*06:02	0.0001
A*01:01+A*02:01^C*06:02+C*07:02^B*07:02+B*57:01^DRB1*15:01+DRB1*16:02^DQB1*05:02+DQB1*06:02	0.0001
A*03:01+A*11:01^C*06:02+C*12:03^B*38:01+B*57:03^DRB1*11:04+DRB1*13:01^DQB1*03:01+DQB1*06:03	0.0001
A*11:01+A*69:01^C*03:03+C*05:01^B*44:02+B*55:01^DRB1*04:01+DRB1*15:01^DQB1*03:01+DQB1*06:03	0.0001
A*03:01+A*68:01^C*07:02+C*12:03^B*38:01+B*52:01^DRB1*04:04+DRB1*13:01^DQB1*03:02+DQB1*06:03	0.0001
A*02:01+A*11:01^C*12:02+C*12:03^B*38:01+B*52:01^DRB1*13:01+DRB1*13:02^DQB1*06:03+DQB1*06:09	0.0001
A*02:01+A*24:02^C*07:01+C*08:02^B*14:02+B*18:01^DRB1*01:02+DRB1*10:01^DQB1*05:01+DQB1*05:01	0.0001
A*01:01+A*24:02^C*06:02+C*12:02^B*52:01+B*57:03^DRB1*03:01+DRB1*15:02^DQB1*02:01+DQB1*06:01	0.0001
A*01:01+A*02:05^C*07:01+C*07:01^B*08:01+B*41:01^DRB1*03:01+DRB1*13:05^DQB1*02:01+DQB1*03:01	0.0001
A*01:01+A*02:01^C*07:01+C*12:03^B*15:17+B*38:01^DRB1*04:03+DRB1*11:01^DQB1*03:01+DQB1*03:05	0.0001
A*24:02+A*29:01^C*04:01+C*15:05^B*07:05+B*35:01^DRB1*08:01+DRB1*13:02^DQB1*04:02+DQB1*06:04	0.0001
A*23:01+A*25:01^C*02:02+C*07:01^B*49:01+B*51:01^DRB1*07:01+DRB1*11:01^DQB1*02:01+DQB1*03:01	0.0001
A*03:01+A*03:01^C*07:02+C*12:03^B*07:02+B*18:01^DRB1*11:04+DRB1*13:01^DQB1*03:01+DQB1*06:03	0.0001
A*03:02+A*68:02^C*04:01+C*07:01^B*08:01+B*53:01^DRB1*01:02+DRB1*03:01^DQB1*02:01+DQB1*05:01	0.0001
A*03:01+A*11:01^C*04:01+C*06:02^B*35:01+B*47:01^DRB1*07:01+DRB1*14:01^DQB1*02:01+DQB1*05:03	0.0001
A*02:01+A*68:02^C*02:02+C*07:01^B*44:05+B*58:01^DRB1*13:02+DRB1*16:01^DQB1*05:02+DQB1*06:09	0.0001
A*24:02+A*30:01^C*02:02+C*04:01^B*18:01+B*35:08^DRB1*11:04+DRB1*11:04^DQB1*03:01+DQB1*03:01	0.0001
A*01:01+A*33:01^C*06:02+C*08:02^B*14:02+B*27:02^DRB1*01:02+DRB1*11:01^DQB1*03:01+DQB1*05:01	0.0001
A*02:01+A*29:02^C*08:02+C*12:02^B*14:02+B*52:01^DRB1*01:01+DRB1*15:02^DQB1*05:01+DQB1*06:01	0.0001
A*02:01+A*24:02^C*03:04+C*07:02^B*07:02+B*15:01^DRB1*04:01+DRB1*15:01^DQB1*03:02+DQB1*06:02	0.0001
A*02:01+A*02:01^C*07:02+C*12:03^B*07:02+B*18:01^DRB1*11:04+DRB1*15:01^DQB1*03:01+DQB1*06:02	0.0001
A*26:01+A*30:02^C*04:01+C*06:02^B*37:01+B*53:01^DRB1*03:01+DRB1*12:01^DQB1*02:01+DQB1*03:01	0.0001
A*02:01+A*26:01^C*07:02+C*12:03^B*07:02+B*38:01^DRB1*04:07+DRB1*08:03^DQB1*03:01+DQB1*03:01	0.0001
A*24:02+A*33:01^C*07:01+C*08:02^B*14:02+B*15:17^DRB1*01:02+DRB1*13:02^DQB1*05:01+DQB1*06:04	0.0001
A*02:01+A*25:01^C*06:02+C*07:01^B*08:01+B*35:02^DRB1*03:01+DRB1*11:04^DQB1*02:01+DQB1*03:01	0.0001
A*01:01+A*01:01^C*07:01+C*12:02^B*08:01+B*52:01^DRB1*03:01+DRB1*15:02^DQB1*02:01+DQB1*06:01	0.0001
A*01:01+A*68:02^C*04:01+C*08:02^B*14:02+B*35:02^DRB1*01:02+DRB1*15:02^DQB1*05:01+DQB1*06:01	0.0001
A*02:01+A*02:01^C*14:02+C*17:01^B*41:01+B*51:01^DRB1*07:01+DRB1*13:01^DQB1*02:01+DQB1*06:03	0.0001
A*23:01+A*24:02^C*02:02+C*07:01^B*40:02+B*49:01^DRB1*11:04+DRB1*16:01^DQB1*03:01+DQB1*05:02	0.0001
A*02:01+A*02:01^C*01:02+C*04:01^B*35:03+B*51:01^DRB1*03:01+DRB1*12:01^DQB1*02:01+DQB1*03:01	0.0001
A*29:01+A*68:01^C*06:02+C*12:03^B*37:01+B*38:01^DRB1*04:02+DRB1*08:01^DQB1*03:02+DQB1*04:02	0.0001
A*01:01+A*02:01^C*04:01+C*04:01^B*35:02+B*35:02^DRB1*01:02+DRB1*11:04^DQB1*05:01+DQB1*06:03	0.0001
A*02:01+A*03:01^C*04:01+C*05:01^B*18:01+B*35:01^DRB1*01:01+DRB1*03:01^DQB1*02:01+DQB1*05:01	0.0001
A*02:01+A*30:01^C*06:02+C*14:02^B*13:02+B*15:16^DRB1*04:04+DRB1*07:01^DQB1*02:01+DQB1*03:04	0.0001
A*11:01+A*30:02^C*06:02+C*17:01^B*41:02+B*57:01^DRB1*07:01+DRB1*11:01^DQB1*03:01+DQB1*03:03	0.0001
A*01:01+A*30:01^C*06:02+C*08:02^B*13:02+B*14:02^DRB1*01:02+DRB1*13:02^DQB1*05:01+DQB1*06:09	0.0001
A*02:01+A*11:01^C*03:04+C*12:02^B*15:01+B*52:01^DRB1*04:01+DRB1*15:02^DQB1*03:02+DQB1*06:01	0.0001
A*11:01+A*33:01^C*05:01+C*08:02^B*14:02+B*44:02^DRB1*01:02+DRB1*04:01^DQB1*03:01+DQB1*05:01	0.0001
A*02:05+A*66:01^C*06:02+C*17:01^B*13:02+B*41:02^DRB1*07:01+DRB1*11:01^DQB1*02:01+DQB1*03:01	0.0001
A*23:01+A*30:02^C*04:01+C*05:01^B*18:01+B*44:03^DRB1*07:01+DRB1*07:01^DQB1*02:01+DQB1*03:03	0.0001
A*11:01+A*24:02^C*04:01+C*04:01^B*35:01+B*35:02^DRB1*01:03+DRB1*11:04^DQB1*03:01+DQB1*05:01	0.0001
A*26:01+A*68:01^C*07:01+C*15:02^B*08:01+B*51:01^DRB1*03:01+DRB1*13:01^DQB1*02:01+DQB1*06:03	0.0001
A*01:01+A*02:01^C*04:01+C*15:02^B*35:02+B*51:01^DRB1*11:01+DRB1*11:04^DQB1*03:01+DQB1*06:03	0.0001
A*24:02+A*68:02^C*07:01+C*08:02^B*08:01+B*14:02^DRB1*01:02+DRB1*03:01^DQB1*02:01+DQB1*05:01	0.0001
A*01:01+A*03:01^C*07:01+C*07:01^B*08:01+B*15:17^DRB1*04:08+DRB1*13:02^DQB1*03:04+DQB1*06:04	0.0001
A*26:01+A*26:01^C*06:02+C*12:03^B*13:02+B*38:01^DRB1*11:04+DRB1*13:02^DQB1*03:01+DQB1*06:09	0.0001
A*03:01+A*31:01^C*07:01+C*07:02^B*07:02+B*41:01^DRB1*13:05+DRB1*15:01^DQB1*03:01+DQB1*06:02	0.0001
A*01:01+A*11:01^C*06:02+C*06:02^B*57:01+B*57:01^DRB1*04:02+DRB1*13:02^DQB1*03:02+DQB1*06:04	0.0001
A*25:01+A*26:01^C*04:01+C*12:03^B*18:01+B*35:02^DRB1*07:01+DRB1*11:04^DQB1*02:01+DQB1*06:03	0.0001
A*03:01+A*30:01^C*06:02+C*07:01^B*13:02+B*18:01^DRB1*07:01+DRB1*12:01^DQB1*02:01+DQB1*03:01	0.0001
A*03:01+A*69:01^C*01:02+C*12:03^B*38:01+B*55:01^DRB1*13:02+DRB1*13:02^DQB1*06:03+DQB1*06:09	0.0001
A*02:01+A*30:02^C*04:01+C*05:01^B*18:01+B*44:03^DRB1*03:01+DRB1*10:01^DQB1*02:01+DQB1*05:01	0.0001
A*24:02+A*30:02^C*12:03+C*16:04^B*38:01+B*44:02^DRB1*04:02+DRB1*04:08^DQB1*03:02+DQB1*03:04	0.0001
A*01:01+A*33:03^C*07:01+C*16:04^B*44:02+B*49:01^DRB1*11:01+DRB1*11:01^DQB1*03:01+DQB1*03:01	0.0001
A*02:01+A*03:01^C*04:01+C*08:02^B*14:02+B*35:01^DRB1*01:02+DRB1*04:02^DQB1*03:02+DQB1*05:01	0.0001
A*02:01+A*68:01^C*01:02+C*16:01^B*44:03+B*56:01^DRB1*01:01+DRB1*07:01^DQB1*02:01+DQB1*05:01	0.0001
A*02:01+A*24:02^C*07:02+C*12:03^B*38:01+B*39:01^DRB1*03:01+DRB1*14:01^DQB1*02:01+DQB1*05:03	0.0001
A*23:01+A*29:02^C*07:01+C*08:02^B*14:02+B*49:01^DRB1*07:01+DRB1*07:01^DQB1*02:01+DQB1*02:01	0.0001
A*03:01+A*31:01^C*01:02+C*04:01^B*51:01+B*51:01^DRB1*01:01+DRB1*01:01^DQB1*05:01+DQB1*05:01	0.0001
A*26:01+A*69:01^C*01:02+C*04:01^B*35:01+B*55:01^DRB1*04:02+DRB1*11:01^DQB1*03:01+DQB1*03:02	0.0001
A*02:01+A*02:01^C*07:02+C*08:02^B*07:02+B*14:02^DRB1*01:02+DRB1*07:01^DQB1*02:01+DQB1*05:01	0.0001
A*02:01+A*02:05^C*07:01+C*12:03^B*08:01+B*38:01^DRB1*03:01+DRB1*03:01^DQB1*02:01+DQB1*03:02	0.0001
A*24:02+A*68:02^C*06:02+C*08:02^B*14:02+B*57:01^DRB1*01:02+DRB1*13:01^DQB1*05:01+DQB1*06:03	0.0001
A*01:01+A*25:01^C*07:02+C*12:03^B*07:02+B*18:01^DRB1*01:01+DRB1*07:01^DQB1*02:01+DQB1*05:01	0.0001
A*11:01+A*11:01^C*04:01+C*16:01^B*35:01+B*44:03^DRB1*01:03+DRB1*07:01^DQB1*02:01+DQB1*05:01	0.0001
A*02:01+A*26:01^C*04:01+C*12:03^B*15:01+B*38:01^DRB1*09:01+DRB1*12:01^DQB1*03:01+DQB1*03:03	0.0001
A*02:01+A*02:01^C*02:02+C*15:05^B*07:05+B*27:02^DRB1*04:05+DRB1*16:01^DQB1*03:02+DQB1*05:02	0.0001
A*02:01+A*30:02^C*06:02+C*08:02^B*14:02+B*50:01^DRB1*01:02+DRB1*11:04^DQB1*03:01+DQB1*05:01	0.0001
A*23:01+A*68:01^C*07:01+C*07:04^B*44:02+B*49:01^DRB1*01:01+DRB1*11:01^DQB1*03:01+DQB1*05:01	0.0001
A*03:01+A*26:08^C*04:01+C*04:01^B*27:05+B*35:02^DRB1*03:01+DRB1*11:04^DQB1*02:01+DQB1*03:01	0.0001
A*24:03+A*26:01^C*01:02+C*06:02^B*50:01+B*56:01^DRB1*01:01+DRB1*07:01^DQB1*02:01+DQB1*05:01	0.0001
A*03:02+A*29:02^C*04:01+C*16:01^B*35:08+B*44:03^DRB1*04:03+DRB1*07:01^DQB1*02:01+DQB1*03:02	0.0001
A*01:01+A*26:01^C*07:01+C*12:03^B*38:09+B*58:01^DRB1*04:02+DRB1*07:01^DQB1*02:01+DQB1*03:02	0.0001
A*01:01+A*25:01^C*04:01+C*12:02^B*35:02+B*52:01^DRB1*11:04+DRB1*11:04^DQB1*03:01+DQB1*06:03	0.0001
A*11:01+A*31:01^C*03:04+C*04:01^B*40:01+B*44:03^DRB1*01:01+DRB1*04:04^DQB1*03:02+DQB1*05:01	0.0001
A*26:01+A*26:01^C*04:01+C*08:02^B*14:02+B*53:01^DRB1*01:02+DRB1*11:04^DQB1*03:01+DQB1*05:01	0.0001
A*02:01+A*02:05^C*04:01+C*07:01^B*15:01+B*58:01^DRB1*01:01+DRB1*13:02^DQB1*05:01+DQB1*06:09	0.0001
A*24:02+A*29:02^C*03:03+C*07:04^B*15:18+B*35:08^DRB1*01:01+DRB1*04:03^DQB1*03:02+DQB1*05:01	0.0001
A*03:01+A*31:01^C*08:02+C*12:03^B*14:02+B*38:01^DRB1*04:02+DRB1*07:01^DQB1*02:01+DQB1*02:01	0.0001
A*23:01+A*26:01^C*03:04+C*06:02^B*40:01+B*50:01^DRB1*03:01+DRB1*12:01^DQB1*02:01+DQB1*03:01	0.0001
A*11:01+A*29:02^C*08:02+C*12:03^B*14:02+B*38:01^DRB1*04:02+DRB1*07:01^DQB1*02:01+DQB1*03:02	0.0001
A*02:01+A*66:01^C*06:02+C*15:02^B*13:02+B*27:07^DRB1*07:01+DRB1*11:04^DQB1*02:01+DQB1*03:01	0.0001
A*02:01+A*03:01^C*07:04+C*12:03^B*38:01+B*44:02^DRB1*11:04+DRB1*13:01^DQB1*03:01+DQB1*06:03	0.0001
A*01:01+A*68:02^C*08:02+C*12:03^B*14:02+B*38:01^DRB1*01:02+DRB1*13:01^DQB1*05:01+DQB1*06:03	0.0001
A*01:01+A*11:01^C*06:02+C*07:01^B*08:01+B*37:01^DRB1*03:01+DRB1*11:03^DQB1*02:01+DQB1*03:01	0.0001
A*01:01+A*23:01^C*06:02+C*17:01^B*37:01+B*41:02^DRB1*11:04+DRB1*15:01^DQB1*03:01+DQB1*06:02	0.0001
A*02:05+A*30:02^C*07:01+C*17:01^B*41:01+B*49:01^DRB1*07:01+DRB1*14:06^DQB1*02:01+DQB1*03:01	0.0001
A*03:01+A*32:01^C*02:02+C*12:03^B*38:01+B*40:02^DRB1*13:01+DRB1*13:02^DQB1*06:03+DQB1*06:04	0.0001
A*26:01+A*29:02^C*12:03+C*16:01^B*38:01+B*44:03^DRB1*01:01+DRB1*07:01^DQB1*02:01+DQB1*05:01	0.0001
A*01:01+A*02:01^C*06:02+C*08:02^B*14:02+B*57:01^DRB1*01:02+DRB1*13:01^DQB1*05:01+DQB1*06:03	0.0001
A*02:01+A*25:01^C*07:02+C*12:03^B*07:02+B*18:01^DRB1*07:01+DRB1*11:04^DQB1*02:01+DQB1*03:01	0.0001
A*02:01+A*33:03^C*02:02+C*16:02^B*44:03+B*51:08^DRB1*01:02+DRB1*10:01^DQB1*05:01+DQB1*05:01	0.0001
A*01:01+A*23:01^C*05:01+C*07:01^B*44:02+B*49:01^DRB1*03:01+DRB1*11:04^DQB1*02:01+DQB1*03:01	0.0001
A*01:01+A*68:02^C*08:02+C*12:03^B*14:02+B*38:01^DRB1*01:02+DRB1*11:01^DQB1*03:01+DQB1*05:01	0.0001
A*01:01+A*24:02^C*04:01+C*06:02^B*35:02+B*57:01^DRB1*11:04+DRB1*11:04^DQB1*03:01+DQB1*03:01	0.0001
A*11:01+A*30:02^C*05:01+C*06:02^B*18:01+B*50:01^DRB1*03:01+DRB1*07:01^DQB1*02:01+DQB1*02:01	0.0001
A*30:01+A*33:01^C*06:02+C*08:02^B*13:02+B*14:02^DRB1*01:02+DRB1*13:02^DQB1*05:01+DQB1*06:09	0.0001
A*11:01+A*25:01^C*03:03+C*14:02^B*15:01+B*51:01^DRB1*12:02+DRB1*13:01^DQB1*03:01+DQB1*06:03	0.0001
A*03:02+A*29:01^C*06:02+C*08:02^B*14:02+B*57:01^DRB1*01:02+DRB1*13:05^DQB1*03:01+DQB1*05:01	0.0001
A*02:01+A*32:01^C*04:01+C*06:02^B*13:02+B*44:03^DRB1*07:01+DRB1*11:03^DQB1*02:01+DQB1*03:01	0.0001
A*01:01+A*24:02^C*04:01+C*12:03^B*35:02+B*39:01^DRB1*11:04+DRB1*15:01^DQB1*05:02+DQB1*06:03	0.0001
A*01:01+A*29:01^C*04:01+C*12:03^B*35:02+B*38:01^DRB1*04:02+DRB1*11:04^DQB1*03:02+DQB1*06:03	0.0001
A*01:01+A*33:01^C*07:01+C*08:02^B*08:01+B*14:02^DRB1*01:02+DRB1*15:01^DQB1*05:01+DQB1*06:02	0.0001
A*02:05+A*03:02^C*07:01+C*12:03^B*39:01+B*41:01^DRB1*07:01+DRB1*11:01^DQB1*02:01+DQB1*03:01	0.0001
A*24:02+A*26:01^C*01:02+C*04:01^B*35:01+B*56:01^DRB1*11:04+DRB1*16:02^DQB1*03:01+DQB1*05:02	0.0001
A*02:01+A*02:05^C*05:01+C*08:02^B*14:02+B*44:02^DRB1*01:02+DRB1*04:03^DQB1*03:04+DQB1*05:01	0.0001
A*02:01+A*66:01^C*07:04+C*17:01^B*15:29+B*41:02^DRB1*13:03+DRB1*15:01^DQB1*03:01+DQB1*06:02	0.0001
A*02:01+A*24:02^C*05:01+C*12:03^B*18:01+B*44:02^DRB1*04:01+DRB1*15:01^DQB1*03:01+DQB1*06:02	0.0001
A*01:01+A*03:01^C*03:03+C*12:03^B*38:01+B*55:01^DRB1*13:01+DRB1*16:01^DQB1*05:02+DQB1*06:03	0.0001
A*02:05+A*24:02^C*04:01+C*15:02^B*27:07+B*35:02^DRB1*11:04+DRB1*11:04^DQB1*03:01+DQB1*03:01	0.0001
A*01:01+A*02:01^C*07:01+C*15:02^B*51:01+B*58:01^DRB1*04:01+DRB1*07:01^DQB1*02:01+DQB1*03:01	0.0001
A*11:01+A*23:01^C*04:01+C*12:03^B*35:01+B*44:03^DRB1*04:08+DRB1*07:01^DQB1*02:01+DQB1*03:01	0.0001
A*01:01+A*02:01^C*02:02+C*06:02^B*13:02+B*40:02^DRB1*11:01+DRB1*11:04^DQB1*03:01+DQB1*03:01	0.0001
A*02:01+A*29:01^C*02:02+C*15:05^B*07:05+B*40:02^DRB1*04:02+DRB1*10:01^DQB1*03:02+DQB1*05:01	0.0001
A*25:01+A*68:02^C*04:01+C*12:03^B*38:01+B*53:01^DRB1*01:02+DRB1*04:02^DQB1*03:02+DQB1*05:01	0.0001
A*30:01+A*68:02^C*05:01+C*06:02^B*13:02+B*18:01^DRB1*03:01+DRB1*07:01^DQB1*02:01+DQB1*02:01	0.0001
A*02:01+A*33:03^C*03:02+C*12:03^B*38:01+B*58:01^DRB1*04:03+DRB1*13:01^DQB1*03:02+DQB1*06:03	0.0001
A*29:02+A*31:01^C*04:01+C*08:02^B*14:02+B*35:02^DRB1*01:02+DRB1*04:03^DQB1*03:05+DQB1*05:01	0.0001
A*11:01+A*25:01^C*12:02+C*12:03^B*18:01+B*52:01^DRB1*07:01+DRB1*13:02^DQB1*02:01+DQB1*06:09	0.0001
A*32:01+A*68:02^C*08:02+C*15:02^B*14:02+B*27:07^DRB1*01:02+DRB1*11:04^DQB1*03:01+DQB1*05:01	0.0001
A*02:01+A*02:02^C*07:02+C*17:01^B*39:06+B*41:01^DRB1*04:05+DRB1*08:01^DQB1*02:01+DQB1*04:02	0.0001
A*11:01+A*25:01^C*03:04+C*12:03^B*38:01+B*40:01^DRB1*04:02+DRB1*13:02^DQB1*03:02+DQB1*06:04	0.0001
A*02:30+A*31:01^C*12:03+C*12:03^B*38:01+B*38:01^DRB1*11:04+DRB1*13:01^DQB1*03:01+DQB1*06:03	0.0001
A*02:01+A*29:02^C*08:02+C*08:02^B*14:02+B*14:02^DRB1*01:02+DRB1*07:01^DQB1*02:01+DQB1*05:01	0.0001
A*23:01+A*31:01^C*01:02+C*03:04^B*40:01+B*55:01^DRB1*04:04+DRB1*11:04^DQB1*03:02+DQB1*05:03	0.0001
A*03:01+A*24:02^C*06:02+C*08:02^B*14:02+B*50:01^DRB1*01:02+DRB1*11:04^DQB1*03:01+DQB1*05:01	0.0001
A*02:01+A*66:01^C*04:01+C*17:01^B*35:03+B*41:02^DRB1*12:01+DRB1*13:03^DQB1*03:01+DQB1*03:01	0.0001
A*01:01+A*24:02^C*01:02+C*17:01^B*41:02+B*55:01^DRB1*01:02+DRB1*13:03^DQB1*03:01+DQB1*05:01	0.0001
A*01:01+A*11:01^C*04:01+C*12:03^B*35:02+B*35:03^DRB1*04:08+DRB1*11:04^DQB1*03:04+DQB1*06:03	0.0001
A*01:01+A*01:03^C*06:02+C*15:05^B*57:01+B*73:01^DRB1*13:05+DRB1*15:01^DQB1*03:01+DQB1*05:02	0.0001
A*01:01+A*33:01^C*05:01+C*08:02^B*14:02+B*44:02^DRB1*11:01+DRB1*13:01^DQB1*03:01+DQB1*06:03	0.0001
A*23:01+A*29:02^C*07:01+C*16:01^B*44:03+B*49:01^DRB1*04:04+DRB1*11:04^DQB1*03:01+DQB1*03:02	0.0001
A*03:01+A*33:03^C*07:01+C*08:02^B*14:02+B*49:01^DRB1*01:02+DRB1*11:04^DQB1*03:01+DQB1*05:01	0.0001
A*02:01+A*11:01^C*02:02+C*05:01^B*27:05+B*44:02^DRB1*01:01+DRB1*04:01^DQB1*03:01+DQB1*05:01	0.0001
A*23:01+A*26:01^C*12:03+C*17:01^B*38:01+B*41:02^DRB1*11:01+DRB1*11:01^DQB1*03:01+DQB1*03:01	0.0001
A*11:01+A*11:01^C*03:03+C*12:03^B*35:03+B*55:01^DRB1*04:08+DRB1*14:01^DQB1*03:04+DQB1*05:03	0.0001
A*02:01+A*11:01^C*04:01+C*07:02^B*07:02+B*35:01^DRB1*04:02+DRB1*15:01^DQB1*03:02+DQB1*06:02	0.0001
A*03:01+A*11:01^C*08:02+C*16:01^B*14:02+B*44:03^DRB1*01:02+DRB1*07:01^DQB1*02:01+DQB1*05:01	0.0001
A*01:01+A*66:01^C*06:02+C*12:03^B*38:01+B*57:01^DRB1*11:01+DRB1*12:01^DQB1*03:01+DQB1*03:01	0.0001
A*02:01+A*23:01^C*04:01+C*06:02^B*44:03+B*50:01^DRB1*03:01+DRB1*10:01^DQB1*02:01+DQB1*05:01	0.0001
A*03:01+A*32:01^C*04:01+C*07:01^B*15:17+B*35:01^DRB1*04:02+DRB1*07:01^DQB1*03:02+DQB1*03:03	0.0001
A*02:01+A*11:01^C*07:01+C*12:02^B*08:01+B*52:01^DRB1*03:01+DRB1*15:02^DQB1*02:01+DQB1*06:01	0.0001
A*02:01+A*30:01^C*04:01+C*06:02^B*13:02+B*35:02^DRB1*07:01+DRB1*11:04^DQB1*02:01+DQB1*03:01	0.0001
A*24:02+A*30:02^C*08:02+C*12:03^B*14:02+B*38:01^DRB1*04:02+DRB1*07:01^DQB1*02:01+DQB1*03:02	0.0001
A*24:02+A*32:01^C*04:01+C*04:01^B*35:01+B*35:01^DRB1*08:01+DRB1*13:05^DQB1*03:01+DQB1*04:02	0.0001
A*25:01+A*30:02^C*03:03+C*05:01^B*15:01+B*18:01^DRB1*01:01+DRB1*03:01^DQB1*02:01+DQB1*05:01	0.0001
A*03:01+A*03:01^C*15:02+C*16:01^B*40:02+B*44:03^DRB1*07:01+DRB1*11:04^DQB1*02:01+DQB1*03:01	0.0001
A*01:01+A*32:01^C*04:01+C*04:01^B*35:02+B*44:03^DRB1*01:02+DRB1*07:01^DQB1*03:03+DQB1*05:01	0.0001
A*01:01+A*26:01^C*04:01+C*06:02^B*35:01+B*37:01^DRB1*04:02+DRB1*10:01^DQB1*03:02+DQB1*05:01	0.0001
A*01:01+A*01:01^C*04:01+C*06:02^B*35:02+B*57:01^DRB1*07:01+DRB1*08:01^DQB1*02:01+DQB1*04:02	0.0001
A*26:01+A*32:01^C*01:02+C*12:03^B*27:05+B*38:01^DRB1*04:02+DRB1*08:01^DQB1*03:02+DQB1*04:02	0.0001
A*02:01+A*29:02^C*01:02+C*08:02^B*14:02+B*51:01^DRB1*07:01+DRB1*13:01^DQB1*02:01+DQB1*03:03	0.0001
A*02:01+A*26:01^C*07:02+C*07:02^B*07:02+B*07:02^DRB1*11:04+DRB1*15:01^DQB1*03:01+DQB1*06:02	0.0001
A*03:01+A*30:01^C*01:02+C*06:02^B*13:02+B*51:01^DRB1*07:01+DRB1*07:01^DQB1*02:01+DQB1*02:01	0.0001
A*03:01+A*31:01^C*04:01+C*17:01^B*35:02+B*41:01^DRB1*04:03+DRB1*04:04^DQB1*03:05+DQB1*04:02	0.0001
A*03:01+A*03:01^C*06:02+C*12:03^B*13:02+B*38:01^DRB1*07:01+DRB1*13:01^DQB1*02:01+DQB1*06:03	0.0001
A*24:02+A*24:02^C*02:02+C*02:02^B*15:03+B*44:02^DRB1*03:01+DRB1*07:01^DQB1*02:01+DQB1*02:01	0.0001
A*32:01+A*69:01^C*01:02+C*04:01^B*44:03+B*55:01^DRB1*01:02+DRB1*11:01^DQB1*03:01+DQB1*05:01	0.0001
A*01:01+A*02:01^C*07:01+C*12:03^B*07:02+B*08:01^DRB1*01:01+DRB1*03:01^DQB1*02:01+DQB1*05:01	0.0001
A*01:01+A*33:01^C*04:01+C*08:02^B*14:02+B*35:02^DRB1*01:02+DRB1*01:02^DQB1*05:01+DQB1*05:01	0.0001
A*02:01+A*24:02^C*07:02+C*12:03^B*07:02+B*38:01^DRB1*07:01+DRB1*14:01^DQB1*02:01+DQB1*05:03	0.0001
A*25:01+A*26:01^C*07:02+C*12:03^B*08:01+B*18:01^DRB1*12:01+DRB1*15:01^DQB1*03:01+DQB1*06:02	0.0001
A*03:01+A*26:01^C*07:01+C*12:03^B*18:01+B*38:01^DRB1*04:02+DRB1*16:01^DQB1*03:02+DQB1*05:02	0.0001
A*11:01+A*69:01^C*01:02+C*07:02^B*07:02+B*55:01^DRB1*11:01+DRB1*15:01^DQB1*03:01+DQB1*06:02	0.0001
A*01:01+A*02:01^C*03:04+C*06:02^B*13:02+B*40:01^DRB1*01:01+DRB1*07:01^DQB1*02:01+DQB1*05:01	0.0001
A*24:02+A*31:01^C*01:02+C*12:03^B*18:01+B*55:01^DRB1*11:01+DRB1*13:03^DQB1*03:01+DQB1*03:01	0.0001
A*02:01+A*69:01^C*01:02+C*15:05^B*07:05+B*55:01^DRB1*04:05+DRB1*11:01^DQB1*03:01+DQB1*03:02	0.0001
A*02:01+A*24:02^C*07:01+C*07:01^B*08:01+B*15:17^DRB1*03:01+DRB1*13:02^DQB1*02:01+DQB1*06:04	0.0001
A*02:01+A*11:01^C*04:01+C*06:02^B*13:02+B*35:03^DRB1*07:01+DRB1*13:01^DQB1*02:01+DQB1*06:03	0.0001
A*02:01+A*32:01^C*04:01+C*12:02^B*35:02+B*52:01^DRB1*11:04+DRB1*11:04^DQB1*03:01+DQB1*03:01	0.0001
A*24:02+A*29:01^C*02:02+C*16:01^B*15:03+B*44:03^DRB1*03:01+DRB1*07:01^DQB1*02:01+DQB1*02:01	0.0001
A*03:01+A*33:01^C*08:02+C*17:01^B*14:02+B*41:01^DRB1*04:04+DRB1*13:01^DQB1*04:02+DQB1*06:03	0.0001
A*01:01+A*31:01^C*03:04+C*07:01^B*40:01+B*58:01^DRB1*04:04+DRB1*13:02^DQB1*03:02+DQB1*06:09	0.0001
A*02:01+A*24:02^C*05:01+C*08:02^B*14:02+B*44:02^DRB1*01:02+DRB1*11:04^DQB1*03:01+DQB1*05:01	0.0001
A*01:01+A*02:01^C*04:01+C*07:01^B*18:01+B*35:02^DRB1*11:04+DRB1*15:02^DQB1*06:01+DQB1*06:03	0.0001
A*03:01+A*68:02^C*06:02+C*08:02^B*14:02+B*37:01^DRB1*01:02+DRB1*11:04^DQB1*03:01+DQB1*05:01	0.0001
A*01:01+A*24:02^C*04:01+C*16:04^B*35:08+B*44:02^DRB1*11:01+DRB1*11:04^DQB1*03:01+DQB1*03:01	0.0001
A*02:01+A*29:02^C*04:01+C*06:02^B*35:01+B*50:01^DRB1*13:01+DRB1*14:01^DQB1*05:03+DQB1*06:03	0.0001
A*01:01+A*01:01^C*07:01+C*07:01^B*58:01+B*58:01^DRB1*07:01+DRB1*07:01^DQB1*02:01+DQB1*02:01	0.0001
A*26:01+A*32:01^C*03:03+C*04:01^B*35:02+B*55:01^DRB1*04:03+DRB1*11:04^DQB1*03:01+DQB1*03:05	0.0001
A*24:02+A*26:01^C*12:02+C*12:03^B*38:01+B*52:01^DRB1*11:04+DRB1*15:02^DQB1*03:01+DQB1*06:01	0.0001
A*11:01+A*32:01^C*07:02+C*08:02^B*07:02+B*14:01^DRB1*07:01+DRB1*15:01^DQB1*02:01+DQB1*06:02	0.0001
A*02:06+A*03:01^C*04:01+C*08:03^B*35:03+B*48:01^DRB1*04:03+DRB1*13:02^DQB1*03:04+DQB1*06:04	0.0001
A*29:01+A*66:01^C*04:01+C*12:03^B*35:02+B*38:01^DRB1*11:01+DRB1*11:04^DQB1*03:01+DQB1*03:01	0.0001
A*29:02+A*31:01^C*06:02+C*12:03^B*37:01+B*38:01^DRB1*11:01+DRB1*11:01^DQB1*03:01+DQB1*03:01	0.0001
A*02:01+A*24:02^C*08:02+C*12:03^B*14:02+B*18:01^DRB1*01:02+DRB1*11:04^DQB1*03:01+DQB1*05:01	0.0001
A*02:01+A*31:01^C*06:02+C*14:02^B*50:01+B*51:01^DRB1*07:01+DRB1*07:01^DQB1*02:01+DQB1*02:01	0.0001
A*01:01+A*24:02^C*06:02+C*12:03^B*38:01+B*57:01^DRB1*11:04+DRB1*12:01^DQB1*03:01+DQB1*03:01	0.0001
A*02:01+A*68:01^C*07:02+C*16:01^B*07:02+B*44:03^DRB1*07:01+DRB1*11:04^DQB1*02:01+DQB1*03:01	0.0001
A*01:01+A*02:01^C*03:04+C*14:02^B*15:01+B*51:01^DRB1*03:01+DRB1*13:01^DQB1*02:01+DQB1*06:03	0.0001
A*23:01+A*24:02^C*06:02+C*17:01^B*13:02+B*41:02^DRB1*07:01+DRB1*11:04^DQB1*02:01+DQB1*03:01	0.0001
A*03:01+A*33:03^C*06:02+C*12:03^B*13:02+B*18:01^DRB1*07:01+DRB1*11:04^DQB1*02:01+DQB1*03:01	0.0001
A*01:01+A*31:01^C*07:01+C*12:03^B*08:01+B*38:01^DRB1*03:01+DRB1*11:04^DQB1*02:01+DQB1*03:01	0.0001
A*02:01+A*24:02^C*03:03+C*05:01^B*15:01+B*44:02^DRB1*11:04+DRB1*13:01^DQB1*03:01+DQB1*06:03	0.0001
A*24:02+A*24:02^C*02:02+C*14:02^B*27:05+B*51:07^DRB1*04:07+DRB1*11:01^DQB1*03:01+DQB1*03:01	0.0001
A*01:01+A*03:01^C*02:02+C*06:02^B*44:05+B*57:01^DRB1*11:04+DRB1*13:05^DQB1*03:01+DQB1*03:01	0.0001
A*01:01+A*03:01^C*04:01+C*07:01^B*18:01+B*35:02^DRB1*11:04+DRB1*13:01^DQB1*03:01+DQB1*06:03	0.0001
A*02:01+A*33:01^C*04:01+C*08:02^B*14:02+B*35:01^DRB1*01:01+DRB1*01:02^DQB1*05:01+DQB1*05:01	0.0001
A*01:01+A*29:01^C*07:01+C*07:01^B*08:01+B*51:01^DRB1*03:01+DRB1*13:01^DQB1*02:01+DQB1*06:03	0.0001
A*03:01+A*24:02^C*02:02+C*05:01^B*44:02+B*44:05^DRB1*04:01+DRB1*11:03^DQB1*03:01+DQB1*03:01	0.0001
A*02:01+A*31:01^C*04:01+C*04:01^B*35:01+B*35:02^DRB1*01:01+DRB1*04:03^DQB1*03:05+DQB1*05:01	0.0001
A*01:01+A*68:02^C*08:02+C*17:01^B*14:02+B*41:01^DRB1*01:02+DRB1*10:01^DQB1*05:01+DQB1*05:01	0.0001
A*01:01+A*32:01^C*04:01+C*15:02^B*27:07+B*35:02^DRB1*04:02+DRB1*11:04^DQB1*03:02+DQB1*06:03	0.0001
A*01:01+A*11:01^C*04:01+C*06:02^B*49:01+B*53:01^DRB1*11:01+DRB1*13:02^DQB1*03:01+DQB1*06:09	0.0001
A*02:01+A*26:01^C*04:01+C*05:01^B*35:01+B*44:02^DRB1*04:02+DRB1*04:02^DQB1*03:02+DQB1*03:02	0.0001
A*11:01+A*33:01^C*03:04+C*08:02^B*14:02+B*40:01^DRB1*01:02+DRB1*04:04^DQB1*03:02+DQB1*05:01	0.0001
A*02:01+A*33:01^C*04:01+C*12:03^B*35:02+B*39:01^DRB1*11:04+DRB1*15:01^DQB1*06:02+DQB1*06:03	0.0001
A*26:01+A*33:03^C*04:01+C*12:03^B*35:02+B*38:01^DRB1*07:01+DRB1*08:03^DQB1*03:01+DQB1*03:03	0.0001
A*23:01+A*29:02^C*07:01+C*16:01^B*44:03+B*49:01^DRB1*07:01+DRB1*11:04^DQB1*02:01+DQB1*03:01	0.0001
A*01:01+A*26:01^C*01:02+C*07:02^B*27:05+B*35:01^DRB1*01:01+DRB1*01:01^DQB1*05:01+DQB1*05:01	0.0001
A*02:01+A*11:01^C*12:02+C*17:01^B*41:01+B*52:01^DRB1*07:01+DRB1*13:02^DQB1*03:03+DQB1*06:09	0.0001
A*03:01+A*24:02^C*04:01+C*12:03^B*35:08+B*38:01^DRB1*14:01+DRB1*16:07^DQB1*05:02+DQB1*05:03	0.0001
A*01:01+A*24:02^C*06:02+C*15:05^B*07:05+B*13:02^DRB1*07:01+DRB1*11:04^DQB1*02:01+DQB1*03:01	0.0001
A*25:01+A*66:01^C*12:03+C*17:01^B*38:01+B*41:02^DRB1*04:02+DRB1*11:01^DQB1*03:01+DQB1*03:02	0.0001
A*03:01+A*32:01^C*01:02+C*17:01^B*27:05+B*41:01^DRB1*03:01+DRB1*07:01^DQB1*02:01+DQB1*02:01	0.0001
A*03:01+A*11:01^C*05:01+C*08:02^B*14:02+B*44:02^DRB1*01:02+DRB1*04:01^DQB1*03:01+DQB1*05:01	0.0001
A*33:03+A*66:01^C*01:02+C*07:01^B*35:03+B*49:01^DRB1*11:01+DRB1*11:04^DQB1*03:01+DQB1*03:01	0.0001
A*01:01+A*01:01^C*04:01+C*06:02^B*44:03+B*47:01^DRB1*07:01+DRB1*13:02^DQB1*02:01+DQB1*06:04	0.0001
A*33:03+A*68:01^C*01:02+C*03:02^B*56:01+B*58:01^DRB1*03:01+DRB1*15:01^DQB1*02:01+DQB1*06:02	0.0001
A*02:01+A*68:01^C*07:01+C*07:01^B*08:01+B*49:01^DRB1*03:01+DRB1*10:01^DQB1*02:01+DQB1*05:01	0.0001
A*02:01+A*24:02^C*01:02+C*07:02^B*07:02+B*55:01^DRB1*11:04+DRB1*16:01^DQB1*03:01+DQB1*05:02	0.0001
A*33:01+A*33:03^C*08:02+C*12:03^B*14:02+B*38:01^DRB1*04:02+DRB1*04:02^DQB1*03:02+DQB1*03:02	0.0001
A*24:07+A*29:01^C*04:01+C*16:04^B*35:02+B*44:02^DRB1*11:04+DRB1*11:04^DQB1*03:01+DQB1*03:01	0.0001
A*26:01+A*68:02^C*12:03+C*12:03^B*38:01+B*38:01^DRB1*04:02+DRB1*08:03^DQB1*03:01+DQB1*03:02	0.0001
A*02:01+A*32:01^C*04:01+C*12:02^B*35:02+B*52:01^DRB1*15:01+DRB1*15:02^DQB1*06:01+DQB1*06:02	0.0001
A*03:01+A*31:01^C*01:02+C*08:02^B*14:02+B*27:05^DRB1*01:01+DRB1*01:02^DQB1*05:01+DQB1*05:01	0.0001
A*01:01+A*03:01^C*04:01+C*08:02^B*14:02+B*35:02^DRB1*11:04+DRB1*13:02^DQB1*06:03+DQB1*06:04	0.0001
A*11:01+A*25:01^C*12:03+C*16:01^B*18:01+B*44:03^DRB1*07:01+DRB1*13:01^DQB1*02:01+DQB1*06:03	0.0001
A*24:02+A*33:01^C*04:01+C*17:01^B*35:08+B*41:02^DRB1*11:01+DRB1*11:01^DQB1*03:01+DQB1*03:01	0.0001
A*03:02+A*11:01^C*04:01+C*12:02^B*35:08+B*52:01^DRB1*07:01+DRB1*13:05^DQB1*03:01+DQB1*03:03	0.0001
A*01:01+A*02:01^C*04:01+C*15:02^B*44:03+B*51:01^DRB1*07:01+DRB1*10:01^DQB1*02:01+DQB1*05:01	0.0001
A*01:01+A*01:01^C*06:02+C*12:02^B*35:01+B*52:01^DRB1*15:01+DRB1*15:02^DQB1*06:01+DQB1*06:03	0.0001
A*02:01+A*26:01^C*03:04+C*04:01^B*35:01+B*40:01^DRB1*04:02+DRB1*14:01^DQB1*03:02+DQB1*05:03	0.0001
A*02:01+A*30:02^C*07:02+C*12:03^B*38:01+B*39:06^DRB1*04:02+DRB1*08:01^DQB1*03:02+DQB1*04:02	0.0001
A*29:02+A*30:01^C*06:02+C*08:02^B*13:02+B*14:02^DRB1*01:02+DRB1*07:01^DQB1*02:01+DQB1*05:01	0.0001
A*01:01+A*30:01^C*03:04+C*06:02^B*40:01+B*57:01^DRB1*03:01+DRB1*12:01^DQB1*02:01+DQB1*03:01	0.0001
A*02:01+A*26:01^C*04:01+C*12:02^B*35:02+B*52:01^DRB1*01:02+DRB1*04:03^DQB1*03:05+DQB1*05:01	0.0001
A*02:01+A*24:02^C*06:02+C*07:01^B*13:02+B*15:17^DRB1*07:01+DRB1*13:02^DQB1*02:01+DQB1*06:04	0.0001
A*03:01+A*24:02^C*08:02+C*17:01^B*14:02+B*41:01^DRB1*01:02+DRB1*04:04^DQB1*04:02+DQB1*05:01	0.0001
A*29:02+A*32:01^C*04:01+C*08:02^B*14:02+B*58:01^DRB1*01:01+DRB1*03:01^DQB1*02:01+DQB1*05:01	0.0001
A*01:01+A*11:01^C*04:01+C*05:01^B*35:02+B*51:01^DRB1*03:01+DRB1*13:03^DQB1*02:01+DQB1*05:02	0.0001
A*24:02+A*26:01^C*04:01+C*08:02^B*14:02+B*35:01^DRB1*01:02+DRB1*13:02^DQB1*05:01+DQB1*06:09	0.0001
A*01:01+A*24:02^C*06:02+C*08:02^B*14:02+B*57:01^DRB1*11:04+DRB1*13:03^DQB1*03:01+DQB1*03:01	0.0001
A*02:01+A*68:01^C*04:01+C*07:01^B*08:01+B*35:03^DRB1*03:01+DRB1*11:04^DQB1*02:01+DQB1*03:01	0.0001
A*03:02+A*31:01^C*04:01+C*07:01^B*08:01+B*35:02^DRB1*03:01+DRB1*04:03^DQB1*02:01+DQB1*03:05	0.0001
A*11:01+A*31:01^C*07:01+C*07:01^B*15:17+B*41:01^DRB1*13:05+DRB1*16:02^DQB1*03:01+DQB1*05:02	0.0001
A*01:01+A*26:01^C*04:01+C*06:02^B*37:01+B*44:03^DRB1*07:01+DRB1*15:01^DQB1*02:01+DQB1*06:02	0.0001
A*02:01+A*11:01^C*01:02+C*06:02^B*15:01+B*50:01^DRB1*13:01+DRB1*15:01^DQB1*06:02+DQB1*06:03	0.0001
A*02:01+A*31:20^C*06:02+C*08:02^B*13:02+B*14:02^DRB1*01:02+DRB1*12:01^DQB1*03:01+DQB1*05:01	0.0001
A*24:03+A*68:02^C*08:02+C*12:03^B*14:02+B*38:01^DRB1*01:02+DRB1*07:01^DQB1*02:01+DQB1*05:01	0.0001
A*26:01+A*29:02^C*07:01+C*12:03^B*38:01+B*58:01^DRB1*04:02+DRB1*04:04^DQB1*02:01+DQB1*03:02	0.0001
A*02:06+A*24:02^C*08:03+C*12:03^B*38:01+B*48:01^DRB1*04:03+DRB1*14:01^DQB1*03:04+DQB1*05:03	0.0001
A*24:02+A*68:01^C*03:04+C*08:02^B*14:02+B*35:03^DRB1*01:02+DRB1*11:01^DQB1*03:01+DQB1*05:01	0.0001
A*01:01+A*01:01^C*03:04+C*07:01^B*08:01+B*40:01^DRB1*03:01+DRB1*07:01^DQB1*02:01+DQB1*02:01	0.0001
A*03:01+A*66:01^C*15:02+C*17:01^B*41:02+B*51:01^DRB1*03:01+DRB1*04:02^DQB1*02:01+DQB1*03:02	0.0001
A*24:02+A*68:02^C*06:02+C*12:03^B*18:01+B*57:01^DRB1*07:01+DRB1*13:05^DQB1*02:01+DQB1*03:01	0.0001
A*02:01+A*32:01^C*02:02+C*07:01^B*15:01+B*58:01^DRB1*13:02+DRB1*15:01^DQB1*06:02+DQB1*06:09	0.0001
A*30:02+A*33:03^C*07:01+C*07:01^B*08:01+B*49:01^DRB1*01:02+DRB1*10:01^DQB1*05:01+DQB1*05:01	0.0001
A*02:01+A*29:02^C*04:01+C*05:01^B*44:02+B*44:03^DRB1*04:01+DRB1*13:01^DQB1*03:02+DQB1*06:03	0.0001
A*01:01+A*03:01^C*04:01+C*07:02^B*07:02+B*35:02^DRB1*11:04+DRB1*13:01^DQB1*06:03+DQB1*06:03	0.0001
A*11:01+A*24:02^C*04:01+C*05:01^B*35:08+B*44:02^DRB1*04:01+DRB1*04:03^DQB1*03:01+DQB1*03:02	0.0001
A*01:01+A*32:01^C*06:02+C*08:02^B*14:02+B*37:01^DRB1*01:02+DRB1*11:03^DQB1*03:01+DQB1*05:01	0.0001
A*02:01+A*32:01^C*04:01+C*04:01^B*35:01+B*35:02^DRB1*04:02+DRB1*11:04^DQB1*03:01+DQB1*03:02	0.0001
A*03:01+A*26:01^C*07:04+C*12:03^B*38:01+B*44:02^DRB1*12:01+DRB1*13:03^DQB1*03:01+DQB1*03:01	0.0001
A*02:01+A*25:01^C*12:03+C*16:02^B*18:01+B*51:08^DRB1*07:01+DRB1*11:01^DQB1*02:01+DQB1*03:01	0.0001
A*01:01+A*02:05^C*04:01+C*16:02^B*35:08+B*51:01^DRB1*04:03+DRB1*09:01^DQB1*03:02+DQB1*03:03	0.0001
A*24:02+A*30:02^C*04:01+C*06:02^B*35:02+B*50:01^DRB1*07:01+DRB1*11:04^DQB1*02:01+DQB1*03:01	0.0001
A*02:01+A*68:02^C*05:01+C*14:02^B*18:01+B*51:01^DRB1*03:01+DRB1*11:01^DQB1*02:01+DQB1*03:01	0.0001
A*03:02+A*68:01^C*07:01+C*16:01^B*08:01+B*44:03^DRB1*03:01+DRB1*07:01^DQB1*02:01+DQB1*02:01	0.0001
A*03:01+A*66:01^C*06:02+C*17:01^B*41:02+B*47:01^DRB1*07:01+DRB1*11:01^DQB1*02:01+DQB1*03:01	0.0001
A*02:01+A*24:02^C*03:03+C*07:01^B*08:01+B*15:01^DRB1*03:01+DRB1*04:04^DQB1*02:01+DQB1*03:02	0.0001
A*03:01+A*32:01^C*04:01+C*07:02^B*07:02+B*35:02^DRB1*04:03+DRB1*14:01^DQB1*03:05+DQB1*05:03	0.0001
A*02:01+A*03:01^C*07:01+C*07:02^B*07:02+B*58:01^DRB1*01:01+DRB1*10:01^DQB1*05:01+DQB1*05:01	0.0001
A*24:02+A*68:02^C*03:03+C*08:02^B*14:02+B*55:01^DRB1*01:02+DRB1*07:01^DQB1*03:03+DQB1*05:01	0.0001
A*68:02+A*74:01^C*08:02+C*17:01^B*14:02+B*42:01^DRB1*01:02+DRB1*08:04^DQB1*05:01+DQB1*06:02	0.0001
A*01:01+A*30:02^C*02:02+C*04:01^B*37:02+B*44:03^DRB1*07:01+DRB1*11:01^DQB1*02:01+DQB1*03:01	0.0001
A*02:01+A*32:01^C*05:01+C*15:02^B*44:02+B*51:01^DRB1*11:01+DRB1*11:01^DQB1*03:01+DQB1*03:01	0.0001
A*02:05+A*26:01^C*04:01+C*07:01^B*35:02+B*58:01^DRB1*11:01+DRB1*13:01^DQB1*06:03+DQB1*06:09	0.0001
A*01:01+A*23:01^C*04:01+C*15:02^B*35:01+B*35:02^DRB1*11:01+DRB1*15:02^DQB1*03:01+DQB1*06:01	0.0001
A*25:01+A*30:02^C*05:01+C*12:03^B*18:01+B*38:01^DRB1*03:01+DRB1*04:02^DQB1*02:01+DQB1*03:02	0.0001
A*02:01+A*11:01^C*07:01+C*07:01^B*15:17+B*15:17^DRB1*04:03+DRB1*07:01^DQB1*03:03+DQB1*03:05	0.0001
A*29:02+A*29:02^C*08:02+C*16:01^B*14:02+B*44:03^DRB1*07:01+DRB1*07:01^DQB1*02:01+DQB1*02:01	0.0001
A*02:01+A*02:01^C*07:01+C*07:01^B*08:01+B*18:01^DRB1*03:01+DRB1*11:03^DQB1*02:01+DQB1*03:01	0.0001
A*23:01+A*68:01^C*04:01+C*06:02^B*35:01+B*44:03^DRB1*04:03+DRB1*11:04^DQB1*03:01+DQB1*03:05	0.0001
A*01:01+A*24:02^C*04:01+C*06:02^B*35:02+B*57:01^DRB1*11:01+DRB1*11:04^DQB1*03:01+DQB1*03:01	0.0001
A*01:01+A*02:01^C*03:04+C*05:01^B*18:01+B*27:05^DRB1*03:01+DRB1*04:01^DQB1*02:01+DQB1*03:02	0.0001
A*11:01+A*31:01^C*06:02+C*12:03^B*38:01+B*57:01^DRB1*04:02+DRB1*13:02^DQB1*03:02+DQB1*06:04	0.0001
A*01:01+A*03:01^C*04:01+C*17:01^B*35:02+B*41:01^DRB1*11:04+DRB1*13:01^DQB1*03:01+DQB1*06:03	0.0001
A*02:01+A*69:01^C*03:04+C*12:03^B*18:01+B*40:01^DRB1*04:04+DRB1*13:01^DQB1*03:02+DQB1*06:03	0.0001
A*01:01+A*03:01^C*04:01+C*12:02^B*35:02+B*52:01^DRB1*11:04+DRB1*15:02^DQB1*03:01+DQB1*06:01	0.0001
A*31:01+A*69:01^C*01:02+C*04:01^B*35:02+B*55:01^DRB1*04:03+DRB1*13:02^DQB1*03:05+DQB1*06:09	0.0001
A*01:01+A*11:01^C*03:03+C*06:02^B*37:01+B*55:01^DRB1*11:03+DRB1*11:04^DQB1*03:01+DQB1*03:01	0.0001
A*03:01+A*31:01^C*02:02+C*08:02^B*14:02+B*27:05^DRB1*07:01+DRB1*07:01^DQB1*02:01+DQB1*02:01	0.0001
A*02:05+A*11:01^C*07:01+C*12:02^B*41:01+B*52:01^DRB1*08:01+DRB1*13:05^DQB1*03:01+DQB1*04:02	0.0001
A*11:01+A*26:01^C*05:01+C*06:02^B*44:02+B*57:03^DRB1*04:02+DRB1*11:04^DQB1*03:01+DQB1*03:02	0.0001
A*02:01+A*03:01^C*01:02+C*12:03^B*38:01+B*56:01^DRB1*01:01+DRB1*04:02^DQB1*03:02+DQB1*05:01	0.0001
A*26:01+A*26:01^C*02:02+C*12:03^B*27:05+B*38:01^DRB1*01:01+DRB1*13:01^DQB1*05:01+DQB1*06:03	0.0001
A*11:01+A*29:02^C*08:02+C*12:02^B*14:02+B*52:01^DRB1*07:01+DRB1*13:02^DQB1*02:01+DQB1*06:09	0.0001
A*02:01+A*03:01^C*04:01+C*12:03^B*18:01+B*35:02^DRB1*11:04+DRB1*11:04^DQB1*03:01+DQB1*03:01	0.0001
A*01:01+A*11:01^C*06:02+C*08:02^B*14:02+B*57:01^DRB1*01:02+DRB1*13:05^DQB1*03:01+DQB1*05:01	0.0001
A*25:01+A*29:01^C*02:02+C*15:05^B*07:05+B*51:01^DRB1*11:01+DRB1*13:02^DQB1*03:01+DQB1*06:04	0.0001
A*03:01+A*33:01^C*07:01+C*08:02^B*14:02+B*15:17^DRB1*01:02+DRB1*13:02^DQB1*05:01+DQB1*06:09	0.0001
A*24:02+A*68:02^C*05:01+C*06:02^B*13:02+B*18:01^DRB1*07:01+DRB1*13:05^DQB1*02:01+DQB1*03:01	0.0001
A*02:01+A*32:01^C*04:01+C*12:02^B*44:03+B*52:01^DRB1*01:02+DRB1*15:02^DQB1*05:01+DQB1*06:01	0.0001
A*01:01+A*33:03^C*07:01+C*12:03^B*08:01+B*18:01^DRB1*03:01+DRB1*07:01^DQB1*02:01+DQB1*03:03	0.0001
A*31:01+A*66:01^C*02:02+C*12:02^B*27:05+B*52:01^DRB1*04:01+DRB1*11:04^DQB1*03:01+DQB1*03:02	0.0001
A*01:01+A*24:02^C*02:02+C*12:03^B*14:02+B*18:01^DRB1*11:04+DRB1*11:04^DQB1*03:01+DQB1*03:01	0.0001
A*02:01+A*68:01^C*04:01+C*07:04^B*15:18+B*35:03^DRB1*11:03+DRB1*12:01^DQB1*03:01+DQB1*03:01	0.0001
A*01:01+A*02:01^C*08:02+C*12:02^B*14:02+B*52:01^DRB1*01:02+DRB1*15:02^DQB1*05:01+DQB1*06:01	0.0001
A*02:01+A*02:01^C*02:02+C*03:04^B*27:02+B*40:01^DRB1*01:01+DRB1*16:01^DQB1*05:01+DQB1*05:02	0.0001
A*02:01+A*31:01^C*04:01+C*04:01^B*35:02+B*35:03^DRB1*04:03+DRB1*11:04^DQB1*03:05+DQB1*06:03	0.0001
A*02:05+A*11:01^C*16:02+C*17:01^B*41:02+B*51:01^DRB1*09:01+DRB1*13:02^DQB1*03:03+DQB1*06:04	0.0001
A*02:01+A*29:02^C*02:02+C*12:02^B*27:02+B*52:01^DRB1*15:02+DRB1*16:01^DQB1*05:02+DQB1*06:01	0.0001
A*01:01+A*30:01^C*06:02+C*07:01^B*57:01+B*58:01^DRB1*01:02+DRB1*13:05^DQB1*03:01+DQB1*05:01	0.0001
A*24:02+A*29:01^C*15:05+C*17:01^B*07:05+B*41:02^DRB1*10:01+DRB1*11:01^DQB1*03:01+DQB1*05:01	0.0001
A*02:01+A*32:01^C*15:02+C*16:01^B*27:07+B*44:03^DRB1*07:01+DRB1*11:04^DQB1*02:01+DQB1*03:01	0.0001
A*02:01+A*02:01^C*02:02+C*07:02^B*07:02+B*27:02^DRB1*15:01+DRB1*16:01^DQB1*05:02+DQB1*06:02	0.0001
A*11:01+A*26:01^C*04:01+C*12:03^B*35:02+B*38:01^DRB1*04:02+DRB1*11:01^DQB1*03:01+DQB1*03:02	0.0001
A*02:01+A*02:05^C*05:01+C*06:02^B*44:02+B*50:01^DRB1*07:01+DRB1*15:01^DQB1*02:01+DQB1*06:02	0.0001
A*02:01+A*24:02^C*06:02+C*12:03^B*35:03+B*50:01^DRB1*09:01+DRB1*13:01^DQB1*03:03+DQB1*06:03	0.0001
A*01:01+A*26:01^C*12:03+C*16:01^B*38:01+B*45:01^DRB1*04:02+DRB1*13:02^DQB1*03:02+DQB1*06:04	0.0001
A*02:01+A*66:01^C*04:01+C*17:01^B*35:02+B*41:02^DRB1*03:01+DRB1*11:04^DQB1*02:01+DQB1*03:01	0.0001
A*26:01+A*69:01^C*12:03+C*12:03^B*18:01+B*38:01^DRB1*01:02+DRB1*04:02^DQB1*03:02+DQB1*05:01	0.0001
A*24:02+A*68:02^C*05:01+C*15:02^B*18:01+B*27:07^DRB1*03:01+DRB1*11:04^DQB1*02:01+DQB1*03:01	0.0001
A*24:02+A*68:02^C*08:02+C*12:03^B*14:02+B*38:01^DRB1*01:02+DRB1*14:01^DQB1*05:01+DQB1*05:03	0.0001
A*02:01+A*30:02^C*05:01+C*08:02^B*14:02+B*18:01^DRB1*07:01+DRB1*09:01^DQB1*02:01+DQB1*03:03	0.0001
A*02:05+A*30:02^C*05:01+C*06:02^B*13:02+B*18:01^DRB1*03:01+DRB1*07:01^DQB1*02:01+DQB1*02:01	0.0001
A*11:01+A*11:01^C*12:02+C*12:02^B*52:01+B*52:01^DRB1*13:05+DRB1*15:02^DQB1*03:01+DQB1*06:01	0.0001
A*01:01+A*29:02^C*06:02+C*16:01^B*44:03+B*57:01^DRB1*11:01+DRB1*13:05^DQB1*03:01+DQB1*03:01	0.0001
A*02:05+A*03:02^C*04:01+C*07:01^B*08:01+B*35:02^DRB1*03:01+DRB1*11:04^DQB1*02:01+DQB1*03:01	0.0001
A*29:01+A*68:02^C*08:02+C*15:02^B*07:05+B*14:02^DRB1*01:02+DRB1*10:01^DQB1*05:01+DQB1*05:01	0.0001
A*01:01+A*24:02^C*01:02+C*12:03^B*07:02+B*18:01^DRB1*07:01+DRB1*15:01^DQB1*02:01+DQB1*06:02	0.0001
A*11:01+A*29:02^C*04:01+C*08:02^B*14:02+B*35:01^DRB1*01:03+DRB1*07:01^DQB1*02:01+DQB1*05:01	0.0001
A*01:01+A*24:02^C*04:01+C*12:03^B*18:01+B*44:03^DRB1*07:01+DRB1*11:04^DQB1*02:01+DQB1*03:01	0.0001
A*23:01+A*30:02^C*03:02+C*07:01^B*49:01+B*58:01^DRB1*07:01+DRB1*11:04^DQB1*02:01+DQB1*03:01	0.0001
A*02:05+A*26:01^C*07:01+C*07:04^B*41:01+B*44:02^DRB1*11:01+DRB1*13:05^DQB1*03:01+DQB1*03:01	0.0001
A*03:02+A*26:01^C*04:01+C*12:02^B*44:03+B*52:01^DRB1*07:01+DRB1*15:02^DQB1*02:01+DQB1*06:01	0.0001
A*11:01+A*24:02^C*02:02+C*12:02^B*15:03+B*52:01^DRB1*03:01+DRB1*13:02^DQB1*02:01+DQB1*06:09	0.0001
A*01:01+A*24:02^C*04:01+C*06:02^B*35:01+B*57:01^DRB1*11:04+DRB1*11:04^DQB1*03:01+DQB1*03:01	0.0001
A*30:01+A*30:01^C*06:02+C*06:02^B*13:02+B*57:01^DRB1*07:01+DRB1*13:05^DQB1*02:01+DQB1*03:01	0.0001
A*02:01+A*32:01^C*06:02+C*12:02^B*13:02+B*52:01^DRB1*07:01+DRB1*15:02^DQB1*02:01+DQB1*06:01	0.0001
A*02:01+A*03:01^C*04:01+C*06:02^B*13:02+B*35:08^DRB1*07:01+DRB1*11:04^DQB1*02:01+DQB1*03:01	0.0001
A*02:01+A*02:05^C*06:02+C*07:01^B*50:01+B*51:01^DRB1*07:01+DRB1*13:01^DQB1*02:01+DQB1*06:03	0.0001
A*01:01+A*01:01^C*06:02+C*07:01^B*15:17+B*37:01^DRB1*01:01+DRB1*13:02^DQB1*05:01+DQB1*06:04	0.0001
A*03:02+A*26:01^C*04:01+C*12:03^B*35:08+B*38:01^DRB1*07:01+DRB1*13:01^DQB1*03:03+DQB1*06:03	0.0001
A*24:02+A*33:01^C*08:02+C*12:03^B*14:02+B*38:01^DRB1*03:01+DRB1*13:01^DQB1*02:01+DQB1*06:03	0.0001
A*29:01+A*29:02^C*07:01+C*08:02^B*14:02+B*57:01^DRB1*07:01+DRB1*13:02^DQB1*02:01+DQB1*06:04	0.0001
A*01:01+A*68:01^C*07:01+C*12:03^B*08:01+B*39:06^DRB1*03:01+DRB1*13:01^DQB1*02:01+DQB1*05:01	0.0001
A*02:05+A*24:02^C*04:01+C*16:02^B*35:02+B*51:01^DRB1*03:01+DRB1*09:01^DQB1*02:01+DQB1*03:03	0.0001
A*02:05+A*26:01^C*06:02+C*07:01^B*13:02+B*58:01^DRB1*07:01+DRB1*13:02^DQB1*02:01+DQB1*06:09	0.0001
A*24:02+A*25:01^C*01:02+C*08:02^B*14:02+B*55:01^DRB1*01:02+DRB1*13:01^DQB1*05:01+DQB1*06:03	0.0001
A*02:01+A*24:02^C*02:02+C*04:01^B*35:01+B*40:02^DRB1*11:01+DRB1*11:01^DQB1*03:01+DQB1*03:01	0.0001
A*02:01+A*29:02^C*01:02+C*08:02^B*14:02+B*27:05^DRB1*01:03+DRB1*07:01^DQB1*02:01+DQB1*03:01	0.0001
A*01:01+A*68:01^C*01:02+C*03:03^B*51:01+B*55:01^DRB1*11:01+DRB1*13:01^DQB1*03:01+DQB1*06:03	0.0001
A*03:02+A*11:01^C*03:03+C*07:02^B*07:02+B*55:01^DRB1*14:01+DRB1*15:01^DQB1*05:03+DQB1*06:02	0.0001
A*02:01+A*02:01^C*06:02+C*07:01^B*15:17+B*37:01^DRB1*13:02+DRB1*15:01^DQB1*06:02+DQB1*06:04	0.0001
A*01:01+A*33:03^C*07:01+C*07:01^B*08:01+B*49:01^DRB1*03:01+DRB1*11:04^DQB1*02:01+DQB1*03:01	0.0001
A*01:01+A*26:01^C*04:01+C*07:02^B*07:02+B*35:02^DRB1*04:03+DRB1*07:01^DQB1*03:03+DQB1*03:05	0.0001
A*26:01+A*29:01^C*01:02+C*12:03^B*38:01+B*56:01^DRB1*04:02+DRB1*11:04^DQB1*03:01+DQB1*03:02	0.0001
A*02:01+A*24:02^C*07:02+C*12:03^B*38:01+B*39:01^DRB1*07:01+DRB1*11:04^DQB1*03:01+DQB1*03:03	0.0001
A*23:01+A*24:02^C*07:02+C*08:02^B*14:02+B*39:06^DRB1*01:02+DRB1*08:01^DQB1*04:02+DQB1*05:01	0.0001
A*01:01+A*02:01^C*07:01+C*07:04^B*07:02+B*58:01^DRB1*07:01+DRB1*13:02^DQB1*02:01+DQB1*06:04	0.0001
A*01:01+A*24:02^C*04:01+C*04:01^B*35:02+B*35:02^DRB1*11:04+DRB1*12:01^DQB1*03:01+DQB1*03:01	0.0001
A*01:01+A*23:01^C*04:01+C*17:01^B*35:02+B*41:02^DRB1*11:04+DRB1*13:03^DQB1*03:01+DQB1*06:03	0.0001
A*02:01+A*29:02^C*05:01+C*06:02^B*18:01+B*45:01^DRB1*03:01+DRB1*16:01^DQB1*02:01+DQB1*05:02	0.0001
A*02:01+A*03:01^C*07:01+C*07:02^B*07:02+B*08:01^DRB1*03:01+DRB1*07:01^DQB1*02:01+DQB1*02:01	0.0001
A*02:01+A*03:01^C*02:02+C*12:03^B*38:01+B*40:02^DRB1*04:02+DRB1*13:02^DQB1*03:02+DQB1*06:09	0.0001
A*11:01+A*24:02^C*02:02+C*04:01^B*35:01+B*35:02^DRB1*11:01+DRB1*15:02^DQB1*03:01+DQB1*06:01	0.0001
A*11:01+A*24:02^C*01:02+C*12:02^B*27:05+B*52:01^DRB1*01:01+DRB1*15:02^DQB1*05:01+DQB1*06:01	0.0001
A*01:01+A*24:03^C*04:01+C*04:01^B*35:01+B*35:02^DRB1*04:02+DRB1*11:04^DQB1*03:02+DQB1*06:03	0.0001
A*26:01+A*30:02^C*05:01+C*06:02^B*18:01+B*57:03^DRB1*03:01+DRB1*11:04^DQB1*02:01+DQB1*03:01	0.0001
A*68:01+A*69:01^C*02:02+C*03:03^B*27:02+B*55:01^DRB1*11:01+DRB1*15:01^DQB1*03:01+DQB1*06:03	0.0001
A*24:02+A*24:02^C*12:03+C*12:03^B*18:01+B*18:01^DRB1*11:04+DRB1*11:04^DQB1*03:01+DQB1*03:01	0.0001
A*01:01+A*02:01^C*04:01+C*06:02^B*35:01+B*37:01^DRB1*01:01+DRB1*14:01^DQB1*05:01+DQB1*05:03	0.0001
A*01:01+A*03:01^C*03:04+C*12:03^B*38:01+B*40:01^DRB1*08:01+DRB1*13:01^DQB1*04:02+DQB1*06:03	0.0001
A*24:02+A*30:01^C*04:01+C*07:01^B*35:02+B*58:01^DRB1*01:02+DRB1*11:04^DQB1*03:01+DQB1*05:01	0.0001
A*02:01+A*24:02^C*02:02+C*02:02^B*27:02+B*27:05^DRB1*04:03+DRB1*16:01^DQB1*03:02+DQB1*05:02	0.0001
A*01:01+A*03:01^C*03:03+C*04:01^B*15:01+B*35:01^DRB1*04:01+DRB1*13:03^DQB1*03:01+DQB1*03:01	0.0001
A*11:01+A*26:01^C*04:01+C*12:03^B*38:01+B*44:03^DRB1*01:02+DRB1*01:02^DQB1*05:01+DQB1*05:01	0.0001
A*01:01+A*23:01^C*06:02+C*17:01^B*41:02+B*57:01^DRB1*11:04+DRB1*13:03^DQB1*03:01+DQB1*03:01	0.0001
A*01:01+A*11:01^C*07:01+C*07:01^B*49:01+B*49:01^DRB1*04:01+DRB1*13:01^DQB1*03:01+DQB1*06:03	0.0001
A*03:01+A*03:02^C*07:01+C*08:02^B*08:01+B*14:02^DRB1*01:01+DRB1*03:01^DQB1*02:01+DQB1*05:01	0.0001
A*02:01+A*29:01^C*05:01+C*07:02^B*07:02+B*44:02^DRB1*11:01+DRB1*16:01^DQB1*03:01+DQB1*05:02	0.0001
A*02:05+A*68:01^C*06:02+C*06:02^B*50:01+B*50:01^DRB1*07:01+DRB1*07:01^DQB1*02:01+DQB1*02:01	0.0001
A*02:01+A*31:01^C*03:04+C*04:01^B*35:01+B*40:01^DRB1*04:02+DRB1*04:04^DQB1*03:02+DQB1*03:02	0.0001
A*01:03+A*02:01^C*04:01+C*15:05^B*35:03+B*73:01^DRB1*12:01+DRB1*15:01^DQB1*03:01+DQB1*05:02	0.0001
A*02:01+A*11:01^C*02:02+C*08:02^B*14:02+B*27:02^DRB1*01:02+DRB1*16:01^DQB1*05:01+DQB1*05:02	0.0001
A*02:01+A*68:02^C*07:02+C*08:02^B*07:02+B*14:02^DRB1*01:02+DRB1*08:01^DQB1*04:02+DQB1*05:01	0.0001
A*03:01+A*11:01^C*12:02+C*17:01^B*41:01+B*52:01^DRB1*11:04+DRB1*15:02^DQB1*06:01+DQB1*06:03	0.0001
A*02:05+A*30:02^C*07:01+C*12:03^B*38:01+B*58:01^DRB1*04:02+DRB1*13:02^DQB1*03:02+DQB1*06:09	0.0001
A*02:05+A*11:01^C*12:03+C*15:02^B*38:01+B*51:01^DRB1*04:05+DRB1*13:02^DQB1*02:01+DQB1*06:09	0.0001
A*30:02+A*32:01^C*06:02+C*07:01^B*37:01+B*58:01^DRB1*08:01+DRB1*13:02^DQB1*04:02+DQB1*06:09	0.0001
A*01:01+A*68:02^C*08:02+C*16:04^B*14:02+B*44:02^DRB1*01:02+DRB1*04:02^DQB1*03:02+DQB1*05:01	0.0001
A*01:01+A*24:02^C*02:02+C*06:02^B*15:03+B*57:01^DRB1*03:01+DRB1*13:05^DQB1*02:01+DQB1*03:01	0.0001
A*11:01+A*23:01^C*07:01+C*07:01^B*18:01+B*49:01^DRB1*11:04+DRB1*11:04^DQB1*03:01+DQB1*03:01	0.0001
A*02:01+A*24:02^C*04:01+C*07:02^B*07:02+B*35:01^DRB1*04:03+DRB1*15:01^DQB1*03:02+DQB1*06:02	0.0001
A*02:01+A*24:02^C*07:01+C*08:02^B*14:02+B*18:01^DRB1*01:02+DRB1*11:04^DQB1*03:01+DQB1*05:01	0.0001
A*24:02+A*68:02^C*08:02+C*14:02^B*14:02+B*51:01^DRB1*01:02+DRB1*07:01^DQB1*02:01+DQB1*05:01	0.0001
A*03:01+A*32:01^C*04:01+C*06:02^B*07:05+B*13:02^DRB1*07:01+DRB1*10:01^DQB1*02:01+DQB1*05:01	0.0001
A*24:02+A*26:01^C*07:01+C*12:03^B*38:01+B*58:01^DRB1*07:01+DRB1*15:02^DQB1*02:01+DQB1*06:01	0.0001
A*26:01+A*30:01^C*08:02+C*14:02^B*14:02+B*51:01^DRB1*01:02+DRB1*03:01^DQB1*02:01+DQB1*05:01	0.0001
A*01:01+A*68:02^C*04:01+C*08:02^B*14:02+B*35:02^DRB1*04:03+DRB1*11:04^DQB1*03:04+DQB1*06:03	0.0001
A*02:05+A*03:01^C*06:02+C*07:02^B*07:02+B*50:01^DRB1*01:01+DRB1*11:04^DQB1*03:01+DQB1*05:01	0.0001
A*11:01+A*30:04^C*04:01+C*17:01^B*13:02+B*41:01^DRB1*04:05+DRB1*07:01^DQB1*02:01+DQB1*02:01	0.0001
A*02:01+A*24:02^C*04:01+C*16:01^B*35:02+B*51:01^DRB1*01:02+DRB1*11:02^DQB1*03:01+DQB1*05:01	0.0001
A*01:01+A*29:02^C*07:01+C*08:02^B*14:02+B*15:17^DRB1*07:01+DRB1*13:02^DQB1*02:01+DQB1*06:04	0.0001
A*24:03+A*32:01^C*12:02+C*12:03^B*38:01+B*52:01^DRB1*13:01+DRB1*15:02^DQB1*06:01+DQB1*06:03	0.0001
A*31:01+A*66:01^C*04:01+C*17:01^B*35:02+B*41:02^DRB1*03:01+DRB1*04:03^DQB1*02:01+DQB1*03:05	0.0001
A*03:01+A*26:01^C*12:03+C*12:03^B*38:01+B*38:01^DRB1*01:02+DRB1*11:04^DQB1*03:01+DQB1*05:01	0.0001
A*23:01+A*24:02^C*07:01+C*07:01^B*15:17+B*49:01^DRB1*13:02+DRB1*15:01^DQB1*06:02+DQB1*06:04	0.0001
A*24:02+A*29:02^C*01:02+C*08:02^B*14:02+B*55:01^DRB1*07:01+DRB1*16:01^DQB1*02:01+DQB1*05:02	0.0001
A*02:01+A*02:01^C*03:04+C*07:01^B*08:01+B*40:01^DRB1*01:01+DRB1*03:01^DQB1*02:01+DQB1*05:01	0.0001
A*01:01+A*11:01^C*03:03+C*07:01^B*08:01+B*55:01^DRB1*03:01+DRB1*07:01^DQB1*02:01+DQB1*02:01	0.0001
A*01:01+A*01:01^C*07:01+C*07:01^B*15:17+B*58:01^DRB1*07:01+DRB1*13:02^DQB1*02:01+DQB1*06:04	0.0001
A*24:02+A*31:01^C*02:02+C*12:03^B*27:02+B*38:01^DRB1*04:02+DRB1*11:01^DQB1*03:01+DQB1*03:02	0.0001
A*01:01+A*02:01^C*04:01+C*08:02^B*14:02+B*35:03^DRB1*01:02+DRB1*12:01^DQB1*03:01+DQB1*05:01	0.0001
A*11:01+A*26:01^C*04:01+C*12:02^B*35:02+B*52:01^DRB1*11:04+DRB1*15:02^DQB1*06:01+DQB1*06:03	0.0001
A*11:01+A*26:01^C*04:01+C*12:02^B*35:01+B*52:01^DRB1*13:02+DRB1*15:02^DQB1*06:01+DQB1*06:09	0.0001
A*23:01+A*68:02^C*04:01+C*05:01^B*18:01+B*44:03^DRB1*03:01+DRB1*07:01^DQB1*02:01+DQB1*02:01	0.0001
A*02:01+A*31:01^C*04:01+C*12:03^B*35:03+B*38:01^DRB1*04:02+DRB1*12:01^DQB1*03:01+DQB1*03:02	0.0001
A*02:01+A*02:01^C*02:02+C*07:01^B*08:01+B*27:05^DRB1*03:01+DRB1*11:01^DQB1*02:01+DQB1*03:01	0.0001
A*02:01+A*02:01^C*08:03+C*12:02^B*48:01+B*52:01^DRB1*04:03+DRB1*15:02^DQB1*03:04+DQB1*06:01	0.0001
A*02:01+A*02:01^C*04:01+C*06:02^B*35:03+B*37:01^DRB1*07:01+DRB1*12:01^DQB1*03:01+DQB1*03:03	0.0001
A*02:01+A*30:02^C*05:01+C*12:03^B*18:01+B*39:01^DRB1*03:01+DRB1*11:01^DQB1*02:01+DQB1*03:01	0.0001
A*02:05+A*23:01^C*07:01+C*08:02^B*14:02+B*58:01^DRB1*07:01+DRB1*13:02^DQB1*02:01+DQB1*06:09	0.0001
A*03:02+A*32:01^C*07:01+C*16:01^B*08:01+B*44:03^DRB1*03:01+DRB1*07:01^DQB1*02:01+DQB1*02:01	0.0001
A*02:01+A*32:01^C*04:01+C*06:02^B*07:05+B*13:02^DRB1*07:01+DRB1*10:01^DQB1*02:01+DQB1*05:01	0.0001
A*02:01+A*29:01^C*05:01+C*15:05^B*07:05+B*44:02^DRB1*04:02+DRB1*13:02^DQB1*03:02+DQB1*06:04	0.0001
A*02:01+A*66:01^C*01:02+C*12:02^B*35:03+B*52:01^DRB1*11:01+DRB1*15:02^DQB1*03:01+DQB1*06:01	0.0001
A*30:01+A*31:01^C*04:01+C*06:02^B*13:02+B*35:02^DRB1*04:03+DRB1*07:01^DQB1*02:01+DQB1*03:05	0.0001
A*03:01+A*26:01^C*06:02+C*07:02^B*07:02+B*37:01^DRB1*07:01+DRB1*11:04^DQB1*03:01+DQB1*03:03	0.0001
A*02:01+A*68:02^C*04:01+C*08:02^B*14:02+B*35:03^DRB1*12:01+DRB1*13:02^DQB1*03:01+DQB1*06:04	0.0001
A*03:01+A*25:01^C*07:04+C*12:03^B*18:01+B*44:02^DRB1*04:02+DRB1*13:01^DQB1*03:02+DQB1*06:03	0.0001
A*03:02+A*69:01^C*01:02+C*04:01^B*35:08+B*55:01^DRB1*04:03+DRB1*11:01^DQB1*03:01+DQB1*03:02	0.0001
A*11:01+A*25:01^C*03:04+C*12:03^B*18:01+B*40:01^DRB1*07:01+DRB1*07:01^DQB1*02:01+DQB1*03:02	0.0001
A*01:01+A*03:01^C*04:01+C*07:02^B*07:02+B*35:02^DRB1*07:01+DRB1*11:04^DQB1*03:03+DQB1*06:03	0.0001
A*02:01+A*24:02^C*03:03+C*08:02^B*14:02+B*15:24^DRB1*03:01+DRB1*11:02^DQB1*02:01+DQB1*03:01	0.0001
A*24:02+A*33:01^C*08:02+C*12:03^B*14:02+B*38:01^DRB1*11:04+DRB1*13:02^DQB1*03:01+DQB1*06:04	0.0001
A*32:01+A*68:01^C*02:02+C*15:02^B*27:02+B*27:07^DRB1*11:01+DRB1*11:04^DQB1*03:01+DQB1*03:01	0.0001
A*02:01+A*26:01^C*07:01+C*12:03^B*38:01+B*49:01^DRB1*04:02+DRB1*11:01^DQB1*03:01+DQB1*03:02	0.0001
A*01:01+A*11:01^C*06:02+C*15:02^B*37:01+B*51:01^DRB1*04:04+DRB1*11:04^DQB1*03:01+DQB1*03:02	0.0001
A*03:01+A*26:01^C*12:03+C*15:02^B*38:01+B*51:01^DRB1*04:02+DRB1*11:04^DQB1*03:01+DQB1*03:02	0.0001
A*01:01+A*32:01^C*04:01+C*07:01^B*35:08+B*58:01^DRB1*07:01+DRB1*11:01^DQB1*02:01+DQB1*03:01	0.0001
A*01:01+A*31:01^C*06:02+C*12:03^B*38:01+B*57:01^DRB1*04:02+DRB1*15:01^DQB1*03:02+DQB1*06:02	0.0001
A*03:01+A*11:01^C*06:02+C*07:02^B*07:02+B*57:01^DRB1*13:01+DRB1*13:02^DQB1*06:03+DQB1*06:04	0.0001
A*30:01+A*68:01^C*06:02+C*06:02^B*13:02+B*57:01^DRB1*07:01+DRB1*16:01^DQB1*02:01+DQB1*05:02	0.0001
A*23:01+A*26:01^C*03:03+C*07:01^B*49:01+B*55:01^DRB1*11:04+DRB1*15:01^DQB1*03:01+DQB1*06:02	0.0001
A*29:01+A*68:02^C*04:01+C*08:02^B*14:02+B*35:01^DRB1*01:02+DRB1*07:01^DQB1*03:03+DQB1*05:01	0.0001
A*01:01+A*11:01^C*06:02+C*07:01^B*15:17+B*57:01^DRB1*07:01+DRB1*13:05^DQB1*03:01+DQB1*03:03	0.0001
A*02:01+A*03:01^C*03:04+C*04:01^B*35:01+B*40:01^DRB1*01:01+DRB1*01:01^DQB1*05:01+DQB1*05:01	0.0001
A*02:05+A*29:01^C*07:01+C*12:03^B*38:01+B*41:01^DRB1*04:02+DRB1*13:05^DQB1*03:01+DQB1*03:02	0.0001
A*01:01+A*03:02^C*01:02+C*07:01^B*08:01+B*51:01^DRB1*03:01+DRB1*07:01^DQB1*02:01+DQB1*02:01	0.0001
A*02:05+A*25:01^C*06:02+C*07:01^B*08:01+B*50:01^DRB1*03:01+DRB1*13:01^DQB1*02:01+DQB1*06:03	0.0001
A*24:02+A*66:01^C*06:02+C*12:03^B*38:01+B*57:01^DRB1*11:01+DRB1*13:05^DQB1*03:01+DQB1*03:01	0.0001
A*02:01+A*03:01^C*04:01+C*06:02^B*13:02+B*35:01^DRB1*07:01+DRB1*14:01^DQB1*02:01+DQB1*05:03	0.0001
A*01:01+A*29:01^C*07:01+C*15:05^B*07:05+B*18:01^DRB1*10:01+DRB1*11:04^DQB1*03:01+DQB1*05:01	0.0001
A*32:01+A*66:01^C*06:02+C*17:01^B*13:02+B*41:02^DRB1*07:01+DRB1*11:01^DQB1*02:01+DQB1*03:01	0.0001
A*11:01+A*24:02^C*06:02+C*12:02^B*13:02+B*52:01^DRB1*07:01+DRB1*15:02^DQB1*02:01+DQB1*06:01	0.0001
A*01:01+A*26:01^C*04:01+C*06:02^B*35:01+B*37:01^DRB1*07:01+DRB1*11:04^DQB1*02:01+DQB1*03:01	0.0001
A*03:02+A*33:01^C*08:02+C*15:02^B*14:02+B*51:01^DRB1*01:02+DRB1*11:01^DQB1*03:01+DQB1*05:01	0.0001
A*02:01+A*02:01^C*04:01+C*15:05^B*07:05+B*44:03^DRB1*04:05+DRB1*10:01^DQB1*03:02+DQB1*05:01	0.0001
A*01:01+A*24:02^C*04:01+C*07:02^B*07:02+B*35:02^DRB1*11:04+DRB1*15:01^DQB1*03:01+DQB1*06:02	0.0001
A*02:01+A*02:01^C*02:02+C*03:04^B*27:05+B*40:01^DRB1*01:01+DRB1*13:02^DQB1*05:01+DQB1*06:04	0.0001
A*11:01+A*29:01^C*12:03+C*15:05^B*07:05+B*35:03^DRB1*04:08+DRB1*10:01^DQB1*03:04+DQB1*05:01	0.0001
A*26:01+A*69:01^C*12:03+C*12:03^B*35:08+B*38:01^DRB1*11:01+DRB1*11:04^DQB1*03:01+DQB1*03:01	0.0001
A*33:01+A*68:01^C*07:04+C*08:02^B*14:02+B*15:18^DRB1*01:02+DRB1*11:03^DQB1*03:01+DQB1*05:01	0.0001
A*32:01+A*33:03^C*07:01+C*07:01^B*15:17+B*49:01^DRB1*11:04+DRB1*13:02^DQB1*03:01+DQB1*06:04	0.0001
A*01:01+A*11:01^C*03:03+C*06:02^B*55:01+B*57:01^DRB1*13:03+DRB1*14:01^DQB1*03:01+DQB1*05:03	0.0001
A*29:02+A*68:01^C*05:01+C*08:02^B*14:02+B*44:02^DRB1*07:01+DRB1*11:01^DQB1*02:01+DQB1*03:01	0.0001
A*02:01+A*68:02^C*07:01+C*08:02^B*14:02+B*51:01^DRB1*01:02+DRB1*11:01^DQB1*03:01+DQB1*05:01	0.0001
A*02:01+A*25:01^C*04:01+C*12:03^B*18:01+B*35:01^DRB1*07:01+DRB1*09:01^DQB1*02:01+DQB1*03:03	0.0001
A*02:01+A*29:01^C*04:01+C*05:01^B*35:02+B*44:02^DRB1*11:04+DRB1*12:01^DQB1*03:01+DQB1*03:01	0.0001
A*03:01+A*24:02^C*03:03+C*06:02^B*15:01+B*35:03^DRB1*13:05+DRB1*16:05^DQB1*03:01+DQB1*05:02	0.0001
A*26:01+A*31:01^C*08:02+C*12:03^B*14:02+B*38:01^DRB1*01:02+DRB1*04:02^DQB1*03:02+DQB1*05:01	0.0001
A*02:01+A*33:01^C*03:03+C*08:02^B*14:02+B*15:01^DRB1*10:01+DRB1*13:01^DQB1*05:01+DQB1*06:03	0.0001
A*26:01+A*26:01^C*01:02+C*12:03^B*38:01+B*56:01^DRB1*07:01+DRB1*13:02^DQB1*02:01+DQB1*06:09	0.0001
A*02:01+A*24:02^C*04:01+C*12:03^B*35:03+B*35:03^DRB1*09:01+DRB1*12:01^DQB1*03:01+DQB1*03:03	0.0001
A*01:01+A*68:01^C*07:01+C*12:03^B*38:01+B*57:01^DRB1*07:01+DRB1*14:01^DQB1*03:03+DQB1*05:03	0.0001
A*24:02+A*24:02^C*07:02+C*12:03^B*07:02+B*18:01^DRB1*07:01+DRB1*15:01^DQB1*02:01+DQB1*06:02	0.0001
A*02:01+A*66:01^C*05:01+C*12:03^B*38:01+B*51:01^DRB1*04:02+DRB1*04:04^DQB1*03:02+DQB1*03:02	0.0001
A*01:01+A*24:02^C*02:02+C*04:01^B*27:05+B*35:08^DRB1*04:03+DRB1*10:01^DQB1*03:02+DQB1*05:01	0.0001
A*30:01+A*32:01^C*06:02+C*08:02^B*13:02+B*14:01^DRB1*07:01+DRB1*11:01^DQB1*02:01+DQB1*03:01	0.0001
A*11:01+A*69:01^C*03:03+C*12:02^B*52:01+B*55:01^DRB1*15:01+DRB1*15:02^DQB1*06:01+DQB1*06:03	0.0001
A*02:01+A*26:01^C*03:04+C*04:01^B*35:01+B*55:01^DRB1*04:02+DRB1*11:04^DQB1*03:01+DQB1*03:02	0.0001
A*03:01+A*24:02^C*07:02+C*16:01^B*07:02+B*44:03^DRB1*07:01+DRB1*15:01^DQB1*02:01+DQB1*06:02	0.0001
A*24:02+A*30:02^C*05:01+C*12:03^B*18:01+B*18:01^DRB1*03:01+DRB1*07:01^DQB1*02:01+DQB1*02:01	0.0001
A*02:01+A*03:01^C*07:02+C*07:02^B*07:02+B*07:02^DRB1*15:01+DRB1*15:01^DQB1*06:02+DQB1*06:02	0.0001
A*66:01+A*68:02^C*02:02+C*08:02^B*14:02+B*27:02^DRB1*01:02+DRB1*11:01^DQB1*03:01+DQB1*05:01	0.0001
A*01:01+A*24:02^C*04:01+C*12:02^B*35:02+B*52:01^DRB1*11:04+DRB1*15:02^DQB1*03:01+DQB1*06:01	0.0001
[truncated: 1,699 more rows]
