# Supplementary material for: The HLA diversity of the Anthony Nolan register
Source: HLA. 2020 Nov 16;97(1):15–29. doi: 10.1111/tan.14127 (PMC7756289; doi:10.1111/tan.14127)
Supplement: Supplementary file 4 — Supporting Information [file TAN-97-15-s004.zip › freqs_middleeastern_results.xlsx]

## Sheet: Allele frequencies (HLA-A)
Allele	Frequency
A*02:01	0.157338
A*01:01	0.129586
A*24:02	0.099901
A*03:01	0.070286
A*11:01	0.065217
A*26:01	0.051722
A*32:01	0.049344
A*68:01	0.034222
A*30:01	0.032544
A*02:05	0.031214
A*23:01	0.028295
A*03:02	0.026854
A*30:02	0.023217
A*33:01	0.021758
A*31:01	0.019324
A*33:03	0.016544
A*68:02	0.01633
A*29:02	0.015986
A*29:01	0.014104
A*24:03	0.013626
A*30:04	0.012609
A*02:02	0.011471
A*69:01	0.009489
A*66:01	0.00901
A*01:03	0.006304
A*74:01	0.004212
A*02:11	0.004165
A*34:02	0.003796
A*25:01	0.003106
A*02:06	0.00283
A*36:01	0.002415
A*02:07	0.001736
A*29:10	0.001657
A*01:02	0.001527
A*80:01	0.00138
A*74:03	0.000964
A*02:22	0.0007
A*68:24	0.00069
A*02:03	0.00069
A*30:10	0.000643
A*01:20	0.000609
A*03:08	0.000514
A*02:93	0.000345
A*31:04	0.000345
A*02:17	0.000345
A*26:14	0.000345

## Sheet: Allele frequencies (HLA-C)
Allele	Frequency
C*04:01	0.154607
C*06:02	0.121746
C*07:01	0.109423
C*12:03	0.083327
C*07:02	0.076905
C*17:01	0.049736
C*12:02	0.049415
C*15:02	0.046595
C*08:02	0.042054
C*02:02	0.030984
C*01:02	0.029754
C*16:02	0.026773
C*05:01	0.024453
C*14:02	0.023095
C*15:05	0.021945
C*03:04	0.019423
C*16:01	0.016472
C*16:04	0.012198
C*03:03	0.011884
C*03:02	0.010173
C*07:04	0.009891
C*18:01	0.006083
C*15:04	0.005855
C*12:13	0.003361
C*15:06	0.003247
C*04:03	0.002109
C*04:04	0.001858
C*12:05	0.001467
C*08:01	0.001402
C*06:06	0.001355
C*14:03	0.001173
C*08:04	0.000894

## Sheet: Allele frequencies (HLA-B)
Allele	Frequency
B*51:01	0.085374
B*35:01	0.051281
B*50:01	0.051005
B*08:01	0.048654
B*18:01	0.048654
B*52:01	0.048309
B*41:01	0.04085
B*07:02	0.039738
B*14:02	0.037842
B*38:01	0.035542
B*35:03	0.03475
B*49:01	0.033471
B*44:02	0.03076
B*35:02	0.02828
B*13:02	0.026915
B*44:03	0.025707
B*55:01	0.025535
B*35:08	0.022335
B*58:01	0.017943
B*53:01	0.017943
B*40:06	0.015919
B*15:17	0.015341
B*57:01	0.014358
B*45:01	0.014148
B*15:03	0.012422
B*07:05	0.012367
B*40:01	0.012077
B*37:01	0.009662
B*41:02	0.009529
B*51:08	0.008613
B*57:03	0.007801
B*73:01	0.007591
B*15:01	0.007591
B*27:05	0.006191
B*27:02	0.00556
B*57:02	0.005446
B*42:01	0.004664
B*39:10	0.004544
B*15:18	0.004486
B*39:06	0.003887
B*27:03	0.003776
B*40:02	0.00375
B*15:10	0.003637
B*44:05	0.003575
B*14:01	0.003566
B*58:02	0.003451
B*27:07	0.003451
B*39:24	0.003241
B*47:01	0.003106
B*39:01	0.002821
B*51:05	0.002494
B*56:01	0.002415
B*15:08	0.002415
B*50:02	0.002135
B*51:07	0.001768
B*15:16	0.00138
B*14:03	0.00138
B*40:12	0.00138
B*15:02	0.00138
B*47:03	0.00138
B*46:01	0.00138
B*81:01	0.00138
B*42:02	0.001202
B*54:01	0.001035
B*15:09	0.001035
B*44:04	0.001035
B*51:09	0.001035
B*78:01	0.00069
B*15:29	0.00069
B*18:02	0.00069
B*48:01	0.00069
B*51:160	0.000439
B*15:21	0.000345
B*49:09	0.000345
B*67:01	0.000345
B*55:07	0.000345
B*13:01	0.000345
B*15:07	0.000345
B*38:02	0.000345

## Sheet: Allele frequencies (HLA-DRB1)
Allele	Frequency
DRB1*03:01	0.123659
DRB1*11:04	0.107595
DRB1*07:01	0.105196
DRB1*11:01	0.065433
DRB1*15:01	0.052556
DRB1*13:02	0.049984
DRB1*15:02	0.046374
DRB1*13:01	0.046245
DRB1*04:03	0.041778
DRB1*01:02	0.036917
DRB1*10:01	0.033702
DRB1*04:02	0.032656
DRB1*14:01	0.030395
DRB1*13:03	0.025842
DRB1*01:01	0.023491
DRB1*04:05	0.022992
DRB1*16:01	0.019136
DRB1*04:04	0.014852
DRB1*16:02	0.01289
DRB1*12:01	0.012862
DRB1*04:01	0.011067
DRB1*15:03	0.010493
DRB1*08:04	0.009623
DRB1*11:02	0.007409
DRB1*14:04	0.007286
DRB1*03:02	0.00659
DRB1*04:07	0.005816
DRB1*04:06	0.005546
DRB1*09:01	0.004831
DRB1*08:03	0.003114
DRB1*11:03	0.003071
DRB1*13:05	0.002085
DRB1*15:06	0.001731
DRB1*01:03	0.001725
DRB1*12:02	0.001707
DRB1*08:01	0.001586
DRB1*08:02	0.001441
DRB1*11:28	0.001394
DRB1*14:06	0.00138
DRB1*14:07	0.001055
DRB1*04:08	0.000902
DRB1*04:10	0.00069
DRB1*13:18	0.000676
DRB1*11:06	0.000594
DRB1*14:23	0.000552
DRB1*08:06	0.000485
DRB1*11:11	0.000481
DRB1*03:89	0.000389
DRB1*13:04	0.000345
DRB1*11:69	0.000345
DRB1*04:15	0.000345

## Sheet: Allele frequencies (HLA-DQB1)
Allele	Frequency
DQB1*02:01	0.205026
DQB1*03:01	0.194301
DQB1*05:01	0.100207
DQB1*03:02	0.085737
DQB1*06:03	0.057538
DQB1*05:02	0.055708
DQB1*06:02	0.053233
DQB1*06:01	0.051894
DQB1*05:03	0.05167
DQB1*06:04	0.036963
DQB1*03:03	0.030015
DQB1*04:02	0.027769
DQB1*06:09	0.023159
DQB1*03:05	0.012364
DQB1*03:04	0.010264
DQB1*05:04	0.002588
DQB1*06:45	0.001564

## Sheet: Haplotype frequencies
Haplotype	Frequency
A*33:01~C*08:02~B*14:02~DRB1*01:02~DQB1*05:01	0.012408
A*01:01~C*12:02~B*52:01~DRB1*15:02~DQB1*06:01	0.008933
A*02:05~C*06:02~B*50:01~DRB1*07:01~DQB1*02:01	0.008753
A*24:02~C*04:01~B*35:02~DRB1*11:04~DQB1*03:01	0.008711
A*30:01~C*06:02~B*13:02~DRB1*07:01~DQB1*02:01	0.007591
A*01:01~C*07:01~B*08:01~DRB1*03:01~DQB1*02:01	0.006814
A*03:01~C*07:02~B*07:02~DRB1*15:01~DQB1*06:02	0.006557
A*01:01~C*07:02~B*08:01~DRB1*03:01~DQB1*02:01	0.005802
A*01:01~C*17:01~B*41:01~DRB1*07:01~DQB1*03:03	0.005607
A*02:01~C*12:02~B*52:01~DRB1*15:02~DQB1*06:01	0.00498
A*26:01~C*07:02~B*08:01~DRB1*03:01~DQB1*02:01	0.004831
A*24:02~C*07:02~B*08:01~DRB1*03:01~DQB1*02:01	0.004831
A*24:02~C*12:03~B*18:01~DRB1*11:04~DQB1*03:01	0.004654
A*29:01~C*15:05~B*07:05~DRB1*10:01~DQB1*05:01	0.004486
A*11:01~C*12:02~B*52:01~DRB1*15:02~DQB1*06:01	0.004225
A*02:01~C*07:01~B*49:01~DRB1*13:02~DQB1*05:03	0.004197
A*02:01~C*14:02~B*51:01~DRB1*11:04~DQB1*03:01	0.004051
A*26:01~C*12:03~B*38:01~DRB1*13:01~DQB1*06:03	0.004023
A*01:01~C*06:02~B*57:01~DRB1*07:01~DQB1*03:03	0.003927
A*26:01~C*12:03~B*38:01~DRB1*14:01~DQB1*05:03	0.003779
A*03:02~C*07:02~B*08:01~DRB1*03:01~DQB1*02:01	0.0037
A*01:01~C*17:01~B*41:01~DRB1*10:01~DQB1*05:01	0.003534
A*30:01~C*06:02~B*13:02~DRB1*11:04~DQB1*03:01	0.003451
A*03:02~C*16:04~B*44:02~DRB1*04:02~DQB1*03:02	0.003382
A*02:01~C*06:02~B*50:01~DRB1*07:01~DQB1*02:01	0.003369
A*01:01~C*07:01~B*15:17~DRB1*13:02~DQB1*06:04	0.003298
A*02:01~C*17:01~B*41:01~DRB1*03:01~DQB1*02:01	0.003229
A*02:01~C*07:01~B*18:01~DRB1*11:04~DQB1*03:01	0.003131
A*11:01~C*04:01~B*35:01~DRB1*01:01~DQB1*05:01	0.003106
A*02:01~C*05:01~B*44:02~DRB1*04:01~DQB1*03:01	0.003094
A*24:02~C*12:02~B*52:01~DRB1*15:02~DQB1*06:01	0.002889
A*11:01~C*04:01~B*35:03~DRB1*11:01~DQB1*03:01	0.002827
A*32:01~C*12:02~B*52:01~DRB1*15:02~DQB1*06:01	0.002761
A*02:02~C*17:01~B*41:01~DRB1*04:05~DQB1*02:01	0.002761
A*02:01~C*07:02~B*07:02~DRB1*03:01~DQB1*02:01	0.002706
A*01:01~C*08:02~B*14:02~DRB1*01:02~DQB1*05:01	0.002669
A*02:01~C*15:02~B*51:01~DRB1*04:02~DQB1*03:02	0.002576
A*03:01~C*12:03~B*38:01~DRB1*04:02~DQB1*03:02	0.002565
A*02:05~C*06:02~B*50:01~DRB1*03:01~DQB1*02:01	0.002553
A*24:02~C*04:01~B*35:01~DRB1*04:02~DQB1*03:02	0.002415
A*24:02~C*01:02~B*55:01~DRB1*13:01~DQB1*06:03	0.002415
A*30:02~C*07:01~B*08:01~DRB1*03:01~DQB1*02:01	0.002415
A*33:03~C*03:02~B*58:01~DRB1*03:01~DQB1*02:01	0.002366
A*11:01~C*06:02~B*50:01~DRB1*07:01~DQB1*02:01	0.002285
A*03:01~C*04:01~B*35:01~DRB1*11:01~DQB1*03:01	0.002239
A*02:01~C*07:02~B*07:02~DRB1*15:01~DQB1*06:02	0.002231
A*33:01~C*08:02~B*14:02~DRB1*03:01~DQB1*02:01	0.002172
A*23:01~C*07:01~B*49:01~DRB1*11:04~DQB1*03:01	0.002138
A*03:01~C*07:02~B*07:02~DRB1*03:01~DQB1*02:01	0.002085
A*30:02~C*05:01~B*18:01~DRB1*03:01~DQB1*02:01	0.00207
A*24:02~C*16:04~B*44:02~DRB1*11:04~DQB1*03:01	0.00207
A*24:02~C*06:02~B*13:02~DRB1*07:01~DQB1*02:01	0.00207
A*23:01~C*06:02~B*50:01~DRB1*03:01~DQB1*02:01	0.00207
A*02:01~C*16:02~B*51:01~DRB1*11:04~DQB1*03:01	0.002026
A*02:01~C*14:02~B*51:01~DRB1*11:01~DQB1*03:01	0.002003
A*01:01~C*06:02~B*50:01~DRB1*03:01~DQB1*02:01	0.001969
A*03:01~C*06:02~B*50:01~DRB1*03:01~DQB1*02:01	0.001944
A*23:01~C*04:01~B*44:03~DRB1*07:01~DQB1*02:01	0.001932
A*24:02~C*07:02~B*51:01~DRB1*11:04~DQB1*03:01	0.001824
A*03:01~C*06:02~B*50:01~DRB1*11:04~DQB1*03:01	0.001814
A*02:01~C*17:01~B*41:01~DRB1*04:03~DQB1*03:05	0.001806
A*03:02~C*12:02~B*52:01~DRB1*15:02~DQB1*06:01	0.001769
A*24:02~C*07:02~B*07:02~DRB1*15:01~DQB1*06:02	0.001753
A*02:01~C*05:01~B*44:02~DRB1*11:01~DQB1*03:01	0.001749
A*02:01~C*04:01~B*35:02~DRB1*11:04~DQB1*03:03	0.00173
A*03:01~C*06:02~B*50:01~DRB1*04:06~DQB1*04:02	0.001725
A*32:01~C*04:01~B*35:02~DRB1*11:04~DQB1*03:01	0.001725
A*68:01~C*15:02~B*51:01~DRB1*04:02~DQB1*03:02	0.001725
A*30:02~C*04:01~B*53:01~DRB1*03:01~DQB1*02:01	0.001725
A*02:01~C*03:04~B*15:01~DRB1*04:01~DQB1*03:02	0.001725
A*32:01~C*07:01~B*15:17~DRB1*13:02~DQB1*06:04	0.001725
A*01:01~C*04:01~B*35:02~DRB1*11:04~DQB1*06:03	0.001713
A*03:01~C*04:01~B*35:01~DRB1*03:01~DQB1*02:01	0.00168
A*31:01~C*15:02~B*51:01~DRB1*13:01~DQB1*06:03	0.001656
A*29:02~C*16:01~B*44:03~DRB1*07:01~DQB1*02:01	0.001644
A*11:01~C*04:01~B*35:03~DRB1*11:04~DQB1*03:01	0.001616
A*02:01~C*03:04~B*40:01~DRB1*13:01~DQB1*06:03	0.00161
A*03:02~C*15:02~B*51:01~DRB1*11:01~DQB1*03:01	0.001553
A*02:01~C*17:01~B*41:02~DRB1*13:03~DQB1*03:01	0.001537
A*02:01~C*16:02~B*44:03~DRB1*04:02~DQB1*03:02	0.001484
A*02:01~C*12:03~B*38:01~DRB1*13:01~DQB1*06:03	0.001464
A*01:01~C*06:02~B*57:01~DRB1*11:01~DQB1*03:01	0.001419
A*03:01~C*08:02~B*14:02~DRB1*03:01~DQB1*02:01	0.00139
A*02:01~C*12:02~B*52:01~DRB1*03:01~DQB1*02:01	0.00138
A*02:01~C*16:02~B*51:01~DRB1*16:01~DQB1*05:02	0.00138
A*11:01~C*04:01~B*35:01~DRB1*14:01~DQB1*05:03	0.00138
A*24:02~C*04:01~B*35:08~DRB1*07:01~DQB1*02:01	0.00138
A*30:01~C*17:01~B*42:01~DRB1*03:02~DQB1*04:02	0.00138
A*01:01~C*07:01~B*49:01~DRB1*15:01~DQB1*06:02	0.00138
A*26:01~C*12:03~B*38:01~DRB1*04:02~DQB1*03:02	0.00138
A*30:04~C*04:01~B*15:03~DRB1*11:01~DQB1*03:01	0.00138
A*02:01~C*03:04~B*40:01~DRB1*04:03~DQB1*03:02	0.00138
A*02:01~C*05:01~B*44:02~DRB1*04:02~DQB1*02:01	0.00138
A*68:02~C*08:02~B*14:02~DRB1*13:03~DQB1*03:01	0.00138
A*24:02~C*04:01~B*35:08~DRB1*04:03~DQB1*03:02	0.00138
A*02:01~C*07:02~B*07:02~DRB1*15:06~DQB1*05:02	0.001355
A*02:05~C*06:02~B*13:02~DRB1*07:01~DQB1*02:01	0.001336
A*24:03~C*12:03~B*18:01~DRB1*11:04~DQB1*06:09	0.001312
A*03:01~C*04:01~B*35:01~DRB1*11:04~DQB1*03:01	0.001268
A*02:01~C*05:01~B*18:01~DRB1*03:01~DQB1*02:01	0.001242
A*11:01~C*04:01~B*35:01~DRB1*04:02~DQB1*03:02	0.001242
A*03:01~C*04:01~B*35:02~DRB1*11:04~DQB1*03:01	0.001195
A*02:01~C*16:02~B*51:08~DRB1*13:02~DQB1*06:04	0.001188
A*01:01~C*12:03~B*18:01~DRB1*11:04~DQB1*03:01	0.001188
A*24:02~C*04:03~B*40:02~DRB1*15:01~DQB1*05:02	0.001183
A*02:01~C*04:01~B*35:03~DRB1*11:04~DQB1*03:01	0.001155
A*02:01~C*07:01~B*08:01~DRB1*03:01~DQB1*02:01	0.00115
A*01:01~C*04:01~B*35:02~DRB1*11:04~DQB1*03:01	0.001142
A*24:02~C*16:02~B*51:01~DRB1*07:01~DQB1*02:01	0.001114
A*11:01~C*07:02~B*08:01~DRB1*03:01~DQB1*02:01	0.001114
A*30:01~C*12:02~B*52:01~DRB1*15:02~DQB1*06:01	0.00111
A*01:01~C*08:02~B*14:02~DRB1*07:01~DQB1*02:01	0.001102
A*32:01~C*16:02~B*51:08~DRB1*13:01~DQB1*06:03	0.0011
A*02:01~C*12:02~B*52:01~DRB1*15:01~DQB1*05:01	0.001076
A*03:02~C*04:01~B*35:01~DRB1*16:01~DQB1*05:02	0.001075
A*02:01~C*15:02~B*51:01~DRB1*07:01~DQB1*02:01	0.001069
A*24:02~C*04:01~B*35:02~DRB1*07:01~DQB1*02:01	0.001068
A*02:01~C*04:01~B*44:03~DRB1*07:01~DQB1*02:01	0.001066
A*11:01~C*12:02~B*52:01~DRB1*15:02~DQB1*03:01	0.001056
A*01:01~C*06:02~B*57:01~DRB1*13:03~DQB1*03:01	0.001046
A*33:01~C*08:02~B*14:02~DRB1*13:01~DQB1*06:03	0.001043
A*01:01~C*15:02~B*51:01~DRB1*11:04~DQB1*06:09	0.001041
A*32:01~C*04:01~B*35:01~DRB1*13:05~DQB1*03:01	0.001035
A*34:02~C*07:01~B*08:01~DRB1*03:01~DQB1*02:01	0.001035
A*11:01~C*01:02~B*55:01~DRB1*11:01~DQB1*03:01	0.001035
A*03:01~C*07:02~B*07:02~DRB1*14:04~DQB1*05:03	0.001035
A*68:01~C*15:04~B*51:09~DRB1*15:01~DQB1*03:03	0.001035
A*02:01~C*16:01~B*45:01~DRB1*04:05~DQB1*03:02	0.001035
A*02:05~C*06:02~B*50:01~DRB1*11:01~DQB1*03:01	0.001035
A*29:02~C*06:02~B*45:01~DRB1*11:01~DQB1*03:01	0.001035
A*68:02~C*02:02~B*27:03~DRB1*03:01~DQB1*02:01	0.001035
A*11:01~C*06:02~B*47:01~DRB1*11:01~DQB1*03:01	0.001035
A*24:02~C*04:01~B*35:08~DRB1*03:01~DQB1*02:01	0.001035
A*02:11~C*15:02~B*40:06~DRB1*15:01~DQB1*06:01	0.001035
A*32:01~C*02:02~B*18:01~DRB1*10:01~DQB1*05:02	0.001035
A*01:01~C*03:02~B*58:01~DRB1*13:02~DQB1*06:09	0.001035
A*30:01~C*12:03~B*18:01~DRB1*11:04~DQB1*03:01	0.001035
A*11:01~C*15:02~B*51:01~DRB1*13:01~DQB1*03:01	0.001035
A*03:01~C*06:02~B*13:02~DRB1*07:01~DQB1*02:01	0.001035
A*29:02~C*06:02~B*45:01~DRB1*15:01~DQB1*04:02	0.001035
A*30:02~C*04:01~B*53:01~DRB1*13:02~DQB1*06:03	0.001035
A*01:01~C*04:01~B*35:03~DRB1*16:01~DQB1*05:02	0.001035
A*23:01~C*06:02~B*50:01~DRB1*07:01~DQB1*02:01	0.001035
A*01:01~C*07:01~B*15:17~DRB1*11:04~DQB1*03:01	0.001035
A*02:01~C*04:01~B*35:01~DRB1*15:01~DQB1*03:01	0.001035
A*26:01~C*04:01~B*35:01~DRB1*13:01~DQB1*06:03	0.001035
A*69:01~C*07:01~B*49:01~DRB1*11:04~DQB1*02:01	0.001035
A*02:07~C*01:02~B*46:01~DRB1*08:03~DQB1*02:01	0.001035
A*01:01~C*06:02~B*37:01~DRB1*10:01~DQB1*05:01	0.001035
A*26:01~C*12:03~B*18:01~DRB1*11:04~DQB1*06:04	0.001035
A*69:01~C*04:01~B*51:05~DRB1*01:02~DQB1*05:03	0.001035
A*03:01~C*03:04~B*40:01~DRB1*11:01~DQB1*03:01	0.001035
A*02:01~C*07:01~B*18:01~DRB1*04:03~DQB1*05:02	0.001035
A*24:02~C*05:01~B*44:02~DRB1*12:01~DQB1*03:01	0.001035
A*02:01~C*04:01~B*35:01~DRB1*01:01~DQB1*05:01	0.001035
A*26:01~C*03:03~B*55:01~DRB1*15:01~DQB1*06:02	0.001035
A*11:01~C*15:02~B*51:01~DRB1*14:01~DQB1*06:09	0.001035
A*29:02~C*06:02~B*50:01~DRB1*07:01~DQB1*02:01	0.001035
A*01:01~C*16:04~B*44:02~DRB1*03:01~DQB1*02:01	0.001035
A*02:01~C*04:01~B*35:08~DRB1*11:01~DQB1*03:01	0.001025
A*02:01~C*15:02~B*51:01~DRB1*04:03~DQB1*03:02	0.000991
A*11:01~C*04:01~B*35:01~DRB1*11:01~DQB1*03:01	0.000987
A*11:01~C*12:02~B*52:01~DRB1*07:01~DQB1*02:01	0.000966
A*30:01~C*16:02~B*51:08~DRB1*13:02~DQB1*06:04	0.000961
A*30:01~C*06:02~B*13:02~DRB1*04:05~DQB1*05:02	0.00095
A*02:01~C*07:01~B*57:03~DRB1*07:01~DQB1*03:03	0.000946
A*24:02~C*04:01~B*35:01~DRB1*11:04~DQB1*03:01	0.000945
A*11:01~C*15:02~B*40:06~DRB1*16:02~DQB1*06:02	0.000923
A*24:02~C*04:01~B*35:01~DRB1*13:01~DQB1*06:03	0.00092
A*68:01~C*14:02~B*51:01~DRB1*04:05~DQB1*02:01	0.00092
A*02:01~C*08:02~B*14:02~DRB1*01:02~DQB1*05:01	0.00092
A*33:03~C*04:01~B*35:03~DRB1*11:01~DQB1*03:01	0.000915
A*01:01~C*06:02~B*57:01~DRB1*10:01~DQB1*03:04	0.000907
A*26:01~C*01:02~B*40:06~DRB1*14:01~DQB1*05:03	0.000863
A*32:01~C*12:03~B*18:01~DRB1*11:04~DQB1*03:01	0.000863
A*32:01~C*12:03~B*18:01~DRB1*11:01~DQB1*03:01	0.000863
A*24:02~C*08:02~B*14:02~DRB1*01:02~DQB1*05:01	0.000863
A*03:01~C*04:01~B*35:01~DRB1*04:04~DQB1*06:02	0.000859
A*01:01~C*04:01~B*35:01~DRB1*04:03~DQB1*03:02	0.000835
A*11:01~C*07:01~B*18:01~DRB1*11:04~DQB1*03:01	0.000834
A*24:03~C*12:03~B*18:01~DRB1*11:01~DQB1*03:01	0.000833
A*11:01~C*15:02~B*51:01~DRB1*16:01~DQB1*05:02	0.00083
A*02:01~C*07:01~B*18:01~DRB1*03:01~DQB1*02:01	0.000828
A*02:01~C*07:02~B*07:02~DRB1*04:03~DQB1*03:02	0.00082
A*31:01~C*06:02~B*50:01~DRB1*07:01~DQB1*02:01	0.00082
A*11:01~C*12:02~B*52:01~DRB1*11:04~DQB1*03:01	0.00082
A*03:01~C*07:02~B*07:02~DRB1*15:01~DQB1*05:01	0.00082
A*24:03~C*12:03~B*18:01~DRB1*03:01~DQB1*02:01	0.000817
A*02:01~C*15:02~B*51:01~DRB1*11:04~DQB1*03:01	0.00081
A*26:01~C*12:03~B*38:01~DRB1*04:03~DQB1*02:01	0.000808
A*02:01~C*03:04~B*40:01~DRB1*13:02~DQB1*06:09	0.000805
A*24:02~C*16:02~B*51:08~DRB1*15:01~DQB1*05:02	0.0008
A*24:02~C*12:03~B*35:03~DRB1*14:01~DQB1*05:03	0.0008
A*33:03~C*12:03~B*38:01~DRB1*13:01~DQB1*06:03	0.00079
A*24:02~C*15:02~B*40:06~DRB1*15:01~DQB1*06:01	0.000789
A*11:01~C*15:02~B*40:06~DRB1*16:02~DQB1*05:02	0.000775
A*02:01~C*06:02~B*50:01~DRB1*13:01~DQB1*06:04	0.00076
A*02:02~C*17:01~B*41:01~DRB1*11:04~DQB1*03:01	0.000757
A*03:01~C*04:01~B*35:02~DRB1*11:01~DQB1*03:01	0.000756
A*01:01~C*03:03~B*55:01~DRB1*13:01~DQB1*06:03	0.000748
A*01:01~C*16:02~B*51:01~DRB1*07:01~DQB1*03:03	0.000744
A*02:01~C*16:02~B*51:01~DRB1*13:01~DQB1*06:03	0.000739
A*02:01~C*16:02~B*51:05~DRB1*13:01~DQB1*03:01	0.000739
A*02:01~C*06:02~B*57:01~DRB1*07:01~DQB1*03:02	0.000734
A*32:01~C*15:02~B*51:01~DRB1*04:03~DQB1*03:01	0.000733
A*32:01~C*16:02~B*51:01~DRB1*07:01~DQB1*02:01	0.000733
A*03:01~C*12:03~B*38:01~DRB1*13:01~DQB1*06:03	0.000733
A*01:01~C*06:02~B*50:01~DRB1*07:01~DQB1*02:01	0.000724
A*02:05~C*07:01~B*49:01~DRB1*04:05~DQB1*03:02	0.00072
A*03:01~C*04:01~B*35:08~DRB1*11:01~DQB1*05:02	0.00072
A*11:01~C*12:02~B*52:01~DRB1*14:04~DQB1*05:03	0.000714
A*24:03~C*07:01~B*18:01~DRB1*11:04~DQB1*02:01	0.000714
A*01:01~C*04:01~B*35:03~DRB1*11:01~DQB1*03:01	0.000714
A*01:01~C*15:04~B*35:02~DRB1*11:04~DQB1*03:01	0.000714
A*01:01~C*12:02~B*52:01~DRB1*11:01~DQB1*03:01	0.000711
A*02:11~C*07:01~B*44:03~DRB1*07:01~DQB1*02:01	0.000711
A*02:05~C*07:01~B*57:03~DRB1*03:01~DQB1*06:04	0.000709
A*26:01~C*12:03~B*38:01~DRB1*15:01~DQB1*05:02	0.000707
A*24:02~C*16:02~B*51:08~DRB1*13:02~DQB1*06:04	0.000707
A*24:02~C*15:02~B*51:01~DRB1*04:03~DQB1*05:03	0.000707
A*24:02~C*14:02~B*51:01~DRB1*14:01~DQB1*05:03	0.000707
A*01:01~C*17:01~B*41:02~DRB1*13:03~DQB1*03:01	0.000707
A*01:01~C*17:01~B*41:01~DRB1*03:01~DQB1*02:01	0.000707
A*01:01~C*17:01~B*41:01~DRB1*13:03~DQB1*03:01	0.000707
A*01:01~C*12:03~B*38:01~DRB1*14:01~DQB1*05:03	0.000697
A*01:01~C*12:03~B*38:01~DRB1*14:01~DQB1*03:01	0.000697
A*01:01~C*06:02~B*57:01~DRB1*16:01~DQB1*05:02	0.000697
A*01:01~C*06:02~B*57:01~DRB1*03:01~DQB1*02:01	0.000697
A*01:01~C*16:02~B*51:01~DRB1*11:04~DQB1*03:01	0.000694
A*23:01~C*07:01~B*49:01~DRB1*15:01~DQB1*06:02	0.00069
A*30:02~C*04:01~B*53:01~DRB1*11:04~DQB1*03:01	0.00069
A*03:01~C*04:01~B*35:02~DRB1*04:02~DQB1*03:02	0.00069
A*03:01~C*15:02~B*27:07~DRB1*03:01~DQB1*02:01	0.00069
A*68:01~C*03:04~B*40:01~DRB1*04:01~DQB1*03:02	0.00069
A*02:01~C*12:03~B*39:01~DRB1*11:01~DQB1*03:01	0.00069
A*02:11~C*15:02~B*40:06~DRB1*14:04~DQB1*05:04	0.00069
A*02:01~C*07:01~B*58:01~DRB1*10:01~DQB1*05:01	0.00069
A*02:01~C*04:01~B*35:01~DRB1*12:01~DQB1*02:01	0.00069
A*11:01~C*01:02~B*55:01~DRB1*11:04~DQB1*03:01	0.00069
A*31:01~C*04:01~B*35:03~DRB1*11:04~DQB1*03:02	0.00069
A*31:01~C*04:01~B*35:03~DRB1*04:04~DQB1*03:02	0.00069
A*68:02~C*07:01~B*49:01~DRB1*10:01~DQB1*02:01	0.00069
A*68:01~C*04:01~B*35:01~DRB1*11:04~DQB1*03:01	0.00069
A*03:01~C*12:03~B*39:06~DRB1*04:03~DQB1*03:05	0.00069
A*69:01~C*12:03~B*18:01~DRB1*11:04~DQB1*03:01	0.00069
A*02:01~C*15:02~B*51:01~DRB1*13:03~DQB1*03:01	0.00069
A*02:01~C*17:01~B*41:01~DRB1*08:01~DQB1*04:02	0.00069
A*01:01~C*12:03~B*39:06~DRB1*16:01~DQB1*05:02	0.00069
A*11:01~C*15:02~B*51:01~DRB1*04:03~DQB1*02:01	0.00069
A*01:01~C*07:01~B*49:01~DRB1*07:01~DQB1*02:01	0.00069
A*30:01~C*06:02~B*13:02~DRB1*03:01~DQB1*02:01	0.00069
A*03:01~C*01:02~B*55:01~DRB1*14:01~DQB1*05:03	0.00069
A*11:01~C*06:02~B*15:02~DRB1*12:02~DQB1*03:01	0.00069
A*11:01~C*04:01~B*35:01~DRB1*03:01~DQB1*02:01	0.00069
A*03:01~C*02:02~B*44:05~DRB1*01:01~DQB1*05:01	0.00069
A*32:01~C*04:01~B*35:08~DRB1*11:04~DQB1*03:01	0.00069
A*68:02~C*04:01~B*53:01~DRB1*04:04~DQB1*04:02	0.00069
A*01:01~C*07:02~B*07:02~DRB1*03:01~DQB1*02:01	0.00069
A*01:01~C*03:04~B*40:01~DRB1*01:01~DQB1*02:01	0.00069
A*24:02~C*04:01~B*41:01~DRB1*03:01~DQB1*02:01	0.00069
A*02:01~C*03:04~B*40:01~DRB1*03:01~DQB1*02:01	0.00069
A*03:01~C*04:01~B*35:08~DRB1*03:01~DQB1*02:01	0.00069
A*24:02~C*07:01~B*49:01~DRB1*07:01~DQB1*02:01	0.00069
A*02:01~C*04:01~B*35:01~DRB1*14:01~DQB1*05:03	0.00069
A*26:01~C*07:02~B*07:02~DRB1*13:02~DQB1*06:09	0.00069
A*30:04~C*07:01~B*49:01~DRB1*10:01~DQB1*05:01	0.00069
A*01:01~C*04:01~B*35:01~DRB1*01:01~DQB1*05:01	0.00069
A*02:05~C*05:01~B*44:02~DRB1*09:01~DQB1*03:03	0.00069
A*02:01~C*15:02~B*40:06~DRB1*14:04~DQB1*05:03	0.00069
A*02:01~C*16:02~B*51:08~DRB1*07:01~DQB1*05:02	0.00069
A*03:01~C*07:01~B*49:01~DRB1*11:02~DQB1*05:03	0.00069
A*24:02~C*03:03~B*55:01~DRB1*14:01~DQB1*06:02	0.00069
A*01:01~C*05:01~B*44:02~DRB1*11:04~DQB1*03:01	0.00069
A*66:01~C*04:01~B*53:01~DRB1*10:01~DQB1*05:01	0.00069
A*11:01~C*08:02~B*14:02~DRB1*01:02~DQB1*05:02	0.00069
A*24:02~C*04:01~B*35:03~DRB1*15:01~DQB1*06:01	0.00069
A*26:01~C*12:02~B*52:01~DRB1*15:02~DQB1*06:01	0.00069
A*11:01~C*03:03~B*55:01~DRB1*14:01~DQB1*05:03	0.00069
A*02:01~C*15:02~B*40:06~DRB1*16:02~DQB1*05:02	0.00069
A*01:01~C*06:02~B*37:01~DRB1*04:03~DQB1*03:02	0.00069
A*01:01~C*02:02~B*27:02~DRB1*11:04~DQB1*03:02	0.00069
A*31:01~C*15:02~B*51:01~DRB1*16:01~DQB1*05:02	0.00069
A*33:01~C*08:02~B*14:02~DRB1*07:01~DQB1*06:02	0.00069
A*23:01~C*07:01~B*49:01~DRB1*13:02~DQB1*02:01	0.00069
A*26:01~C*14:02~B*51:01~DRB1*03:01~DQB1*02:01	0.00069
A*68:01~C*06:02~B*50:01~DRB1*07:01~DQB1*02:01	0.00069
A*30:01~C*06:02~B*13:02~DRB1*01:02~DQB1*05:01	0.00069
A*02:05~C*12:03~B*15:03~DRB1*08:04~DQB1*04:02	0.00069
A*32:01~C*07:02~B*08:01~DRB1*07:01~DQB1*03:03	0.00069
A*24:02~C*12:03~B*38:01~DRB1*15:01~DQB1*05:02	0.00069
A*68:02~C*04:01~B*53:01~DRB1*04:05~DQB1*03:02	0.00069
A*02:01~C*06:02~B*37:01~DRB1*07:01~DQB1*05:03	0.00069
A*11:01~C*04:01~B*51:01~DRB1*04:07~DQB1*03:01	0.00069
A*26:01~C*07:04~B*15:18~DRB1*04:02~DQB1*03:02	0.00069
A*33:01~C*02:02~B*44:03~DRB1*01:02~DQB1*05:01	0.00069
A*03:01~C*06:02~B*13:02~DRB1*11:04~DQB1*06:02	0.00069
A*23:01~C*07:01~B*49:01~DRB1*13:02~DQB1*03:01	0.00069
A*24:02~C*07:01~B*15:17~DRB1*13:02~DQB1*06:04	0.00069
A*02:01~C*15:02~B*40:06~DRB1*10:01~DQB1*05:01	0.00069
A*32:01~C*04:01~B*35:03~DRB1*11:04~DQB1*03:01	0.00069
A*23:01~C*02:02~B*44:05~DRB1*11:04~DQB1*03:01	0.00069
A*24:02~C*17:01~B*41:01~DRB1*13:02~DQB1*06:04	0.00069
A*68:01~C*15:02~B*51:01~DRB1*13:02~DQB1*06:04	0.00069
A*66:01~C*12:03~B*38:01~DRB1*07:01~DQB1*02:01	0.00069
A*02:01~C*14:02~B*15:16~DRB1*14:07~DQB1*05:01	0.00069
A*03:01~C*03:02~B*58:01~DRB1*07:01~DQB1*03:02	0.00069
A*02:05~C*07:01~B*41:01~DRB1*08:04~DQB1*05:03	0.00069
A*02:01~C*17:01~B*41:01~DRB1*10:01~DQB1*05:01	0.00069
A*30:01~C*12:02~B*52:01~DRB1*15:01~DQB1*06:03	0.00069
A*24:02~C*04:01~B*35:01~DRB1*15:02~DQB1*06:01	0.00069
A*01:01~C*07:01~B*18:01~DRB1*16:01~DQB1*05:02	0.00069
A*03:01~C*07:02~B*07:02~DRB1*01:01~DQB1*05:01	0.00069
A*26:01~C*07:02~B*07:02~DRB1*08:04~DQB1*03:01	0.00069
A*30:02~C*04:01~B*35:01~DRB1*14:01~DQB1*05:03	0.00069
A*29:02~C*12:03~B*18:01~DRB1*11:04~DQB1*03:01	0.00069
A*30:04~C*07:01~B*49:01~DRB1*03:01~DQB1*05:01	0.00069
A*01:03~C*15:05~B*73:01~DRB1*01:02~DQB1*05:01	0.00069
A*26:01~C*16:01~B*51:01~DRB1*07:01~DQB1*02:01	0.00069
A*30:01~C*07:01~B*49:01~DRB1*10:01~DQB1*05:01	0.00069
A*01:01~C*05:01~B*44:02~DRB1*04:02~DQB1*03:02	0.00069
A*26:01~C*03:03~B*55:01~DRB1*04:03~DQB1*03:05	0.00069
A*30:01~C*12:02~B*52:01~DRB1*15:01~DQB1*05:02	0.00069
A*03:01~C*07:02~B*07:02~DRB1*13:01~DQB1*03:01	0.00069
A*32:01~C*04:01~B*35:01~DRB1*14:01~DQB1*05:03	0.00069
A*68:01~C*15:06~B*51:01~DRB1*11:04~DQB1*03:01	0.00069
A*32:01~C*01:02~B*55:01~DRB1*13:02~DQB1*06:04	0.000683
A*32:01~C*01:02~B*55:01~DRB1*13:01~DQB1*02:01	0.000683
A*24:03~C*06:02~B*57:01~DRB1*15:01~DQB1*06:02	0.000678
A*01:01~C*07:01~B*15:17~DRB1*13:02~DQB1*03:01	0.00066
A*26:01~C*04:01~B*35:01~DRB1*11:04~DQB1*03:04	0.000624
A*02:01~C*07:01~B*49:01~DRB1*11:04~DQB1*03:01	0.000617
A*32:01~C*12:03~B*38:01~DRB1*13:01~DQB1*06:03	0.000606
A*30:04~C*15:05~B*73:01~DRB1*04:05~DQB1*02:01	0.000589
A*02:02~C*06:02~B*58:02~DRB1*12:01~DQB1*02:01	0.000581
A*02:01~C*07:02~B*08:01~DRB1*03:01~DQB1*02:01	0.000575
A*03:01~C*07:01~B*18:01~DRB1*11:01~DQB1*05:02	0.000574
A*02:01~C*14:02~B*51:01~DRB1*15:01~DQB1*06:02	0.000573
A*24:02~C*06:02~B*50:02~DRB1*04:06~DQB1*04:02	0.000573
A*02:02~C*17:01~B*41:01~DRB1*07:01~DQB1*02:01	0.000563
A*66:01~C*06:02~B*58:02~DRB1*03:02~DQB1*04:02	0.000547
A*01:01~C*12:02~B*52:01~DRB1*07:01~DQB1*03:01	0.000542
A*01:01~C*12:02~B*52:01~DRB1*07:01~DQB1*02:01	0.000542
A*03:02~C*04:01~B*35:03~DRB1*11:01~DQB1*03:01	0.000534
A*03:02~C*12:03~B*35:03~DRB1*11:01~DQB1*03:01	0.000534
A*02:01~C*16:01~B*51:01~DRB1*03:01~DQB1*02:01	0.000532
A*02:01~C*16:01~B*51:01~DRB1*03:01~DQB1*03:02	0.000532
A*02:01~C*07:01~B*49:01~DRB1*11:01~DQB1*03:01	0.000526
A*02:01~C*04:01~B*35:01~DRB1*11:01~DQB1*03:01	0.000521
A*01:01~C*15:02~B*51:01~DRB1*11:01~DQB1*05:01	0.000521
A*01:01~C*15:02~B*51:01~DRB1*11:01~DQB1*03:01	0.000521
A*69:01~C*15:05~B*07:05~DRB1*01:01~DQB1*05:01	0.000518
A*23:01~C*07:01~B*49:01~DRB1*01:01~DQB1*05:03	0.000518
A*02:01~C*04:01~B*35:08~DRB1*07:01~DQB1*02:01	0.000518
A*32:01~C*04:01~B*35:08~DRB1*04:03~DQB1*02:01	0.000518
A*01:01~C*12:03~B*35:03~DRB1*14:01~DQB1*05:03	0.000518
A*32:01~C*12:02~B*52:01~DRB1*04:03~DQB1*03:02	0.000518
A*03:02~C*15:02~B*51:01~DRB1*11:01~DQB1*05:02	0.000518
A*11:01~C*05:01~B*44:02~DRB1*13:01~DQB1*03:02	0.000518
A*01:01~C*04:01~B*35:03~DRB1*14:01~DQB1*05:03	0.000518
A*68:02~C*04:01~B*53:01~DRB1*03:01~DQB1*02:01	0.000518
A*68:01~C*07:02~B*07:02~DRB1*01:01~DQB1*05:01	0.000518
A*23:01~C*07:01~B*49:01~DRB1*01:01~DQB1*05:01	0.000518
A*11:01~C*07:02~B*44:03~DRB1*07:01~DQB1*03:01	0.000518
A*01:01~C*16:02~B*50:02~DRB1*03:01~DQB1*02:01	0.000514
A*01:03~C*07:01~B*08:01~DRB1*13:02~DQB1*02:01	0.000498
A*24:03~C*14:02~B*51:01~DRB1*11:04~DQB1*03:02	0.000497
A*01:01~C*04:01~B*35:08~DRB1*03:01~DQB1*03:02	0.000494
A*11:01~C*04:01~B*35:01~DRB1*11:04~DQB1*03:01	0.000494
A*66:01~C*06:02~B*58:02~DRB1*03:02~DQB1*05:01	0.000488
A*23:01~C*02:02~B*44:03~DRB1*07:01~DQB1*03:02	0.000483
A*02:01~C*04:01~B*35:02~DRB1*11:04~DQB1*03:04	0.000481
A*02:01~C*07:01~B*57:03~DRB1*07:01~DQB1*02:01	0.000473
A*01:01~C*07:01~B*08:01~DRB1*11:04~DQB1*03:01	0.000472
A*24:02~C*04:01~B*35:08~DRB1*11:04~DQB1*03:01	0.000472
A*24:02~C*02:02~B*27:05~DRB1*15:02~DQB1*06:01	0.000463
A*24:02~C*04:01~B*35:03~DRB1*13:01~DQB1*06:03	0.00046
A*02:05~C*08:02~B*14:02~DRB1*01:02~DQB1*05:01	0.00046
A*02:05~C*06:02~B*50:01~DRB1*04:03~DQB1*05:01	0.00046
A*02:05~C*06:02~B*50:01~DRB1*04:03~DQB1*03:01	0.00046
A*02:05~C*06:02~B*50:01~DRB1*04:03~DQB1*06:02	0.00046
A*03:01~C*04:01~B*35:01~DRB1*07:01~DQB1*02:01	0.000455
A*26:01~C*03:04~B*40:06~DRB1*16:02~DQB1*06:03	0.000449
A*29:02~C*16:02~B*51:01~DRB1*11:04~DQB1*03:01	0.00044
A*26:01~C*14:02~B*51:160~DRB1*11:04~DQB1*05:01	0.000439
A*26:01~C*16:02~B*51:01~DRB1*11:01~DQB1*06:03	0.000439
A*01:01~C*18:01~B*81:01~DRB1*11:01~DQB1*03:01	0.000432
A*69:01~C*04:01~B*44:03~DRB1*10:01~DQB1*06:03	0.000431
A*69:01~C*07:04~B*44:02~DRB1*11:04~DQB1*03:01	0.000431
A*11:01~C*04:01~B*35:03~DRB1*07:01~DQB1*02:01	0.000431
A*69:01~C*16:04~B*44:02~DRB1*04:03~DQB1*03:02	0.000431
A*32:01~C*15:02~B*40:06~DRB1*14:04~DQB1*05:04	0.000431
A*02:02~C*06:02~B*58:02~DRB1*12:01~DQB1*05:01	0.00043
A*32:01~C*17:01~B*41:01~DRB1*03:01~DQB1*02:01	0.000429
A*24:02~C*12:03~B*38:01~DRB1*11:01~DQB1*03:02	0.000426
A*24:03~C*12:03~B*38:01~DRB1*11:01~DQB1*03:01	0.000426
A*01:01~C*14:02~B*51:01~DRB1*11:04~DQB1*03:01	0.000426
A*01:03~C*06:02~B*50:01~DRB1*04:06~DQB1*05:01	0.000425
A*24:02~C*07:01~B*15:17~DRB1*13:01~DQB1*06:01	0.000422
A*24:02~C*07:01~B*15:17~DRB1*13:01~DQB1*06:02	0.000422
A*03:01~C*07:02~B*08:01~DRB1*03:01~DQB1*02:01	0.00042
A*24:02~C*12:02~B*18:01~DRB1*15:01~DQB1*06:01	0.000418
A*01:01~C*16:02~B*35:08~DRB1*04:03~DQB1*03:02	0.000417
A*01:01~C*04:01~B*35:03~DRB1*04:01~DQB1*03:02	0.000417
A*01:01~C*16:02~B*14:02~DRB1*01:02~DQB1*05:01	0.000411
A*01:03~C*08:02~B*14:02~DRB1*01:02~DQB1*05:01	0.000411
A*31:01~C*06:02~B*50:01~DRB1*01:02~DQB1*04:02	0.00041
A*31:01~C*06:02~B*50:02~DRB1*04:06~DQB1*04:02	0.00041
A*02:01~C*16:01~B*51:01~DRB1*15:01~DQB1*06:02	0.000409
A*02:01~C*15:02~B*51:01~DRB1*15:01~DQB1*05:01	0.000409
A*02:01~C*02:02~B*51:01~DRB1*15:01~DQB1*06:02	0.000409
A*11:01~C*15:05~B*73:01~DRB1*04:05~DQB1*02:01	0.000407
A*01:01~C*12:03~B*35:08~DRB1*11:04~DQB1*03:01	0.000405
A*23:01~C*07:01~B*49:01~DRB1*03:01~DQB1*02:01	0.000404
A*24:02~C*15:06~B*51:01~DRB1*15:01~DQB1*03:01	0.0004
A*24:02~C*16:02~B*51:01~DRB1*15:02~DQB1*06:01	0.0004
A*01:03~C*07:02~B*07:02~DRB1*01:02~DQB1*03:01	0.0004
A*24:03~C*14:02~B*51:01~DRB1*11:04~DQB1*02:01	0.000395
A*24:02~C*02:02~B*40:02~DRB1*15:01~DQB1*05:01	0.000394
A*33:03~C*07:01~B*58:01~DRB1*03:01~DQB1*02:01	0.000394
A*01:01~C*15:05~B*07:05~DRB1*04:05~DQB1*03:02	0.000394
A*02:05~C*16:04~B*44:02~DRB1*11:04~DQB1*03:01	0.000392
A*29:01~C*04:01~B*35:01~DRB1*11:06~DQB1*03:01	0.000392
A*29:02~C*04:01~B*35:08~DRB1*11:01~DQB1*03:01	0.000392
A*31:01~C*06:02~B*50:01~DRB1*04:07~DQB1*03:01	0.000391
A*29:02~C*07:02~B*07:02~DRB1*15:01~DQB1*06:02	0.000387
A*11:01~C*06:02~B*50:01~DRB1*04:03~DQB1*03:02	0.000386
A*02:01~C*04:01~B*35:03~DRB1*11:01~DQB1*06:01	0.000385
A*23:01~C*04:01~B*44:03~DRB1*11:04~DQB1*03:01	0.000383
A*66:01~C*04:01~B*35:03~DRB1*11:01~DQB1*03:01	0.000383
A*02:01~C*01:02~B*55:01~DRB1*11:01~DQB1*03:01	0.000383
A*02:01~C*03:03~B*55:01~DRB1*01:02~DQB1*05:01	0.000383
A*11:01~C*04:01~B*35:01~DRB1*16:02~DQB1*06:02	0.000382
A*11:01~C*04:01~B*35:08~DRB1*16:02~DQB1*02:01	0.000382
A*02:01~C*06:02~B*50:01~DRB1*13:02~DQB1*06:09	0.00038
A*03:01~C*07:02~B*07:02~DRB1*16:01~DQB1*05:02	0.000379
A*11:01~C*03:03~B*51:01~DRB1*11:28~DQB1*03:01	0.000378
A*03:02~C*07:02~B*44:03~DRB1*04:03~DQB1*03:05	0.000376
A*03:01~C*16:04~B*44:02~DRB1*04:02~DQB1*03:02	0.000376
A*01:01~C*07:01~B*15:17~DRB1*03:01~DQB1*02:01	0.000375
A*02:06~C*03:04~B*51:01~DRB1*04:03~DQB1*03:02	0.000375
A*01:01~C*01:02~B*55:01~DRB1*11:11~DQB1*06:03	0.000374
A*01:01~C*03:04~B*55:01~DRB1*04:03~DQB1*03:02	0.000374
A*03:02~C*07:01~B*08:01~DRB1*03:01~DQB1*02:01	0.000374
A*24:02~C*16:02~B*51:08~DRB1*07:01~DQB1*03:03	0.000371
A*11:01~C*15:02~B*40:06~DRB1*16:02~DQB1*02:01	0.00037
A*29:02~C*15:05~B*07:02~DRB1*15:01~DQB1*06:03	0.00037
A*02:01~C*14:02~B*51:01~DRB1*13:02~DQB1*06:04	0.00037
A*02:01~C*14:02~B*51:01~DRB1*13:01~DQB1*06:03	0.00037
A*02:01~C*15:02~B*51:01~DRB1*13:02~DQB1*03:01	0.00037
A*01:01~C*08:02~B*14:02~DRB1*13:03~DQB1*03:01	0.000367
A*32:01~C*15:02~B*51:01~DRB1*15:01~DQB1*05:02	0.000367
A*32:01~C*14:02~B*51:07~DRB1*11:01~DQB1*03:01	0.000367
A*32:01~C*14:02~B*51:01~DRB1*11:04~DQB1*03:01	0.000367
A*32:01~C*14:02~B*51:07~DRB1*10:01~DQB1*06:01	0.000367
A*32:01~C*15:02~B*51:01~DRB1*16:01~DQB1*02:01	0.000367
A*03:02~C*12:03~B*38:01~DRB1*07:01~DQB1*03:03	0.000366
A*03:01~C*12:03~B*38:01~DRB1*04:03~DQB1*03:02	0.000366
A*03:01~C*12:03~B*38:01~DRB1*07:01~DQB1*02:01	0.000366
A*03:01~C*12:03~B*38:01~DRB1*13:03~DQB1*03:01	0.000366
A*31:01~C*12:02~B*52:01~DRB1*15:02~DQB1*06:01	0.000366
A*26:01~C*07:02~B*07:02~DRB1*15:01~DQB1*06:02	0.000364
A*11:01~C*07:02~B*07:02~DRB1*11:04~DQB1*03:01	0.000363
A*11:01~C*15:02~B*40:06~DRB1*14:01~DQB1*05:03	0.000362
A*24:02~C*16:01~B*44:03~DRB1*07:01~DQB1*02:01	0.000361
A*02:05~C*07:01~B*49:01~DRB1*04:02~DQB1*03:02	0.00036
A*02:05~C*07:01~B*49:01~DRB1*04:03~DQB1*03:02	0.00036
A*02:01~C*07:01~B*49:01~DRB1*15:03~DQB1*06:03	0.00036
A*02:01~C*07:01~B*49:01~DRB1*03:01~DQB1*06:03	0.00036
A*03:01~C*12:03~B*35:03~DRB1*11:03~DQB1*03:01	0.00036
A*32:01~C*03:03~B*55:01~DRB1*01:01~DQB1*05:02	0.00036
A*03:01~C*12:02~B*38:01~DRB1*04:04~DQB1*05:01	0.000359
A*11:01~C*12:02~B*52:01~DRB1*11:03~DQB1*03:01	0.000357
A*11:01~C*07:02~B*52:01~DRB1*10:01~DQB1*05:01	0.000357
A*03:01~C*04:01~B*44:02~DRB1*04:01~DQB1*06:04	0.000357
A*01:01~C*02:02~B*35:01~DRB1*11:01~DQB1*03:01	0.000357
A*01:01~C*12:03~B*18:01~DRB1*03:01~DQB1*02:01	0.000356
A*02:01~C*04:01~B*51:01~DRB1*07:01~DQB1*06:03	0.000356
A*01:01~C*12:02~B*52:01~DRB1*14:01~DQB1*05:03	0.000355
A*01:01~C*12:02~B*52:01~DRB1*03:01~DQB1*02:01	0.000355
A*02:07~C*16:02~B*35:03~DRB1*04:05~DQB1*06:03	0.000355
A*02:01~C*07:01~B*57:03~DRB1*08:04~DQB1*03:01	0.000355
A*02:01~C*18:01~B*57:02~DRB1*14:01~DQB1*05:03	0.000355
A*02:02~C*07:01~B*57:03~DRB1*11:02~DQB1*03:01	0.000355
A*02:01~C*07:01~B*57:03~DRB1*04:07~DQB1*03:01	0.000355
A*02:22~C*07:01~B*57:03~DRB1*07:01~DQB1*02:01	0.000355
A*02:01~C*18:01~B*57:02~DRB1*10:01~DQB1*05:01	0.000355
A*02:02~C*07:01~B*57:02~DRB1*04:06~DQB1*05:02	0.000355
A*02:01~C*06:02~B*57:01~DRB1*16:01~DQB1*05:02	0.000355
A*02:01~C*12:03~B*57:01~DRB1*13:02~DQB1*06:04	0.000355
A*24:02~C*04:01~B*35:03~DRB1*11:03~DQB1*03:01	0.000354
A*24:02~C*04:01~B*35:08~DRB1*11:03~DQB1*03:01	0.000354
A*24:02~C*14:02~B*51:01~DRB1*03:01~DQB1*02:01	0.000354
A*24:02~C*01:02~B*51:01~DRB1*04:03~DQB1*03:01	0.000354
A*24:02~C*14:02~B*51:01~DRB1*16:02~DQB1*05:02	0.000354
A*24:02~C*14:02~B*51:01~DRB1*10:01~DQB1*05:01	0.000354
A*01:03~C*17:01~B*41:02~DRB1*13:03~DQB1*03:01	0.000353
A*01:01~C*07:01~B*41:02~DRB1*13:03~DQB1*03:01	0.000353
A*29:01~C*07:02~B*07:02~DRB1*07:01~DQB1*05:01	0.000352
A*29:01~C*15:05~B*07:05~DRB1*07:01~DQB1*05:01	0.000352
A*11:01~C*12:02~B*35:02~DRB1*11:04~DQB1*03:01	0.000351
A*01:01~C*12:03~B*38:01~DRB1*16:01~DQB1*05:01	0.000349
A*03:02~C*17:01~B*41:01~DRB1*04:04~DQB1*04:02	0.000349
A*03:01~C*14:03~B*41:02~DRB1*13:03~DQB1*03:01	0.000349
A*01:03~C*07:01~B*57:02~DRB1*13:02~DQB1*06:04	0.000349
A*01:01~C*18:01~B*57:02~DRB1*15:03~DQB1*03:01	0.000349
A*01:03~C*07:01~B*57:02~DRB1*01:02~DQB1*05:01	0.000349
A*02:01~C*15:05~B*73:01~DRB1*04:05~DQB1*03:02	0.000348
A*02:01~C*15:05~B*73:01~DRB1*04:05~DQB1*06:03	0.000348
A*33:03~C*16:01~B*51:01~DRB1*11:02~DQB1*03:01	0.000345
A*02:01~C*01:02~B*27:05~DRB1*03:01~DQB1*02:01	0.000345
A*68:01~C*15:04~B*51:01~DRB1*11:01~DQB1*03:01	0.000345
A*30:04~C*16:02~B*41:01~DRB1*03:01~DQB1*02:01	0.000345
A*11:01~C*07:02~B*39:01~DRB1*07:01~DQB1*02:01	0.000345
A*24:03~C*16:01~B*45:01~DRB1*07:01~DQB1*02:01	0.000345
A*02:01~C*07:01~B*52:01~DRB1*04:07~DQB1*03:01	0.000345
A*74:01~C*15:02~B*51:01~DRB1*03:01~DQB1*02:01	0.000345
A*68:01~C*01:02~B*18:01~DRB1*11:04~DQB1*03:01	0.000345
A*30:01~C*08:02~B*14:02~DRB1*04:01~DQB1*03:01	0.000345
A*02:05~C*07:01~B*18:01~DRB1*04:10~DQB1*03:02	0.000345
A*32:01~C*18:01~B*81:01~DRB1*11:01~DQB1*06:02	0.000345
A*23:01~C*04:01~B*44:03~DRB1*13:02~DQB1*06:09	0.000345
A*24:02~C*06:02~B*50:01~DRB1*13:02~DQB1*06:09	0.000345
A*32:01~C*16:04~B*44:02~DRB1*16:02~DQB1*05:02	0.000345
A*30:04~C*08:02~B*35:02~DRB1*11:04~DQB1*03:01	0.000345
A*02:05~C*04:01~B*35:08~DRB1*13:01~DQB1*06:03	0.000345
A*01:01~C*06:02~B*37:01~DRB1*11:04~DQB1*03:01	0.000345
A*03:02~C*12:03~B*35:03~DRB1*14:01~DQB1*05:03	0.000345
A*30:01~C*06:02~B*50:01~DRB1*04:06~DQB1*05:01	0.000345
A*24:02~C*04:01~B*35:02~DRB1*16:02~DQB1*06:03	0.000345
A*23:01~C*04:01~B*35:01~DRB1*15:01~DQB1*05:02	0.000345
A*03:02~C*04:01~B*35:01~DRB1*14:01~DQB1*05:03	0.000345
A*01:01~C*07:01~B*18:01~DRB1*04:04~DQB1*04:02	0.000345
A*26:01~C*06:02~B*47:01~DRB1*13:03~DQB1*03:01	0.000345
A*24:02~C*06:02~B*50:01~DRB1*13:02~DQB1*03:01	0.000345
A*30:02~C*02:02~B*27:05~DRB1*11:01~DQB1*03:01	0.000345
A*23:01~C*08:02~B*14:03~DRB1*14:01~DQB1*03:01	0.000345
A*30:04~C*04:01~B*35:01~DRB1*04:02~DQB1*02:01	0.000345
A*03:01~C*04:01~B*35:08~DRB1*04:04~DQB1*04:02	0.000345
A*30:01~C*06:02~B*37:01~DRB1*10:01~DQB1*04:02	0.000345
A*30:02~C*04:01~B*50:01~DRB1*15:01~DQB1*06:09	0.000345
A*02:01~C*02:02~B*44:05~DRB1*11:02~DQB1*05:03	0.000345
A*24:02~C*12:03~B*18:01~DRB1*07:01~DQB1*06:02	0.000345
A*26:01~C*16:02~B*51:01~DRB1*04:03~DQB1*03:05	0.000345
A*01:01~C*04:01~B*35:02~DRB1*08:06~DQB1*06:02	0.000345
A*68:02~C*07:01~B*57:03~DRB1*03:01~DQB1*03:02	0.000345
A*11:01~C*07:02~B*08:01~DRB1*04:02~DQB1*03:02	0.000345
A*30:02~C*07:01~B*18:01~DRB1*01:02~DQB1*04:02	0.000345
A*02:01~C*05:01~B*44:02~DRB1*03:01~DQB1*02:01	0.000345
A*23:01~C*04:01~B*44:03~DRB1*04:03~DQB1*03:05	0.000345
A*02:05~C*06:02~B*45:01~DRB1*11:01~DQB1*05:02	0.000345
A*24:02~C*06:02~B*50:01~DRB1*01:02~DQB1*02:01	0.000345
A*23:01~C*04:01~B*44:03~DRB1*03:01~DQB1*02:01	0.000345
A*11:01~C*14:02~B*51:01~DRB1*13:02~DQB1*03:01	0.000345
A*68:01~C*15:04~B*51:01~DRB1*07:01~DQB1*02:01	0.000345
A*24:02~C*06:02~B*50:01~DRB1*01:02~DQB1*03:01	0.000345
A*32:01~C*07:01~B*58:01~DRB1*11:01~DQB1*05:02	0.000345
A*68:01~C*01:02~B*55:01~DRB1*11:01~DQB1*03:01	0.000345
A*68:24~C*04:01~B*35:01~DRB1*03:01~DQB1*02:01	0.000345
A*03:08~C*02:02~B*15:03~DRB1*03:02~DQB1*05:01	0.000345
A*29:02~C*17:01~B*41:01~DRB1*07:01~DQB1*03:03	0.000345
A*02:05~C*06:02~B*45:01~DRB1*11:02~DQB1*05:01	0.000345
A*02:05~C*12:03~B*15:03~DRB1*13:03~DQB1*06:04	0.000345
A*30:02~C*16:04~B*15:03~DRB1*13:02~DQB1*06:04	0.000345
A*30:01~C*07:01~B*41:01~DRB1*15:01~DQB1*06:02	0.000345
A*32:01~C*18:01~B*15:03~DRB1*13:02~DQB1*06:04	0.000345
A*30:01~C*06:02~B*53:01~DRB1*14:06~DQB1*05:01	0.000345
A*03:01~C*04:01~B*35:02~DRB1*14:04~DQB1*05:03	0.000345
A*02:01~C*02:02~B*27:05~DRB1*15:01~DQB1*06:02	0.000345
A*30:01~C*17:01~B*42:01~DRB1*01:01~DQB1*03:01	0.000345
A*02:01~C*07:01~B*39:24~DRB1*04:01~DQB1*03:02	0.000345
A*32:01~C*02:02~B*44:02~DRB1*11:01~DQB1*03:01	0.000345
A*26:01~C*03:04~B*15:10~DRB1*10:01~DQB1*03:02	0.000345
A*02:01~C*07:02~B*39:01~DRB1*14:01~DQB1*05:03	0.000345
A*02:01~C*16:01~B*51:01~DRB1*08:04~DQB1*03:01	0.000345
A*01:03~C*07:01~B*39:24~DRB1*11:02~DQB1*03:01	0.000345
A*25:01~C*06:02~B*57:01~DRB1*13:01~DQB1*03:03	0.000345
A*68:01~C*04:01~B*15:16~DRB1*15:03~DQB1*03:01	0.000345
A*24:02~C*17:01~B*41:01~DRB1*03:01~DQB1*03:01	0.000345
A*11:01~C*12:03~B*35:03~DRB1*14:01~DQB1*02:01	0.000345
A*29:02~C*12:03~B*35:08~DRB1*03:01~DQB1*03:02	0.000345
A*32:01~C*05:01~B*44:02~DRB1*04:03~DQB1*03:02	0.000345
A*02:01~C*06:02~B*50:01~DRB1*04:02~DQB1*05:01	0.000345
A*23:01~C*07:01~B*49:01~DRB1*01:02~DQB1*05:01	0.000345
A*66:01~C*07:02~B*07:02~DRB1*04:07~DQB1*05:03	0.000345
A*23:01~C*07:01~B*49:01~DRB1*07:01~DQB1*02:01	0.000345
A*03:01~C*16:02~B*51:01~DRB1*14:06~DQB1*03:01	0.000345
A*02:01~C*16:04~B*44:02~DRB1*01:01~DQB1*05:01	0.000345
A*23:01~C*07:01~B*41:01~DRB1*11:04~DQB1*03:01	0.000345
A*30:04~C*04:01~B*35:02~DRB1*01:01~DQB1*05:01	0.000345
A*11:01~C*12:03~B*35:03~DRB1*14:01~DQB1*06:04	0.000345
A*68:01~C*07:02~B*08:01~DRB1*11:03~DQB1*03:01	0.000345
A*33:03~C*03:02~B*58:01~DRB1*13:02~DQB1*06:09	0.000345
A*26:01~C*07:02~B*52:01~DRB1*08:03~DQB1*03:01	0.000345
A*23:01~C*07:01~B*58:01~DRB1*13:02~DQB1*06:03	0.000345
A*01:01~C*05:01~B*44:02~DRB1*04:01~DQB1*03:01	0.000345
A*11:01~C*18:01~B*15:17~DRB1*15:03~DQB1*06:03	0.000345
A*30:01~C*17:01~B*42:01~DRB1*08:04~DQB1*03:01	0.000345
A*30:02~C*04:01~B*35:03~DRB1*04:05~DQB1*02:01	0.000345
A*03:02~C*12:02~B*52:01~DRB1*03:01~DQB1*02:01	0.000345
A*02:01~C*03:04~B*35:03~DRB1*07:01~DQB1*02:01	0.000345
A*24:02~C*04:01~B*15:01~DRB1*07:01~DQB1*03:03	0.000345
A*01:01~C*06:02~B*37:01~DRB1*04:07~DQB1*03:01	0.000345
A*68:02~C*04:01~B*35:02~DRB1*11:04~DQB1*03:01	0.000345
A*74:01~C*02:02~B*15:03~DRB1*13:03~DQB1*02:01	0.000345
A*68:01~C*08:01~B*58:02~DRB1*12:01~DQB1*05:01	0.000345
A*02:01~C*01:02~B*56:01~DRB1*07:01~DQB1*03:05	0.000345
A*03:01~C*08:02~B*14:02~DRB1*13:02~DQB1*06:04	0.000345
A*68:01~C*07:04~B*15:18~DRB1*07:01~DQB1*02:01	0.000345
A*03:02~C*07:01~B*49:01~DRB1*11:04~DQB1*03:01	0.000345
A*29:10~C*08:02~B*14:02~DRB1*15:02~DQB1*06:01	0.000345
A*74:01~C*02:02~B*15:03~DRB1*07:01~DQB1*03:02	0.000345
A*69:01~C*12:03~B*38:01~DRB1*13:01~DQB1*06:03	0.000345
A*02:01~C*15:02~B*40:06~DRB1*04:03~DQB1*03:02	0.000345
A*02:11~C*15:02~B*40:06~DRB1*15:02~DQB1*06:01	0.000345
A*01:01~C*04:01~B*51:01~DRB1*08:01~DQB1*04:02	0.000345
A*30:01~C*04:01~B*35:08~DRB1*15:01~DQB1*06:02	0.000345
A*11:01~C*12:05~B*18:01~DRB1*13:03~DQB1*03:01	0.000345
A*03:01~C*07:01~B*47:03~DRB1*07:01~DQB1*02:01	0.000345
A*01:02~C*07:01~B*49:01~DRB1*04:05~DQB1*03:02	0.000345
A*24:02~C*12:03~B*38:01~DRB1*10:01~DQB1*03:02	0.000345
A*03:02~C*07:04~B*15:18~DRB1*11:01~DQB1*03:01	0.000345
A*32:01~C*06:02~B*50:01~DRB1*13:02~DQB1*06:04	0.000345
A*68:01~C*07:01~B*08:01~DRB1*15:01~DQB1*02:01	0.000345
A*33:03~C*14:02~B*51:07~DRB1*04:03~DQB1*05:01	0.000345
A*03:01~C*12:03~B*39:06~DRB1*04:04~DQB1*02:01	0.000345
A*23:01~C*16:01~B*45:01~DRB1*15:03~DQB1*05:03	0.000345
A*02:01~C*02:02~B*27:02~DRB1*16:01~DQB1*03:01	0.000345
A*68:01~C*06:02~B*13:02~DRB1*04:04~DQB1*03:02	0.000345
A*24:02~C*15:02~B*27:07~DRB1*11:01~DQB1*03:01	0.000345
A*25:01~C*05:01~B*44:02~DRB1*14:01~DQB1*05:03	0.000345
A*24:02~C*07:01~B*15:17~DRB1*04:05~DQB1*05:01	0.000345
A*03:01~C*03:04~B*40:01~DRB1*03:01~DQB1*06:02	0.000345
A*68:02~C*06:02~B*27:07~DRB1*03:01~DQB1*02:01	0.000345
A*36:01~C*12:03~B*39:10~DRB1*03:01~DQB1*02:01	0.000345
A*30:04~C*12:02~B*52:01~DRB1*15:02~DQB1*06:01	0.000345
A*01:01~C*02:02~B*27:02~DRB1*11:01~DQB1*05:02	0.000345
A*74:01~C*17:01~B*41:01~DRB1*11:01~DQB1*05:01	0.000345
A*01:01~C*15:02~B*07:02~DRB1*13:02~DQB1*06:04	0.000345
A*31:01~C*12:03~B*39:10~DRB1*13:02~DQB1*06:04	0.000345
A*32:01~C*07:02~B*08:01~DRB1*03:01~DQB1*05:01	0.000345
A*68:02~C*03:04~B*15:10~DRB1*03:02~DQB1*04:02	0.000345
A*30:02~C*16:02~B*51:01~DRB1*01:02~DQB1*05:01	0.000345
A*26:01~C*04:01~B*35:01~DRB1*03:01~DQB1*06:09	0.000345
A*68:02~C*12:03~B*14:02~DRB1*13:02~DQB1*05:01	0.000345
A*69:01~C*08:02~B*14:02~DRB1*01:01~DQB1*05:01	0.000345
A*24:03~C*06:02~B*57:01~DRB1*04:03~DQB1*03:02	0.000345
A*23:01~C*04:01~B*53:01~DRB1*01:01~DQB1*05:01	0.000345
A*25:01~C*07:01~B*18:01~DRB1*04:04~DQB1*03:01	0.000345
A*01:01~C*06:02~B*45:01~DRB1*04:03~DQB1*06:03	0.000345
A*30:02~C*04:01~B*45:01~DRB1*04:03~DQB1*02:01	0.000345
A*02:02~C*08:04~B*13:02~DRB1*03:02~DQB1*04:02	0.000345
A*11:01~C*07:02~B*51:01~DRB1*15:01~DQB1*06:01	0.000345
A*01:01~C*03:02~B*15:10~DRB1*03:01~DQB1*02:01	0.000345
A*02:01~C*12:03~B*39:01~DRB1*12:01~DQB1*03:01	0.000345
A*02:01~C*02:02~B*27:05~DRB1*01:01~DQB1*05:01	0.000345
A*66:01~C*06:02~B*58:02~DRB1*07:01~DQB1*02:01	0.000345
A*02:05~C*12:03~B*18:01~DRB1*13:02~DQB1*02:01	0.000345
A*11:01~C*15:05~B*39:10~DRB1*14:04~DQB1*05:03	0.000345
A*68:01~C*03:04~B*40:01~DRB1*10:01~DQB1*05:01	0.000345
A*23:01~C*07:01~B*57:03~DRB1*04:02~DQB1*05:02	0.000345
A*24:02~C*07:02~B*40:01~DRB1*11:01~DQB1*03:02	0.000345
A*32:01~C*07:01~B*15:17~DRB1*11:04~DQB1*03:01	0.000345
A*30:01~C*06:02~B*50:01~DRB1*13:03~DQB1*03:01	0.000345
A*25:01~C*12:03~B*18:01~DRB1*07:01~DQB1*02:01	0.000345
A*02:01~C*12:03~B*18:01~DRB1*03:89~DQB1*02:01	0.000345
A*30:04~C*04:01~B*35:08~DRB1*03:01~DQB1*03:02	0.000345
A*02:01~C*02:02~B*27:02~DRB1*08:03~DQB1*03:01	0.000345
A*32:01~C*07:02~B*08:01~DRB1*03:01~DQB1*06:09	0.000345
A*11:01~C*15:02~B*27:07~DRB1*11:01~DQB1*03:01	0.000345
A*68:01~C*04:01~B*35:03~DRB1*11:04~DQB1*03:01	0.000345
A*26:01~C*07:01~B*44:03~DRB1*10:01~DQB1*05:01	0.000345
A*02:01~C*17:01~B*42:01~DRB1*15:03~DQB1*03:03	0.000345
A*74:01~C*16:02~B*51:01~DRB1*16:01~DQB1*03:02	0.000345
A*26:01~C*06:02~B*50:01~DRB1*01:02~DQB1*03:02	0.000345
A*02:01~C*07:01~B*15:03~DRB1*03:01~DQB1*02:01	0.000345
A*03:01~C*07:01~B*49:01~DRB1*08:03~DQB1*03:03	0.000345
A*01:02~C*07:01~B*49:01~DRB1*04:01~DQB1*03:01	0.000345
A*68:01~C*04:01~B*08:01~DRB1*07:01~DQB1*02:01	0.000345
A*01:02~C*16:01~B*45:01~DRB1*07:01~DQB1*02:01	0.000345
A*02:01~C*06:02~B*52:01~DRB1*07:01~DQB1*03:03	0.000345
A*11:01~C*03:02~B*58:01~DRB1*15:01~DQB1*03:02	0.000345
A*01:03~C*16:02~B*51:08~DRB1*01:02~DQB1*05:01	0.000345
A*03:01~C*12:02~B*51:01~DRB1*13:01~DQB1*06:03	0.000345
A*30:02~C*05:01~B*15:03~DRB1*07:01~DQB1*06:04	0.000345
A*30:01~C*04:01~B*35:08~DRB1*04:03~DQB1*05:01	0.000345
A*03:01~C*07:02~B*07:02~DRB1*13:02~DQB1*06:04	0.000345
A*32:01~C*17:01~B*41:01~DRB1*15:02~DQB1*02:01	0.000345
A*02:01~C*06:02~B*45:01~DRB1*03:01~DQB1*02:01	0.000345
A*31:01~C*01:02~B*15:08~DRB1*01:01~DQB1*03:03	0.000345
A*32:01~C*05:01~B*08:01~DRB1*15:01~DQB1*06:02	0.000345
A*30:02~C*15:05~B*73:01~DRB1*11:04~DQB1*03:01	0.000345
A*30:01~C*06:02~B*45:01~DRB1*11:04~DQB1*02:01	0.000345
A*23:01~C*04:01~B*44:03~DRB1*04:05~DQB1*05:02	0.000345
A*11:01~C*05:01~B*18:01~DRB1*04:05~DQB1*03:02	0.000345
A*02:05~C*17:01~B*42:01~DRB1*04:03~DQB1*03:01	0.000345
A*68:02~C*06:02~B*57:03~DRB1*11:02~DQB1*03:01	0.000345
A*29:02~C*17:01~B*42:01~DRB1*03:02~DQB1*04:02	0.000345
A*68:02~C*12:03~B*67:01~DRB1*13:02~DQB1*05:03	0.000345
A*66:01~C*12:02~B*52:01~DRB1*15:02~DQB1*04:02	0.000345
A*03:01~C*07:02~B*49:01~DRB1*07:01~DQB1*02:01	0.000345
A*11:01~C*04:01~B*58:01~DRB1*03:01~DQB1*06:01	0.000345
A*68:01~C*06:02~B*50:01~DRB1*07:01~DQB1*05:01	0.000345
A*68:01~C*06:02~B*37:01~DRB1*09:01~DQB1*03:01	0.000345
A*01:01~C*06:02~B*37:01~DRB1*11:03~DQB1*03:01	0.000345
A*02:01~C*17:01~B*41:02~DRB1*03:01~DQB1*02:01	0.000345
A*32:01~C*03:02~B*58:01~DRB1*13:01~DQB1*06:09	0.000345
A*03:01~C*03:02~B*35:08~DRB1*08:04~DQB1*03:02	0.000345
A*80:01~C*04:01~B*45:01~DRB1*13:02~DQB1*06:04	0.000345
A*03:01~C*04:01~B*40:01~DRB1*01:02~DQB1*05:01	0.000345
A*68:02~C*12:03~B*39:10~DRB1*08:04~DQB1*03:01	0.000345
A*24:02~C*07:02~B*07:02~DRB1*14:01~DQB1*06:09	0.000345
A*30:02~C*07:01~B*49:01~DRB1*04:04~DQB1*06:01	0.000345
A*01:01~C*16:01~B*45:01~DRB1*11:04~DQB1*03:01	0.000345
A*24:02~C*12:02~B*52:01~DRB1*14:01~DQB1*03:02	0.000345
A*02:01~C*02:02~B*27:05~DRB1*11:04~DQB1*03:01	0.000345
A*31:01~C*12:03~B*38:01~DRB1*03:01~DQB1*02:01	0.000345
A*68:01~C*15:05~B*07:05~DRB1*13:02~DQB1*06:04	0.000345
A*03:01~C*01:02~B*55:01~DRB1*15:03~DQB1*02:01	0.000345
A*68:02~C*04:01~B*53:01~DRB1*13:02~DQB1*06:04	0.000345
A*30:02~C*16:02~B*51:01~DRB1*04:01~DQB1*03:01	0.000345
A*11:01~C*05:01~B*44:02~DRB1*12:01~DQB1*03:01	0.000345
A*24:02~C*03:02~B*58:01~DRB1*03:01~DQB1*02:01	0.000345
A*01:01~C*12:13~B*18:01~DRB1*13:03~DQB1*06:02	0.000345
A*23:01~C*06:02~B*45:01~DRB1*04:03~DQB1*03:02	0.000345
A*01:01~C*02:02~B*39:01~DRB1*13:02~DQB1*06:04	0.000345
A*31:01~C*05:01~B*44:02~DRB1*04:08~DQB1*03:01	0.000345
A*02:01~C*15:02~B*51:01~DRB1*01:01~DQB1*05:01	0.000345
A*69:01~C*12:03~B*35:08~DRB1*01:03~DQB1*05:01	0.000345
A*68:02~C*15:05~B*07:05~DRB1*13:02~DQB1*06:09	0.000345
A*01:01~C*04:01~B*44:03~DRB1*07:01~DQB1*06:02	0.000345
A*02:01~C*07:04~B*15:18~DRB1*09:01~DQB1*03:03	0.000345
A*02:01~C*15:02~B*40:06~DRB1*03:01~DQB1*05:03	0.000345
A*30:02~C*06:02~B*47:01~DRB1*04:05~DQB1*03:02	0.000345
A*02:01~C*15:05~B*73:01~DRB1*11:01~DQB1*03:01	0.000345
A*26:01~C*04:01~B*35:01~DRB1*03:01~DQB1*02:01	0.000345
A*01:02~C*02:02~B*44:05~DRB1*16:01~DQB1*05:02	0.000345
A*03:01~C*08:02~B*14:02~DRB1*12:01~DQB1*03:01	0.000345
A*26:01~C*12:03~B*35:03~DRB1*01:01~DQB1*05:01	0.000345
A*32:01~C*05:01~B*18:01~DRB1*13:02~DQB1*06:04	0.000345
A*03:01~C*04:01~B*35:03~DRB1*04:02~DQB1*03:02	0.000345
A*02:01~C*15:05~B*73:01~DRB1*07:01~DQB1*02:01	0.000345
A*32:01~C*07:01~B*07:02~DRB1*07:01~DQB1*02:01	0.000345
A*26:01~C*06:02~B*50:01~DRB1*07:01~DQB1*02:01	0.000345
A*26:01~C*04:01~B*15:03~DRB1*15:03~DQB1*05:01	0.000345
A*02:06~C*06:02~B*13:02~DRB1*14:04~DQB1*02:01	0.000345
A*26:01~C*07:01~B*18:01~DRB1*16:01~DQB1*05:02	0.000345
A*32:01~C*07:01~B*57:01~DRB1*01:01~DQB1*05:01	0.000345
A*26:01~C*12:03~B*35:03~DRB1*03:01~DQB1*02:01	0.000345
A*68:02~C*04:01~B*35:03~DRB1*15:02~DQB1*06:01	0.000345
A*30:02~C*07:01~B*08:01~DRB1*16:02~DQB1*05:02	0.000345
A*30:04~C*06:02~B*53:01~DRB1*15:03~DQB1*06:02	0.000345
A*31:01~C*04:01~B*53:01~DRB1*11:01~DQB1*06:02	0.000345
A*24:02~C*01:02~B*55:01~DRB1*14:23~DQB1*05:03	0.000345
A*02:01~C*06:02~B*37:01~DRB1*13:02~DQB1*06:02	0.000345
A*02:01~C*15:05~B*07:05~DRB1*13:01~DQB1*06:03	0.000345
A*02:01~C*05:01~B*44:02~DRB1*10:01~DQB1*05:01	0.000345
A*02:05~C*06:02~B*50:01~DRB1*10:01~DQB1*04:02	0.000345
A*29:02~C*15:05~B*07:02~DRB1*15:03~DQB1*02:01	0.000345
A*26:01~C*03:03~B*55:01~DRB1*10:01~DQB1*05:01	0.000345
A*23:01~C*07:01~B*49:01~DRB1*04:03~DQB1*03:05	0.000345
A*24:02~C*04:01~B*35:08~DRB1*12:01~DQB1*03:01	0.000345
A*30:02~C*05:01~B*15:17~DRB1*03:01~DQB1*06:02	0.000345
A*69:01~C*07:02~B*07:02~DRB1*10:01~DQB1*06:02	0.000345
A*24:02~C*04:01~B*44:03~DRB1*04:02~DQB1*03:02	0.000345
A*02:02~C*06:02~B*47:01~DRB1*03:01~DQB1*06:09	0.000345
A*01:01~C*06:02~B*50:01~DRB1*15:02~DQB1*06:01	0.000345
A*26:01~C*07:01~B*15:17~DRB1*11:03~DQB1*03:01	0.000345
A*23:01~C*06:02~B*50:01~DRB1*04:06~DQB1*03:02	0.000345
A*24:02~C*07:02~B*08:01~DRB1*13:02~DQB1*06:09	0.000345
A*02:06~C*01:02~B*54:01~DRB1*15:01~DQB1*03:03	0.000345
A*32:01~C*12:03~B*39:10~DRB1*07:01~DQB1*03:01	0.000345
A*68:02~C*06:02~B*50:01~DRB1*03:01~DQB1*02:01	0.000345
A*02:02~C*17:01~B*41:01~DRB1*15:03~DQB1*03:01	0.000345
A*30:01~C*07:01~B*55:01~DRB1*13:01~DQB1*06:03	0.000345
A*24:02~C*03:03~B*44:02~DRB1*03:01~DQB1*02:01	0.000345
A*30:01~C*03:04~B*40:01~DRB1*01:01~DQB1*05:01	0.000345
A*02:01~C*05:01~B*44:02~DRB1*01:01~DQB1*03:02	0.000345
A*23:01~C*07:01~B*49:01~DRB1*04:03~DQB1*04:02	0.000345
A*33:03~C*17:01~B*42:01~DRB1*03:02~DQB1*04:02	0.000345
A*24:02~C*16:04~B*35:01~DRB1*13:02~DQB1*06:04	0.000345
A*34:02~C*07:01~B*44:03~DRB1*13:02~DQB1*06:09	0.000345
A*31:01~C*15:05~B*73:01~DRB1*07:01~DQB1*02:01	0.000345
A*03:01~C*01:02~B*55:01~DRB1*03:01~DQB1*06:01	0.000345
A*11:01~C*04:01~B*35:01~DRB1*13:03~DQB1*03:01	0.000345
A*29:01~C*07:01~B*57:03~DRB1*09:01~DQB1*03:03	0.000345
A*24:02~C*06:02~B*13:02~DRB1*12:01~DQB1*03:01	0.000345
A*02:01~C*16:02~B*51:08~DRB1*11:02~DQB1*06:03	0.000345
A*69:01~C*07:01~B*39:24~DRB1*04:05~DQB1*02:01	0.000345
A*11:01~C*07:02~B*51:01~DRB1*15:01~DQB1*06:02	0.000345
A*26:01~C*07:01~B*49:01~DRB1*16:02~DQB1*05:02	0.000345
A*01:01~C*06:02~B*58:02~DRB1*03:01~DQB1*02:01	0.000345
A*24:02~C*12:03~B*18:01~DRB1*07:01~DQB1*02:01	0.000345
A*24:02~C*07:01~B*49:01~DRB1*03:01~DQB1*02:01	0.000345
A*11:01~C*03:03~B*55:01~DRB1*04:07~DQB1*03:01	0.000345
A*02:01~C*06:02~B*50:01~DRB1*11:01~DQB1*04:02	0.000345
A*23:01~C*07:01~B*58:01~DRB1*03:01~DQB1*02:01	0.000345
A*02:01~C*03:03~B*15:01~DRB1*15:02~DQB1*06:01	0.000345
A*32:01~C*06:02~B*50:01~DRB1*13:03~DQB1*03:01	0.000345
A*29:02~C*16:01~B*78:01~DRB1*13:02~DQB1*05:01	0.000345
A*02:01~C*06:02~B*45:01~DRB1*04:03~DQB1*02:01	0.000345
A*80:01~C*05:01~B*08:01~DRB1*03:01~DQB1*02:01	0.000345
A*23:01~C*04:01~B*53:01~DRB1*03:01~DQB1*02:01	0.000345
A*26:01~C*03:04~B*40:01~DRB1*13:03~DQB1*03:01	0.000345
A*03:02~C*01:02~B*55:01~DRB1*15:01~DQB1*06:02	0.000345
A*33:03~C*07:01~B*44:03~DRB1*03:01~DQB1*02:01	0.000345
A*01:03~C*15:05~B*73:01~DRB1*04:05~DQB1*02:01	0.000345
A*24:02~C*16:02~B*41:01~DRB1*11:04~DQB1*05:01	0.000345
A*32:01~C*06:06~B*50:01~DRB1*13:01~DQB1*06:03	0.000345
A*02:05~C*12:03~B*15:03~DRB1*13:03~DQB1*03:05	0.000345
A*02:07~C*01:02~B*46:01~DRB1*16:02~DQB1*05:02	0.000345
A*30:10~C*06:02~B*37:01~DRB1*13:01~DQB1*06:03	0.000345
A*02:01~C*07:01~B*18:01~DRB1*01:02~DQB1*05:01	0.000345
A*23:01~C*02:02~B*15:03~DRB1*07:01~DQB1*03:02	0.000345
A*31:01~C*04:01~B*35:03~DRB1*15:02~DQB1*03:01	0.000345
A*02:05~C*07:01~B*58:01~DRB1*13:02~DQB1*06:09	0.000345
A*26:01~C*03:04~B*40:01~DRB1*13:01~DQB1*06:03	0.000345
A*24:02~C*16:01~B*44:03~DRB1*11:01~DQB1*03:01	0.000345
A*24:02~C*02:02~B*44:05~DRB1*13:02~DQB1*05:02	0.000345
A*11:01~C*03:04~B*40:06~DRB1*15:01~DQB1*06:02	0.000345
A*33:01~C*02:02~B*44:04~DRB1*01:02~DQB1*05:01	0.000345
A*34:02~C*17:01~B*42:01~DRB1*11:04~DQB1*03:01	0.000345
A*02:01~C*02:02~B*51:01~DRB1*16:01~DQB1*06:04	0.000345
A*68:01~C*17:01~B*41:01~DRB1*04:03~DQB1*03:02	0.000345
A*68:01~C*02:02~B*15:03~DRB1*03:01~DQB1*02:01	0.000345
A*24:02~C*03:02~B*58:01~DRB1*13:02~DQB1*06:09	0.000345
A*23:01~C*14:02~B*51:01~DRB1*14:01~DQB1*03:01	0.000345
A*02:93~C*04:01~B*35:01~DRB1*03:01~DQB1*02:01	0.000345
A*24:02~C*07:01~B*47:03~DRB1*11:02~DQB1*03:01	0.000345
A*30:02~C*05:01~B*27:05~DRB1*03:01~DQB1*02:01	0.000345
A*29:01~C*06:02~B*37:01~DRB1*11:01~DQB1*03:01	0.000345
A*26:01~C*14:02~B*51:01~DRB1*15:01~DQB1*06:02	0.000345
A*02:01~C*15:05~B*73:01~DRB1*01:02~DQB1*05:01	0.000345
A*24:02~C*12:03~B*18:01~DRB1*13:02~DQB1*06:09	0.000345
A*24:02~C*03:03~B*35:01~DRB1*14:01~DQB1*05:03	0.000345
A*29:10~C*08:02~B*14:02~DRB1*01:02~DQB1*05:01	0.000345
A*02:01~C*04:01~B*35:02~DRB1*15:02~DQB1*05:02	0.000345
A*24:02~C*01:02~B*55:01~DRB1*11:01~DQB1*03:01	0.000345
A*24:02~C*04:01~B*35:03~DRB1*07:01~DQB1*02:01	0.000345
A*68:01~C*06:02~B*13:02~DRB1*01:01~DQB1*05:01	0.000345
A*24:03~C*04:01~B*53:01~DRB1*04:05~DQB1*03:02	0.000345
A*03:02~C*04:01~B*35:01~DRB1*15:02~DQB1*06:01	0.000345
A*03:02~C*12:03~B*18:01~DRB1*13:01~DQB1*06:03	0.000345
A*01:03~C*04:01~B*58:01~DRB1*01:02~DQB1*03:01	0.000345
A*68:01~C*17:01~B*42:01~DRB1*16:01~DQB1*03:02	0.000345
A*24:02~C*04:01~B*44:03~DRB1*07:01~DQB1*02:01	0.000345
A*29:02~C*01:02~B*55:01~DRB1*03:01~DQB1*02:01	0.000345
A*26:01~C*14:02~B*44:03~DRB1*16:01~DQB1*05:02	0.000345
A*32:01~C*07:01~B*15:17~DRB1*15:01~DQB1*05:02	0.000345
A*02:06~C*07:04~B*15:09~DRB1*10:01~DQB1*05:01	0.000345
A*01:01~C*12:03~B*15:03~DRB1*03:01~DQB1*02:01	0.000345
A*23:01~C*07:04~B*15:18~DRB1*01:01~DQB1*05:01	0.000345
A*03:01~C*07:02~B*07:02~DRB1*04:04~DQB1*03:02	0.000345
A*02:01~C*04:01~B*35:02~DRB1*15:02~DQB1*05:01	0.000345
A*03:02~C*04:01~B*35:03~DRB1*04:03~DQB1*03:02	0.000345
A*02:02~C*03:02~B*13:02~DRB1*08:04~DQB1*05:01	0.000345
A*68:01~C*07:01~B*18:01~DRB1*07:01~DQB1*02:01	0.000345
A*26:01~C*07:04~B*15:29~DRB1*16:02~DQB1*05:02	0.000345
A*24:02~C*04:01~B*35:03~DRB1*14:01~DQB1*03:01	0.000345
A*24:02~C*15:02~B*40:06~DRB1*16:02~DQB1*05:02	0.000345
A*24:02~C*15:02~B*27:07~DRB1*09:01~DQB1*03:02	0.000345
A*03:01~C*08:02~B*14:02~DRB1*07:01~DQB1*03:02	0.000345
A*23:01~C*05:01~B*53:01~DRB1*11:01~DQB1*03:01	0.000345
A*30:01~C*17:01~B*41:01~DRB1*11:01~DQB1*03:01	0.000345
A*29:02~C*16:02~B*51:01~DRB1*08:01~DQB1*04:02	0.000345
A*66:01~C*07:01~B*49:01~DRB1*15:01~DQB1*06:03	0.000345
A*03:02~C*01:02~B*55:01~DRB1*04:03~DQB1*03:02	0.000345
A*68:01~C*07:01~B*18:01~DRB1*04:03~DQB1*03:05	0.000345
A*24:02~C*01:02~B*55:01~DRB1*15:02~DQB1*03:01	0.000345
A*03:01~C*02:02~B*15:03~DRB1*11:04~DQB1*05:02	0.000345
A*03:01~C*15:02~B*51:01~DRB1*01:01~DQB1*05:01	0.000345
A*32:01~C*17:01~B*42:02~DRB1*13:03~DQB1*03:01	0.000345
A*68:01~C*15:05~B*07:05~DRB1*04:03~DQB1*03:05	0.000345
A*68:02~C*02:02~B*15:03~DRB1*12:01~DQB1*03:01	0.000345
A*11:01~C*04:01~B*35:01~DRB1*12:01~DQB1*03:01	0.000345
A*11:01~C*01:02~B*44:02~DRB1*11:02~DQB1*06:01	0.000345
A*68:01~C*15:02~B*51:01~DRB1*11:01~DQB1*03:01	0.000345
A*68:01~C*07:02~B*07:02~DRB1*04:03~DQB1*03:02	0.000345
A*32:01~C*03:03~B*55:01~DRB1*14:01~DQB1*05:03	0.000345
A*23:01~C*05:01~B*51:01~DRB1*10:01~DQB1*03:01	0.000345
A*68:01~C*18:01~B*15:17~DRB1*01:02~DQB1*05:01	0.000345
A*24:02~C*04:01~B*35:08~DRB1*04:05~DQB1*03:02	0.000345
A*03:02~C*16:01~B*45:01~DRB1*13:02~DQB1*06:09	0.000345
A*02:01~C*02:02~B*40:02~DRB1*16:01~DQB1*05:02	0.000345
A*68:01~C*04:01~B*35:01~DRB1*03:02~DQB1*04:02	0.000345
A*33:03~C*16:01~B*44:02~DRB1*08:04~DQB1*05:01	0.000345
A*02:02~C*07:01~B*56:01~DRB1*04:02~DQB1*03:02	0.000345
A*02:01~C*07:01~B*39:24~DRB1*13:02~DQB1*05:03	0.000345
A*74:01~C*17:01~B*42:02~DRB1*12:01~DQB1*05:01	0.000345
A*01:01~C*06:02~B*58:01~DRB1*15:02~DQB1*06:01	0.000345
A*31:04~C*18:01~B*57:02~DRB1*13:02~DQB1*06:04	0.000345
A*33:03~C*06:02~B*45:01~DRB1*16:01~DQB1*05:02	0.000345
A*02:01~C*15:05~B*07:02~DRB1*01:02~DQB1*02:01	0.000345
A*02:01~C*02:02~B*40:02~DRB1*07:01~DQB1*03:03	0.000345
A*03:02~C*01:02~B*55:01~DRB1*13:01~DQB1*06:03	0.000345
A*02:01~C*06:02~B*45:01~DRB1*13:02~DQB1*06:09	0.000345
A*01:01~C*07:01~B*44:03~DRB1*13:03~DQB1*03:01	0.000345
A*03:01~C*06:02~B*37:01~DRB1*11:01~DQB1*03:01	0.000345
A*32:01~C*04:01~B*35:08~DRB1*04:02~DQB1*03:02	0.000345
A*68:02~C*03:03~B*55:01~DRB1*11:04~DQB1*03:01	0.000345
A*03:01~C*01:02~B*55:01~DRB1*13:01~DQB1*06:03	0.000345
A*01:01~C*06:02~B*45:01~DRB1*15:03~DQB1*06:09	0.000345
A*74:01~C*04:01~B*15:03~DRB1*01:02~DQB1*05:01	0.000345
A*23:01~C*07:01~B*08:01~DRB1*15:01~DQB1*05:01	0.000345
A*01:01~C*05:01~B*44:02~DRB1*15:01~DQB1*03:02	0.000345
A*68:01~C*14:02~B*51:01~DRB1*12:01~DQB1*03:01	0.000345
A*34:02~C*05:01~B*44:02~DRB1*15:02~DQB1*06:01	0.000345
A*25:01~C*12:03~B*18:01~DRB1*10:01~DQB1*06:02	0.000345
A*68:01~C*03:04~B*40:01~DRB1*03:01~DQB1*05:02	0.000345
A*02:01~C*15:02~B*40:06~DRB1*04:01~DQB1*03:01	0.000345
A*29:01~C*15:05~B*07:05~DRB1*11:03~DQB1*03:01	0.000345
A*26:01~C*12:03~B*15:03~DRB1*13:05~DQB1*02:01	0.000345
A*68:01~C*07:01~B*49:01~DRB1*03:01~DQB1*02:01	0.000345
A*66:01~C*12:03~B*15:03~DRB1*13:01~DQB1*05:03	0.000345
A*03:01~C*15:02~B*27:07~DRB1*11:01~DQB1*06:03	0.000345
A*02:01~C*16:04~B*44:02~DRB1*14:01~DQB1*05:03	0.000345
A*26:01~C*07:01~B*15:17~DRB1*15:01~DQB1*05:02	0.000345
A*74:01~C*07:01~B*47:03~DRB1*03:01~DQB1*03:02	0.000345
A*11:01~C*07:01~B*39:10~DRB1*04:02~DQB1*03:02	0.000345
A*32:01~C*12:02~B*52:01~DRB1*14:01~DQB1*06:03	0.000345
A*30:02~C*05:01~B*15:17~DRB1*07:01~DQB1*02:01	0.000345
A*32:01~C*07:01~B*49:09~DRB1*11:04~DQB1*03:01	0.000345
A*33:03~C*07:01~B*15:17~DRB1*13:01~DQB1*06:03	0.000345
A*02:01~C*04:01~B*14:01~DRB1*11:01~DQB1*06:02	0.000345
A*24:02~C*07:04~B*35:01~DRB1*12:01~DQB1*03:01	0.000345
A*24:02~C*01:02~B*55:01~DRB1*07:01~DQB1*03:02	0.000345
A*11:01~C*08:01~B*15:02~DRB1*04:06~DQB1*04:02	0.000345
A*30:01~C*17:01~B*41:01~DRB1*13:03~DQB1*03:01	0.000345
A*03:01~C*02:02~B*27:02~DRB1*04:04~DQB1*03:02	0.000345
A*31:01~C*04:01~B*35:03~DRB1*03:01~DQB1*02:01	0.000345
A*01:03~C*12:03~B*39:10~DRB1*11:01~DQB1*03:01	0.000345
A*30:01~C*17:01~B*42:02~DRB1*01:02~DQB1*05:01	0.000345
A*68:01~C*12:03~B*38:01~DRB1*13:01~DQB1*06:03	0.000345
A*31:01~C*06:02~B*53:01~DRB1*16:02~DQB1*05:02	0.000345
A*29:01~C*07:04~B*27:05~DRB1*15:01~DQB1*05:02	0.000345
A*03:01~C*06:02~B*13:02~DRB1*14:06~DQB1*05:01	0.000345
A*24:03~C*12:03~B*38:01~DRB1*04:10~DQB1*03:02	0.000345
A*68:02~C*04:01~B*53:01~DRB1*01:03~DQB1*05:01	0.000345
A*11:01~C*15:02~B*27:07~DRB1*01:03~DQB1*05:01	0.000345
A*32:01~C*12:03~B*38:01~DRB1*01:03~DQB1*05:01	0.000345
A*31:01~C*15:02~B*51:01~DRB1*14:07~DQB1*05:01	0.000345
A*33:03~C*04:01~B*35:08~DRB1*13:05~DQB1*03:01	0.000345
A*30:04~C*07:01~B*41:01~DRB1*13:05~DQB1*03:01	0.000345
A*02:01~C*06:02~B*37:01~DRB1*01:03~DQB1*05:01	0.000345
A*30:02~C*16:01~B*15:03~DRB1*07:01~DQB1*02:01	0.000344
A*24:02~C*17:01~B*41:01~DRB1*12:01~DQB1*02:01	0.000343
A*26:01~C*14:02~B*40:01~DRB1*04:07~DQB1*03:01	0.000336
A*03:01~C*06:02~B*50:01~DRB1*04:07~DQB1*03:01	0.000331
A*02:01~C*15:05~B*73:01~DRB1*04:05~DQB1*03:04	0.00033
A*02:01~C*04:01~B*15:01~DRB1*04:05~DQB1*03:04	0.000329
A*24:03~C*14:02~B*51:01~DRB1*11:04~DQB1*06:02	0.000328
A*02:05~C*06:02~B*40:06~DRB1*16:02~DQB1*05:02	0.000323
A*24:02~C*06:02~B*50:01~DRB1*03:02~DQB1*05:01	0.000318
A*01:01~C*12:13~B*35:08~DRB1*11:04~DQB1*03:01	0.000309
A*03:01~C*17:01~B*41:02~DRB1*13:03~DQB1*06:02	0.000306
A*26:01~C*04:01~B*35:01~DRB1*04:02~DQB1*05:01	0.000305
A*02:01~C*03:02~B*58:01~DRB1*03:01~DQB1*02:01	0.000304
A*66:01~C*17:01~B*41:02~DRB1*13:03~DQB1*03:05	0.000294
A*01:01~C*16:01~B*50:02~DRB1*03:01~DQB1*02:01	0.000294
A*32:01~C*12:03~B*35:03~DRB1*07:01~DQB1*02:01	0.000285
A*26:01~C*03:04~B*40:06~DRB1*16:02~DQB1*02:01	0.000285
A*02:01~C*07:02~B*07:02~DRB1*04:02~DQB1*06:04	0.000282
A*01:01~C*01:02~B*55:01~DRB1*16:02~DQB1*06:03	0.00028
A*01:01~C*01:02~B*55:01~DRB1*16:02~DQB1*06:02	0.00028
A*26:01~C*04:01~B*35:01~DRB1*04:02~DQB1*05:02	0.000278
A*30:02~C*04:01~B*53:01~DRB1*16:02~DQB1*06:03	0.000275
A*02:20~C*17:01~B*41:02~DRB1*13:03~DQB1*03:01	0.000275
A*11:01~C*07:01~B*18:01~DRB1*04:07~DQB1*03:01	0.000273
A*02:01~C*04:01~B*35:02~DRB1*11:04~DQB1*03:02	0.000273
A*24:03~C*14:02~B*51:01~DRB1*11:04~DQB1*03:01	0.000272
A*29:01~C*15:06~B*35:01~DRB1*11:01~DQB1*05:03	0.000269
A*02:01~C*15:05~B*73:01~DRB1*04:05~DQB1*02:01	0.000268
A*24:03~C*14:02~B*51:01~DRB1*11:04~DQB1*06:09	0.000262
A*02:01~C*06:02~B*53:01~DRB1*04:03~DQB1*03:02	0.000261
A*24:02~C*15:02~B*51:01~DRB1*04:07~DQB1*05:03	0.000258
A*30:01~C*07:02~B*07:02~DRB1*13:03~DQB1*03:04	0.000256
A*31:01~C*05:01~B*44:02~DRB1*11:28~DQB1*03:01	0.000256
A*11:01~C*04:01~B*35:01~DRB1*15:02~DQB1*04:02	0.000256
A*26:01~C*12:03~B*38:01~DRB1*11:04~DQB1*02:01	0.000254
A*26:01~C*16:01~B*51:01~DRB1*14:01~DQB1*05:03	0.000253
A*74:01~C*02:02~B*53:01~DRB1*03:02~DQB1*04:02	0.000251
A*02:05~C*15:05~B*49:01~DRB1*14:04~DQB1*06:45	0.00025
A*32:01~C*07:01~B*15:17~DRB1*04:07~DQB1*05:03	0.000242
A*26:01~C*12:03~B*38:01~DRB1*11:04~DQB1*06:04	0.000241
A*68:02~C*03:04~B*15:10~DRB1*11:03~DQB1*03:01	0.000238
A*11:01~C*04:01~B*35:03~DRB1*09:01~DQB1*03:02	0.000238
A*02:01~C*05:01~B*42:01~DRB1*03:02~DQB1*04:02	0.000237
A*02:01~C*12:03~B*18:01~DRB1*11:04~DQB1*06:03	0.000237
A*02:01~C*15:05~B*73:01~DRB1*04:05~DQB1*05:02	0.000236
A*02:01~C*15:05~B*73:01~DRB1*04:05~DQB1*05:01	0.000236
A*03:01~C*12:03~B*35:03~DRB1*14:01~DQB1*05:03	0.000235
A*68:02~C*08:02~B*14:02~DRB1*03:02~DQB1*04:02	0.000232
A*29:02~C*07:01~B*58:01~DRB1*03:01~DQB1*02:01	0.000232
A*02:01~C*07:01~B*15:17~DRB1*11:01~DQB1*04:02	0.000229
A*31:01~C*14:02~B*51:01~DRB1*13:01~DQB1*06:03	0.000226
A*01:01~C*12:03~B*38:01~DRB1*04:02~DQB1*06:04	0.000226
A*29:01~C*07:02~B*08:01~DRB1*03:01~DQB1*06:04	0.000226
A*02:11~C*15:02~B*40:06~DRB1*03:02~DQB1*05:01	0.000224
A*02:01~C*07:02~B*07:02~DRB1*04:02~DQB1*02:01	0.000223
A*29:02~C*07:01~B*58:01~DRB1*03:01~DQB1*03:01	0.000222
A*11:01~C*15:02~B*40:06~DRB1*04:07~DQB1*03:01	0.000221
A*03:01~C*17:01~B*41:02~DRB1*13:03~DQB1*03:04	0.00022
A*26:01~C*08:02~B*14:02~DRB1*12:01~DQB1*02:01	0.00022
A*26:01~C*12:03~B*38:01~DRB1*11:04~DQB1*03:04	0.000219
A*02:01~C*02:02~B*27:05~DRB1*04:03~DQB1*05:01	0.000219
A*23:01~C*07:01~B*49:01~DRB1*15:02~DQB1*03:01	0.000218
A*02:01~C*07:01~B*15:17~DRB1*11:01~DQB1*05:03	0.000216
A*23:01~C*07:01~B*49:01~DRB1*15:02~DQB1*06:01	0.000216
A*03:01~C*04:01~B*35:03~DRB1*09:01~DQB1*03:01	0.000215
A*24:02~C*16:04~B*44:02~DRB1*04:02~DQB1*06:04	0.000215
A*01:01~C*12:02~B*52:01~DRB1*04:03~DQB1*03:01	0.000214
A*02:01~C*02:02~B*27:05~DRB1*04:03~DQB1*03:01	0.000214
A*11:01~C*04:01~B*35:01~DRB1*04:07~DQB1*05:03	0.000214
A*02:01~C*04:01~B*35:02~DRB1*11:04~DQB1*03:01	0.00021
A*01:01~C*01:02~B*27:03~DRB1*12:01~DQB1*05:01	0.00021
A*29:02~C*07:01~B*58:01~DRB1*03:01~DQB1*03:02	0.00021
A*29:02~C*07:01~B*58:01~DRB1*03:01~DQB1*05:01	0.00021
A*69:01~C*12:03~B*35:03~DRB1*10:01~DQB1*05:01	0.000208
A*29:01~C*15:05~B*07:05~DRB1*14:23~DQB1*05:03	0.000207
A*24:02~C*02:02~B*27:02~DRB1*08:01~DQB1*04:02	0.000206
A*26:01~C*07:01~B*58:01~DRB1*04:04~DQB1*06:01	0.000203
A*01:01~C*12:03~B*38:01~DRB1*04:02~DQB1*02:01	0.000202
A*11:01~C*04:01~B*35:01~DRB1*04:07~DQB1*03:01	0.0002
A*33:03~C*14:02~B*44:03~DRB1*08:04~DQB1*06:02	0.000199
A*29:02~C*16:01~B*44:03~DRB1*04:04~DQB1*05:01	0.000199
A*33:03~C*16:01~B*78:01~DRB1*13:01~DQB1*06:03	0.000198
A*24:03~C*12:03~B*38:01~DRB1*13:01~DQB1*06:09	0.000197
A*02:01~C*06:02~B*13:02~DRB1*07:01~DQB1*06:03	0.000196
A*01:01~C*06:02~B*27:02~DRB1*14:06~DQB1*05:01	0.000195
A*02:01~C*12:03~B*18:01~DRB1*11:04~DQB1*05:01	0.000192
A*03:01~C*04:01~B*35:03~DRB1*12:01~DQB1*02:01	0.000192
A*02:01~C*06:02~B*13:02~DRB1*07:01~DQB1*05:02	0.000192
A*68:01~C*06:02~B*37:01~DRB1*01:01~DQB1*05:03	0.000191
A*68:01~C*05:01~B*35:03~DRB1*12:01~DQB1*02:01	0.000191
A*23:01~C*07:01~B*49:01~DRB1*15:02~DQB1*04:02	0.000191
A*02:01~C*02:02~B*27:05~DRB1*04:03~DQB1*04:02	0.000191
A*24:02~C*07:01~B*39:06~DRB1*16:02~DQB1*02:01	0.00019
A*24:03~C*14:02~B*51:01~DRB1*11:04~DQB1*06:03	0.00019
A*68:01~C*04:01~B*35:03~DRB1*04:05~DQB1*05:01	0.00019
A*23:01~C*07:01~B*49:01~DRB1*15:02~DQB1*05:01	0.000189
A*24:02~C*01:02~B*51:01~DRB1*08:03~DQB1*02:01	0.000188
A*31:01~C*14:03~B*51:01~DRB1*13:01~DQB1*06:03	0.000188
A*24:03~C*12:03~B*38:01~DRB1*13:01~DQB1*02:01	0.000187
A*24:03~C*12:03~B*38:01~DRB1*13:01~DQB1*06:03	0.000185
A*32:01~C*07:01~B*39:24~DRB1*13:02~DQB1*03:01	0.000184
A*01:01~C*12:03~B*38:01~DRB1*04:02~DQB1*03:02	0.000184
A*33:01~C*08:02~B*14:02~DRB1*13:03~DQB1*03:04	0.000184
A*02:05~C*04:01~B*35:08~DRB1*16:02~DQB1*02:01	0.000182
A*32:01~C*07:01~B*39:24~DRB1*13:02~DQB1*06:03	0.000182
A*30:02~C*12:03~B*39:10~DRB1*13:02~DQB1*06:02	0.000182
A*03:01~C*04:01~B*35:03~DRB1*12:01~DQB1*03:01	0.000182
A*33:01~C*08:02~B*14:02~DRB1*04:04~DQB1*03:02	0.000182
A*66:01~C*17:01~B*41:02~DRB1*13:03~DQB1*03:04	0.000181
A*03:01~C*06:02~B*18:01~DRB1*11:01~DQB1*06:01	0.000181
A*24:02~C*02:02~B*40:02~DRB1*16:02~DQB1*05:02	0.000181
A*30:04~C*07:01~B*49:01~DRB1*04:07~DQB1*05:03	0.00018
A*80:01~C*07:01~B*49:01~DRB1*11:02~DQB1*05:01	0.000179
A*23:01~C*08:02~B*14:03~DRB1*03:02~DQB1*04:02	0.000179
A*32:01~C*04:01~B*44:03~DRB1*11:06~DQB1*03:01	0.000179
A*02:01~C*02:02~B*27:05~DRB1*04:03~DQB1*06:03	0.000179
A*68:01~C*04:01~B*35:03~DRB1*04:05~DQB1*03:02	0.000179
A*29:01~C*07:02~B*08:01~DRB1*03:01~DQB1*06:02	0.000178
A*32:01~C*15:02~B*40:06~DRB1*14:04~DQB1*06:45	0.000177
A*24:02~C*01:02~B*15:01~DRB1*09:01~DQB1*03:01	0.000177
A*02:01~C*07:01~B*15:17~DRB1*11:01~DQB1*05:02	0.000177
A*24:02~C*17:01~B*41:01~DRB1*12:01~DQB1*05:01	0.000175
A*03:01~C*17:01~B*41:02~DRB1*13:03~DQB1*03:01	0.000175
A*02:01~C*01:02~B*56:01~DRB1*04:01~DQB1*03:02	0.000175
A*01:01~C*01:02~B*55:01~DRB1*16:02~DQB1*02:01	0.000175
A*01:01~C*01:02~B*27:03~DRB1*12:02~DQB1*03:01	0.000174
A*32:01~C*16:02~B*51:01~DRB1*11:01~DQB1*06:02	0.000174
A*68:02~C*02:02~B*27:03~DRB1*12:01~DQB1*03:01	0.000173
A*29:01~C*07:02~B*08:01~DRB1*03:01~DQB1*03:02	0.000173
A*03:01~C*07:01~B*47:03~DRB1*11:02~DQB1*06:01	0.000173
A*24:02~C*17:01~B*41:01~DRB1*12:01~DQB1*03:01	0.000172
A*26:01~C*12:03~B*38:01~DRB1*11:04~DQB1*05:01	0.000171
A*29:02~C*06:02~B*45:01~DRB1*09:01~DQB1*03:02	0.000171
A*30:04~C*07:01~B*57:02~DRB1*13:03~DQB1*03:05	0.000171
A*24:02~C*16:04~B*44:02~DRB1*04:02~DQB1*05:01	0.00017
A*24:03~C*15:02~B*40:06~DRB1*04:02~DQB1*03:02	0.00017
A*68:02~C*02:02~B*27:03~DRB1*12:01~DQB1*02:01	0.000169
A*03:01~C*17:01~B*41:02~DRB1*13:03~DQB1*02:01	0.000169
A*33:01~C*08:02~B*14:02~DRB1*04:04~DQB1*04:02	0.000169
A*02:05~C*04:04~B*40:12~DRB1*13:03~DQB1*03:04	0.000169
A*33:01~C*08:02~B*14:02~DRB1*13:03~DQB1*06:02	0.000168
A*29:02~C*07:01~B*58:01~DRB1*03:01~DQB1*06:01	0.000168
A*23:01~C*04:01~B*44:03~DRB1*01:01~DQB1*03:03	0.000166
A*01:01~C*07:02~B*39:06~DRB1*01:01~DQB1*05:03	0.000166
A*32:01~C*04:01~B*44:03~DRB1*11:04~DQB1*03:01	0.000166
A*23:01~C*08:02~B*14:03~DRB1*03:02~DQB1*05:01	0.000166
A*30:04~C*07:01~B*49:01~DRB1*04:07~DQB1*03:01	0.000165
A*29:02~C*06:02~B*45:01~DRB1*12:01~DQB1*05:01	0.000163
A*30:02~C*12:02~B*39:10~DRB1*13:02~DQB1*06:02	0.000163
A*32:01~C*16:02~B*51:01~DRB1*11:01~DQB1*04:02	0.000163
A*11:01~C*04:01~B*35:01~DRB1*15:02~DQB1*03:01	0.000162
A*24:03~C*15:02~B*40:06~DRB1*04:02~DQB1*06:04	0.000162
A*29:02~C*07:01~B*58:01~DRB1*03:01~DQB1*05:03	0.000161
A*24:02~C*04:01~B*35:08~DRB1*16:02~DQB1*06:03	0.000161
A*29:02~C*01:02~B*55:01~DRB1*04:01~DQB1*06:04	0.00016
A*26:01~C*07:01~B*58:01~DRB1*04:04~DQB1*06:02	0.00016
A*03:01~C*17:01~B*41:02~DRB1*13:03~DQB1*06:04	0.00016
A*02:01~C*01:02~B*56:01~DRB1*04:01~DQB1*06:04	0.000159
A*68:02~C*07:01~B*57:03~DRB1*11:02~DQB1*05:03	0.000158
A*23:01~C*07:01~B*49:01~DRB1*11:01~DQB1*04:02	0.000158
A*02:01~C*02:02~B*27:05~DRB1*04:03~DQB1*03:05	0.000158
A*26:01~C*12:03~B*38:01~DRB1*11:04~DQB1*05:02	0.000158
A*02:01~C*03:03~B*15:01~DRB1*13:01~DQB1*06:03	0.000157
A*01:01~C*06:02~B*35:01~DRB1*11:04~DQB1*03:02	0.000157
A*30:01~C*02:02~B*45:01~DRB1*12:01~DQB1*05:01	0.000156
A*30:04~C*07:01~B*57:02~DRB1*13:03~DQB1*02:01	0.000156
A*29:02~C*06:02~B*45:01~DRB1*09:01~DQB1*03:03	0.000156
A*02:01~C*16:02~B*51:08~DRB1*12:01~DQB1*02:01	0.000156
A*11:01~C*03:03~B*15:01~DRB1*08:03~DQB1*03:03	0.000155
A*02:01~C*07:02~B*07:02~DRB1*04:02~DQB1*05:01	0.000154
A*68:02~C*07:02~B*07:05~DRB1*15:02~DQB1*04:02	0.000154
A*11:01~C*15:04~B*51:01~DRB1*04:04~DQB1*02:01	0.000154
A*24:02~C*02:02~B*40:02~DRB1*16:02~DQB1*02:01	0.000154
A*24:02~C*04:01~B*35:01~DRB1*07:01~DQB1*03:01	0.000153
A*23:01~C*07:01~B*49:01~DRB1*15:02~DQB1*02:01	0.000153
A*11:01~C*06:02~B*18:01~DRB1*11:04~DQB1*06:09	0.000153
A*33:03~C*07:01~B*44:03~DRB1*07:01~DQB1*06:02	0.000152
A*24:02~C*15:04~B*51:01~DRB1*11:02~DQB1*06:03	0.000152
A*03:01~C*12:03~B*35:03~DRB1*12:01~DQB1*03:01	0.000152
A*01:01~C*14:02~B*51:01~DRB1*11:01~DQB1*06:02	0.000151
A*02:05~C*12:03~B*18:01~DRB1*11:04~DQB1*03:04	0.000151
A*30:01~C*01:02~B*53:01~DRB1*09:01~DQB1*03:01	0.00015
A*24:02~C*12:03~B*38:01~DRB1*13:02~DQB1*06:09	0.00015
A*01:01~C*02:02~B*27:02~DRB1*14:06~DQB1*05:01	0.00015
A*24:02~C*01:02~B*55:01~DRB1*01:01~DQB1*03:02	0.000149
A*68:01~C*15:06~B*51:01~DRB1*04:03~DQB1*05:01	0.000148
A*29:01~C*07:02~B*08:01~DRB1*03:01~DQB1*05:02	0.000148
A*32:01~C*07:01~B*39:24~DRB1*13:02~DQB1*06:04	0.000148
A*33:01~C*16:01~B*78:01~DRB1*13:01~DQB1*06:03	0.000147
A*68:01~C*05:01~B*35:03~DRB1*12:01~DQB1*03:01	0.000147
A*29:02~C*04:01~B*53:01~DRB1*08:04~DQB1*06:02	0.000146
A*02:01~C*06:02~B*37:01~DRB1*10:01~DQB1*03:02	0.000146
A*33:03~C*14:02~B*44:02~DRB1*08:04~DQB1*06:02	0.000146
A*01:01~C*06:02~B*35:01~DRB1*11:04~DQB1*06:04	0.000146
A*23:01~C*06:02~B*50:01~DRB1*16:02~DQB1*02:01	0.000146
A*02:01~C*12:03~B*18:01~DRB1*11:04~DQB1*03:01	0.000146
A*11:01~C*01:02~B*56:01~DRB1*09:01~DQB1*03:03	0.000146
A*26:01~C*01:02~B*54:01~DRB1*04:05~DQB1*06:03	0.000145
A*01:01~C*04:01~B*35:01~DRB1*11:01~DQB1*06:03	0.000145
A*32:01~C*07:02~B*07:02~DRB1*13:03~DQB1*03:01	0.000145
A*03:01~C*04:01~B*53:01~DRB1*08:04~DQB1*03:02	0.000144
A*02:01~C*06:02~B*37:01~DRB1*10:01~DQB1*06:01	0.000144
A*68:01~C*07:02~B*07:02~DRB1*12:01~DQB1*05:01	0.000144
A*24:02~C*04:01~B*35:01~DRB1*07:01~DQB1*06:03	0.000144
A*01:01~C*07:02~B*39:06~DRB1*01:01~DQB1*03:03	0.000144
A*32:01~C*02:02~B*18:01~DRB1*12:01~DQB1*02:01	0.000144
A*01:01~C*14:02~B*51:01~DRB1*11:01~DQB1*03:01	0.000144
A*23:01~C*07:01~B*49:01~DRB1*11:01~DQB1*05:01	0.000144
A*11:01~C*04:01~B*35:01~DRB1*13:02~DQB1*06:09	0.000143
A*32:01~C*07:01~B*39:24~DRB1*13:02~DQB1*02:01	0.000143
A*24:03~C*15:02~B*40:06~DRB1*04:02~DQB1*05:01	0.000143
A*24:02~C*01:02~B*51:01~DRB1*08:03~DQB1*03:03	0.000143
A*23:01~C*04:01~B*44:03~DRB1*01:01~DQB1*03:01	0.000143
A*29:02~C*06:02~B*45:01~DRB1*12:01~DQB1*02:01	0.000143
A*25:01~C*12:03~B*18:01~DRB1*11:02~DQB1*06:03	0.000143
A*11:01~C*01:02~B*56:01~DRB1*09:01~DQB1*03:02	0.000142
A*26:01~C*07:01~B*58:01~DRB1*04:04~DQB1*05:01	0.000141
A*24:02~C*04:01~B*35:01~DRB1*07:01~DQB1*05:02	0.000141
A*02:01~C*12:03~B*18:01~DRB1*11:04~DQB1*06:09	0.000141
A*32:01~C*02:02~B*18:01~DRB1*12:01~DQB1*03:01	0.000141
A*03:01~C*04:01~B*35:01~DRB1*01:01~DQB1*02:01	0.00014
A*03:02~C*14:02~B*51:01~DRB1*04:01~DQB1*06:04	0.00014
A*24:02~C*02:02~B*27:02~DRB1*08:06~DQB1*06:02	0.000139
A*01:01~C*14:02~B*51:01~DRB1*15:02~DQB1*05:01	0.000139
A*66:01~C*12:03~B*27:02~DRB1*13:02~DQB1*02:01	0.000139
A*23:01~C*07:01~B*49:01~DRB1*11:01~DQB1*05:02	0.000139
A*01:01~C*07:02~B*39:06~DRB1*01:01~DQB1*02:01	0.000139
A*11:01~C*03:03~B*15:01~DRB1*08:03~DQB1*03:01	0.000138
A*30:01~C*02:02~B*45:01~DRB1*12:01~DQB1*03:01	0.000138
A*29:01~C*15:05~B*07:05~DRB1*14:01~DQB1*05:03	0.000138
A*02:01~C*06:02~B*13:02~DRB1*07:01~DQB1*02:01	0.000138
A*23:01~C*04:01~B*44:03~DRB1*01:01~DQB1*05:03	0.000138
A*69:01~C*12:05~B*35:03~DRB1*10:01~DQB1*05:01	0.000137
A*02:01~C*07:02~B*07:02~DRB1*15:02~DQB1*03:01	0.000137
A*66:01~C*17:01~B*41:02~DRB1*15:03~DQB1*06:02	0.000137
A*33:01~C*08:02~B*14:02~DRB1*13:03~DQB1*03:05	0.000137
A*23:01~C*04:01~B*44:03~DRB1*10:01~DQB1*06:02	0.000137
A*02:02~C*12:02~B*52:01~DRB1*15:02~DQB1*05:01	0.000137
A*30:01~C*06:02~B*13:02~DRB1*13:01~DQB1*06:02	0.000137
A*02:11~C*12:02~B*52:01~DRB1*15:02~DQB1*03:01	0.000137
A*01:01~C*12:03~B*50:01~DRB1*04:03~DQB1*02:01	0.000136
A*66:01~C*17:01~B*41:02~DRB1*13:03~DQB1*02:01	0.000136
A*01:01~C*06:02~B*35:01~DRB1*11:04~DQB1*03:01	0.000136
A*68:01~C*06:02~B*13:02~DRB1*01:02~DQB1*05:03	0.000135
A*02:01~C*03:03~B*15:01~DRB1*13:01~DQB1*06:01	0.000135
A*29:01~C*07:02~B*08:01~DRB1*03:01~DQB1*03:01	0.000135
A*24:02~C*12:03~B*38:01~DRB1*13:02~DQB1*03:02	0.000135
A*02:01~C*07:02~B*07:02~DRB1*15:02~DQB1*05:02	0.000134
A*36:01~C*04:01~B*53:01~DRB1*09:01~DQB1*03:02	0.000134
A*03:01~C*12:05~B*18:01~DRB1*11:01~DQB1*05:02	0.000134
A*23:01~C*04:01~B*44:03~DRB1*10:01~DQB1*04:02	0.000134
A*30:01~C*06:02~B*13:02~DRB1*13:01~DQB1*02:01	0.000134
A*01:01~C*12:03~B*50:01~DRB1*04:03~DQB1*04:02	0.000133
A*02:01~C*06:02~B*13:02~DRB1*07:01~DQB1*05:01	0.000133
A*23:01~C*07:01~B*44:03~DRB1*08:04~DQB1*05:01	0.000133
A*11:01~C*04:01~B*35:01~DRB1*04:04~DQB1*06:01	0.000132
A*29:02~C*04:01~B*53:01~DRB1*08:04~DQB1*03:02	0.000132
A*32:01~C*07:01~B*15:17~DRB1*12:01~DQB1*05:01	0.000132
A*24:02~C*12:03~B*35:08~DRB1*15:01~DQB1*06:01	0.000132
A*03:01~C*04:01~B*35:01~DRB1*01:01~DQB1*05:03	0.000132
A*24:02~C*07:02~B*07:02~DRB1*04:06~DQB1*03:02	0.000131
A*02:06~C*14:02~B*51:01~DRB1*09:01~DQB1*03:01	0.000131
A*33:01~C*08:02~B*14:02~DRB1*04:04~DQB1*03:01	0.000131
A*24:02~C*01:02~B*55:01~DRB1*01:01~DQB1*03:03	0.000131
A*01:01~C*06:02~B*35:01~DRB1*11:04~DQB1*06:02	0.000131
A*01:01~C*12:03~B*50:01~DRB1*04:03~DQB1*06:02	0.000131
A*11:01~C*06:02~B*18:01~DRB1*11:04~DQB1*03:03	0.00013
A*32:01~C*12:03~B*38:01~DRB1*04:02~DQB1*05:01	0.00013
A*02:02~C*06:02~B*58:02~DRB1*11:02~DQB1*05:03	0.00013
A*01:01~C*07:02~B*08:01~DRB1*13:02~DQB1*03:02	0.000129
A*01:01~C*06:02~B*35:01~DRB1*11:04~DQB1*02:01	0.000129
A*30:01~C*06:02~B*13:02~DRB1*13:01~DQB1*03:02	0.000129
A*74:03~C*07:01~B*41:01~DRB1*04:05~DQB1*05:02	0.000129
A*02:01~C*03:03~B*15:01~DRB1*13:01~DQB1*06:02	0.000128
A*23:01~C*07:01~B*49:01~DRB1*11:01~DQB1*06:01	0.000128
A*31:01~C*04:01~B*35:08~DRB1*07:01~DQB1*03:02	0.000128
A*02:03~C*07:02~B*38:02~DRB1*14:04~DQB1*02:01	0.000127
A*36:01~C*04:01~B*53:01~DRB1*09:01~DQB1*03:03	0.000127
A*23:01~C*04:01~B*44:03~DRB1*10:01~DQB1*03:02	0.000127
A*32:01~C*07:01~B*15:17~DRB1*12:01~DQB1*03:01	0.000127
A*24:02~C*04:01~B*35:08~DRB1*16:02~DQB1*06:02	0.000126
A*02:01~C*12:03~B*18:01~DRB1*11:04~DQB1*05:02	0.000126
A*33:03~C*06:02~B*50:01~DRB1*07:01~DQB1*06:02	0.000126
A*69:01~C*07:01~B*49:01~DRB1*13:03~DQB1*03:01	0.000126
A*02:01~C*16:01~B*45:01~DRB1*01:02~DQB1*04:02	0.000126
A*26:01~C*12:03~B*38:01~DRB1*04:01~DQB1*03:01	0.000125
A*29:02~C*16:01~B*44:03~DRB1*04:04~DQB1*03:02	0.000125
A*01:01~C*12:03~B*50:01~DRB1*04:03~DQB1*05:03	0.000125
A*03:01~C*04:01~B*35:01~DRB1*01:01~DQB1*03:01	0.000124
A*11:01~C*15:02~B*40:06~DRB1*04:07~DQB1*05:03	0.000124
A*33:03~C*04:01~B*53:01~DRB1*13:03~DQB1*03:01	0.000124
A*68:01~C*07:01~B*08:01~DRB1*04:05~DQB1*05:02	0.000123
A*24:02~C*01:02~B*55:01~DRB1*01:01~DQB1*03:01	0.000123
A*11:01~C*12:02~B*52:01~DRB1*13:02~DQB1*05:01	0.000123
A*01:01~C*04:01~B*51:01~DRB1*16:01~DQB1*06:03	0.000123
A*66:01~C*12:02~B*27:02~DRB1*13:02~DQB1*02:01	0.000123
A*24:02~C*15:04~B*51:01~DRB1*11:02~DQB1*05:03	0.000123
A*29:01~C*15:05~B*35:01~DRB1*11:01~DQB1*05:03	0.000123
A*31:01~C*03:04~B*40:01~DRB1*04:04~DQB1*06:02	0.000123
A*68:01~C*04:01~B*35:01~DRB1*12:01~DQB1*02:01	0.000123
A*24:03~C*15:02~B*40:06~DRB1*04:02~DQB1*02:01	0.000122
A*01:01~C*04:01~B*44:03~DRB1*04:02~DQB1*05:02	0.000122
A*25:01~C*12:03~B*18:01~DRB1*11:02~DQB1*03:01	0.000122
A*26:01~C*04:01~B*35:08~DRB1*16:02~DQB1*05:02	0.000122
A*32:01~C*03:02~B*58:01~DRB1*04:05~DQB1*03:02	0.000122
A*69:01~C*08:02~B*14:02~DRB1*15:02~DQB1*02:01	0.000122
A*29:02~C*01:02~B*55:01~DRB1*04:01~DQB1*03:01	0.000122
A*02:11~C*15:02~B*40:06~DRB1*03:02~DQB1*04:02	0.000122
A*68:01~C*15:06~B*51:01~DRB1*04:03~DQB1*03:05	0.000121
A*02:05~C*12:03~B*18:01~DRB1*11:04~DQB1*06:04	0.000121
A*01:01~C*07:02~B*08:01~DRB1*13:02~DQB1*05:03	0.000121
A*02:01~C*03:03~B*15:01~DRB1*13:01~DQB1*06:09	0.000121
A*01:01~C*03:02~B*58:01~DRB1*15:01~DQB1*02:01	0.000121
A*02:01~C*17:01~B*41:01~DRB1*07:01~DQB1*05:02	0.000121
A*66:01~C*17:01~B*41:02~DRB1*15:03~DQB1*06:03	0.000121
A*02:02~C*17:01~B*58:01~DRB1*13:03~DQB1*03:01	0.00012
A*01:01~C*07:02~B*08:01~DRB1*13:02~DQB1*02:01	0.00012
A*29:01~C*15:05~B*07:05~DRB1*16:02~DQB1*06:03	0.00012
A*29:01~C*15:05~B*07:05~DRB1*16:02~DQB1*06:02	0.00012
A*01:01~C*06:02~B*35:01~DRB1*11:04~DQB1*05:02	0.000119
A*68:01~C*07:04~B*51:01~DRB1*14:01~DQB1*06:09	0.000119
A*68:01~C*07:02~B*07:02~DRB1*12:01~DQB1*03:01	0.000119
A*03:01~C*04:01~B*35:01~DRB1*01:01~DQB1*03:03	0.000119
A*03:02~C*04:01~B*35:01~DRB1*11:01~DQB1*06:02	0.000119
A*11:01~C*04:01~B*35:01~DRB1*13:02~DQB1*06:03	0.000119
A*11:01~C*04:01~B*35:01~DRB1*13:02~DQB1*05:02	0.000119
A*24:03~C*07:02~B*08:01~DRB1*04:02~DQB1*02:01	0.000119
A*68:02~C*07:01~B*57:03~DRB1*11:02~DQB1*03:01	0.000119
A*30:04~C*06:02~B*50:01~DRB1*07:01~DQB1*06:03	0.000119
A*01:01~C*01:02~B*15:08~DRB1*15:02~DQB1*05:02	0.000118
A*23:01~C*04:01~B*35:01~DRB1*08:04~DQB1*04:02	0.000118
A*01:01~C*04:01~B*51:01~DRB1*16:01~DQB1*06:01	0.000118
A*68:01~C*07:04~B*44:02~DRB1*11:01~DQB1*04:02	0.000117
A*74:03~C*07:01~B*41:01~DRB1*04:05~DQB1*03:04	0.000117
A*68:01~C*06:02~B*13:02~DRB1*12:01~DQB1*05:01	0.000117
A*11:01~C*15:04~B*51:01~DRB1*04:04~DQB1*03:01	0.000117
A*32:01~C*07:01~B*39:24~DRB1*13:02~DQB1*03:02	0.000117
A*33:03~C*03:02~B*58:01~DRB1*04:02~DQB1*06:04	0.000116
A*01:01~C*04:01~B*51:01~DRB1*16:01~DQB1*05:01	0.000116
A*30:04~C*06:02~B*50:01~DRB1*07:01~DQB1*05:02	0.000116
A*23:01~C*04:01~B*44:03~DRB1*01:01~DQB1*02:01	0.000116
A*03:02~C*14:02~B*51:01~DRB1*04:01~DQB1*03:02	0.000116
A*30:02~C*12:03~B*18:01~DRB1*11:04~DQB1*03:01	0.000115
A*02:01~C*06:02~B*37:01~DRB1*04:05~DQB1*03:04	0.000115
A*03:01~C*01:02~B*55:01~DRB1*04:02~DQB1*06:04	0.000115
A*01:01~C*02:02~B*44:03~DRB1*07:01~DQB1*03:02	0.000115
A*24:03~C*12:03~B*38:01~DRB1*13:01~DQB1*06:01	0.000115
A*03:01~C*06:02~B*18:01~DRB1*11:01~DQB1*03:02	0.000115
A*30:01~C*08:02~B*14:02~DRB1*04:05~DQB1*05:01	0.000114
A*01:01~C*14:02~B*51:01~DRB1*15:02~DQB1*03:01	0.000114
A*02:01~C*08:02~B*14:01~DRB1*13:03~DQB1*06:02	0.000114
A*68:01~C*04:01~B*35:03~DRB1*04:05~DQB1*05:02	0.000114
A*01:01~C*12:03~B*15:03~DRB1*13:01~DQB1*06:01	0.000114
A*29:02~C*07:01~B*58:01~DRB1*03:01~DQB1*06:09	0.000114
A*74:01~C*03:04~B*40:01~DRB1*14:04~DQB1*05:04	0.000114
A*02:05~C*12:03~B*18:01~DRB1*11:04~DQB1*05:02	0.000114
A*02:01~C*12:03~B*18:01~DRB1*11:04~DQB1*03:03	0.000114
A*68:01~C*16:01~B*53:01~DRB1*11:02~DQB1*06:01	0.000114
A*01:01~C*04:01~B*51:01~DRB1*16:01~DQB1*06:04	0.000113
A*01:01~C*04:01~B*51:01~DRB1*16:01~DQB1*03:01	0.000113
A*02:01~C*02:02~B*27:05~DRB1*04:03~DQB1*05:03	0.000113
A*02:01~C*04:01~B*35:03~DRB1*13:01~DQB1*06:04	0.000113
A*02:02~C*17:01~B*41:02~DRB1*04:05~DQB1*02:01	0.000113
A*01:01~C*07:02~B*39:06~DRB1*01:01~DQB1*05:02	0.000113
A*68:02~C*08:02~B*14:02~DRB1*03:02~DQB1*05:01	0.000113
A*30:04~C*07:01~B*57:02~DRB1*13:03~DQB1*06:04	0.000113
A*01:01~C*02:02~B*44:03~DRB1*07:01~DQB1*06:02	0.000112
A*30:01~C*06:02~B*57:01~DRB1*04:01~DQB1*06:04	0.000112
A*11:01~C*04:01~B*35:01~DRB1*15:02~DQB1*05:01	0.000112
A*30:01~C*08:02~B*14:02~DRB1*04:05~DQB1*06:03	0.000112
A*02:02~C*12:02~B*52:01~DRB1*15:02~DQB1*06:01	0.000112
A*29:02~C*16:01~B*44:03~DRB1*04:04~DQB1*04:02	0.000112
A*11:01~C*15:02~B*40:06~DRB1*07:01~DQB1*03:03	0.000112
A*11:01~C*01:02~B*55:01~DRB1*13:01~DQB1*03:03	0.000111
A*11:01~C*01:02~B*55:01~DRB1*13:01~DQB1*06:01	0.000111
A*11:01~C*01:02~B*55:01~DRB1*13:01~DQB1*06:02	0.000111
A*11:01~C*06:02~B*18:01~DRB1*11:04~DQB1*02:01	0.000111
A*32:01~C*16:02~B*51:01~DRB1*11:01~DQB1*03:01	0.000111
A*33:01~C*08:02~B*14:02~DRB1*04:04~DQB1*06:02	0.000111
A*11:01~C*12:02~B*52:01~DRB1*13:02~DQB1*06:09	0.000111
A*02:01~C*01:02~B*55:01~DRB1*01:02~DQB1*05:02	0.000111
A*24:02~C*08:02~B*14:01~DRB1*15:02~DQB1*04:02	0.00011
A*02:05~C*15:02~B*49:01~DRB1*14:04~DQB1*06:45	0.00011
A*02:02~C*12:02~B*52:01~DRB1*15:02~DQB1*05:02	0.00011
A*31:01~C*15:02~B*35:08~DRB1*16:02~DQB1*06:02	0.00011
A*33:03~C*07:01~B*44:03~DRB1*07:01~DQB1*03:02	0.00011
A*01:01~C*04:01~B*35:01~DRB1*11:01~DQB1*05:02	0.00011
A*26:01~C*08:02~B*14:02~DRB1*12:01~DQB1*03:01	0.00011
A*68:01~C*04:01~B*35:03~DRB1*04:05~DQB1*06:03	0.00011
A*24:02~C*07:02~B*08:01~DRB1*01:01~DQB1*02:01	0.00011
A*02:01~C*12:03~B*52:01~DRB1*15:02~DQB1*03:01	0.00011
A*31:01~C*16:02~B*51:01~DRB1*15:02~DQB1*06:01	0.00011
A*02:01~C*04:01~B*35:03~DRB1*13:01~DQB1*03:03	0.000109
A*24:02~C*06:02~B*50:01~DRB1*13:03~DQB1*03:05	0.000109
A*11:01~C*12:03~B*35:03~DRB1*07:01~DQB1*06:02	0.000109
A*30:04~C*07:01~B*57:02~DRB1*13:03~DQB1*06:02	0.000109
A*24:02~C*16:04~B*44:02~DRB1*04:02~DQB1*02:01	0.000109
A*30:01~C*06:02~B*13:02~DRB1*13:03~DQB1*06:04	0.000109
A*33:03~C*04:01~B*35:08~DRB1*04:02~DQB1*05:02	0.000108
A*02:06~C*14:02~B*51:01~DRB1*09:01~DQB1*03:02	0.000108
A*24:03~C*14:02~B*51:01~DRB1*11:04~DQB1*03:03	0.000108
A*66:01~C*17:01~B*41:02~DRB1*15:03~DQB1*03:03	0.000108
A*03:01~C*02:02~B*44:05~DRB1*15:01~DQB1*06:03	0.000108
A*02:01~C*05:01~B*42:01~DRB1*03:02~DQB1*05:01	0.000108
A*02:01~C*18:01~B*57:02~DRB1*07:01~DQB1*03:01	0.000108
A*02:01~C*06:02~B*13:02~DRB1*07:01~DQB1*03:01	0.000108
A*33:03~C*06:02~B*50:01~DRB1*07:01~DQB1*06:03	0.000107
A*33:03~C*07:01~B*44:03~DRB1*07:01~DQB1*05:01	0.000107
A*24:02~C*12:03~B*38:01~DRB1*13:02~DQB1*03:01	0.000107
A*01:01~C*12:03~B*18:01~DRB1*14:01~DQB1*02:01	0.000107
A*02:01~C*17:01~B*41:01~DRB1*07:01~DQB1*03:05	0.000107
A*32:01~C*07:01~B*39:24~DRB1*13:02~DQB1*05:03	0.000107
A*30:04~C*07:01~B*57:02~DRB1*13:03~DQB1*03:01	0.000107
A*02:01~C*01:02~B*55:01~DRB1*01:02~DQB1*04:02	0.000107
A*24:02~C*07:02~B*07:02~DRB1*04:06~DQB1*05:02	0.000107
A*24:02~C*04:01~B*35:03~DRB1*03:01~DQB1*05:01	0.000107
A*68:02~C*03:04~B*15:10~DRB1*11:11~DQB1*06:03	0.000107
A*02:01~C*18:01~B*57:02~DRB1*07:01~DQB1*05:02	0.000107
A*68:01~C*07:02~B*07:02~DRB1*13:03~DQB1*03:01	0.000106
A*02:11~C*12:02~B*52:01~DRB1*15:02~DQB1*05:01	0.000106
A*02:11~C*12:02~B*52:01~DRB1*15:02~DQB1*04:02	0.000106
A*24:02~C*16:04~B*44:02~DRB1*04:02~DQB1*03:02	0.000106
A*23:01~C*08:02~B*14:01~DRB1*13:03~DQB1*03:01	0.000106
A*33:03~C*04:01~B*35:08~DRB1*04:02~DQB1*05:01	0.000106
A*01:01~C*14:02~B*51:01~DRB1*11:01~DQB1*06:01	0.000106
A*33:03~C*12:03~B*38:01~DRB1*13:03~DQB1*06:04	0.000106
A*32:01~C*08:01~B*15:02~DRB1*16:02~DQB1*06:03	0.000106
A*29:01~C*07:01~B*08:01~DRB1*03:01~DQB1*06:03	0.000106
A*01:01~C*07:01~B*49:01~DRB1*11:02~DQB1*05:01	0.000106
A*02:06~C*14:02~B*51:01~DRB1*09:01~DQB1*03:03	0.000106
A*26:01~C*14:03~B*44:03~DRB1*04:05~DQB1*05:01	0.000106
A*02:01~C*12:03~B*39:10~DRB1*13:03~DQB1*06:02	0.000106
A*31:01~C*12:03~B*38:01~DRB1*04:02~DQB1*06:04	0.000105
A*68:01~C*17:01~B*41:01~DRB1*14:04~DQB1*05:04	0.000105
A*31:01~C*04:01~B*35:08~DRB1*07:01~DQB1*05:01	0.000105
A*68:01~C*04:01~B*35:01~DRB1*04:03~DQB1*04:02	0.000105
A*03:02~C*15:02~B*18:01~DRB1*11:01~DQB1*06:01	0.000105
A*30:01~C*01:02~B*53:01~DRB1*09:01~DQB1*03:02	0.000105
A*29:02~C*17:01~B*41:01~DRB1*04:05~DQB1*05:01	0.000105
A*11:01~C*07:01~B*41:01~DRB1*04:04~DQB1*06:02	0.000105
A*24:02~C*08:02~B*14:01~DRB1*15:02~DQB1*06:01	0.000105
A*01:01~C*12:03~B*15:03~DRB1*13:01~DQB1*06:02	0.000105
A*33:03~C*06:02~B*50:01~DRB1*07:01~DQB1*06:04	0.000105
A*33:01~C*08:02~B*14:02~DRB1*04:04~DQB1*06:01	0.000104
A*02:05~C*04:01~B*35:08~DRB1*16:02~DQB1*06:03	0.000104
A*02:01~C*06:02~B*37:01~DRB1*10:01~DQB1*02:01	0.000104
A*03:01~C*12:05~B*18:01~DRB1*11:01~DQB1*06:02	0.000104
A*03:01~C*12:05~B*18:01~DRB1*11:01~DQB1*06:01	0.000104
A*29:01~C*07:01~B*08:01~DRB1*03:01~DQB1*06:09	0.000104
A*11:01~C*01:02~B*55:01~DRB1*13:01~DQB1*02:01	0.000104
A*68:01~C*16:01~B*53:01~DRB1*03:01~DQB1*06:03	0.000104
A*24:02~C*01:02~B*55:01~DRB1*01:01~DQB1*05:01	0.000104
A*02:02~C*17:01~B*41:02~DRB1*04:05~DQB1*03:02	0.000104
A*69:01~C*16:04~B*44:02~DRB1*11:04~DQB1*03:04	0.000103
A*30:01~C*03:04~B*15:10~DRB1*03:01~DQB1*03:01	0.000103
A*80:01~C*07:01~B*49:01~DRB1*11:02~DQB1*05:03	0.000103
A*68:01~C*07:02~B*08:01~DRB1*03:01~DQB1*03:02	0.000103
A*32:01~C*12:03~B*38:01~DRB1*04:02~DQB1*02:01	0.000103
A*30:04~C*12:03~B*18:01~DRB1*04:02~DQB1*02:01	0.000103
A*32:01~C*07:01~B*15:17~DRB1*04:07~DQB1*03:01	0.000103
A*30:04~C*06:02~B*50:01~DRB1*07:01~DQB1*02:01	0.000102
A*02:01~C*07:02~B*07:02~DRB1*15:02~DQB1*04:02	0.000102
A*01:01~C*04:01~B*35:01~DRB1*11:01~DQB1*03:02	0.000102
A*23:01~C*07:01~B*49:01~DRB1*11:01~DQB1*03:01	0.000102
A*02:01~C*12:03~B*39:10~DRB1*13:03~DQB1*06:04	0.000102
A*01:01~C*12:03~B*15:03~DRB1*01:02~DQB1*05:02	0.000102
A*30:02~C*18:01~B*57:02~DRB1*08:04~DQB1*04:02	0.000102
A*29:01~C*15:05~B*07:05~DRB1*11:01~DQB1*05:01	0.000102
A*03:02~C*15:02~B*18:01~DRB1*11:01~DQB1*05:01	0.000102
A*68:01~C*04:01~B*35:01~DRB1*04:03~DQB1*06:03	0.000102
A*30:04~C*12:03~B*18:01~DRB1*04:02~DQB1*03:02	0.000102
A*02:01~C*16:02~B*51:08~DRB1*12:01~DQB1*03:01	0.000102
A*29:01~C*17:01~B*58:01~DRB1*08:04~DQB1*04:02	0.000101
A*68:01~C*07:02~B*07:02~DRB1*13:03~DQB1*03:05	0.000101
A*01:01~C*12:03~B*15:03~DRB1*13:01~DQB1*06:09	0.000101
A*24:02~C*12:03~B*35:08~DRB1*15:01~DQB1*02:01	0.000101
A*02:01~C*04:01~B*44:03~DRB1*16:01~DQB1*05:04	0.000101
A*23:01~C*06:02~B*50:01~DRB1*16:02~DQB1*06:03	0.000101
A*01:01~C*03:02~B*58:01~DRB1*11:04~DQB1*05:02	0.000101
A*02:01~C*18:01~B*57:02~DRB1*07:01~DQB1*03:02	0.000101
A*01:01~C*18:01~B*81:01~DRB1*12:01~DQB1*03:01	0.000101
A*24:02~C*02:02~B*27:02~DRB1*11:04~DQB1*03:02	0.000101
A*30:02~C*05:01~B*18:01~DRB1*15:02~DQB1*05:01	0.000101
A*30:02~C*18:01~B*57:02~DRB1*08:04~DQB1*05:01	0.000101
A*11:01~C*15:04~B*51:01~DRB1*04:04~DQB1*03:02	0.000101
A*01:01~C*04:01~B*35:01~DRB1*11:01~DQB1*04:02	0.000101
A*02:01~C*12:03~B*51:01~DRB1*04:04~DQB1*03:01	0.0001
A*26:01~C*12:02~B*52:01~DRB1*15:27~DQB1*06:01	0.0001
A*33:03~C*04:01~B*53:01~DRB1*13:03~DQB1*06:04	0.0001
A*01:01~C*03:02~B*58:01~DRB1*11:04~DQB1*02:01	0.0001
A*74:01~C*03:04~B*40:01~DRB1*14:04~DQB1*06:45	0.0001

## Sheet: Phenotype frequencies
Phenotype	Frequency
A*03:01+A*30:01^C*04:01+C*06:02^B*13:02+B*35:02^DRB1*11:04+DRB1*11:04^DQB1*03:01+DQB1*03:01	0.001381
A*01:01+A*02:11^C*07:01+C*15:04^B*35:02+B*44:03^DRB1*07:01+DRB1*11:04^DQB1*02:01+DQB1*03:01	0.001381
A*02:01+A*24:02^C*04:03+C*07:01^B*40:02+B*57:03^DRB1*07:01+DRB1*15:01^DQB1*03:03+DQB1*05:02	0.001381
A*02:02+A*32:01^C*12:02+C*17:01^B*41:01+B*52:01^DRB1*04:05+DRB1*15:02^DQB1*02:01+DQB1*06:01	0.001381
A*03:01+A*30:01^C*06:02+C*12:03^B*13:02+B*38:01^DRB1*04:02+DRB1*07:01^DQB1*02:01+DQB1*03:02	0.001381
A*24:02+A*30:01^C*12:03+C*12:03^B*18:01+B*18:01^DRB1*11:04+DRB1*11:04^DQB1*03:01+DQB1*03:01	0.001381
A*02:01+A*02:01^C*14:02+C*17:01^B*41:01+B*51:01^DRB1*08:01+DRB1*11:04^DQB1*03:01+DQB1*04:02	0.001381
A*03:01+A*24:02^C*07:02+C*08:02^B*07:02+B*14:02^DRB1*01:02+DRB1*15:01^DQB1*05:01+DQB1*06:02	0.001304
A*02:05+A*26:01^C*06:02+C*12:03^B*38:01+B*50:01^DRB1*03:01+DRB1*04:02^DQB1*02:01+DQB1*03:02	0.001266
A*01:01+A*02:01^C*07:01+C*12:03^B*18:01+B*38:01^DRB1*11:04+DRB1*14:01^DQB1*03:01+DQB1*05:03	0.001036
A*01:01+A*03:01^C*12:03+C*17:01^B*38:01+B*41:01^DRB1*03:01+DRB1*13:01^DQB1*02:01+DQB1*06:03	0.000695
A*02:01+A*02:01^C*06:02+C*16:01^B*45:01+B*50:01^DRB1*04:05+DRB1*13:01^DQB1*03:02+DQB1*06:04	0.000691
A*01:01+A*01:03^C*07:01+C*17:01^B*08:01+B*41:02^DRB1*03:01+DRB1*13:03^DQB1*02:01+DQB1*03:01	0.000691
A*23:01+A*29:02^C*07:01+C*07:02^B*07:02+B*49:01^DRB1*15:01+DRB1*15:01^DQB1*06:02+DQB1*06:02	0.000691
A*02:02+A*68:02^C*03:04+C*08:04^B*13:02+B*15:10^DRB1*03:02+DRB1*03:02^DQB1*04:02+DQB1*04:02	0.000691
A*24:02+A*24:02^C*07:01+C*12:03^B*15:17+B*38:01^DRB1*04:05+DRB1*10:01^DQB1*03:02+DQB1*05:01	0.000691
A*30:01+A*31:01^C*06:02+C*06:02^B*50:01+B*50:01^DRB1*01:02+DRB1*04:06^DQB1*04:02+DQB1*05:01	0.000691
A*03:02+A*11:01^C*07:04+C*15:02^B*15:18+B*40:06^DRB1*11:01+DRB1*14:01^DQB1*03:01+DQB1*05:03	0.000691
A*01:01+A*33:01^C*06:02+C*08:02^B*14:02+B*58:01^DRB1*01:02+DRB1*15:02^DQB1*05:01+DQB1*06:01	0.000691
A*32:01+A*69:01^C*07:01+C*12:03^B*39:10+B*49:01^DRB1*07:01+DRB1*11:04^DQB1*02:01+DQB1*03:01	0.000691
A*24:02+A*26:01^C*03:03+C*12:03^B*18:01+B*55:01^DRB1*10:01+DRB1*11:04^DQB1*03:01+DQB1*05:01	0.000691
A*01:01+A*24:02^C*04:01+C*05:01^B*35:03+B*44:02^DRB1*11:01+DRB1*12:01^DQB1*03:01+DQB1*03:01	0.000691
A*32:01+A*74:01^C*02:02+C*17:01^B*18:01+B*41:01^DRB1*10:01+DRB1*11:01^DQB1*05:01+DQB1*05:02	0.000691
A*01:01+A*32:01^C*03:03+C*12:03^B*38:01+B*55:01^DRB1*01:01+DRB1*16:01^DQB1*05:01+DQB1*05:02	0.000691
A*30:02+A*34:02^C*04:01+C*07:01^B*44:03+B*53:01^DRB1*03:01+DRB1*13:02^DQB1*02:01+DQB1*06:09	0.000691
A*01:02+A*25:01^C*05:01+C*07:01^B*44:02+B*49:01^DRB1*04:05+DRB1*14:01^DQB1*03:02+DQB1*05:03	0.000691
A*26:01+A*30:01^C*14:02+C*17:01^B*42:01+B*51:160^DRB1*01:01+DRB1*11:04^DQB1*03:01+DQB1*05:01	0.000691
A*24:02+A*30:04^C*07:02+C*08:02^B*08:01+B*35:02^DRB1*03:01+DRB1*11:04^DQB1*02:01+DQB1*03:01	0.000691
A*01:01+A*32:01^C*04:01+C*16:04^B*35:02+B*44:02^DRB1*03:01+DRB1*11:04^DQB1*02:01+DQB1*03:01	0.000691
A*02:05+A*03:01^C*07:01+C*08:02^B*14:02+B*49:01^DRB1*03:01+DRB1*04:02^DQB1*02:01+DQB1*03:02	0.000691
A*02:01+A*31:01^C*07:04+C*15:02^B*15:18+B*51:01^DRB1*09:01+DRB1*13:01^DQB1*03:03+DQB1*06:03	0.000691
A*33:03+A*68:01^C*07:01+C*15:06^B*51:01+B*58:01^DRB1*03:01+DRB1*11:04^DQB1*02:01+DQB1*03:01	0.000691
A*02:01+A*11:01^C*04:01+C*04:01^B*35:01+B*35:08^DRB1*01:01+DRB1*11:01^DQB1*03:01+DQB1*05:01	0.000691
A*01:02+A*03:01^C*07:01+C*07:02^B*07:02+B*49:01^DRB1*04:01+DRB1*13:02^DQB1*03:01+DQB1*06:04	0.000691
A*02:01+A*68:01^C*06:02+C*12:02^B*13:02+B*52:01^DRB1*04:04+DRB1*15:02^DQB1*03:02+DQB1*06:01	0.000691
A*02:05+A*11:01^C*04:01+C*07:01^B*35:01+B*57:03^DRB1*03:01+DRB1*11:01^DQB1*03:01+DQB1*06:04	0.000691
A*02:05+A*03:02^C*06:02+C*12:03^B*35:03+B*50:01^DRB1*07:01+DRB1*14:01^DQB1*02:01+DQB1*05:03	0.000691
A*24:02+A*24:02^C*04:01+C*04:01^B*35:02+B*35:08^DRB1*04:03+DRB1*11:04^DQB1*03:01+DQB1*03:02	0.000691
A*11:01+A*24:02^C*06:02+C*15:02^B*27:07+B*47:01^DRB1*11:01+DRB1*11:01^DQB1*03:01+DQB1*03:01	0.000691
A*02:01+A*03:01^C*02:02+C*07:02^B*07:02+B*27:05^DRB1*11:04+DRB1*15:01^DQB1*03:01+DQB1*06:02	0.000691
A*01:01+A*02:01^C*04:01+C*07:01^B*35:01+B*57:03^DRB1*04:03+DRB1*08:04^DQB1*03:01+DQB1*03:02	0.000691
A*01:01+A*02:01^C*04:01+C*04:01^B*35:03+B*35:03^DRB1*11:01+DRB1*11:04^DQB1*03:01+DQB1*03:01	0.000691
A*02:01+A*02:01^C*02:02+C*15:02^B*40:02+B*51:01^DRB1*07:01+DRB1*07:01^DQB1*02:01+DQB1*03:03	0.000691
A*03:01+A*30:01^C*04:01+C*06:02^B*13:02+B*35:02^DRB1*07:01+DRB1*11:01^DQB1*02:01+DQB1*03:01	0.000691
A*01:01+A*02:01^C*03:04+C*16:02^B*51:08+B*55:01^DRB1*04:03+DRB1*13:02^DQB1*03:02+DQB1*06:04	0.000691
A*02:01+A*26:01^C*12:03+C*15:05^B*07:05+B*35:03^DRB1*03:01+DRB1*13:01^DQB1*02:01+DQB1*06:03	0.000691
A*03:02+A*11:01^C*15:05+C*16:04^B*44:02+B*73:01^DRB1*04:02+DRB1*04:05^DQB1*02:01+DQB1*03:02	0.000691
A*02:05+A*03:01^C*03:02+C*17:01^B*35:08+B*42:01^DRB1*04:03+DRB1*08:04^DQB1*03:01+DQB1*03:02	0.000691
A*01:01+A*31:01^C*12:03+C*15:05^B*18:01+B*73:01^DRB1*03:01+DRB1*07:01^DQB1*02:01+DQB1*02:01	0.000691
A*24:02+A*68:01^C*04:01+C*15:02^B*35:08+B*51:01^DRB1*03:01+DRB1*13:02^DQB1*02:01+DQB1*06:04	0.000691
A*30:02+A*31:01^C*15:02+C*16:02^B*51:01+B*51:01^DRB1*01:02+DRB1*13:01^DQB1*05:01+DQB1*06:03	0.000691
A*11:01+A*26:01^C*07:02+C*12:03^B*15:03+B*44:03^DRB1*07:01+DRB1*13:05^DQB1*02:01+DQB1*03:01	0.000691
A*02:01+A*33:01^C*02:02+C*08:02^B*14:02+B*51:01^DRB1*01:02+DRB1*15:01^DQB1*05:01+DQB1*06:02	0.000691
A*24:02+A*33:01^C*02:02+C*04:01^B*35:02+B*44:03^DRB1*01:02+DRB1*11:04^DQB1*03:01+DQB1*05:01	0.000691
A*11:01+A*69:01^C*07:01+C*16:04^B*18:01+B*44:02^DRB1*04:03+DRB1*11:04^DQB1*03:01+DQB1*03:02	0.000691
A*26:01+A*26:01^C*04:01+C*07:02^B*07:02+B*35:01^DRB1*03:01+DRB1*13:02^DQB1*06:09+DQB1*06:09	0.000691
A*02:01+A*31:01^C*05:01+C*15:02^B*44:02+B*51:01^DRB1*04:08+DRB1*11:04^DQB1*03:01+DQB1*03:01	0.000691
A*02:01+A*03:01^C*05:01+C*15:02^B*27:07+B*44:02^DRB1*03:01+DRB1*11:01^DQB1*02:01+DQB1*03:01	0.000691
A*01:01+A*33:01^C*07:01+C*08:02^B*14:02+B*15:17^DRB1*01:02+DRB1*13:02^DQB1*05:01+DQB1*06:04	0.000691
A*01:01+A*02:01^C*15:05+C*17:01^B*41:01+B*73:01^DRB1*07:01+DRB1*11:01^DQB1*03:01+DQB1*03:03	0.000691
A*11:01+A*24:02^C*12:03+C*15:02^B*18:01+B*51:01^DRB1*11:04+DRB1*16:01^DQB1*03:01+DQB1*05:02	0.000691
A*24:02+A*24:02^C*04:01+C*12:03^B*18:01+B*35:01^DRB1*04:02+DRB1*07:01^DQB1*02:01+DQB1*03:02	0.000691
A*02:11+A*11:01^C*04:01+C*15:02^B*35:03+B*40:06^DRB1*07:01+DRB1*15:01^DQB1*02:01+DQB1*06:01	0.000691
A*01:01+A*11:01^C*03:03+C*04:01^B*35:01+B*55:01^DRB1*13:01+DRB1*14:01^DQB1*05:03+DQB1*06:03	0.000691
A*03:01+A*26:01^C*03:03+C*16:04^B*44:02+B*55:01^DRB1*04:02+DRB1*04:03^DQB1*03:02+DQB1*03:05	0.000691
A*02:05+A*24:02^C*06:02+C*16:04^B*35:01+B*50:01^DRB1*07:01+DRB1*13:02^DQB1*02:01+DQB1*06:04	0.000691
A*02:01+A*24:02^C*04:01+C*07:01^B*35:01+B*58:01^DRB1*04:02+DRB1*10:01^DQB1*03:02+DQB1*05:01	0.000691
A*01:01+A*02:07^C*01:02+C*06:02^B*37:01+B*46:01^DRB1*10:01+DRB1*16:02^DQB1*05:01+DQB1*05:02	0.000691
A*02:01+A*32:01^C*12:03+C*17:01^B*38:01+B*41:01^DRB1*03:01+DRB1*13:01^DQB1*02:01+DQB1*06:03	0.000691
A*02:01+A*03:01^C*06:02+C*12:03^B*39:06+B*57:01^DRB1*04:04+DRB1*07:01^DQB1*02:01+DQB1*03:02	0.000691
A*01:01+A*30:01^C*06:02+C*17:01^B*42:01+B*57:01^DRB1*03:02+DRB1*07:01^DQB1*03:03+DQB1*04:02	0.000691
A*02:01+A*32:01^C*04:01+C*14:02^B*35:02+B*51:07^DRB1*10:01+DRB1*15:02^DQB1*05:01+DQB1*06:01	0.000691
A*01:01+A*24:02^C*02:02+C*07:01^B*18:01+B*40:02^DRB1*15:01+DRB1*16:01^DQB1*05:01+DQB1*05:02	0.000691
A*02:01+A*26:01^C*03:04+C*16:02^B*40:01+B*51:01^DRB1*11:04+DRB1*13:01^DQB1*03:01+DQB1*06:03	0.000691
A*02:01+A*29:10^C*08:02+C*14:02^B*14:02+B*51:01^DRB1*11:04+DRB1*15:02^DQB1*03:01+DQB1*06:01	0.000691
A*02:01+A*02:05^C*05:01+C*12:02^B*44:02+B*52:01^DRB1*09:01+DRB1*15:02^DQB1*03:03+DQB1*06:01	0.000691
A*03:01+A*69:01^C*07:02+C*12:03^B*07:02+B*18:01^DRB1*11:04+DRB1*15:01^DQB1*03:01+DQB1*06:02	0.000691
A*03:01+A*30:01^C*02:02+C*17:01^B*15:03+B*41:01^DRB1*11:01+DRB1*11:04^DQB1*03:01+DQB1*05:02	0.000691
A*02:01+A*02:01^C*05:01+C*05:01^B*44:02+B*44:02^DRB1*04:01+DRB1*11:01^DQB1*03:01+DQB1*03:01	0.000691
A*02:22+A*66:01^C*06:02+C*07:01^B*57:03+B*58:02^DRB1*07:01+DRB1*07:01^DQB1*02:01+DQB1*02:01	0.000691
A*03:01+A*11:01^C*01:02+C*12:02^B*52:01+B*55:01^DRB1*13:01+DRB1*15:02^DQB1*06:01+DQB1*06:03	0.000691
A*11:01+A*24:02^C*01:02+C*01:02^B*44:02+B*55:01^DRB1*11:02+DRB1*15:02^DQB1*03:01+DQB1*06:01	0.000691
A*30:02+A*32:01^C*12:03+C*15:05^B*18:01+B*73:01^DRB1*11:04+DRB1*11:04^DQB1*03:01+DQB1*03:01	0.000691
A*01:03+A*02:02^C*03:02+C*04:01^B*13:02+B*58:01^DRB1*01:02+DRB1*08:04^DQB1*03:01+DQB1*05:01	0.000691
A*11:01+A*30:01^C*04:01+C*06:02^B*13:02+B*35:03^DRB1*11:04+DRB1*11:04^DQB1*03:01+DQB1*03:01	0.000691
A*02:01+A*24:02^C*12:02+C*17:01^B*41:01+B*52:01^DRB1*13:02+DRB1*15:01^DQB1*05:01+DQB1*06:04	0.000691
A*01:01+A*03:01^C*07:01+C*07:02^B*07:02+B*08:01^DRB1*01:01+DRB1*03:01^DQB1*02:01+DQB1*05:01	0.000691
A*02:01+A*11:01^C*04:01+C*16:02^B*35:08+B*51:08^DRB1*07:01+DRB1*16:02^DQB1*02:01+DQB1*05:02	0.000691
A*02:01+A*68:02^C*04:01+C*15:05^B*35:03+B*73:01^DRB1*07:01+DRB1*15:02^DQB1*02:01+DQB1*06:01	0.000691
A*02:05+A*24:02^C*06:02+C*06:02^B*45:01+B*50:01^DRB1*01:02+DRB1*11:02^DQB1*02:01+DQB1*05:01	0.000691
A*01:01+A*24:02^C*04:01+C*05:01^B*35:01+B*44:02^DRB1*04:01+DRB1*04:02^DQB1*03:01+DQB1*03:02	0.000691
A*01:01+A*24:02^C*07:01+C*12:02^B*08:01+B*18:01^DRB1*03:01+DRB1*15:01^DQB1*02:01+DQB1*06:01	0.000691
A*02:01+A*30:01^C*04:01+C*16:02^B*35:08+B*51:08^DRB1*11:01+DRB1*13:02^DQB1*03:01+DQB1*06:04	0.000691
A*24:02+A*24:03^C*07:01+C*17:01^B*18:01+B*41:01^DRB1*03:01+DRB1*11:04^DQB1*02:01+DQB1*03:01	0.000691
A*02:01+A*24:02^C*03:04+C*14:02^B*40:01+B*51:01^DRB1*03:01+DRB1*10:01^DQB1*02:01+DQB1*05:01	0.000691
A*24:02+A*26:01^C*04:01+C*04:01^B*35:01+B*35:02^DRB1*03:01+DRB1*07:01^DQB1*02:01+DQB1*02:01	0.000691
A*01:01+A*03:01^C*06:02+C*08:02^B*14:02+B*57:01^DRB1*12:01+DRB1*13:03^DQB1*03:01+DQB1*03:01	0.000691
A*02:01+A*30:04^C*07:01+C*15:05^B*07:02+B*49:01^DRB1*01:02+DRB1*03:01^DQB1*02:01+DQB1*05:01	0.000691
A*02:01+A*26:01^C*05:01+C*12:03^B*38:01+B*44:02^DRB1*10:01+DRB1*14:01^DQB1*05:01+DQB1*05:03	0.000691
A*01:01+A*32:01^C*08:02+C*16:02^B*14:02+B*51:08^DRB1*01:02+DRB1*13:01^DQB1*05:01+DQB1*06:03	0.000691
A*03:01+A*24:02^C*01:02+C*07:02^B*07:02+B*55:01^DRB1*13:01+DRB1*16:01^DQB1*05:02+DQB1*06:03	0.000691
A*29:01+A*30:01^C*04:01+C*06:02^B*13:02+B*35:01^DRB1*01:02+DRB1*11:06^DQB1*03:01+DQB1*05:01	0.000691
A*29:01+A*68:01^C*04:01+C*15:05^B*07:05+B*35:03^DRB1*10:01+DRB1*11:04^DQB1*03:01+DQB1*05:01	0.000691
A*02:01+A*11:01^C*12:03+C*15:02^B*35:03+B*40:06^DRB1*03:01+DRB1*14:01^DQB1*02:01+DQB1*05:03	0.000691
A*32:01+A*33:01^C*08:02+C*15:02^B*14:02+B*51:01^DRB1*01:02+DRB1*04:03^DQB1*03:01+DQB1*05:01	0.000691
A*24:02+A*24:02^C*03:02+C*12:03^B*18:01+B*58:01^DRB1*13:02+DRB1*13:02^DQB1*06:09+DQB1*06:09	0.000691
A*02:01+A*11:01^C*07:01+C*12:03^B*35:03+B*49:01^DRB1*13:02+DRB1*14:01^DQB1*05:03+DQB1*06:04	0.000691
A*02:11+A*26:01^C*12:03+C*15:02^B*38:01+B*40:06^DRB1*13:01+DRB1*15:01^DQB1*06:01+DQB1*06:03	0.000691
A*02:05+A*24:02^C*06:02+C*15:02^B*27:07+B*50:01^DRB1*03:01+DRB1*09:01^DQB1*02:01+DQB1*03:02	0.000691
A*01:01+A*29:01^C*04:01+C*15:05^B*07:05+B*35:03^DRB1*10:01+DRB1*14:01^DQB1*05:01+DQB1*05:03	0.000691
A*30:02+A*74:01^C*02:02+C*04:01^B*15:03+B*35:03^DRB1*04:05+DRB1*07:01^DQB1*02:01+DQB1*03:02	0.000691
A*02:06+A*02:07^C*01:02+C*16:02^B*35:03+B*54:01^DRB1*04:05+DRB1*15:01^DQB1*03:03+DQB1*06:03	0.000691
A*02:05+A*32:01^C*03:03+C*06:02^B*50:01+B*55:01^DRB1*07:01+DRB1*14:01^DQB1*02:01+DQB1*05:03	0.000691
A*01:01+A*02:93^C*04:01+C*17:01^B*35:01+B*41:01^DRB1*03:01+DRB1*07:01^DQB1*02:01+DQB1*03:03	0.000691
A*02:01+A*02:01^C*15:02+C*15:02^B*40:06+B*40:06^DRB1*10:01+DRB1*10:01^DQB1*05:01+DQB1*05:01	0.000691
A*02:05+A*23:01^C*07:01+C*14:02^B*41:01+B*51:01^DRB1*08:04+DRB1*14:01^DQB1*03:01+DQB1*05:03	0.000691
A*26:01+A*29:10^C*08:02+C*14:02^B*14:02+B*44:03^DRB1*01:02+DRB1*16:01^DQB1*05:01+DQB1*05:02	0.000691
A*01:01+A*68:01^C*07:02+C*15:02^B*08:01+B*51:01^DRB1*03:01+DRB1*04:02^DQB1*02:01+DQB1*03:02	0.000691
A*01:01+A*29:02^C*04:01+C*07:01^B*35:08+B*49:01^DRB1*07:01+DRB1*11:01^DQB1*02:01+DQB1*03:01	0.000691
A*11:01+A*29:02^C*12:03+C*15:02^B*35:08+B*51:01^DRB1*03:01+DRB1*04:03^DQB1*02:01+DQB1*03:02	0.000691
A*02:01+A*26:01^C*12:03+C*12:03^B*38:01+B*38:01^DRB1*13:01+DRB1*14:01^DQB1*05:03+DQB1*06:03	0.000691
A*24:02+A*24:02^C*12:02+C*15:02^B*51:01+B*52:01^DRB1*04:03+DRB1*14:01^DQB1*03:02+DQB1*05:03	0.000691
A*02:01+A*30:01^C*07:01+C*17:01^B*41:01+B*55:01^DRB1*03:01+DRB1*13:01^DQB1*02:01+DQB1*06:03	0.000691
A*02:01+A*02:01^C*07:02+C*15:02^B*07:02+B*40:06^DRB1*04:01+DRB1*15:06^DQB1*03:01+DQB1*05:02	0.000691
A*02:01+A*68:01^C*02:02+C*04:01^B*15:03+B*44:03^DRB1*03:01+DRB1*07:01^DQB1*02:01+DQB1*02:01	0.000691
A*02:01+A*02:05^C*06:02+C*16:01^B*45:01+B*45:01^DRB1*04:05+DRB1*11:01^DQB1*03:02+DQB1*05:02	0.000691
A*26:01+A*32:01^C*04:01+C*15:02^B*35:01+B*51:01^DRB1*04:03+DRB1*11:04^DQB1*03:01+DQB1*03:04	0.000691
A*03:01+A*30:01^C*02:02+C*17:01^B*27:02+B*41:01^DRB1*04:04+DRB1*13:03^DQB1*03:01+DQB1*03:02	0.000691
A*01:01+A*26:01^C*04:01+C*07:02^B*08:01+B*35:01^DRB1*01:01+DRB1*03:01^DQB1*02:01+DQB1*05:01	0.000691
A*03:02+A*29:02^C*16:01+C*16:04^B*44:02+B*44:03^DRB1*04:02+DRB1*07:01^DQB1*02:01+DQB1*03:02	0.000691
A*02:01+A*02:01^C*12:02+C*16:04^B*44:02+B*52:01^DRB1*14:01+DRB1*15:02^DQB1*05:03+DQB1*06:01	0.000691
A*01:01+A*31:01^C*02:02+C*04:01^B*35:03+B*39:01^DRB1*04:04+DRB1*13:02^DQB1*03:02+DQB1*06:04	0.000691
A*11:01+A*24:02^C*04:01+C*14:02^B*35:01+B*51:01^DRB1*14:01+DRB1*14:01^DQB1*05:03+DQB1*05:03	0.000691
A*03:01+A*30:01^C*04:01+C*17:01^B*35:08+B*42:01^DRB1*03:01+DRB1*03:02^DQB1*02:01+DQB1*04:02	0.000691
A*23:01+A*24:02^C*06:02+C*12:03^B*18:01+B*50:01^DRB1*07:01+DRB1*11:04^DQB1*02:01+DQB1*03:01	0.000691
A*24:02+A*24:02^C*03:03+C*16:01^B*44:02+B*44:03^DRB1*03:01+DRB1*07:01^DQB1*02:01+DQB1*02:01	0.000691
A*02:01+A*02:05^C*07:01+C*17:01^B*41:01+B*58:01^DRB1*03:01+DRB1*13:02^DQB1*02:01+DQB1*06:09	0.000691
A*02:01+A*02:01^C*02:02+C*17:01^B*40:02+B*41:02^DRB1*13:03+DRB1*16:01^DQB1*03:01+DQB1*05:02	0.000691
A*30:01+A*30:01^C*06:02+C*06:02^B*13:02+B*50:01^DRB1*03:01+DRB1*13:03^DQB1*02:01+DQB1*03:01	0.000691
A*11:01+A*68:01^C*07:02+C*17:01^B*07:02+B*41:01^DRB1*04:03+DRB1*11:04^DQB1*03:01+DQB1*03:02	0.000691
A*23:01+A*33:01^C*04:01+C*08:02^B*14:02+B*44:03^DRB1*03:01+DRB1*13:02^DQB1*02:01+DQB1*06:09	0.000691
A*02:01+A*02:01^C*15:02+C*16:02^B*51:01+B*51:01^DRB1*01:01+DRB1*11:04^DQB1*03:01+DQB1*05:01	0.000691
A*03:02+A*26:01^C*07:02+C*12:03^B*08:01+B*38:01^DRB1*03:01+DRB1*13:01^DQB1*02:01+DQB1*06:03	0.000691
A*01:01+A*68:02^C*02:02+C*07:01^B*08:01+B*15:03^DRB1*03:01+DRB1*12:01^DQB1*02:01+DQB1*03:01	0.000691
A*01:01+A*33:01^C*07:01+C*08:02^B*14:02+B*18:01^DRB1*01:02+DRB1*04:04^DQB1*04:02+DQB1*05:01	0.000691
A*29:02+A*33:01^C*08:02+C*12:03^B*14:02+B*18:01^DRB1*01:02+DRB1*11:04^DQB1*03:01+DQB1*05:01	0.000691
A*03:01+A*03:01^C*01:02+C*12:03^B*38:01+B*55:01^DRB1*04:03+DRB1*14:01^DQB1*03:02+DQB1*05:03	0.000691
A*02:01+A*69:01^C*07:02+C*15:02^B*07:02+B*51:01^DRB1*10:01+DRB1*15:01^DQB1*05:01+DQB1*06:02	0.000691
A*01:01+A*24:02^C*06:02+C*15:02^B*50:01+B*51:01^DRB1*11:04+DRB1*13:02^DQB1*03:01+DQB1*06:09	0.000691
A*11:01+A*32:01^C*07:01+C*12:02^B*15:17+B*52:01^DRB1*11:04+DRB1*15:02^DQB1*03:01+DQB1*06:01	0.000691
A*03:02+A*30:04^C*06:02+C*12:02^B*52:01+B*53:01^DRB1*15:02+DRB1*15:03^DQB1*06:01+DQB1*06:02	0.000691
A*02:01+A*25:01^C*04:01+C*06:02^B*51:01+B*57:01^DRB1*07:01+DRB1*13:01^DQB1*03:03+DQB1*06:03	0.000691
A*30:02+A*30:04^C*04:01+C*04:01^B*35:08+B*45:01^DRB1*03:01+DRB1*04:03^DQB1*02:01+DQB1*03:02	0.000691
A*02:01+A*02:01^C*06:02+C*12:02^B*45:01+B*52:01^DRB1*03:01+DRB1*15:02^DQB1*02:01+DQB1*06:01	0.000691
A*01:01+A*33:03^C*07:01+C*12:02^B*15:17+B*52:01^DRB1*13:01+DRB1*15:02^DQB1*06:01+DQB1*06:03	0.000691
A*02:01+A*02:01^C*07:02+C*15:02^B*07:02+B*40:06^DRB1*03:01+DRB1*16:02^DQB1*02:01+DQB1*05:02	0.000691
A*02:01+A*11:01^C*07:01+C*12:03^B*39:10+B*57:01^DRB1*04:02+DRB1*13:02^DQB1*03:02+DQB1*06:04	0.000691
A*02:01+A*02:01^C*16:02+C*17:01^B*41:01+B*51:01^DRB1*04:03+DRB1*16:01^DQB1*03:05+DQB1*05:02	0.000691
A*02:01+A*30:02^C*06:02+C*16:02^B*50:01+B*51:01^DRB1*04:01+DRB1*07:01^DQB1*02:01+DQB1*03:01	0.000691
A*11:01+A*32:01^C*04:01+C*17:01^B*41:01+B*58:01^DRB1*03:01+DRB1*15:02^DQB1*02:01+DQB1*06:01	0.000691
A*24:02+A*31:01^C*07:02+C*15:02^B*08:01+B*51:01^DRB1*03:01+DRB1*16:01^DQB1*02:01+DQB1*05:02	0.000691
A*02:01+A*11:01^C*04:01+C*16:02^B*35:03+B*51:01^DRB1*11:01+DRB1*13:01^DQB1*03:01+DQB1*06:03	0.000691
A*24:02+A*30:01^C*06:02+C*07:02^B*07:02+B*13:02^DRB1*07:01+DRB1*15:01^DQB1*02:01+DQB1*06:02	0.000691
A*03:02+A*26:01^C*03:03+C*12:02^B*52:01+B*55:01^DRB1*15:01+DRB1*15:02^DQB1*06:01+DQB1*06:02	0.000691
A*02:01+A*32:01^C*01:02+C*04:01^B*35:08+B*56:01^DRB1*04:03+DRB1*07:01^DQB1*02:01+DQB1*03:05	0.000691
A*11:01+A*32:01^C*04:01+C*15:02^B*35:03+B*51:01^DRB1*11:04+DRB1*13:01^DQB1*03:01+DQB1*03:01	0.000691
A*33:01+A*33:03^C*03:02+C*08:02^B*14:02+B*58:01^DRB1*01:02+DRB1*13:02^DQB1*05:01+DQB1*06:09	0.000691
A*02:01+A*30:01^C*06:02+C*15:02^B*13:02+B*51:01^DRB1*04:03+DRB1*07:01^DQB1*02:01+DQB1*03:02	0.000691
A*01:01+A*03:02^C*14:02+C*15:02^B*51:01+B*51:01^DRB1*11:01+DRB1*11:04^DQB1*03:01+DQB1*03:01	0.000691
A*02:01+A*33:03^C*03:02+C*15:02^B*40:06+B*58:01^DRB1*03:01+DRB1*04:03^DQB1*02:01+DQB1*03:02	0.000691
A*01:01+A*02:01^C*08:02+C*17:01^B*14:02+B*41:01^DRB1*03:01+DRB1*07:01^DQB1*02:01+DQB1*02:01	0.000691
A*01:01+A*29:01^C*03:04+C*15:05^B*07:05+B*40:01^DRB1*01:01+DRB1*07:01^DQB1*02:01+DQB1*05:01	0.000691
A*02:01+A*30:01^C*12:02+C*16:02^B*51:08+B*52:01^DRB1*13:02+DRB1*15:02^DQB1*06:01+DQB1*06:04	0.000691
A*02:01+A*02:01^C*07:01+C*12:03^B*38:01+B*39:24^DRB1*04:01+DRB1*13:01^DQB1*03:02+DQB1*06:03	0.000691
A*01:01+A*02:01^C*04:01+C*16:02^B*35:02+B*51:05^DRB1*11:04+DRB1*13:01^DQB1*03:01+DQB1*06:03	0.000691
A*02:05+A*11:01^C*12:03+C*14:02^B*15:03+B*51:01^DRB1*13:02+DRB1*13:03^DQB1*03:01+DQB1*06:04	0.000691
A*02:01+A*68:01^C*14:02+C*15:02^B*51:01+B*51:01^DRB1*11:01+DRB1*11:04^DQB1*03:01+DQB1*03:01	0.000691
A*30:01+A*32:01^C*04:01+C*04:01^B*35:02+B*35:08^DRB1*11:04+DRB1*15:01^DQB1*03:01+DQB1*06:02	0.000691
A*02:01+A*03:02^C*04:01+C*16:02^B*35:01+B*51:01^DRB1*16:01+DRB1*16:01^DQB1*05:02+DQB1*05:02	0.000691
A*24:02+A*32:01^C*04:01+C*17:01^B*35:02+B*41:01^DRB1*03:01+DRB1*11:04^DQB1*02:01+DQB1*03:01	0.000691
A*11:01+A*26:01^C*15:02+C*16:02^B*51:01+B*51:01^DRB1*11:01+DRB1*13:01^DQB1*03:01+DQB1*06:03	0.000691
A*02:01+A*32:01^C*01:02+C*07:01^B*49:01+B*55:01^DRB1*03:01+DRB1*13:01^DQB1*02:01+DQB1*06:03	0.000691
A*11:01+A*24:03^C*04:01+C*12:03^B*18:01+B*35:01^DRB1*03:01+DRB1*04:02^DQB1*02:01+DQB1*03:02	0.000691
A*01:01+A*02:01^C*06:02+C*16:01^B*51:01+B*58:02^DRB1*03:01+DRB1*03:01^DQB1*02:01+DQB1*02:01	0.000691
A*02:01+A*33:03^C*06:02+C*12:03^B*38:01+B*50:01^DRB1*07:01+DRB1*13:01^DQB1*02:01+DQB1*06:03	0.000691
A*24:02+A*26:01^C*04:01+C*12:03^B*35:01+B*38:01^DRB1*13:01+DRB1*14:01^DQB1*05:03+DQB1*06:03	0.000691
A*01:01+A*24:02^C*07:01+C*16:02^B*15:17+B*51:08^DRB1*13:02+DRB1*13:02^DQB1*06:04+DQB1*06:04	0.000691
A*26:01+A*68:01^C*01:02+C*07:02^B*08:01+B*55:01^DRB1*03:01+DRB1*11:01^DQB1*02:01+DQB1*03:01	0.000691
A*01:01+A*31:01^C*04:01+C*12:02^B*35:03+B*52:01^DRB1*03:01+DRB1*15:02^DQB1*02:01+DQB1*06:01	0.000691
A*01:01+A*03:02^C*15:02+C*15:05^B*07:05+B*51:01^DRB1*04:05+DRB1*11:01^DQB1*03:02+DQB1*05:02	0.000691
A*02:01+A*23:01^C*02:02+C*06:02^B*15:03+B*45:01^DRB1*04:03+DRB1*07:01^DQB1*02:01+DQB1*03:02	0.000691
A*11:01+A*68:02^C*07:02+C*08:02^B*14:02+B*52:01^DRB1*10:01+DRB1*13:03^DQB1*03:01+DQB1*05:01	0.000691
A*26:01+A*68:01^C*14:02+C*16:02^B*51:01+B*51:01^DRB1*04:03+DRB1*04:05^DQB1*02:01+DQB1*03:05	0.000691
A*03:02+A*24:02^C*04:01+C*16:04^B*35:01+B*44:02^DRB1*11:04+DRB1*14:01^DQB1*03:01+DQB1*05:03	0.000691
A*03:02+A*29:02^C*06:02+C*07:02^B*08:01+B*45:01^DRB1*03:01+DRB1*11:01^DQB1*02:01+DQB1*03:01	0.000691
A*24:02+A*32:01^C*04:01+C*18:01^B*15:03+B*35:08^DRB1*07:01+DRB1*13:02^DQB1*02:01+DQB1*06:04	0.000691
A*02:01+A*02:05^C*07:02+C*12:03^B*07:02+B*15:03^DRB1*08:04+DRB1*15:01^DQB1*04:02+DQB1*06:02	0.000691
A*01:01+A*03:01^C*07:01+C*16:01^B*18:01+B*45:01^DRB1*11:01+DRB1*11:04^DQB1*03:01+DQB1*05:02	0.000691
A*31:01+A*68:01^C*01:02+C*06:02^B*15:08+B*50:01^DRB1*01:01+DRB1*07:01^DQB1*03:03+DQB1*05:01	0.000691
A*03:01+A*26:01^C*04:01+C*07:04^B*15:18+B*35:02^DRB1*04:02+DRB1*11:04^DQB1*03:01+DQB1*03:02	0.000691
A*02:01+A*69:01^C*04:01+C*12:03^B*35:01+B*35:08^DRB1*01:03+DRB1*11:01^DQB1*03:01+DQB1*05:01	0.000691
A*24:02+A*33:01^C*04:01+C*08:02^B*14:02+B*35:02^DRB1*01:02+DRB1*11:04^DQB1*03:01+DQB1*05:01	0.000691
A*02:01+A*11:01^C*15:02+C*15:02^B*51:01+B*51:01^DRB1*04:02+DRB1*13:01^DQB1*03:01+DQB1*03:02	0.000691
A*02:01+A*03:02^C*07:01+C*12:02^B*18:01+B*52:01^DRB1*01:02+DRB1*15:02^DQB1*05:01+DQB1*06:01	0.000691
A*02:01+A*24:03^C*07:01+C*12:03^B*18:01+B*49:01^DRB1*11:04+DRB1*13:02^DQB1*05:03+DQB1*06:09	0.000691
A*01:01+A*01:01^C*06:02+C*07:02^B*08:01+B*37:01^DRB1*03:01+DRB1*11:03^DQB1*02:01+DQB1*03:01	0.000691
A*30:01+A*68:01^C*06:02+C*07:02^B*08:01+B*13:02^DRB1*03:01+DRB1*11:03^DQB1*02:01+DQB1*03:01	0.000691
A*01:02+A*24:02^C*02:02+C*03:02^B*44:05+B*58:01^DRB1*03:01+DRB1*16:01^DQB1*02:01+DQB1*05:02	0.000691
A*01:01+A*02:02^C*07:01+C*16:02^B*35:08+B*56:01^DRB1*04:02+DRB1*04:03^DQB1*03:02+DQB1*03:02	0.000691
A*02:01+A*23:01^C*04:01+C*07:01^B*35:08+B*49:01^DRB1*07:01+DRB1*07:01^DQB1*02:01+DQB1*02:01	0.000691
A*03:01+A*11:01^C*07:02+C*12:02^B*07:02+B*52:01^DRB1*11:04+DRB1*14:04^DQB1*03:01+DQB1*05:03	0.000691
A*23:01+A*24:02^C*07:01+C*12:03^B*38:01+B*57:03^DRB1*04:02+DRB1*11:01^DQB1*03:02+DQB1*05:02	0.000691
A*01:01+A*30:01^C*17:01+C*18:01^B*42:01+B*81:01^DRB1*03:02+DRB1*11:01^DQB1*03:01+DQB1*04:02	0.000691
A*02:01+A*24:02^C*12:02+C*18:01^B*52:01+B*57:02^DRB1*14:01+DRB1*15:02^DQB1*05:03+DQB1*06:01	0.000691
A*24:02+A*33:01^C*07:02+C*08:02^B*08:01+B*14:02^DRB1*03:01+DRB1*07:01^DQB1*02:01+DQB1*06:02	0.000691
A*24:02+A*29:02^C*04:01+C*06:02^B*35:08+B*45:01^DRB1*04:05+DRB1*11:01^DQB1*03:01+DQB1*03:02	0.000691
A*01:01+A*32:01^C*04:01+C*04:01^B*35:02+B*35:08^DRB1*04:02+DRB1*11:04^DQB1*03:01+DQB1*03:02	0.000691
A*02:05+A*11:01^C*03:03+C*08:02^B*14:02+B*51:01^DRB1*01:02+DRB1*11:28^DQB1*03:01+DQB1*05:01	0.000691
A*33:01+A*33:01^C*08:02+C*08:02^B*14:02+B*14:02^DRB1*01:02+DRB1*01:02^DQB1*05:01+DQB1*05:01	0.000691
A*24:02+A*68:01^C*12:03+C*15:04^B*18:01+B*51:09^DRB1*07:01+DRB1*15:01^DQB1*03:03+DQB1*06:02	0.000691
A*03:01+A*26:01^C*02:02+C*04:01^B*35:01+B*44:05^DRB1*01:01+DRB1*13:01^DQB1*05:01+DQB1*06:03	0.000691
A*11:01+A*11:01^C*06:02+C*15:02^B*27:07+B*50:01^DRB1*04:03+DRB1*11:01^DQB1*03:01+DQB1*03:02	0.000691
A*01:03+A*02:01^C*07:02+C*12:03^B*07:02+B*39:10^DRB1*03:01+DRB1*11:01^DQB1*02:01+DQB1*03:01	0.000691
A*02:01+A*32:01^C*02:02+C*16:02^B*44:02+B*51:01^DRB1*11:01+DRB1*16:01^DQB1*03:01+DQB1*05:02	0.000691
A*02:01+A*26:01^C*07:04+C*14:02^B*15:18+B*51:01^DRB1*04:02+DRB1*11:04^DQB1*03:01+DQB1*03:02	0.000691
A*02:01+A*03:01^C*04:01+C*15:02^B*44:02+B*51:01^DRB1*04:01+DRB1*13:02^DQB1*03:01+DQB1*06:04	0.000691
A*24:02+A*25:01^C*07:01+C*07:02^B*18:01+B*40:01^DRB1*04:04+DRB1*11:01^DQB1*03:01+DQB1*03:02	0.000691
A*11:01+A*24:02^C*01:02+C*06:02^B*47:01+B*55:01^DRB1*11:01+DRB1*11:01^DQB1*03:01+DQB1*03:01	0.000691
A*01:03+A*02:01^C*07:01+C*16:02^B*49:01+B*51:08^DRB1*01:02+DRB1*11:04^DQB1*03:01+DQB1*05:01	0.000691
A*02:01+A*23:01^C*02:02+C*08:02^B*14:03+B*44:05^DRB1*11:02+DRB1*14:01^DQB1*03:01+DQB1*05:03	0.000691
A*24:02+A*24:02^C*04:01+C*06:02^B*13:02+B*35:01^DRB1*11:04+DRB1*12:01^DQB1*03:01+DQB1*03:01	0.000691
A*02:01+A*33:01^C*04:01+C*08:02^B*14:02+B*35:01^DRB1*01:02+DRB1*12:01^DQB1*02:01+DQB1*05:01	0.000691
A*03:01+A*24:02^C*04:01+C*06:02^B*35:08+B*50:01^DRB1*11:04+DRB1*12:01^DQB1*03:01+DQB1*03:01	0.000691
A*02:02+A*24:02^C*01:02+C*17:01^B*41:01+B*55:01^DRB1*04:05+DRB1*13:01^DQB1*02:01+DQB1*06:03	0.000691
A*30:01+A*68:01^C*12:02+C*14:02^B*51:01+B*52:01^DRB1*12:01+DRB1*15:01^DQB1*03:01+DQB1*05:02	0.000691
A*11:01+A*68:02^C*06:02+C*12:02^B*50:01+B*52:01^DRB1*03:01+DRB1*14:04^DQB1*02:01+DQB1*05:03	0.000691
A*03:01+A*30:01^C*02:02+C*12:02^B*44:05+B*52:01^DRB1*01:01+DRB1*15:02^DQB1*05:01+DQB1*06:01	0.000691
A*24:02+A*32:01^C*04:01+C*17:01^B*35:08+B*41:01^DRB1*11:04+DRB1*13:02^DQB1*03:01+DQB1*06:04	0.000691
A*01:01+A*26:01^C*07:01+C*12:03^B*38:01+B*44:03^DRB1*13:03+DRB1*15:01^DQB1*03:01+DQB1*05:02	0.000691
A*02:01+A*03:01^C*04:01+C*12:02^B*35:08+B*52:01^DRB1*03:01+DRB1*04:04^DQB1*02:01+DQB1*04:02	0.000691
A*02:01+A*24:02^C*07:01+C*17:01^B*41:01+B*47:03^DRB1*10:01+DRB1*11:02^DQB1*03:01+DQB1*05:01	0.000691
A*01:01+A*24:02^C*06:02+C*16:04^B*44:02+B*50:01^DRB1*03:01+DRB1*11:04^DQB1*02:01+DQB1*03:01	0.000691
A*01:01+A*03:01^C*01:02+C*04:01^B*44:03+B*55:01^DRB1*07:01+DRB1*15:03^DQB1*02:01+DQB1*06:02	0.000691
A*02:06+A*24:02^C*04:01+C*07:04^B*15:09+B*35:03^DRB1*07:01+DRB1*10:01^DQB1*02:01+DQB1*05:01	0.000691
A*01:01+A*32:01^C*06:02+C*12:02^B*52:01+B*57:01^DRB1*07:01+DRB1*15:02^DQB1*03:03+DQB1*06:01	0.000691
A*01:01+A*02:01^C*06:02+C*16:02^B*37:01+B*51:08^DRB1*04:03+DRB1*13:02^DQB1*03:02+DQB1*06:04	0.000691
A*03:02+A*24:03^C*06:02+C*12:03^B*35:03+B*57:01^DRB1*11:01+DRB1*15:01^DQB1*03:01+DQB1*06:02	0.000691
A*02:01+A*02:01^C*16:02+C*16:04^B*44:02+B*51:01^DRB1*01:01+DRB1*11:04^DQB1*03:01+DQB1*05:01	0.000691
A*02:01+A*03:01^C*03:04+C*08:02^B*14:02+B*40:01^DRB1*03:01+DRB1*13:02^DQB1*02:01+DQB1*06:09	0.000691
A*02:01+A*30:02^C*07:01+C*18:01^B*08:01+B*57:02^DRB1*10:01+DRB1*16:02^DQB1*05:01+DQB1*05:02	0.000691
A*24:02+A*26:01^C*03:03+C*05:01^B*44:02+B*55:01^DRB1*04:03+DRB1*12:01^DQB1*03:01+DQB1*03:05	0.000691
A*02:01+A*29:01^C*15:02+C*15:05^B*07:05+B*40:06^DRB1*10:01+DRB1*14:04^DQB1*05:01+DQB1*05:03	0.000691
A*24:02+A*24:02^C*07:02+C*12:03^B*08:01+B*35:03^DRB1*03:01+DRB1*14:01^DQB1*02:01+DQB1*05:03	0.000691
A*24:02+A*33:01^C*02:02+C*16:01^B*44:03+B*44:04^DRB1*01:02+DRB1*11:01^DQB1*03:01+DQB1*05:01	0.000691
A*02:01+A*30:04^C*04:01+C*17:01^B*15:03+B*41:01^DRB1*03:01+DRB1*11:01^DQB1*02:01+DQB1*03:01	0.000691
A*29:01+A*30:02^C*05:01+C*15:05^B*07:05+B*18:01^DRB1*03:01+DRB1*10:01^DQB1*02:01+DQB1*05:01	0.000691
A*26:01+A*68:02^C*08:02+C*14:02^B*14:02+B*51:01^DRB1*03:01+DRB1*13:03^DQB1*02:01+DQB1*03:01	0.000691
A*02:05+A*24:02^C*07:01+C*12:03^B*18:01+B*49:01^DRB1*04:03+DRB1*11:04^DQB1*03:01+DQB1*03:02	0.000691
A*02:01+A*24:02^C*04:01+C*15:02^B*35:03+B*51:01^DRB1*04:02+DRB1*11:03^DQB1*03:01+DQB1*03:02	0.000691
A*02:05+A*03:02^C*06:02+C*07:01^B*49:01+B*50:01^DRB1*03:01+DRB1*11:04^DQB1*02:01+DQB1*03:01	0.000691
A*02:01+A*68:02^C*02:02+C*16:02^B*27:03+B*44:03^DRB1*03:01+DRB1*04:02^DQB1*02:01+DQB1*03:02	0.000691
A*01:01+A*02:05^C*06:02+C*16:02^B*50:01+B*51:01^DRB1*03:01+DRB1*11:04^DQB1*02:01+DQB1*03:01	0.000691
A*01:01+A*11:01^C*06:02+C*12:03^B*35:03+B*50:01^DRB1*07:01+DRB1*14:01^DQB1*02:01+DQB1*05:03	0.000691
A*01:01+A*01:01^C*12:02+C*17:01^B*41:01+B*52:01^DRB1*10:01+DRB1*14:01^DQB1*05:01+DQB1*05:03	0.000691
A*30:01+A*32:01^C*06:02+C*12:02^B*13:02+B*52:01^DRB1*07:01+DRB1*15:02^DQB1*02:01+DQB1*06:01	0.000691
A*03:08+A*30:02^C*02:02+C*07:01^B*15:03+B*18:01^DRB1*01:02+DRB1*03:02^DQB1*04:02+DQB1*05:01	0.000691
A*01:03+A*68:01^C*07:01+C*18:01^B*15:17+B*57:02^DRB1*01:02+DRB1*01:02^DQB1*05:01+DQB1*05:01	0.000691
A*30:01+A*30:01^C*06:02+C*06:02^B*13:02+B*13:02^DRB1*07:01+DRB1*07:01^DQB1*02:01+DQB1*02:01	0.000691
A*24:02+A*30:04^C*04:01+C*07:01^B*41:01+B*49:01^DRB1*03:01+DRB1*10:01^DQB1*02:01+DQB1*05:01	0.000691
A*01:01+A*29:02^C*07:02+C*15:05^B*07:02+B*07:02^DRB1*03:01+DRB1*15:01^DQB1*02:01+DQB1*06:03	0.000691
A*01:01+A*29:02^C*04:01+C*06:02^B*35:03+B*50:01^DRB1*07:01+DRB1*16:01^DQB1*02:01+DQB1*05:02	0.000691
A*24:02+A*26:01^C*04:01+C*07:01^B*18:01+B*35:02^DRB1*11:04+DRB1*16:01^DQB1*03:01+DQB1*05:02	0.000691
A*01:01+A*68:01^C*06:02+C*15:02^B*51:01+B*57:01^DRB1*03:01+DRB1*04:02^DQB1*02:01+DQB1*03:02	0.000691
A*11:01+A*68:02^C*12:03+C*15:05^B*14:02+B*39:10^DRB1*13:02+DRB1*14:04^DQB1*05:01+DQB1*05:03	0.000691
A*03:01+A*24:02^C*12:02+C*12:03^B*38:01+B*52:01^DRB1*04:02+DRB1*15:02^DQB1*03:02+DQB1*06:01	0.000691
A*01:03+A*02:05^C*06:02+C*06:02^B*50:01+B*50:01^DRB1*04:06+DRB1*10:01^DQB1*04:02+DQB1*05:01	0.000691
A*11:01+A*23:01^C*04:01+C*04:01^B*44:03+B*51:01^DRB1*04:07+DRB1*11:04^DQB1*03:01+DQB1*03:01	0.000691
A*02:01+A*24:03^C*06:02+C*12:03^B*18:01+B*37:01^DRB1*11:04+DRB1*13:02^DQB1*06:02+DQB1*06:09	0.000691
A*01:01+A*01:01^C*04:01+C*06:02^B*37:01+B*51:01^DRB1*04:07+DRB1*08:01^DQB1*03:01+DQB1*04:02	0.000691
A*25:01+A*69:01^C*07:04+C*12:03^B*18:01+B*44:02^DRB1*07:01+DRB1*11:04^DQB1*02:01+DQB1*03:01	0.000691
A*26:01+A*32:01^C*04:01+C*07:02^B*08:01+B*35:02^DRB1*03:01+DRB1*11:04^DQB1*02:01+DQB1*03:01	0.000691
A*66:01+A*66:01^C*04:01+C*04:01^B*53:01+B*53:01^DRB1*10:01+DRB1*10:01^DQB1*05:01+DQB1*05:01	0.000691
A*23:01+A*68:01^C*04:01+C*06:02^B*08:01+B*50:01^DRB1*03:01+DRB1*07:01^DQB1*02:01+DQB1*02:01	0.000691
A*03:01+A*26:01^C*07:02+C*07:02^B*07:02+B*07:02^DRB1*03:01+DRB1*08:04^DQB1*02:01+DQB1*03:01	0.000691
A*11:01+A*30:01^C*04:01+C*06:02^B*13:02+B*35:03^DRB1*07:01+DRB1*11:01^DQB1*02:01+DQB1*03:01	0.000691
A*23:01+A*26:01^C*07:01+C*07:02^B*07:02+B*49:01^DRB1*15:01+DRB1*15:01^DQB1*06:02+DQB1*06:02	0.000691
A*02:01+A*02:02^C*16:02+C*17:01^B*41:01+B*51:08^DRB1*11:02+DRB1*15:03^DQB1*03:01+DQB1*06:03	0.000691
A*02:01+A*02:06^C*06:02+C*06:02^B*13:02+B*37:01^DRB1*07:01+DRB1*14:04^DQB1*02:01+DQB1*05:03	0.000691
A*24:02+A*26:01^C*03:04+C*04:01^B*35:08+B*40:01^DRB1*11:03+DRB1*13:03^DQB1*03:01+DQB1*03:01	0.000691
A*01:01+A*24:03^C*12:03+C*17:01^B*18:01+B*41:01^DRB1*07:01+DRB1*11:04^DQB1*03:03+DQB1*06:09	0.000691
A*02:01+A*26:01^C*05:01+C*12:02^B*44:02+B*52:01^DRB1*04:01+DRB1*15:02^DQB1*03:01+DQB1*06:01	0.000691
A*03:01+A*68:01^C*03:04+C*07:01^B*08:01+B*40:01^DRB1*03:01+DRB1*15:01^DQB1*02:01+DQB1*06:02	0.000691
A*23:01+A*24:02^C*03:03+C*16:01^B*45:01+B*55:01^DRB1*14:01+DRB1*15:03^DQB1*05:03+DQB1*06:02	0.000691
A*01:01+A*01:01^C*06:02+C*08:02^B*14:02+B*50:01^DRB1*01:02+DRB1*03:01^DQB1*02:01+DQB1*05:01	0.000691
A*02:01+A*03:01^C*04:01+C*16:02^B*35:02+B*51:01^DRB1*04:02+DRB1*11:04^DQB1*03:01+DQB1*03:02	0.000691
A*02:01+A*23:01^C*04:01+C*07:02^B*07:02+B*53:01^DRB1*01:01+DRB1*15:01^DQB1*05:01+DQB1*06:02	0.000691
A*02:05+A*23:01^C*07:01+C*07:01^B*49:01+B*57:03^DRB1*03:01+DRB1*13:02^DQB1*02:01+DQB1*06:04	0.000691
A*03:02+A*11:01^C*04:01+C*12:03^B*35:01+B*38:01^DRB1*01:01+DRB1*07:01^DQB1*03:03+DQB1*05:01	0.000691
A*02:01+A*11:01^C*01:02+C*02:02^B*27:02+B*55:01^DRB1*08:03+DRB1*11:01^DQB1*03:01+DQB1*03:01	0.000691
A*24:02+A*30:04^C*04:01+C*16:02^B*15:03+B*41:01^DRB1*11:01+DRB1*11:04^DQB1*03:01+DQB1*05:01	0.000691
A*01:01+A*02:01^C*16:02+C*17:01^B*14:02+B*41:02^DRB1*01:02+DRB1*13:03^DQB1*03:01+DQB1*05:01	0.000691
A*02:05+A*68:01^C*06:02+C*15:02^B*50:01+B*51:01^DRB1*07:01+DRB1*13:02^DQB1*02:01+DQB1*06:04	0.000691
A*01:01+A*11:01^C*05:01+C*06:02^B*44:02+B*45:01^DRB1*04:03+DRB1*13:01^DQB1*03:02+DQB1*06:03	0.000691
A*02:01+A*03:01^C*07:01+C*12:03^B*38:01+B*49:01^DRB1*04:02+DRB1*13:02^DQB1*03:02+DQB1*05:03	0.000691
A*03:02+A*24:02^C*04:01+C*16:04^B*35:02+B*44:02^DRB1*04:02+DRB1*11:04^DQB1*03:01+DQB1*03:02	0.000691
A*02:05+A*03:02^C*04:01+C*07:01^B*35:03+B*49:01^DRB1*04:03+DRB1*04:05^DQB1*03:02+DQB1*03:02	0.000691
A*02:01+A*33:03^C*05:01+C*17:01^B*18:01+B*42:01^DRB1*03:01+DRB1*03:02^DQB1*02:01+DQB1*04:02	0.000691
A*01:01+A*02:05^C*05:01+C*06:02^B*44:02+B*50:01^DRB1*04:03+DRB1*15:01^DQB1*03:02+DQB1*06:02	0.000691
A*01:02+A*03:01^C*06:02+C*16:01^B*13:02+B*45:01^DRB1*07:01+DRB1*07:01^DQB1*02:01+DQB1*02:01	0.000691
A*01:01+A*32:01^C*01:02+C*17:01^B*41:02+B*55:01^DRB1*13:02+DRB1*13:03^DQB1*03:01+DQB1*06:04	0.000691
A*02:01+A*02:01^C*03:04+C*06:02^B*15:01+B*37:01^DRB1*04:01+DRB1*07:01^DQB1*03:02+DQB1*05:03	0.000691
A*01:01+A*01:03^C*07:02+C*15:02^B*07:02+B*51:01^DRB1*01:02+DRB1*11:01^DQB1*03:01+DQB1*05:01	0.000691
A*01:03+A*29:01^C*15:05+C*15:05^B*07:05+B*73:01^DRB1*04:05+DRB1*10:01^DQB1*02:01+DQB1*05:01	0.000691
A*03:02+A*03:02^C*04:01+C*15:02^B*35:01+B*51:01^DRB1*11:01+DRB1*15:02^DQB1*03:01+DQB1*06:01	0.000691
A*26:01+A*30:01^C*04:01+C*06:02^B*35:08+B*50:01^DRB1*01:02+DRB1*04:03^DQB1*03:02+DQB1*05:01	0.000691
A*03:01+A*11:01^C*04:01+C*12:02^B*35:03+B*52:01^DRB1*04:02+DRB1*11:03^DQB1*03:01+DQB1*03:02	0.000691
A*11:01+A*24:02^C*04:01+C*12:02^B*35:08+B*52:01^DRB1*03:01+DRB1*15:02^DQB1*02:01+DQB1*06:01	0.000691
A*02:02+A*26:01^C*12:03+C*17:01^B*38:01+B*41:01^DRB1*04:05+DRB1*13:01^DQB1*02:01+DQB1*06:03	0.000691
A*02:05+A*33:03^C*04:01+C*06:02^B*35:03+B*50:01^DRB1*07:01+DRB1*11:01^DQB1*02:01+DQB1*03:01	0.000691
A*01:01+A*01:01^C*12:02+C*17:01^B*41:02+B*52:01^DRB1*13:03+DRB1*15:02^DQB1*03:01+DQB1*06:01	0.000691
A*01:01+A*01:01^C*05:01+C*12:02^B*44:02+B*52:01^DRB1*11:04+DRB1*15:02^DQB1*03:01+DQB1*06:01	0.000691
A*02:02+A*26:01^C*07:02+C*17:01^B*08:01+B*41:01^DRB1*03:01+DRB1*11:04^DQB1*02:01+DQB1*03:01	0.000691
A*02:01+A*24:02^C*06:02+C*14:02^B*13:02+B*51:01^DRB1*07:01+DRB1*13:01^DQB1*02:01+DQB1*06:03	0.000691
A*01:01+A*01:01^C*12:02+C*17:01^B*41:01+B*52:01^DRB1*07:01+DRB1*13:03^DQB1*02:01+DQB1*03:01	0.000691
A*23:01+A*68:02^C*04:01+C*07:01^B*53:01+B*58:01^DRB1*03:01+DRB1*03:01^DQB1*02:01+DQB1*02:01	0.000691
A*03:01+A*24:02^C*12:03+C*16:02^B*38:01+B*51:08^DRB1*07:01+DRB1*15:01^DQB1*02:01+DQB1*05:02	0.000691
A*03:01+A*24:02^C*04:01+C*07:02^B*07:02+B*35:01^DRB1*04:02+DRB1*04:04^DQB1*03:02+DQB1*03:02	0.000691
A*01:01+A*02:05^C*06:02+C*17:01^B*41:01+B*50:01^DRB1*07:01+DRB1*10:01^DQB1*02:01+DQB1*05:01	0.000691
A*24:02+A*33:01^C*04:01+C*08:02^B*14:02+B*35:08^DRB1*01:02+DRB1*07:01^DQB1*02:01+DQB1*05:01	0.000691
A*03:01+A*33:03^C*03:02+C*12:03^B*38:01+B*58:01^DRB1*03:01+DRB1*13:03^DQB1*02:01+DQB1*03:01	0.000691
A*03:01+A*32:01^C*04:01+C*12:02^B*35:08+B*52:01^DRB1*03:01+DRB1*04:03^DQB1*02:01+DQB1*03:02	0.000691
A*03:02+A*26:01^C*01:02+C*07:01^B*49:01+B*55:01^DRB1*15:01+DRB1*16:02^DQB1*05:02+DQB1*06:02	0.000691
A*01:01+A*03:01^C*04:01+C*12:03^B*35:02+B*38:01^DRB1*04:02+DRB1*11:04^DQB1*03:02+DQB1*06:03	0.000691
A*03:01+A*29:02^C*15:02+C*16:02^B*51:01+B*51:01^DRB1*01:01+DRB1*08:01^DQB1*04:02+DQB1*05:01	0.000691
A*02:01+A*31:04^C*06:02+C*18:01^B*45:01+B*57:02^DRB1*13:02+DRB1*13:02^DQB1*06:04+DQB1*06:09	0.000691
A*30:02+A*66:01^C*07:01+C*12:02^B*49:01+B*52:01^DRB1*04:04+DRB1*15:02^DQB1*04:02+DQB1*06:01	0.000691
A*23:01+A*33:01^C*04:01+C*08:02^B*14:02+B*44:03^DRB1*01:02+DRB1*04:03^DQB1*03:05+DQB1*05:01	0.000691
A*24:02+A*32:01^C*02:02+C*04:01^B*18:01+B*35:01^DRB1*10:01+DRB1*11:04^DQB1*03:01+DQB1*05:02	0.000691
A*03:01+A*11:01^C*07:02+C*08:01^B*07:02+B*15:02^DRB1*03:01+DRB1*04:06^DQB1*02:01+DQB1*04:02	0.000691
A*02:01+A*24:02^C*03:04+C*07:02^B*40:01+B*51:01^DRB1*11:04+DRB1*13:02^DQB1*03:01+DQB1*06:09	0.000691
A*01:01+A*03:02^C*08:02+C*16:01^B*14:02+B*45:01^DRB1*01:02+DRB1*13:02^DQB1*05:01+DQB1*06:09	0.000691
A*26:01+A*33:01^C*07:01+C*08:02^B*14:02+B*15:17^DRB1*01:02+DRB1*11:03^DQB1*03:01+DQB1*05:01	0.000691
A*32:01+A*68:01^C*03:04+C*15:02^B*40:01+B*51:01^DRB1*03:01+DRB1*16:01^DQB1*02:01+DQB1*05:02	0.000691
A*02:05+A*30:01^C*06:02+C*07:01^B*41:01+B*50:01^DRB1*11:01+DRB1*15:01^DQB1*03:01+DQB1*06:02	0.000691
A*01:01+A*02:01^C*07:02+C*07:02^B*08:01+B*08:01^DRB1*03:01+DRB1*03:01^DQB1*02:01+DQB1*02:01	0.000691
A*11:01+A*32:01^C*04:01+C*16:02^B*35:01+B*51:01^DRB1*07:01+DRB1*12:01^DQB1*02:01+DQB1*03:01	0.000691
A*02:01+A*32:01^C*03:04+C*12:03^B*35:03+B*38:01^DRB1*07:01+DRB1*13:01^DQB1*02:01+DQB1*06:03	0.000691
A*03:02+A*24:02^C*01:02+C*07:02^B*51:01+B*55:01^DRB1*04:03+DRB1*11:04^DQB1*03:01+DQB1*03:02	0.000691
A*03:01+A*11:01^C*07:02+C*15:02^B*07:02+B*27:07^DRB1*01:01+DRB1*01:03^DQB1*05:01+DQB1*05:01	0.000691
A*01:01+A*01:01^C*06:02+C*07:01^B*49:01+B*57:01^DRB1*11:01+DRB1*15:01^DQB1*03:01+DQB1*06:02	0.000691
A*26:01+A*30:01^C*06:02+C*06:02^B*13:02+B*50:01^DRB1*07:01+DRB1*07:01^DQB1*02:01+DQB1*02:01	0.000691
A*11:01+A*68:01^C*06:02+C*08:01^B*15:02+B*58:02^DRB1*12:01+DRB1*12:02^DQB1*03:01+DQB1*05:01	0.000691
A*02:01+A*03:01^C*12:02+C*17:01^B*41:01+B*51:01^DRB1*03:01+DRB1*13:01^DQB1*02:01+DQB1*06:03	0.000691
A*02:05+A*26:01^C*06:02+C*12:03^B*38:01+B*50:01^DRB1*07:01+DRB1*14:01^DQB1*02:01+DQB1*05:03	0.000691
A*01:01+A*69:01^C*07:01+C*15:05^B*07:05+B*15:17^DRB1*01:01+DRB1*03:01^DQB1*02:01+DQB1*05:01	0.000691
A*01:01+A*26:01^C*07:01+C*07:02^B*08:01+B*15:17^DRB1*03:01+DRB1*15:01^DQB1*02:01+DQB1*05:02	0.000691
A*02:01+A*30:02^C*05:01+C*06:02^B*18:01+B*50:01^DRB1*03:01+DRB1*07:01^DQB1*02:01+DQB1*02:01	0.000691
A*01:01+A*02:01^C*12:02+C*12:02^B*52:01+B*52:01^DRB1*11:01+DRB1*15:02^DQB1*03:01+DQB1*06:01	0.000691
A*24:02+A*30:02^C*04:01+C*04:01^B*35:08+B*53:01^DRB1*03:01+DRB1*04:03^DQB1*02:01+DQB1*03:02	0.000691
A*01:01+A*33:03^C*06:02+C*14:02^B*51:07+B*57:01^DRB1*04:03+DRB1*10:01^DQB1*03:04+DQB1*05:01	0.000691
A*24:02+A*24:02^C*07:04+C*12:03^B*18:01+B*35:01^DRB1*11:04+DRB1*12:01^DQB1*03:01+DQB1*03:01	0.000691
A*02:01+A*03:01^C*03:02+C*05:01^B*44:02+B*58:01^DRB1*04:02+DRB1*07:01^DQB1*02:01+DQB1*03:02	0.000691
A*01:01+A*01:01^C*01:02+C*18:01^B*55:01+B*57:02^DRB1*11:11+DRB1*15:03^DQB1*03:01+DQB1*06:03	0.000691
A*01:01+A*02:01^C*15:02+C*16:02^B*40:06+B*51:01^DRB1*11:04+DRB1*14:04^DQB1*03:01+DQB1*05:03	0.000691
A*03:01+A*33:03^C*03:02+C*07:02^B*07:02+B*58:01^DRB1*03:01+DRB1*13:01^DQB1*02:01+DQB1*03:01	0.000691
A*01:03+A*02:02^C*06:02+C*07:01^B*08:01+B*47:01^DRB1*03:01+DRB1*13:02^DQB1*02:01+DQB1*06:09	0.000691
A*11:01+A*23:01^C*04:01+C*07:01^B*35:01+B*49:01^DRB1*04:02+DRB1*04:03^DQB1*03:02+DQB1*03:05	0.000691
A*01:01+A*24:02^C*06:02+C*07:02^B*08:01+B*57:01^DRB1*03:01+DRB1*07:01^DQB1*02:01+DQB1*03:03	0.000691
A*01:01+A*24:02^C*03:03+C*12:02^B*35:01+B*52:01^DRB1*11:01+DRB1*14:01^DQB1*03:01+DQB1*05:03	0.000691
A*01:01+A*02:01^C*04:01+C*07:02^B*35:02+B*39:01^DRB1*11:04+DRB1*14:01^DQB1*05:03+DQB1*06:03	0.000691
A*24:02+A*26:01^C*12:03+C*16:02^B*38:01+B*51:08^DRB1*07:01+DRB1*13:01^DQB1*03:03+DQB1*06:03	0.000691
A*03:01+A*34:02^C*07:01+C*14:03^B*08:01+B*41:02^DRB1*03:01+DRB1*13:03^DQB1*02:01+DQB1*03:01	0.000691
A*26:01+A*32:01^C*06:02+C*07:02^B*08:01+B*50:01^DRB1*03:01+DRB1*13:02^DQB1*02:01+DQB1*06:04	0.000691
A*26:01+A*26:01^C*07:02+C*07:02^B*08:01+B*08:01^DRB1*03:01+DRB1*03:01^DQB1*02:01+DQB1*02:01	0.000691
A*02:01+A*24:02^C*06:02+C*07:01^B*49:01+B*50:01^DRB1*07:01+DRB1*07:01^DQB1*02:01+DQB1*02:01	0.000691
A*03:01+A*30:02^C*05:01+C*07:02^B*18:01+B*49:01^DRB1*03:01+DRB1*07:01^DQB1*02:01+DQB1*02:01	0.000691
A*02:01+A*02:01^C*07:01+C*07:01^B*18:01+B*18:01^DRB1*11:04+DRB1*11:04^DQB1*03:01+DQB1*03:01	0.000691
A*24:02+A*26:01^C*02:02+C*12:03^B*27:05+B*38:01^DRB1*04:02+DRB1*15:02^DQB1*03:02+DQB1*06:01	0.000691
A*02:01+A*11:01^C*07:01+C*15:02^B*39:24+B*51:01^DRB1*13:02+DRB1*14:01^DQB1*05:03+DQB1*06:09	0.000691
A*02:01+A*31:01^C*05:01+C*15:02^B*18:01+B*51:01^DRB1*03:01+DRB1*13:01^DQB1*02:01+DQB1*06:03	0.000691
A*01:01+A*32:01^C*07:01+C*14:02^B*08:01+B*51:01^DRB1*03:01+DRB1*11:04^DQB1*02:01+DQB1*03:01	0.000691
A*01:01+A*03:01^C*04:01+C*07:01^B*35:01+B*49:01^DRB1*11:01+DRB1*15:01^DQB1*03:01+DQB1*06:02	0.000691
A*23:01+A*32:01^C*07:01+C*16:02^B*51:08+B*58:01^DRB1*13:01+DRB1*13:02^DQB1*06:03+DQB1*06:03	0.000691
A*02:02+A*68:01^C*03:04+C*17:01^B*40:01+B*41:01^DRB1*04:05+DRB1*10:01^DQB1*02:01+DQB1*05:01	0.000691
A*02:01+A*36:01^C*07:01+C*12:03^B*39:10+B*57:03^DRB1*03:01+DRB1*07:01^DQB1*02:01+DQB1*02:01	0.000691
A*30:02+A*32:01^C*04:01+C*16:04^B*44:02+B*53:01^DRB1*11:04+DRB1*16:02^DQB1*03:01+DQB1*05:02	0.000691
A*01:01+A*02:01^C*07:01+C*15:02^B*08:01+B*51:01^DRB1*03:01+DRB1*04:02^DQB1*02:01+DQB1*03:02	0.000691
A*03:01+A*33:01^C*06:02+C*08:02^B*14:02+B*50:01^DRB1*01:02+DRB1*04:06^DQB1*04:02+DQB1*05:01	0.000691
A*01:01+A*11:01^C*06:02+C*12:02^B*35:02+B*57:01^DRB1*07:01+DRB1*11:04^DQB1*03:01+DQB1*03:03	0.000691
A*03:01+A*29:02^C*04:01+C*06:02^B*35:01+B*45:01^DRB1*04:04+DRB1*15:01^DQB1*04:02+DQB1*06:02	0.000691
A*02:01+A*02:01^C*15:02+C*16:01^B*51:01+B*51:01^DRB1*13:03+DRB1*15:01^DQB1*03:01+DQB1*06:02	0.000691
A*02:01+A*32:01^C*12:02+C*18:01^B*52:01+B*81:01^DRB1*03:01+DRB1*11:01^DQB1*02:01+DQB1*06:02	0.000691
A*24:02+A*33:01^C*08:02+C*14:02^B*14:02+B*51:01^DRB1*01:02+DRB1*16:02^DQB1*05:01+DQB1*05:02	0.000691
A*02:01+A*24:02^C*06:02+C*17:01^B*13:02+B*41:02^DRB1*07:01+DRB1*13:03^DQB1*02:01+DQB1*03:01	0.000691
A*03:01+A*68:01^C*06:02+C*15:04^B*50:01+B*51:01^DRB1*07:01+DRB1*11:04^DQB1*02:01+DQB1*03:01	0.000691
A*02:01+A*69:01^C*03:03+C*08:02^B*14:02+B*55:01^DRB1*01:01+DRB1*01:02^DQB1*05:01+DQB1*05:01	0.000691
A*24:02+A*68:02^C*07:02+C*12:03^B*07:02+B*67:01^DRB1*13:02+DRB1*14:01^DQB1*05:03+DQB1*06:09	0.000691
A*02:05+A*24:02^C*04:01+C*07:01^B*18:01+B*35:02^DRB1*04:10+DRB1*16:02^DQB1*03:02+DQB1*06:03	0.000691
A*23:01+A*26:01^C*07:01+C*12:03^B*18:01+B*49:01^DRB1*11:04+DRB1*13:02^DQB1*03:01+DQB1*06:04	0.000691
A*26:01+A*68:01^C*07:02+C*15:04^B*08:01+B*51:01^DRB1*03:01+DRB1*11:01^DQB1*02:01+DQB1*03:01	0.000691
A*02:01+A*32:01^C*06:02+C*07:01^B*15:17+B*57:01^DRB1*13:02+DRB1*16:01^DQB1*05:02+DQB1*06:04	0.000691
A*11:01+A*74:01^C*02:02+C*12:05^B*15:03+B*18:01^DRB1*13:03+DRB1*13:03^DQB1*02:01+DQB1*03:01	0.000691
A*01:01+A*03:01^C*07:01+C*12:03^B*38:01+B*49:01^DRB1*11:02+DRB1*14:01^DQB1*03:01+DQB1*05:03	0.000691
A*31:01+A*68:01^C*03:04+C*04:01^B*35:03+B*40:01^DRB1*04:01+DRB1*04:04^DQB1*03:02+DQB1*03:02	0.000691
A*24:02+A*30:01^C*06:02+C*07:02^B*08:01+B*13:02^DRB1*11:04+DRB1*13:02^DQB1*03:01+DQB1*06:09	0.000691
A*01:01+A*33:01^C*03:02+C*08:02^B*14:02+B*58:01^DRB1*01:02+DRB1*13:02^DQB1*05:01+DQB1*06:09	0.000691
A*02:05+A*03:01^C*06:02+C*07:01^B*47:03+B*50:01^DRB1*07:01+DRB1*07:01^DQB1*02:01+DQB1*02:01	0.000691
A*02:01+A*02:01^C*05:01+C*16:01^B*44:02+B*51:01^DRB1*03:01+DRB1*04:02^DQB1*02:01+DQB1*03:02	0.000691
A*23:01+A*24:02^C*04:01+C*07:01^B*35:02+B*41:01^DRB1*11:04+DRB1*11:04^DQB1*03:01+DQB1*03:01	0.000691
A*30:02+A*33:03^C*05:01+C*16:01^B*18:01+B*51:01^DRB1*03:01+DRB1*11:02^DQB1*02:01+DQB1*03:01	0.000691
A*24:02+A*26:01^C*12:03+C*15:02^B*38:01+B*40:06^DRB1*04:02+DRB1*15:01^DQB1*03:02+DQB1*06:01	0.000691
A*02:01+A*33:03^C*04:01+C*06:02^B*35:01+B*45:01^DRB1*01:01+DRB1*16:01^DQB1*05:01+DQB1*05:02	0.000691
A*03:01+A*30:02^C*04:01+C*06:02^B*35:01+B*47:01^DRB1*03:01+DRB1*04:05^DQB1*02:01+DQB1*03:02	0.000691
A*11:01+A*26:01^C*03:03+C*04:01^B*35:01+B*55:01^DRB1*01:01+DRB1*15:01^DQB1*05:01+DQB1*06:02	0.000691
A*02:01+A*03:02^C*16:04+C*17:01^B*41:01+B*44:02^DRB1*04:02+DRB1*10:01^DQB1*03:02+DQB1*05:01	0.000691
A*24:02+A*26:01^C*01:02+C*12:03^B*38:01+B*55:01^DRB1*04:03+DRB1*07:01^DQB1*02:01+DQB1*03:02	0.000691
A*03:01+A*03:02^C*06:02+C*17:01^B*41:01+B*50:01^DRB1*04:04+DRB1*11:04^DQB1*03:01+DQB1*04:02	0.000691
A*30:02+A*31:01^C*05:01+C*06:02^B*27:05+B*50:01^DRB1*03:01+DRB1*07:01^DQB1*02:01+DQB1*02:01	0.000691
A*01:01+A*30:04^C*15:05+C*17:01^B*41:01+B*73:01^DRB1*03:01+DRB1*04:05^DQB1*02:01+DQB1*02:01	0.000691
A*24:02+A*68:01^C*04:01+C*12:02^B*35:01+B*52:01^DRB1*11:04+DRB1*15:02^DQB1*03:01+DQB1*06:01	0.000691
A*01:01+A*24:02^C*07:02+C*16:02^B*07:02+B*51:01^DRB1*07:01+DRB1*15:01^DQB1*03:03+DQB1*06:02	0.000691
A*02:01+A*26:01^C*03:04+C*06:02^B*15:10+B*50:01^DRB1*04:02+DRB1*10:01^DQB1*03:02+DQB1*05:01	0.000691
A*01:03+A*03:01^C*07:01+C*16:02^B*39:24+B*51:01^DRB1*11:02+DRB1*14:06^DQB1*03:01+DQB1*03:01	0.000691
A*02:01+A*30:02^C*04:01+C*05:01^B*14:01+B*15:17^DRB1*07:01+DRB1*11:01^DQB1*02:01+DQB1*06:02	0.000691
A*01:01+A*68:02^C*02:02+C*07:01^B*08:01+B*27:03^DRB1*03:01+DRB1*03:01^DQB1*02:01+DQB1*02:01	0.000691
A*30:02+A*34:02^C*05:01+C*07:01^B*08:01+B*44:02^DRB1*03:01+DRB1*15:02^DQB1*02:01+DQB1*06:01	0.000691
A*02:01+A*24:02^C*02:02+C*02:02^B*44:05+B*51:01^DRB1*13:02+DRB1*16:01^DQB1*05:02+DQB1*06:04	0.000691
A*01:01+A*68:02^C*04:01+C*06:02^B*50:01+B*53:01^DRB1*03:01+DRB1*04:04^DQB1*02:01+DQB1*04:02	0.000691
A*01:01+A*23:01^C*06:02+C*16:02^B*50:01+B*51:01^DRB1*03:01+DRB1*07:01^DQB1*02:01+DQB1*03:03	0.000691
A*01:01+A*03:02^C*07:01+C*16:04^B*08:01+B*44:02^DRB1*03:01+DRB1*04:02^DQB1*02:01+DQB1*03:02	0.000691
A*01:01+A*02:01^C*02:02+C*02:02^B*27:02+B*27:02^DRB1*11:01+DRB1*16:01^DQB1*03:01+DQB1*05:02	0.000691
A*02:01+A*29:01^C*07:01+C*15:02^B*51:01+B*57:03^DRB1*09:01+DRB1*13:03^DQB1*03:01+DQB1*03:03	0.000691
A*24:02+A*29:02^C*07:02+C*16:01^B*07:02+B*44:03^DRB1*07:01+DRB1*15:01^DQB1*02:01+DQB1*06:02	0.000691
A*30:02+A*32:01^C*04:01+C*05:01^B*18:01+B*53:01^DRB1*03:01+DRB1*13:02^DQB1*02:01+DQB1*06:04	0.000691
A*02:01+A*23:01^C*07:01+C*16:01^B*49:01+B*51:01^DRB1*01:02+DRB1*08:04^DQB1*03:01+DQB1*05:01	0.000691
A*03:01+A*69:01^C*04:01+C*07:02^B*07:02+B*44:03^DRB1*10:01+DRB1*15:01^DQB1*05:01+DQB1*06:03	0.000691
A*01:01+A*02:01^C*07:01+C*07:01^B*18:01+B*41:02^DRB1*11:04+DRB1*13:03^DQB1*03:01+DQB1*03:01	0.000691
A*01:01+A*01:01^C*03:02+C*12:02^B*15:10+B*52:01^DRB1*03:01+DRB1*15:02^DQB1*02:01+DQB1*06:01	0.000691
A*26:01+A*32:01^C*07:01+C*07:02^B*08:01+B*15:17^DRB1*03:01+DRB1*13:02^DQB1*02:01+DQB1*06:04	0.000691
A*02:01+A*32:01^C*05:01+C*07:02^B*07:02+B*08:01^DRB1*03:01+DRB1*15:01^DQB1*02:01+DQB1*06:02	0.000691
A*03:01+A*68:01^C*04:01+C*15:02^B*35:01+B*51:01^DRB1*04:02+DRB1*11:04^DQB1*03:01+DQB1*03:02	0.000691
A*01:01+A*02:01^C*04:01+C*12:13^B*18:01+B*35:01^DRB1*13:03+DRB1*15:01^DQB1*03:01+DQB1*06:02	0.000691
A*01:01+A*32:01^C*04:01+C*07:02^B*08:01+B*35:08^DRB1*03:01+DRB1*11:04^DQB1*02:01+DQB1*03:01	0.000691
A*01:01+A*03:01^C*07:01+C*08:02^B*14:02+B*15:17^DRB1*13:02+DRB1*13:02^DQB1*06:04+DQB1*06:04	0.000691
A*02:01+A*02:05^C*05:01+C*06:02^B*44:02+B*50:01^DRB1*04:01+DRB1*11:01^DQB1*03:01+DQB1*03:01	0.000691
A*01:01+A*30:02^C*02:02+C*16:04^B*15:03+B*35:01^DRB1*11:01+DRB1*13:02^DQB1*03:01+DQB1*06:04	0.000691
A*02:05+A*02:05^C*06:02+C*12:03^B*15:03+B*50:01^DRB1*04:03+DRB1*13:03^DQB1*03:01+DQB1*03:05	0.000691
A*03:01+A*24:02^C*03:04+C*04:01^B*35:01+B*40:01^DRB1*11:01+DRB1*15:02^DQB1*03:01+DQB1*06:01	0.000691
A*68:02+A*80:01^C*04:01+C*06:02^B*45:01+B*57:03^DRB1*11:02+DRB1*13:02^DQB1*03:01+DQB1*06:04	0.000691
A*02:01+A*03:01^C*05:01+C*08:02^B*14:02+B*44:02^DRB1*04:02+DRB1*07:01^DQB1*02:01+DQB1*03:02	0.000691
A*32:01+A*66:01^C*12:02+C*12:03^B*15:03+B*52:01^DRB1*13:01+DRB1*14:01^DQB1*05:03+DQB1*06:03	0.000691
A*02:01+A*02:01^C*06:02+C*07:01^B*08:01+B*50:01^DRB1*03:01+DRB1*13:01^DQB1*02:01+DQB1*06:04	0.000691
A*24:03+A*32:01^C*04:01+C*12:03^B*18:01+B*53:01^DRB1*04:05+DRB1*11:04^DQB1*03:01+DQB1*03:02	0.000691
A*02:11+A*24:02^C*04:01+C*15:02^B*15:01+B*40:06^DRB1*07:01+DRB1*15:02^DQB1*03:03+DQB1*06:01	0.000691
A*02:01+A*02:05^C*05:01+C*06:02^B*44:02+B*50:01^DRB1*09:01+DRB1*13:02^DQB1*03:03+DQB1*06:09	0.000691
A*02:01+A*24:03^C*04:01+C*16:01^B*35:01+B*45:01^DRB1*07:01+DRB1*12:01^DQB1*02:01+DQB1*02:01	0.000691
A*30:01+A*68:01^C*12:03+C*17:01^B*38:01+B*42:02^DRB1*01:02+DRB1*13:01^DQB1*05:01+DQB1*06:03	0.000691
A*02:05+A*23:01^C*06:02+C*06:02^B*50:01+B*50:01^DRB1*07:01+DRB1*07:01^DQB1*02:01+DQB1*02:01	0.000691
A*03:02+A*26:01^C*07:02+C*12:02^B*07:02+B*52:01^DRB1*03:01+DRB1*13:02^DQB1*02:01+DQB1*06:09	0.000691
A*24:02+A*68:01^C*04:01+C*07:02^B*07:02+B*35:02^DRB1*04:03+DRB1*11:04^DQB1*03:01+DQB1*03:02	0.000691
A*24:02+A*26:01^C*01:02+C*04:01^B*35:03+B*40:06^DRB1*14:01+DRB1*15:01^DQB1*05:03+DQB1*06:01	0.000691
A*24:02+A*30:02^C*04:01+C*04:01^B*44:03+B*53:01^DRB1*04:02+DRB1*11:04^DQB1*03:01+DQB1*03:02	0.000691
A*03:01+A*11:01^C*04:01+C*07:02^B*07:02+B*35:03^DRB1*03:01+DRB1*11:01^DQB1*02:01+DQB1*03:01	0.000691
A*03:01+A*30:02^C*04:01+C*06:02^B*50:01+B*53:01^DRB1*03:01+DRB1*03:01^DQB1*02:01+DQB1*02:01	0.000691
A*01:01+A*29:02^C*01:02+C*12:02^B*52:01+B*55:01^DRB1*03:01+DRB1*15:02^DQB1*02:01+DQB1*06:01	0.000691
A*02:01+A*02:01^C*07:02+C*17:01^B*07:02+B*41:02^DRB1*03:01+DRB1*03:01^DQB1*02:01+DQB1*02:01	0.000691
A*01:01+A*02:01^C*12:03+C*17:01^B*39:01+B*41:01^DRB1*07:01+DRB1*11:01^DQB1*03:01+DQB1*03:03	0.000691
A*01:01+A*26:01^C*04:01+C*12:03^B*35:08+B*38:01^DRB1*03:01+DRB1*04:03^DQB1*02:01+DQB1*03:02	0.000691
A*02:01+A*32:01^C*02:02+C*07:01^B*27:05+B*58:01^DRB1*11:01+DRB1*15:01^DQB1*05:02+DQB1*06:02	0.000691
A*02:01+A*02:01^C*05:01+C*14:02^B*44:02+B*51:01^DRB1*03:01+DRB1*11:04^DQB1*02:01+DQB1*03:01	0.000691
A*02:01+A*11:01^C*03:04+C*04:01^B*35:03+B*40:01^DRB1*04:03+DRB1*11:01^DQB1*03:01+DQB1*03:02	0.000691
A*02:05+A*11:01^C*06:02+C*15:02^B*50:01+B*51:01^DRB1*07:01+DRB1*14:01^DQB1*02:01+DQB1*06:09	0.000691
A*02:01+A*69:01^C*04:01+C*14:02^B*15:16+B*51:05^DRB1*01:02+DRB1*14:07^DQB1*05:01+DQB1*05:03	0.000691
A*11:01+A*24:02^C*04:01+C*04:01^B*35:01+B*35:02^DRB1*01:01+DRB1*11:04^DQB1*03:01+DQB1*05:01	0.000691
A*11:01+A*68:01^C*04:01+C*07:04^B*15:18+B*35:01^DRB1*03:01+DRB1*07:01^DQB1*02:01+DQB1*02:01	0.000691
A*01:01+A*01:01^C*06:02+C*06:02^B*57:01+B*57:01^DRB1*13:03+DRB1*13:03^DQB1*03:01+DQB1*03:01	0.000691
A*30:02+A*31:01^C*04:01+C*15:02^B*51:01+B*53:01^DRB1*03:01+DRB1*14:07^DQB1*02:01+DQB1*05:01	0.000691
A*68:01+A*68:01^C*07:01+C*07:01^B*18:01+B*18:01^DRB1*04:03+DRB1*07:01^DQB1*02:01+DQB1*03:05	0.000691
A*01:01+A*30:01^C*06:02+C*12:02^B*13:02+B*52:01^DRB1*03:01+DRB1*11:04^DQB1*02:01+DQB1*03:01	0.000691
A*30:04+A*68:02^C*04:01+C*07:01^B*35:01+B*57:03^DRB1*03:01+DRB1*04:02^DQB1*02:01+DQB1*03:02	0.000691
A*26:01+A*31:01^C*04:01+C*04:01^B*15:03+B*53:01^DRB1*11:01+DRB1*15:03^DQB1*05:01+DQB1*06:02	0.000691
A*02:01+A*02:11^C*15:02+C*16:02^B*40:06+B*51:05^DRB1*13:01+DRB1*14:04^DQB1*03:01+DQB1*05:04	0.000691
A*23:01+A*25:01^C*07:01+C*12:03^B*08:01+B*18:01^DRB1*10:01+DRB1*15:01^DQB1*05:01+DQB1*06:02	0.000691
A*02:01+A*11:01^C*04:01+C*12:03^B*35:01+B*39:01^DRB1*11:01+DRB1*14:01^DQB1*03:01+DQB1*05:03	0.000691
A*69:01+A*69:01^C*04:01+C*04:01^B*51:05+B*51:05^DRB1*01:02+DRB1*01:02^DQB1*05:03+DQB1*05:03	0.000691
A*23:01+A*33:03^C*05:01+C*16:01^B*44:02+B*51:01^DRB1*08:04+DRB1*10:01^DQB1*03:01+DQB1*05:01	0.000691
A*01:01+A*01:01^C*04:01+C*06:02^B*35:02+B*37:01^DRB1*11:04+DRB1*11:04^DQB1*03:01+DQB1*03:01	0.000691
A*26:01+A*32:01^C*07:02+C*12:03^B*08:01+B*18:01^DRB1*03:01+DRB1*11:01^DQB1*02:01+DQB1*03:01	0.000691
A*02:05+A*30:01^C*06:02+C*06:02^B*13:02+B*50:01^DRB1*07:01+DRB1*11:01^DQB1*02:01+DQB1*03:01	0.000691
A*01:01+A*30:02^C*07:01+C*08:02^B*08:01+B*14:02^DRB1*03:01+DRB1*13:03^DQB1*02:01+DQB1*03:01	0.000691
A*01:01+A*02:01^C*06:02+C*16:02^B*44:03+B*57:01^DRB1*04:02+DRB1*16:01^DQB1*03:02+DQB1*05:02	0.000691
A*33:01+A*66:01^C*08:02+C*12:03^B*14:02+B*38:01^DRB1*01:02+DRB1*07:01^DQB1*02:01+DQB1*05:01	0.000691
A*68:01+A*68:02^C*15:05+C*15:05^B*07:05+B*07:05^DRB1*13:02+DRB1*13:02^DQB1*06:04+DQB1*06:09	0.000691
A*01:01+A*01:01^C*04:01+C*12:02^B*35:02+B*52:01^DRB1*08:06+DRB1*15:02^DQB1*06:01+DQB1*06:02	0.000691
A*32:01+A*32:01^C*04:01+C*04:01^B*35:01+B*35:01^DRB1*13:05+DRB1*13:05^DQB1*03:01+DQB1*03:01	0.000691
A*01:01+A*02:01^C*07:01+C*12:03^B*08:01+B*39:01^DRB1*03:01+DRB1*12:01^DQB1*02:01+DQB1*03:01	0.000691
A*01:01+A*11:01^C*04:01+C*06:02^B*50:01+B*51:01^DRB1*04:07+DRB1*07:01^DQB1*02:01+DQB1*03:01	0.000691
A*03:02+A*69:01^C*07:01+C*12:03^B*08:01+B*38:01^DRB1*03:01+DRB1*13:01^DQB1*02:01+DQB1*06:03	0.000691
A*02:02+A*03:01^C*06:02+C*17:01^B*41:01+B*50:01^DRB1*04:05+DRB1*04:06^DQB1*02:01+DQB1*04:02	0.000691
A*34:02+A*34:02^C*07:01+C*07:01^B*08:01+B*08:01^DRB1*03:01+DRB1*03:01^DQB1*02:01+DQB1*02:01	0.000691
A*01:01+A*33:03^C*06:02+C*12:03^B*38:01+B*57:01^DRB1*11:01+DRB1*13:01^DQB1*03:01+DQB1*06:03	0.000691
A*01:01+A*02:11^C*08:02+C*15:02^B*14:02+B*40:06^DRB1*07:01+DRB1*15:01^DQB1*02:01+DQB1*06:01	0.000691
A*02:01+A*02:01^C*08:02+C*12:03^B*14:02+B*38:01^DRB1*01:02+DRB1*13:01^DQB1*05:01+DQB1*06:03	0.000691
A*01:01+A*02:01^C*07:01+C*07:01^B*15:17+B*49:01^DRB1*11:01+DRB1*11:04^DQB1*03:01+DQB1*03:01	0.000691
A*11:01+A*66:01^C*07:02+C*12:02^B*07:02+B*52:01^DRB1*04:07+DRB1*15:02^DQB1*03:01+DQB1*05:03	0.000691
A*24:02+A*24:02^C*07:01+C*07:01^B*15:17+B*15:17^DRB1*13:02+DRB1*13:02^DQB1*06:04+DQB1*06:04	0.000691
A*02:07+A*03:01^C*01:02+C*01:02^B*46:01+B*55:01^DRB1*03:01+DRB1*08:03^DQB1*02:01+DQB1*06:01	0.000691
A*02:01+A*26:01^C*01:02+C*12:03^B*27:05+B*38:01^DRB1*03:01+DRB1*14:01^DQB1*02:01+DQB1*05:03	0.000691
A*02:05+A*32:01^C*07:02+C*12:03^B*08:01+B*18:01^DRB1*03:01+DRB1*13:02^DQB1*02:01+DQB1*06:09	0.000691
A*24:02+A*32:01^C*04:01+C*06:02^B*13:02+B*35:01^DRB1*07:01+DRB1*14:01^DQB1*02:01+DQB1*05:03	0.000691
A*02:01+A*26:01^C*01:02+C*07:02^B*52:01+B*55:01^DRB1*08:03+DRB1*11:01^DQB1*03:01+DQB1*03:01	0.000691
A*01:01+A*03:01^C*06:02+C*06:02^B*50:01+B*57:01^DRB1*03:01+DRB1*11:01^DQB1*02:01+DQB1*03:01	0.000691
A*01:01+A*02:01^C*16:02+C*17:01^B*41:01+B*51:08^DRB1*07:01+DRB1*13:02^DQB1*03:03+DQB1*06:04	0.000691
A*24:02+A*24:02^C*04:01+C*06:02^B*35:02+B*50:02^DRB1*04:06+DRB1*11:04^DQB1*03:01+DQB1*04:02	0.000691
A*03:01+A*11:01^C*01:02+C*15:02^B*27:07+B*55:01^DRB1*03:01+DRB1*11:04^DQB1*02:01+DQB1*03:01	0.000691
A*01:01+A*02:01^C*12:02+C*12:03^B*18:01+B*52:01^DRB1*03:89+DRB1*15:02^DQB1*02:01+DQB1*06:01	0.000691
A*03:02+A*26:01^C*12:02+C*12:03^B*35:03+B*52:01^DRB1*01:01+DRB1*15:02^DQB1*05:01+DQB1*06:01	0.000691
A*02:01+A*11:01^C*01:02+C*07:01^B*52:01+B*55:01^DRB1*04:07+DRB1*11:01^DQB1*03:01+DQB1*03:01	0.000691
A*03:01+A*24:02^C*07:02+C*16:02^B*07:02+B*51:01^DRB1*07:01+DRB1*15:01^DQB1*02:01+DQB1*06:02	0.000691
A*02:01+A*03:02^C*15:05+C*16:04^B*44:02+B*73:01^DRB1*01:02+DRB1*04:02^DQB1*03:02+DQB1*05:01	0.000691
A*02:01+A*02:01^C*02:02+C*14:02^B*27:05+B*51:01^DRB1*01:01+DRB1*15:01^DQB1*05:01+DQB1*06:02	0.000691
A*02:01+A*24:02^C*06:02+C*07:02^B*07:02+B*50:01^DRB1*04:03+DRB1*13:02^DQB1*03:02+DQB1*06:09	0.000691
A*24:02+A*33:03^C*04:01+C*04:01^B*35:03+B*35:08^DRB1*11:01+DRB1*11:04^DQB1*03:01+DQB1*03:01	0.000691
A*32:01+A*66:01^C*04:01+C*07:02^B*08:01+B*35:03^DRB1*07:01+DRB1*11:01^DQB1*03:01+DQB1*03:03	0.000691
A*30:01+A*31:01^C*06:02+C*12:02^B*13:02+B*52:01^DRB1*07:01+DRB1*15:02^DQB1*02:01+DQB1*06:01	0.000691
A*01:01+A*26:01^C*04:01+C*14:02^B*35:03+B*51:01^DRB1*03:01+DRB1*16:01^DQB1*02:01+DQB1*05:02	0.000691
A*02:01+A*68:02^C*03:04+C*08:02^B*14:02+B*40:01^DRB1*13:01+DRB1*13:03^DQB1*03:01+DQB1*06:03	0.000691
A*01:01+A*31:01^C*06:02+C*07:02^B*07:02+B*50:02^DRB1*03:01+DRB1*04:06^DQB1*02:01+DQB1*04:02	0.000691
A*02:01+A*02:05^C*05:01+C*06:02^B*44:02+B*50:01^DRB1*01:01+DRB1*04:03^DQB1*03:02+DQB1*05:01	0.000691
A*03:01+A*32:01^C*04:01+C*06:02^B*35:01+B*50:01^DRB1*11:01+DRB1*13:03^DQB1*03:01+DQB1*03:01	0.000691
A*68:02+A*68:02^C*04:01+C*04:01^B*53:01+B*53:01^DRB1*04:05+DRB1*04:05^DQB1*03:02+DQB1*03:02	0.000691
A*01:01+A*24:02^C*07:02+C*12:03^B*08:01+B*39:06^DRB1*03:01+DRB1*16:01^DQB1*02:01+DQB1*05:02	0.000691
A*29:02+A*68:01^C*07:02+C*16:01^B*07:02+B*78:01^DRB1*01:01+DRB1*13:02^DQB1*05:01+DQB1*05:01	0.000691
A*30:01+A*32:01^C*04:01+C*12:03^B*18:01+B*35:02^DRB1*11:04+DRB1*11:04^DQB1*03:01+DQB1*03:01	0.000691
A*24:02+A*30:04^C*04:01+C*12:02^B*35:02+B*52:01^DRB1*11:04+DRB1*15:02^DQB1*03:01+DQB1*06:01	0.000691
A*03:01+A*24:02^C*04:01+C*06:02^B*35:02+B*37:01^DRB1*07:01+DRB1*11:01^DQB1*02:01+DQB1*03:01	0.000691
A*02:01+A*02:02^C*06:02+C*07:01^B*50:01+B*57:02^DRB1*04:06+DRB1*11:01^DQB1*04:02+DQB1*05:02	0.000691
A*02:02+A*30:01^C*12:02+C*17:01^B*41:01+B*52:01^DRB1*07:01+DRB1*15:02^DQB1*02:01+DQB1*06:01	0.000691
A*30:01+A*74:01^C*06:02+C*16:02^B*13:02+B*51:01^DRB1*04:05+DRB1*16:01^DQB1*03:02+DQB1*05:02	0.000691
A*01:01+A*68:02^C*04:01+C*06:02^B*53:01+B*57:01^DRB1*07:01+DRB1*13:02^DQB1*03:03+DQB1*06:04	0.000691
A*02:01+A*03:02^C*07:01+C*12:03^B*18:01+B*18:01^DRB1*11:04+DRB1*13:01^DQB1*03:01+DQB1*06:03	0.000691
A*01:01+A*32:01^C*07:01+C*16:04^B*44:02+B*49:09^DRB1*03:01+DRB1*11:04^DQB1*02:01+DQB1*03:01	0.000691
A*11:01+A*24:02^C*07:02+C*12:03^B*18:01+B*39:01^DRB1*07:01+DRB1*11:04^DQB1*02:01+DQB1*03:01	0.000691
A*03:01+A*03:02^C*04:01+C*15:02^B*35:02+B*51:01^DRB1*11:01+DRB1*11:01^DQB1*03:01+DQB1*03:01	0.000691
A*24:02+A*33:01^C*08:02+C*12:03^B*14:02+B*18:01^DRB1*11:04+DRB1*13:01^DQB1*03:01+DQB1*06:03	0.000691
A*03:02+A*03:02^C*07:02+C*16:04^B*08:01+B*44:02^DRB1*03:01+DRB1*04:02^DQB1*02:01+DQB1*03:02	0.000691
A*02:01+A*24:02^C*06:02+C*14:02^B*50:01+B*51:01^DRB1*03:01+DRB1*07:01^DQB1*02:01+DQB1*02:01	0.000691
A*11:01+A*23:01^C*02:02+C*15:02^B*44:03+B*51:01^DRB1*04:03+DRB1*07:01^DQB1*02:01+DQB1*03:02	0.000691
A*01:01+A*02:01^C*03:04+C*12:02^B*40:01+B*52:01^DRB1*04:03+DRB1*15:02^DQB1*03:02+DQB1*06:01	0.000691
A*26:01+A*32:01^C*07:01+C*07:04^B*15:17+B*15:29^DRB1*15:01+DRB1*16:02^DQB1*05:02+DQB1*05:02	0.000691
A*02:05+A*03:01^C*04:01+C*04:01^B*35:02+B*35:08^DRB1*04:02+DRB1*13:01^DQB1*03:02+DQB1*06:03	0.000691
A*01:01+A*03:02^C*01:02+C*06:02^B*55:01+B*57:01^DRB1*13:01+DRB1*16:01^DQB1*05:02+DQB1*06:03	0.000691
A*11:01+A*30:01^C*03:04+C*07:02^B*40:01+B*51:01^DRB1*01:01+DRB1*15:01^DQB1*05:01+DQB1*06:02	0.000691
A*23:01+A*31:01^C*06:02+C*12:03^B*38:01+B*45:01^DRB1*03:01+DRB1*04:03^DQB1*02:01+DQB1*03:02	0.000691
A*03:01+A*11:01^C*04:01+C*04:01^B*35:01+B*35:02^DRB1*01:01+DRB1*14:04^DQB1*05:01+DQB1*05:03	0.000691
A*02:01+A*24:02^C*07:01+C*16:02^B*18:01+B*51:08^DRB1*03:01+DRB1*15:01^DQB1*02:01+DQB1*05:02	0.000691
A*03:01+A*23:01^C*04:01+C*05:01^B*35:08+B*53:01^DRB1*11:01+DRB1*11:01^DQB1*03:01+DQB1*05:02	0.000691
A*01:01+A*74:01^C*04:01+C*17:01^B*15:03+B*41:01^DRB1*01:02+DRB1*13:03^DQB1*03:01+DQB1*05:01	0.000691
A*02:05+A*24:02^C*04:03+C*06:02^B*40:02+B*50:01^DRB1*07:01+DRB1*15:01^DQB1*02:01+DQB1*05:02	0.000691
A*02:02+A*29:01^C*07:04+C*17:01^B*27:05+B*41:01^DRB1*04:05+DRB1*15:01^DQB1*02:01+DQB1*05:02	0.000691
A*03:01+A*23:01^C*04:01+C*04:01^B*35:01+B*44:03^DRB1*03:01+DRB1*11:01^DQB1*02:01+DQB1*03:01	0.000691
A*29:02+A*30:02^C*05:01+C*15:05^B*07:02+B*15:17^DRB1*03:01+DRB1*15:03^DQB1*02:01+DQB1*06:02	0.000691
A*01:03+A*11:01^C*07:01+C*18:01^B*15:17+B*57:02^DRB1*13:02+DRB1*15:03^DQB1*06:03+DQB1*06:04	0.000691
A*01:01+A*02:05^C*06:02+C*12:03^B*15:03+B*50:01^DRB1*03:01+DRB1*07:01^DQB1*02:01+DQB1*02:01	0.000691
A*30:02+A*30:02^C*02:02+C*04:01^B*27:05+B*50:01^DRB1*11:01+DRB1*15:01^DQB1*03:01+DQB1*06:09	0.000691
A*02:01+A*80:01^C*05:01+C*07:01^B*08:01+B*18:01^DRB1*03:01+DRB1*03:01^DQB1*02:01+DQB1*02:01	0.000691
A*01:01+A*24:02^C*04:01+C*07:01^B*15:17+B*35:03^DRB1*13:01+DRB1*13:02^DQB1*06:03+DQB1*06:04	0.000691
A*03:01+A*26:01^C*06:02+C*06:02^B*47:01+B*50:01^DRB1*04:06+DRB1*13:03^DQB1*03:01+DQB1*04:02	0.000691
A*30:01+A*33:01^C*06:02+C*08:02^B*13:02+B*14:02^DRB1*01:02+DRB1*07:01^DQB1*02:01+DQB1*05:01	0.000691
A*03:01+A*24:02^C*06:02+C*15:06^B*13:02+B*51:01^DRB1*11:04+DRB1*15:01^DQB1*03:01+DQB1*06:02	0.000691
A*23:01+A*23:01^C*06:02+C*07:01^B*49:01+B*50:01^DRB1*04:03+DRB1*04:06^DQB1*03:02+DQB1*04:02	0.000691
A*02:01+A*11:01^C*03:04+C*06:02^B*40:01+B*50:01^DRB1*04:03+DRB1*07:01^DQB1*02:01+DQB1*03:02	0.000691
A*01:01+A*31:01^C*04:01+C*12:03^B*18:01+B*35:03^DRB1*11:04+DRB1*11:04^DQB1*03:01+DQB1*03:02	0.000691
A*01:01+A*11:01^C*04:01+C*07:01^B*15:17+B*35:01^DRB1*13:02+DRB1*13:03^DQB1*03:01+DQB1*06:04	0.000691
A*02:11+A*23:01^C*07:01+C*15:02^B*40:06+B*49:01^DRB1*01:01+DRB1*14:04^DQB1*05:03+DQB1*05:04	0.000691
A*03:02+A*68:01^C*07:02+C*15:05^B*07:05+B*08:01^DRB1*03:01+DRB1*04:03^DQB1*02:01+DQB1*03:05	0.000691
A*03:01+A*30:10^C*04:01+C*06:02^B*35:01+B*37:01^DRB1*07:01+DRB1*13:01^DQB1*02:01+DQB1*06:03	0.000691
A*23:01+A*68:02^C*04:01+C*07:01^B*35:02+B*49:01^DRB1*11:04+DRB1*11:04^DQB1*03:01+DQB1*03:01	0.000691
A*24:02+A*30:02^C*01:02+C*04:01^B*53:01+B*55:01^DRB1*13:01+DRB1*13:02^DQB1*06:03+DQB1*06:03	0.000691
A*26:01+A*31:01^C*07:01+C*15:02^B*44:03+B*51:01^DRB1*10:01+DRB1*16:01^DQB1*05:01+DQB1*05:02	0.000691
A*02:05+A*24:02^C*04:01+C*06:02^B*13:02+B*35:08^DRB1*07:01+DRB1*07:01^DQB1*02:01+DQB1*02:01	0.000691
A*24:02+A*30:01^C*06:02+C*06:02^B*50:01+B*53:01^DRB1*01:02+DRB1*14:06^DQB1*03:01+DQB1*05:01	0.000691
A*02:01+A*03:01^C*06:02+C*06:02^B*50:01+B*50:01^DRB1*04:06+DRB1*07:01^DQB1*02:01+DQB1*04:02	0.000691
A*11:01+A*29:02^C*12:02+C*17:01^B*42:01+B*52:01^DRB1*03:02+DRB1*15:02^DQB1*04:02+DQB1*06:01	0.000691
A*02:01+A*74:01^C*15:02+C*15:02^B*51:01+B*51:01^DRB1*03:01+DRB1*04:02^DQB1*02:01+DQB1*03:02	0.000691
A*01:01+A*29:02^C*06:02+C*07:02^B*08:01+B*45:01^DRB1*03:01+DRB1*15:01^DQB1*02:01+DQB1*04:02	0.000691
A*02:02+A*24:02^C*04:01+C*07:01^B*35:08+B*57:03^DRB1*03:01+DRB1*11:02^DQB1*02:01+DQB1*03:01	0.000691
A*30:02+A*74:01^C*04:01+C*17:01^B*35:01+B*42:02^DRB1*12:01+DRB1*14:01^DQB1*05:01+DQB1*05:03	0.000691
A*11:01+A*23:01^C*03:02+C*04:01^B*44:03+B*58:01^DRB1*04:05+DRB1*15:01^DQB1*03:02+DQB1*05:02	0.000691
A*03:01+A*30:01^C*12:03+C*17:01^B*39:06+B*42:01^DRB1*03:02+DRB1*04:03^DQB1*03:05+DQB1*04:02	0.000691
A*02:01+A*29:01^C*04:01+C*15:05^B*07:05+B*35:01^DRB1*01:01+DRB1*11:03^DQB1*03:01+DQB1*05:01	0.000691
A*01:01+A*01:01^C*06:02+C*12:03^B*39:06+B*57:01^DRB1*07:01+DRB1*16:01^DQB1*03:03+DQB1*05:02	0.000691
A*02:01+A*30:04^C*04:01+C*16:02^B*15:03+B*44:03^DRB1*04:02+DRB1*11:01^DQB1*03:01+DQB1*03:02	0.000691
A*02:01+A*02:01^C*07:01+C*12:02^B*49:01+B*52:01^DRB1*13:02+DRB1*15:02^DQB1*05:03+DQB1*06:01	0.000691
A*02:01+A*32:01^C*07:01+C*12:02^B*52:01+B*57:01^DRB1*01:01+DRB1*15:02^DQB1*05:01+DQB1*06:01	0.000691
A*02:01+A*33:01^C*07:01+C*08:02^B*14:02+B*49:01^DRB1*03:01+DRB1*15:03^DQB1*02:01+DQB1*06:03	0.000691
A*03:01+A*03:01^C*07:02+C*15:02^B*07:02+B*27:07^DRB1*11:01+DRB1*13:01^DQB1*03:01+DQB1*06:03	0.000691
A*26:01+A*68:02^C*03:03+C*16:01^B*51:01+B*55:01^DRB1*07:01+DRB1*11:04^DQB1*02:01+DQB1*03:01	0.000691
A*30:02+A*68:01^C*04:01+C*04:01^B*35:01+B*35:01^DRB1*03:02+DRB1*14:01^DQB1*04:02+DQB1*05:03	0.000691
A*01:01+A*23:01^C*02:02+C*07:01^B*08:01+B*44:05^DRB1*11:04+DRB1*11:04^DQB1*03:01+DQB1*03:01	0.000691
A*01:01+A*26:01^C*06:02+C*12:03^B*38:01+B*50:01^DRB1*13:01+DRB1*15:02^DQB1*06:01+DQB1*06:03	0.000691
A*01:01+A*11:01^C*03:04+C*12:03^B*18:01+B*40:06^DRB1*11:04+DRB1*15:01^DQB1*03:01+DQB1*06:02	0.000691
A*30:01+A*33:03^C*06:02+C*07:01^B*13:02+B*44:03^DRB1*03:01+DRB1*07:01^DQB1*02:01+DQB1*02:01	0.000691
A*01:01+A*33:01^C*07:01+C*08:02^B*08:01+B*14:02^DRB1*01:02+DRB1*03:01^DQB1*02:01+DQB1*05:01	0.000691
A*29:01+A*32:01^C*12:02+C*15:05^B*07:05+B*52:01^DRB1*10:01+DRB1*15:02^DQB1*05:01+DQB1*06:01	0.000691
A*02:01+A*02:01^C*05:01+C*16:02^B*44:02+B*51:01^DRB1*11:01+DRB1*16:01^DQB1*03:01+DQB1*05:02	0.000691
A*29:01+A*34:02^C*15:05+C*17:01^B*07:05+B*42:01^DRB1*10:01+DRB1*11:04^DQB1*03:01+DQB1*05:01	0.000691
A*03:01+A*03:01^C*07:02+C*07:02^B*07:02+B*07:02^DRB1*15:01+DRB1*15:01^DQB1*06:02+DQB1*06:02	0.000691
A*03:02+A*30:04^C*12:02+C*16:02^B*41:01+B*52:01^DRB1*03:01+DRB1*15:02^DQB1*02:01+DQB1*06:01	0.000691
A*02:01+A*24:02^C*04:01+C*07:01^B*15:17+B*35:02^DRB1*13:01+DRB1*15:02^DQB1*05:02+DQB1*06:01	0.000691
A*11:01+A*11:01^C*06:02+C*12:02^B*50:01+B*52:01^DRB1*07:01+DRB1*11:04^DQB1*02:01+DQB1*03:01	0.000691
A*11:01+A*32:01^C*12:02+C*17:01^B*42:02+B*52:01^DRB1*07:01+DRB1*13:03^DQB1*02:01+DQB1*03:01	0.000691
A*02:01+A*24:02^C*04:01+C*15:02^B*35:03+B*40:06^DRB1*11:04+DRB1*15:01^DQB1*03:01+DQB1*06:01	0.000691
A*01:01+A*03:01^C*07:01+C*12:02^B*49:01+B*52:01^DRB1*07:01+DRB1*08:03^DQB1*03:01+DQB1*03:03	0.000691
A*01:01+A*32:01^C*05:01+C*07:01^B*44:02+B*49:01^DRB1*04:03+DRB1*07:01^DQB1*02:01+DQB1*03:02	0.000691
A*11:01+A*30:01^C*06:02+C*07:02^B*08:01+B*13:02^DRB1*04:02+DRB1*07:01^DQB1*02:01+DQB1*03:02	0.000691
A*23:01+A*23:01^C*04:01+C*07:04^B*15:18+B*44:03^DRB1*01:01+DRB1*07:01^DQB1*02:01+DQB1*05:01	0.000691
A*01:03+A*24:02^C*07:02+C*08:02^B*08:01+B*14:02^DRB1*01:02+DRB1*03:01^DQB1*02:01+DQB1*05:01	0.000691
A*01:01+A*24:02^C*07:01+C*16:02^B*15:17+B*51:01^DRB1*11:04+DRB1*15:02^DQB1*03:01+DQB1*06:01	0.000691
A*02:01+A*03:01^C*03:02+C*17:01^B*41:01+B*58:01^DRB1*04:03+DRB1*07:01^DQB1*03:02+DQB1*03:05	0.000691
A*68:01+A*68:02^C*06:02+C*12:03^B*39:10+B*50:01^DRB1*07:01+DRB1*08:04^DQB1*02:01+DQB1*03:01	0.000691
A*02:05+A*24:02^C*04:01+C*12:03^B*15:03+B*35:02^DRB1*08:04+DRB1*11:04^DQB1*03:01+DQB1*04:02	0.000691
A*01:01+A*02:01^C*06:02+C*15:02^B*50:01+B*51:01^DRB1*07:01+DRB1*11:01^DQB1*02:01+DQB1*03:01	0.000691
A*30:02+A*32:01^C*03:02+C*04:01^B*53:01+B*58:01^DRB1*13:01+DRB1*13:02^DQB1*06:03+DQB1*06:09	0.000691
A*02:05+A*68:01^C*03:04+C*06:02^B*40:01+B*50:01^DRB1*04:01+DRB1*07:01^DQB1*02:01+DQB1*03:02	0.000691
A*01:03+A*30:01^C*07:01+C*15:05^B*49:01+B*73:01^DRB1*01:02+DRB1*10:01^DQB1*05:01+DQB1*05:01	0.000691
A*01:01+A*24:02^C*01:02+C*02:02^B*27:02+B*51:01^DRB1*04:03+DRB1*11:04^DQB1*03:01+DQB1*03:02	0.000691
A*01:01+A*24:03^C*07:02+C*12:03^B*08:01+B*38:01^DRB1*03:01+DRB1*11:01^DQB1*02:01+DQB1*03:01	0.000691
A*01:01+A*68:24^C*04:01+C*07:02^B*08:01+B*35:01^DRB1*03:01+DRB1*03:01^DQB1*02:01+DQB1*02:01	0.000691
A*02:01+A*24:02^C*04:01+C*16:02^B*35:08+B*44:03^DRB1*04:02+DRB1*04:03^DQB1*03:02+DQB1*03:02	0.000691
A*02:01+A*33:01^C*07:01+C*08:02^B*14:02+B*15:03^DRB1*01:02+DRB1*03:01^DQB1*02:01+DQB1*05:01	0.000691
A*01:01+A*02:01^C*04:01+C*15:02^B*35:03+B*51:01^DRB1*07:01+DRB1*16:01^DQB1*02:01+DQB1*05:02	0.000691
A*03:02+A*11:01^C*05:01+C*07:02^B*08:01+B*44:02^DRB1*03:01+DRB1*12:01^DQB1*02:01+DQB1*03:01	0.000691
A*01:01+A*29:01^C*06:02+C*06:02^B*37:01+B*37:01^DRB1*10:01+DRB1*11:01^DQB1*03:01+DQB1*05:01	0.000691
A*26:01+A*30:01^C*12:02+C*14:02^B*51:01+B*52:01^DRB1*15:01+DRB1*15:01^DQB1*06:02+DQB1*06:03	0.000691
A*02:01+A*02:01^C*06:02+C*07:02^B*07:02+B*50:01^DRB1*04:03+DRB1*07:01^DQB1*02:01+DQB1*03:02	0.000691
A*02:01+A*33:01^C*08:02+C*17:01^B*14:02+B*42:01^DRB1*07:01+DRB1*15:03^DQB1*03:03+DQB1*06:02	0.000691
A*24:02+A*68:01^C*01:02+C*12:03^B*18:01+B*18:01^DRB1*11:04+DRB1*11:04^DQB1*03:01+DQB1*03:01	0.000691
A*01:01+A*02:01^C*04:01+C*12:03^B*35:03+B*38:01^DRB1*04:01+DRB1*13:01^DQB1*03:02+DQB1*06:03	0.000691
A*01:01+A*03:01^C*07:02+C*12:02^B*07:02+B*52:01^DRB1*14:04+DRB1*15:02^DQB1*05:03+DQB1*06:01	0.000691
A*02:01+A*11:01^C*03:03+C*03:04^B*15:01+B*55:01^DRB1*04:01+DRB1*04:07^DQB1*03:01+DQB1*03:02	0.000691
A*30:01+A*68:01^C*06:02+C*06:02^B*37:01+B*45:01^DRB1*09:01+DRB1*11:04^DQB1*02:01+DQB1*03:01	0.000691
A*29:01+A*30:01^C*06:02+C*15:05^B*07:05+B*13:02^DRB1*10:01+DRB1*11:04^DQB1*03:01+DQB1*05:01	0.000691
A*01:01+A*30:02^C*05:01+C*07:01^B*08:01+B*18:01^DRB1*03:01+DRB1*03:01^DQB1*02:01+DQB1*02:01	0.000691
A*24:02+A*29:02^C*06:02+C*17:01^B*13:02+B*41:01^DRB1*07:01+DRB1*07:01^DQB1*02:01+DQB1*03:03	0.000691
A*24:02+A*66:01^C*07:01+C*07:01^B*15:17+B*49:01^DRB1*13:01+DRB1*15:01^DQB1*06:02+DQB1*06:03	0.000691
A*24:02+A*26:01^C*07:02+C*15:02^B*08:01+B*40:06^DRB1*03:01+DRB1*16:02^DQB1*02:01+DQB1*05:02	0.000691
A*01:01+A*11:01^C*04:01+C*07:01^B*15:17+B*35:03^DRB1*11:04+DRB1*13:02^DQB1*03:01+DQB1*03:01	0.000691
A*24:02+A*24:02^C*01:02+C*12:02^B*52:01+B*55:01^DRB1*14:23+DRB1*15:02^DQB1*05:03+DQB1*06:01	0.000691
A*02:01+A*74:01^C*05:01+C*07:01^B*44:02+B*47:03^DRB1*03:01+DRB1*04:02^DQB1*02:01+DQB1*03:02	0.000691
A*11:01+A*23:01^C*05:01+C*07:01^B*18:01+B*49:01^DRB1*03:01+DRB1*04:05^DQB1*02:01+DQB1*03:02	0.000691
A*11:01+A*23:01^C*04:01+C*04:01^B*35:01+B*35:01^DRB1*15:01+DRB1*16:02^DQB1*05:02+DQB1*06:02	0.000691
A*02:05+A*30:01^C*06:02+C*12:02^B*50:01+B*52:01^DRB1*07:01+DRB1*15:02^DQB1*02:01+DQB1*06:01	0.000691
A*02:01+A*24:02^C*12:02+C*14:02^B*51:01+B*52:01^DRB1*11:04+DRB1*15:02^DQB1*03:01+DQB1*06:01	0.000691
A*02:01+A*24:03^C*03:03+C*12:03^B*15:01+B*18:01^DRB1*11:01+DRB1*15:02^DQB1*03:01+DQB1*06:01	0.000691
A*11:01+A*24:03^C*03:03+C*06:02^B*55:01+B*57:01^DRB1*04:03+DRB1*14:01^DQB1*03:02+DQB1*05:03	0.000691
A*23:01+A*29:02^C*06:02+C*12:03^B*18:01+B*50:01^DRB1*03:01+DRB1*11:04^DQB1*02:01+DQB1*03:01	0.000691
A*03:01+A*68:02^C*04:01+C*07:02^B*07:02+B*53:01^DRB1*04:04+DRB1*15:01^DQB1*04:02+DQB1*06:02	0.000691
A*24:02+A*29:02^C*04:01+C*16:01^B*35:01+B*44:03^DRB1*04:02+DRB1*07:01^DQB1*02:01+DQB1*03:02	0.000691
A*03:01+A*03:01^C*06:02+C*12:03^B*38:01+B*50:01^DRB1*04:02+DRB1*04:06^DQB1*03:02+DQB1*04:02	0.000691
A*03:02+A*32:01^C*07:01+C*07:02^B*07:02+B*44:03^DRB1*04:03+DRB1*07:01^DQB1*02:01+DQB1*03:05	0.000691
A*01:01+A*02:05^C*12:02+C*16:04^B*44:02+B*52:01^DRB1*11:04+DRB1*15:02^DQB1*03:01+DQB1*06:01	0.000691
A*02:01+A*03:02^C*07:02+C*15:02^B*08:01+B*51:01^DRB1*03:01+DRB1*04:02^DQB1*02:01+DQB1*03:02	0.000691
A*24:02+A*32:01^C*06:06+C*07:01^B*49:01+B*50:01^DRB1*03:01+DRB1*13:01^DQB1*02:01+DQB1*06:03	0.000691
A*02:01+A*24:02^C*12:03+C*17:01^B*38:01+B*41:01^DRB1*03:01+DRB1*15:01^DQB1*02:01+DQB1*05:02	0.000691
A*02:01+A*31:01^C*04:01+C*04:01^B*35:03+B*35:03^DRB1*11:01+DRB1*15:02^DQB1*03:01+DQB1*06:01	0.000691
A*02:01+A*30:01^C*04:01+C*17:01^B*35:01+B*42:01^DRB1*08:04+DRB1*14:01^DQB1*03:01+DQB1*05:03	0.000691
A*32:01+A*33:03^C*03:02+C*15:02^B*51:01+B*58:01^DRB1*03:01+DRB1*15:01^DQB1*02:01+DQB1*05:02	0.000691
A*01:01+A*24:02^C*04:01+C*06:02^B*44:03+B*57:01^DRB1*07:01+DRB1*07:01^DQB1*02:01+DQB1*03:03	0.000691
A*02:05+A*31:01^C*06:02+C*06:02^B*50:01+B*53:01^DRB1*03:01+DRB1*16:02^DQB1*02:01+DQB1*05:02	0.000691
A*02:01+A*31:01^C*12:02+C*12:03^B*39:10+B*52:01^DRB1*13:02+DRB1*15:02^DQB1*06:01+DQB1*06:04	0.000691
A*01:01+A*68:02^C*06:02+C*17:01^B*27:07+B*41:01^DRB1*03:01+DRB1*10:01^DQB1*02:01+DQB1*05:01	0.000691
A*11:01+A*32:01^C*07:02+C*08:02^B*08:01+B*14:02^DRB1*01:02+DRB1*03:01^DQB1*05:01+DQB1*05:02	0.000691
A*01:01+A*02:01^C*17:01+C*17:01^B*41:01+B*41:01^DRB1*04:03+DRB1*07:01^DQB1*03:03+DQB1*03:05	0.000691
A*02:01+A*68:01^C*07:01+C*17:01^B*18:01+B*42:01^DRB1*04:03+DRB1*16:01^DQB1*03:02+DQB1*05:02	0.000691
A*01:01+A*24:02^C*07:02+C*07:02^B*07:02+B*08:01^DRB1*03:01+DRB1*15:01^DQB1*02:01+DQB1*06:02	0.000691
A*01:01+A*24:02^C*04:01+C*05:01^B*35:02+B*44:02^DRB1*04:02+DRB1*11:04^DQB1*03:01+DQB1*03:02	0.000691
A*01:01+A*02:01^C*03:02+C*07:01^B*57:03+B*58:01^DRB1*04:07+DRB1*13:02^DQB1*03:01+DQB1*06:09	0.000691
A*01:01+A*24:02^C*04:01+C*15:02^B*07:02+B*35:02^DRB1*11:04+DRB1*13:02^DQB1*03:01+DQB1*06:04	0.000691
A*30:01+A*31:01^C*04:01+C*08:02^B*14:02+B*35:03^DRB1*04:01+DRB1*11:04^DQB1*03:01+DQB1*03:02	0.000691
A*29:01+A*68:02^C*07:01+C*07:02^B*07:02+B*49:01^DRB1*07:01+DRB1*10:01^DQB1*02:01+DQB1*05:01	0.000691
A*02:01+A*02:01^C*14:02+C*14:02^B*51:01+B*51:01^DRB1*11:01+DRB1*11:01^DQB1*03:01+DQB1*03:01	0.000691
A*02:01+A*69:01^C*07:01+C*12:02^B*39:24+B*52:01^DRB1*03:01+DRB1*04:05^DQB1*02:01+DQB1*02:01	0.000691
A*23:01+A*32:01^C*04:01+C*04:01^B*35:03+B*53:01^DRB1*03:01+DRB1*11:04^DQB1*02:01+DQB1*03:01	0.000691
A*02:01+A*02:01^C*12:02+C*12:02^B*52:01+B*52:01^DRB1*03:01+DRB1*15:02^DQB1*02:01+DQB1*06:01	0.000691
A*01:01+A*11:01^C*04:01+C*08:02^B*14:02+B*35:01^DRB1*01:02+DRB1*14:01^DQB1*05:01+DQB1*05:03	0.000691
A*01:01+A*03:01^C*08:02+C*12:02^B*14:02+B*52:01^DRB1*03:01+DRB1*15:02^DQB1*02:01+DQB1*06:01	0.000691
A*03:01+A*03:02^C*04:01+C*07:02^B*07:02+B*35:03^DRB1*11:01+DRB1*15:01^DQB1*03:01+DQB1*06:02	0.000691
A*02:01+A*02:01^C*12:02+C*14:02^B*51:01+B*52:01^DRB1*11:01+DRB1*15:02^DQB1*03:01+DQB1*06:01	0.000691
A*11:01+A*30:04^C*04:01+C*07:01^B*35:03+B*41:01^DRB1*11:01+DRB1*13:05^DQB1*03:01+DQB1*03:01	0.000691
A*02:01+A*24:02^C*05:01+C*12:03^B*38:01+B*44:02^DRB1*04:01+DRB1*15:01^DQB1*03:01+DQB1*05:02	0.000691
A*03:01+A*23:01^C*07:01+C*07:02^B*08:01+B*49:01^DRB1*01:01+DRB1*03:01^DQB1*02:01+DQB1*05:01	0.000691
A*68:01+A*68:01^C*06:02+C*07:01^B*49:01+B*50:01^DRB1*03:01+DRB1*07:01^DQB1*02:01+DQB1*02:01	0.000691
A*01:01+A*24:02^C*08:02+C*12:02^B*14:02+B*52:01^DRB1*01:02+DRB1*15:02^DQB1*05:01+DQB1*06:01	0.000691
A*03:01+A*24:02^C*04:01+C*12:03^B*35:02+B*35:03^DRB1*11:04+DRB1*14:01^DQB1*03:01+DQB1*05:03	0.000691
A*11:01+A*24:02^C*04:01+C*12:02^B*35:02+B*52:01^DRB1*07:01+DRB1*11:04^DQB1*02:01+DQB1*03:01	0.000691
A*23:01+A*30:02^C*06:02+C*16:01^B*15:03+B*50:01^DRB1*07:01+DRB1*07:01^DQB1*02:01+DQB1*02:01	0.000689
A*03:01+A*30:01^C*06:02+C*12:02^B*37:01+B*38:01^DRB1*04:04+DRB1*10:01^DQB1*04:02+DQB1*05:01	0.000676
A*02:01+A*26:01^C*12:02+C*14:02^B*40:01+B*52:01^DRB1*04:07+DRB1*15:01^DQB1*03:01+DQB1*05:01	0.000673
A*02:01+A*26:01^C*04:01+C*04:01^B*15:01+B*35:01^DRB1*04:05+DRB1*13:01^DQB1*03:04+DQB1*06:03	0.000658
A*02:05+A*24:02^C*04:01+C*06:02^B*35:02+B*40:06^DRB1*11:04+DRB1*16:02^DQB1*03:01+DQB1*05:02	0.000646
A*02:01+A*30:01^C*06:02+C*12:02^B*13:02+B*52:01^DRB1*01:02+DRB1*15:02^DQB1*05:01+DQB1*06:01	0.000641
A*02:01+A*24:02^C*06:02+C*07:02^B*07:02+B*50:01^DRB1*03:01+DRB1*03:02^DQB1*02:01+DQB1*05:01	0.000636
A*03:02+A*30:04^C*04:01+C*07:02^B*08:01+B*35:02^DRB1*01:01+DRB1*03:01^DQB1*02:01+DQB1*05:01	0.00062
A*03:01+A*68:01^C*07:02+C*15:06^B*07:02+B*51:01^DRB1*11:04+DRB1*15:01^DQB1*03:01+DQB1*06:02	0.000614
A*02:01+A*33:03^C*03:02+C*03:02^B*58:01+B*58:01^DRB1*03:01+DRB1*03:01^DQB1*02:01+DQB1*02:01	0.000608
A*01:01+A*02:05^C*06:02+C*06:02^B*13:02+B*50:01^DRB1*03:01+DRB1*07:01^DQB1*02:01+DQB1*02:01	0.000607
A*30:02+A*33:03^C*03:02+C*05:01^B*18:01+B*58:01^DRB1*03:01+DRB1*03:01^DQB1*02:01+DQB1*02:01	0.000592
A*01:01+A*01:01^C*07:01+C*17:01^B*15:17+B*41:01^DRB1*07:01+DRB1*13:02^DQB1*03:03+DQB1*06:04	0.000576
A*01:01+A*32:01^C*07:01+C*16:02^B*15:17+B*51:08^DRB1*13:01+DRB1*13:02^DQB1*06:03+DQB1*06:04	0.000576
A*01:01+A*30:01^C*06:02+C*07:01^B*13:02+B*15:17^DRB1*07:01+DRB1*13:02^DQB1*02:01+DQB1*06:04	0.000576
A*03:01+A*33:01^C*07:02+C*08:02^B*07:02+B*14:02^DRB1*03:01+DRB1*15:01^DQB1*02:01+DQB1*06:02	0.000574
A*32:01+A*68:01^C*06:02+C*12:03^B*13:02+B*35:03^DRB1*01:01+DRB1*07:01^DQB1*02:01+DQB1*05:01	0.000571
A*01:01+A*31:01^C*06:02+C*15:02^B*37:01+B*51:01^DRB1*10:01+DRB1*13:01^DQB1*05:01+DQB1*06:03	0.000552
A*01:01+A*11:01^C*12:02+C*17:01^B*41:01+B*52:01^DRB1*07:01+DRB1*15:02^DQB1*03:03+DQB1*06:01	0.000552
A*01:01+A*11:01^C*12:02+C*17:01^B*41:01+B*52:01^DRB1*10:01+DRB1*15:02^DQB1*05:01+DQB1*06:01	0.000552
A*11:01+A*29:01^C*12:02+C*15:05^B*07:05+B*52:01^DRB1*10:01+DRB1*15:02^DQB1*05:01+DQB1*06:01	0.000552
A*02:01+A*02:20^C*04:01+C*17:01^B*35:01+B*41:02^DRB1*13:03+DRB1*14:01^DQB1*03:01+DQB1*05:03	0.00055
A*03:01+A*24:02^C*07:02+C*12:02^B*07:02+B*52:01^DRB1*15:01+DRB1*15:02^DQB1*06:01+DQB1*06:02	0.000536
A*11:01+A*24:03^C*06:02+C*12:02^B*52:01+B*57:01^DRB1*15:01+DRB1*15:02^DQB1*06:01+DQB1*06:02	0.000533
A*02:01+A*02:01^C*06:02+C*14:02^B*51:01+B*53:01^DRB1*04:03+DRB1*13:02^DQB1*03:02+DQB1*06:04	0.000522
A*01:01+A*03:02^C*06:02+C*15:02^B*51:01+B*57:01^DRB1*07:01+DRB1*11:01^DQB1*03:01+DQB1*03:03	0.000518
A*24:02+A*30:01^C*07:02+C*07:02^B*07:02+B*08:01^DRB1*03:01+DRB1*13:03^DQB1*02:01+DQB1*03:04	0.000513
A*11:01+A*31:01^C*04:01+C*05:01^B*35:01+B*44:02^DRB1*01:01+DRB1*11:28^DQB1*03:01+DQB1*05:01	0.000513
A*02:01+A*03:01^C*04:01+C*05:01^B*35:01+B*44:02^DRB1*03:01+DRB1*04:01^DQB1*02:01+DQB1*03:01	0.000509
A*26:01+A*26:01^C*07:02+C*16:01^B*08:01+B*51:01^DRB1*03:01+DRB1*14:01^DQB1*02:01+DQB1*05:03	0.000507
A*02:05+A*24:02^C*06:02+C*12:03^B*18:01+B*50:01^DRB1*03:01+DRB1*11:04^DQB1*02:01+DQB1*03:01	0.000506
A*02:02+A*24:02^C*15:02+C*17:01^B*41:01+B*51:01^DRB1*04:07+DRB1*11:04^DQB1*03:01+DQB1*05:03	0.000505
A*11:01+A*74:01^C*02:02+C*07:02^B*08:01+B*53:01^DRB1*03:01+DRB1*03:02^DQB1*02:01+DQB1*04:02	0.000502
A*02:05+A*24:02^C*06:02+C*12:02^B*50:01+B*52:01^DRB1*07:01+DRB1*15:02^DQB1*02:01+DQB1*06:01	0.000499
A*02:01+A*30:04^C*15:05+C*17:01^B*41:01+B*73:01^DRB1*03:01+DRB1*04:05^DQB1*02:01+DQB1*02:01	0.00049
A*02:05+A*32:01^C*14:02+C*15:05^B*49:01+B*51:07^DRB1*11:01+DRB1*14:04^DQB1*03:01+DQB1*06:45	0.000479
A*01:01+A*11:01^C*04:01+C*12:02^B*35:03+B*52:01^DRB1*09:01+DRB1*15:02^DQB1*03:02+DQB1*06:01	0.000477
A*02:01+A*23:01^C*04:01+C*05:01^B*42:01+B*44:03^DRB1*03:02+DRB1*07:01^DQB1*02:01+DQB1*04:02	0.000475
A*24:02+A*29:01^C*04:01+C*15:06^B*35:01+B*35:03^DRB1*11:01+DRB1*14:01^DQB1*03:01+DQB1*05:03	0.000474
A*11:01+A*11:01^C*04:01+C*07:02^B*35:01+B*51:01^DRB1*11:01+DRB1*15:01^DQB1*03:01+DQB1*06:01	0.00046
A*02:01+A*02:01^C*05:01+C*07:01^B*08:01+B*44:02^DRB1*03:01+DRB1*04:01^DQB1*02:01+DQB1*03:01	0.00046
A*02:01+A*29:01^C*03:04+C*15:05^B*07:05+B*40:01^DRB1*10:01+DRB1*13:01^DQB1*05:01+DQB1*06:03	0.00046
A*02:05+A*30:02^C*04:01+C*06:02^B*50:01+B*53:01^DRB1*03:01+DRB1*16:02^DQB1*02:01+DQB1*06:03	0.000459
A*02:01+A*32:01^C*04:01+C*12:03^B*18:01+B*35:08^DRB1*11:01+DRB1*11:01^DQB1*03:01+DQB1*03:01	0.000458
A*03:02+A*11:01^C*04:01+C*06:02^B*35:01+B*50:01^DRB1*07:01+DRB1*16:01^DQB1*02:01+DQB1*05:02	0.000454
A*01:01+A*02:01^C*15:02+C*17:01^B*41:01+B*51:01^DRB1*04:03+DRB1*07:01^DQB1*03:02+DQB1*03:03	0.000444
A*02:01+A*03:01^C*04:01+C*06:02^B*35:02+B*50:01^DRB1*03:01+DRB1*11:04^DQB1*02:01+DQB1*03:03	0.000444
A*02:01+A*02:01^C*04:01+C*07:01^B*08:01+B*35:02^DRB1*03:01+DRB1*11:04^DQB1*02:01+DQB1*03:03	0.000444
A*02:01+A*29:02^C*04:01+C*16:02^B*35:02+B*51:01^DRB1*11:04+DRB1*11:04^DQB1*03:01+DQB1*03:03	0.000444
A*02:01+A*02:01^C*04:01+C*07:01^B*18:01+B*35:02^DRB1*11:04+DRB1*11:04^DQB1*03:01+DQB1*03:03	0.000444
A*02:05+A*11:01^C*06:02+C*15:02^B*40:06+B*50:01^DRB1*04:07+DRB1*07:01^DQB1*02:01+DQB1*03:01	0.000443
A*23:01+A*23:01^C*04:01+C*04:01^B*44:03+B*44:03^DRB1*07:01+DRB1*07:01^DQB1*02:01+DQB1*02:01	0.000442
A*01:01+A*02:01^C*06:02+C*16:02^B*50:02+B*52:01^DRB1*03:01+DRB1*07:01^DQB1*02:01+DQB1*03:03	0.000439
A*01:01+A*02:02^C*12:02+C*17:01^B*41:01+B*52:01^DRB1*07:01+DRB1*15:02^DQB1*02:01+DQB1*06:01	0.000438
A*03:01+A*24:03^C*06:02+C*12:03^B*18:01+B*50:01^DRB1*03:01+DRB1*11:04^DQB1*02:01+DQB1*06:09	0.000437
A*02:01+A*03:01^C*04:01+C*05:01^B*35:01+B*44:02^DRB1*04:01+DRB1*11:01^DQB1*03:01+DQB1*03:01	0.000434
A*01:01+A*32:01^C*03:02+C*15:02^B*40:06+B*58:01^DRB1*13:02+DRB1*14:04^DQB1*05:04+DQB1*06:09	0.000431
A*01:01+A*23:01^C*07:01+C*12:02^B*49:01+B*52:01^DRB1*04:03+DRB1*11:04^DQB1*03:01+DQB1*03:01	0.000417
A*02:01+A*69:01^C*12:03+C*16:02^B*35:03+B*51:01^DRB1*10:01+DRB1*13:01^DQB1*05:01+DQB1*06:03	0.000416
A*01:01+A*30:01^C*04:01+C*06:02^B*13:02+B*35:02^DRB1*11:04+DRB1*11:04^DQB1*03:01+DQB1*06:03	0.000414
A*02:01+A*11:01^C*04:01+C*06:02^B*35:01+B*37:01^DRB1*01:03+DRB1*04:02^DQB1*03:02+DQB1*05:01	0.000414
A*26:01+A*29:01^C*07:02+C*15:05^B*07:05+B*08:01^DRB1*03:01+DRB1*14:23^DQB1*02:01+DQB1*05:03	0.000414
A*24:02+A*24:02^C*02:02+C*14:02^B*27:02+B*51:01^DRB1*08:01+DRB1*14:01^DQB1*04:02+DQB1*05:03	0.000411
A*33:03+A*68:01^C*04:01+C*14:02^B*15:16+B*44:03^DRB1*08:04+DRB1*15:03^DQB1*03:01+DQB1*06:02	0.000399
A*24:02+A*33:03^C*07:01+C*16:01^B*49:01+B*78:01^DRB1*07:01+DRB1*13:01^DQB1*02:01+DQB1*06:03	0.000397
A*01:01+A*26:01^C*01:02+C*12:03^B*35:08+B*40:06^DRB1*11:04+DRB1*14:01^DQB1*03:01+DQB1*05:03	0.000392
A*01:01+A*02:06^C*03:04+C*12:03^B*35:08+B*51:01^DRB1*04:03+DRB1*11:04^DQB1*03:01+DQB1*03:02	0.000392
A*03:01+A*03:01^C*04:01+C*07:02^B*07:02+B*35:03^DRB1*09:01+DRB1*15:01^DQB1*03:01+DQB1*06:02	0.000383
A*24:02+A*68:01^C*06:02+C*07:02^B*07:02+B*37:01^DRB1*01:01+DRB1*15:01^DQB1*05:03+DQB1*06:02	0.000383
A*24:02+A*31:01^C*04:01+C*14:02^B*35:01+B*51:01^DRB1*04:02+DRB1*13:01^DQB1*03:02+DQB1*06:03	0.000378
A*02:01+A*02:01^C*05:01+C*07:02^B*07:02+B*44:02^DRB1*04:01+DRB1*15:01^DQB1*03:01+DQB1*06:02	0.000377
A*03:01+A*33:01^C*04:01+C*08:02^B*14:02+B*35:01^DRB1*03:01+DRB1*04:04^DQB1*02:01+DQB1*06:02	0.000372
A*03:02+A*33:03^C*04:01+C*16:04^B*35:03+B*44:02^DRB1*04:02+DRB1*11:01^DQB1*03:01+DQB1*03:02	0.000369
A*24:02+A*24:02^C*01:02+C*04:01^B*41:01+B*51:01^DRB1*03:01+DRB1*08:03^DQB1*02:01+DQB1*02:01	0.000367
A*01:01+A*30:02^C*06:02+C*12:03^B*39:10+B*45:01^DRB1*13:02+DRB1*15:03^DQB1*06:02+DQB1*06:09	0.000364
A*11:01+A*24:02^C*02:02+C*15:02^B*40:02+B*51:01^DRB1*16:01+DRB1*16:02^DQB1*05:02+DQB1*05:02	0.000361
A*23:01+A*26:01^C*03:04+C*06:02^B*40:06+B*50:01^DRB1*03:01+DRB1*16:02^DQB1*02:01+DQB1*06:03	0.000359
A*01:01+A*80:01^C*07:01+C*08:02^B*14:02+B*49:01^DRB1*01:02+DRB1*11:02^DQB1*05:01+DQB1*05:01	0.000359
A*03:02+A*23:01^C*07:02+C*08:02^B*08:01+B*14:03^DRB1*03:01+DRB1*03:02^DQB1*02:01+DQB1*04:02	0.000359
A*03:01+A*32:01^C*04:01+C*04:01^B*40:01+B*44:03^DRB1*01:02+DRB1*11:06^DQB1*03:01+DQB1*05:01	0.000359
A*11:01+A*26:01^C*04:01+C*07:02^B*08:01+B*35:01^DRB1*03:01+DRB1*04:07^DQB1*02:01+DQB1*05:03	0.000356
A*24:02+A*26:01^C*01:02+C*12:03^B*15:01+B*38:01^DRB1*09:01+DRB1*14:01^DQB1*03:01+DQB1*05:03	0.000354
A*02:01+A*11:01^C*01:02+C*12:02^B*52:01+B*56:01^DRB1*04:01+DRB1*14:04^DQB1*03:02+DQB1*05:03	0.00035
A*11:01+A*23:01^C*06:02+C*07:01^B*47:01+B*49:01^DRB1*01:01+DRB1*11:01^DQB1*03:01+DQB1*05:03	0.000345
A*01:01+A*02:01^C*04:01+C*14:02^B*15:16+B*35:03^DRB1*14:01+DRB1*14:07^DQB1*05:01+DQB1*05:03	0.000345
A*01:01+A*02:01^C*07:01+C*12:03^B*18:01+B*38:01^DRB1*11:04+DRB1*14:01^DQB1*03:01+DQB1*03:01	0.000345
A*11:01+A*23:01^C*06:02+C*07:01^B*47:01+B*49:01^DRB1*01:01+DRB1*11:01^DQB1*03:01+DQB1*05:01	0.000345
A*11:01+A*33:01^C*07:01+C*08:02^B*14:02+B*18:01^DRB1*01:02+DRB1*11:04^DQB1*03:01+DQB1*05:01	0.000345
A*01:01+A*32:01^C*07:01+C*12:03^B*08:01+B*18:01^DRB1*03:01+DRB1*11:01^DQB1*02:01+DQB1*03:01	0.000345
A*01:01+A*32:01^C*07:01+C*12:03^B*08:01+B*18:01^DRB1*03:01+DRB1*11:04^DQB1*02:01+DQB1*03:01	0.000345
A*02:01+A*32:01^C*04:01+C*12:02^B*35:08+B*52:01^DRB1*04:03+DRB1*07:01^DQB1*02:01+DQB1*03:02	0.000345
A*02:01+A*68:01^C*04:01+C*07:02^B*07:02+B*35:01^DRB1*01:01+DRB1*15:01^DQB1*03:01+DQB1*05:01	0.000345
A*02:01+A*69:01^C*04:01+C*15:05^B*07:05+B*35:01^DRB1*01:01+DRB1*15:01^DQB1*03:01+DQB1*05:01	0.000345
A*01:01+A*02:01^C*12:03+C*14:02^B*15:16+B*35:03^DRB1*14:01+DRB1*14:07^DQB1*05:01+DQB1*05:03	0.000345
A*66:01+A*66:01^C*06:02+C*06:02^B*58:02+B*58:02^DRB1*03:02+DRB1*03:02^DQB1*04:02+DQB1*05:01	0.000344
A*24:02+A*68:01^C*14:02+C*17:01^B*41:01+B*51:01^DRB1*04:05+DRB1*12:01^DQB1*02:01+DQB1*02:01	0.000343
A*02:01+A*11:01^C*07:01+C*07:02^B*07:02+B*18:01^DRB1*04:07+DRB1*15:01^DQB1*03:01+DQB1*06:02	0.00034
A*02:05+A*03:01^C*04:04+C*06:02^B*13:02+B*40:12^DRB1*07:01+DRB1*13:03^DQB1*02:01+DQB1*03:04	0.000337
A*11:01+A*26:01^C*04:01+C*07:02^B*08:01+B*35:01^DRB1*03:01+DRB1*04:07^DQB1*02:01+DQB1*03:01	0.000334
A*03:01+A*32:01^C*04:01+C*04:01^B*40:01+B*44:03^DRB1*01:02+DRB1*11:04^DQB1*03:01+DQB1*05:01	0.000332
A*03:02+A*23:01^C*07:02+C*08:02^B*08:01+B*14:03^DRB1*03:01+DRB1*03:02^DQB1*02:01+DQB1*05:01	0.000332
A*32:01+A*33:01^C*01:02+C*08:02^B*14:02+B*55:01^DRB1*01:02+DRB1*13:01^DQB1*02:01+DQB1*05:01	0.000331
A*32:01+A*33:01^C*01:02+C*08:02^B*14:02+B*55:01^DRB1*01:02+DRB1*13:02^DQB1*05:01+DQB1*06:04	0.000331
A*01:01+A*30:02^C*06:02+C*12:02^B*39:10+B*45:01^DRB1*13:02+DRB1*15:03^DQB1*06:02+DQB1*06:09	0.000326
A*02:02+A*02:02^C*06:02+C*06:02^B*58:02+B*58:02^DRB1*12:01+DRB1*12:01^DQB1*02:01+DQB1*05:01	0.000322
A*02:01+A*24:02^C*04:01+C*17:01^B*35:08+B*41:01^DRB1*03:01+DRB1*16:02^DQB1*02:01+DQB1*06:03	0.000321
A*02:01+A*29:02^C*01:02+C*03:04^B*40:01+B*55:01^DRB1*04:01+DRB1*13:01^DQB1*06:03+DQB1*06:04	0.00032
A*02:01+A*11:01^C*01:02+C*12:02^B*52:01+B*56:01^DRB1*04:01+DRB1*14:04^DQB1*05:03+DQB1*06:04	0.000319
A*30:04+A*68:02^C*04:01+C*07:01^B*15:03+B*57:03^DRB1*11:01+DRB1*11:02^DQB1*03:01+DQB1*05:03	0.000317
A*02:01+A*03:02^C*04:01+C*05:01^B*35:01+B*44:02^DRB1*11:01+DRB1*16:01^DQB1*03:01+DQB1*05:02	0.000317
A*24:02+A*31:01^C*04:01+C*14:03^B*35:01+B*51:01^DRB1*04:02+DRB1*13:01^DQB1*03:02+DQB1*06:03	0.000313
A*02:01+A*24:02^C*01:02+C*16:02^B*51:08+B*55:01^DRB1*12:01+DRB1*13:01^DQB1*02:01+DQB1*06:03	0.000311
A*11:01+A*11:01^C*03:03+C*04:01^B*15:01+B*35:03^DRB1*08:03+DRB1*11:01^DQB1*03:01+DQB1*03:03	0.000311
A*24:02+A*68:02^C*07:02+C*07:02^B*07:05+B*08:01^DRB1*03:01+DRB1*15:02^DQB1*02:01+DQB1*04:02	0.000309
A*11:01+A*33:01^C*08:02+C*15:02^B*14:02+B*40:06^DRB1*01:02+DRB1*16:02^DQB1*05:01+DQB1*06:02	0.000308
A*11:01+A*24:02^C*02:02+C*15:02^B*40:02+B*51:01^DRB1*16:01+DRB1*16:02^DQB1*02:01+DQB1*05:02	0.000308
A*24:02+A*26:01^C*04:01+C*15:02^B*35:01+B*51:01^DRB1*04:02+DRB1*04:03^DQB1*05:01+DQB1*05:03	0.000306
A*26:01+A*68:02^C*04:01+C*07:01^B*35:01+B*49:01^DRB1*04:02+DRB1*10:01^DQB1*02:01+DQB1*05:01	0.000306
A*02:01+A*03:01^C*07:01+C*15:02^B*47:03+B*51:01^DRB1*04:02+DRB1*11:02^DQB1*03:02+DQB1*06:01	0.000301
A*01:01+A*02:06^C*03:04+C*12:13^B*35:08+B*51:01^DRB1*04:03+DRB1*11:04^DQB1*03:01+DQB1*03:02	0.000299
A*01:01+A*26:01^C*01:02+C*12:13^B*35:08+B*40:06^DRB1*11:04+DRB1*14:01^DQB1*03:01+DQB1*05:03	0.000299
A*03:01+A*66:01^C*01:02+C*17:01^B*41:02+B*55:01^DRB1*13:03+DRB1*14:01^DQB1*03:05+DQB1*05:03	0.000295
A*29:02+A*66:01^C*06:02+C*17:01^B*41:02+B*50:01^DRB1*07:01+DRB1*13:03^DQB1*02:01+DQB1*03:05	0.000295
A*24:02+A*33:01^C*07:01+C*16:01^B*49:01+B*78:01^DRB1*07:01+DRB1*13:01^DQB1*02:01+DQB1*06:03	0.000294
A*01:01+A*29:02^C*04:01+C*06:02^B*37:01+B*53:01^DRB1*04:03+DRB1*08:04^DQB1*03:02+DQB1*06:02	0.000292
A*33:03+A*68:01^C*04:01+C*14:02^B*15:16+B*44:02^DRB1*08:04+DRB1*15:03^DQB1*03:01+DQB1*06:02	0.000292
A*11:01+A*26:01^C*01:02+C*12:03^B*38:01+B*56:01^DRB1*09:01+DRB1*15:01^DQB1*03:03+DQB1*05:02	0.000291
A*02:01+A*03:01^C*07:02+C*07:02^B*07:02+B*07:02^DRB1*15:01+DRB1*15:01^DQB1*06:02+DQB1*06:02	0.00029
A*01:01+A*32:01^C*07:02+C*17:01^B*07:02+B*41:01^DRB1*10:01+DRB1*13:03^DQB1*03:01+DQB1*05:01	0.00029
A*02:01+A*68:01^C*07:02+C*17:01^B*07:02+B*41:01^DRB1*04:03+DRB1*12:01^DQB1*03:05+DQB1*05:01	0.000288
A*01:01+A*11:01^C*06:02+C*07:01^B*18:01+B*50:01^DRB1*03:01+DRB1*11:04^DQB1*02:01+DQB1*03:01	0.000288
A*32:01+A*68:01^C*02:02+C*15:04^B*18:01+B*51:09^DRB1*12:01+DRB1*15:01^DQB1*02:01+DQB1*03:03	0.000288
A*11:01+A*26:01^C*01:02+C*12:03^B*38:01+B*56:01^DRB1*09:01+DRB1*15:01^DQB1*03:02+DQB1*05:02	0.000284
A*01:01+A*01:03^C*04:01+C*07:01^B*08:01+B*35:01^DRB1*01:01+DRB1*13:02^DQB1*02:01+DQB1*05:01	0.000283
A*32:01+A*68:01^C*02:02+C*15:04^B*18:01+B*51:09^DRB1*12:01+DRB1*15:01^DQB1*03:01+DQB1*03:03	0.000281
A*24:02+A*24:02^C*02:02+C*14:02^B*27:02+B*51:01^DRB1*08:06+DRB1*14:01^DQB1*05:03+DQB1*06:02	0.000279
A*24:02+A*24:02^C*01:02+C*04:01^B*41:01+B*51:01^DRB1*03:01+DRB1*08:03^DQB1*02:01+DQB1*03:03	0.000279
A*24:02+A*26:01^C*04:01+C*15:02^B*35:01+B*51:01^DRB1*04:02+DRB1*04:03^DQB1*05:02+DQB1*05:03	0.000278
A*26:01+A*68:02^C*04:01+C*07:01^B*35:01+B*49:01^DRB1*04:02+DRB1*10:01^DQB1*02:01+DQB1*05:02	0.000278
A*02:01+A*29:02^C*07:02+C*16:01^B*07:02+B*44:03^DRB1*07:01+DRB1*15:01^DQB1*02:01+DQB1*06:02	0.000278
A*30:02+A*66:01^C*05:01+C*12:03^B*15:03+B*27:02^DRB1*07:01+DRB1*13:02^DQB1*02:01+DQB1*06:04	0.000278
A*11:01+A*11:01^C*03:03+C*04:01^B*15:01+B*35:03^DRB1*08:03+DRB1*11:01^DQB1*03:01+DQB1*03:01	0.000277
A*26:01+A*29:01^C*07:02+C*15:05^B*07:05+B*08:01^DRB1*03:01+DRB1*14:01^DQB1*02:01+DQB1*05:03	0.000276
A*01:01+A*30:01^C*04:01+C*06:02^B*13:02+B*35:02^DRB1*11:04+DRB1*11:04^DQB1*03:01+DQB1*03:01	0.000276
A*02:01+A*69:01^C*12:05+C*16:02^B*35:03+B*51:01^DRB1*10:01+DRB1*13:01^DQB1*05:01+DQB1*06:03	0.000275
A*01:01+A*36:01^C*04:01+C*05:01^B*44:02+B*53:01^DRB1*04:02+DRB1*09:01^DQB1*03:02+DQB1*03:02	0.000268
A*23:01+A*30:04^C*07:01+C*07:01^B*44:03+B*49:01^DRB1*03:01+DRB1*08:04^DQB1*05:01+DQB1*05:01	0.000267
A*01:01+A*23:01^C*07:01+C*07:01^B*08:01+B*49:01^DRB1*03:01+DRB1*11:04^DQB1*02:01+DQB1*03:01	0.000266
A*01:01+A*29:02^C*04:01+C*06:02^B*37:01+B*53:01^DRB1*04:03+DRB1*08:04^DQB1*03:02+DQB1*03:02	0.000265
A*02:06+A*30:01^C*06:02+C*14:02^B*13:02+B*51:01^DRB1*07:01+DRB1*09:01^DQB1*02:01+DQB1*03:01	0.000262
A*32:01+A*68:01^C*04:01+C*12:03^B*35:01+B*38:01^DRB1*04:02+DRB1*11:04^DQB1*03:01+DQB1*05:01	0.000261
A*02:02+A*11:01^C*01:02+C*06:02^B*55:01+B*58:02^DRB1*11:02+DRB1*11:04^DQB1*03:01+DQB1*05:03	0.000259
A*03:01+A*23:01^C*04:01+C*07:01^B*35:01+B*49:01^DRB1*03:01+DRB1*13:02^DQB1*02:01+DQB1*03:01	0.000259
A*03:01+A*23:01^C*04:01+C*07:01^B*35:01+B*49:01^DRB1*03:01+DRB1*13:02^DQB1*02:01+DQB1*02:01	0.000259
A*11:01+A*33:01^C*08:02+C*15:02^B*14:02+B*40:06^DRB1*01:02+DRB1*16:02^DQB1*05:01+DQB1*05:02	0.000259
A*01:01+A*01:01^C*01:02+C*17:01^B*41:01+B*55:01^DRB1*10:01+DRB1*16:02^DQB1*05:01+DQB1*06:03	0.000258
A*01:01+A*01:01^C*01:02+C*17:01^B*41:01+B*55:01^DRB1*10:01+DRB1*16:02^DQB1*05:01+DQB1*06:02	0.000258
A*24:02+A*74:03^C*04:01+C*07:01^B*35:01+B*41:01^DRB1*04:02+DRB1*04:05^DQB1*03:02+DQB1*05:02	0.000258
A*02:01+A*02:03^C*07:02+C*12:02^B*38:02+B*52:01^DRB1*14:04+DRB1*15:01^DQB1*02:01+DQB1*05:01	0.000255
A*01:01+A*36:01^C*04:01+C*05:01^B*44:02+B*53:01^DRB1*04:02+DRB1*09:01^DQB1*03:02+DQB1*03:03	0.000255
A*03:01+A*24:03^C*06:02+C*12:03^B*18:01+B*50:01^DRB1*03:01+DRB1*11:04^DQB1*02:01+DQB1*03:01	0.000254
A*02:01+A*24:02^C*04:01+C*17:01^B*35:08+B*41:01^DRB1*03:01+DRB1*16:02^DQB1*02:01+DQB1*06:02	0.000253
A*01:01+A*02:01^C*06:02+C*16:01^B*50:02+B*52:01^DRB1*03:01+DRB1*07:01^DQB1*02:01+DQB1*03:03	0.000251
A*02:05+A*11:01^C*06:02+C*15:02^B*40:06+B*50:01^DRB1*04:07+DRB1*07:01^DQB1*02:01+DQB1*05:03	0.000248
A*01:01+A*02:01^C*06:02+C*14:02^B*51:01+B*57:01^DRB1*07:01+DRB1*11:04^DQB1*03:01+DQB1*03:03	0.000248
A*30:02+A*66:01^C*05:01+C*12:02^B*15:03+B*27:02^DRB1*07:01+DRB1*13:02^DQB1*02:01+DQB1*06:04	0.000246
A*30:01+A*31:01^C*03:04+C*06:02^B*13:02+B*40:01^DRB1*04:04+DRB1*11:04^DQB1*03:01+DQB1*06:02	0.000246
A*02:01+A*03:01^C*04:01+C*05:01^B*35:01+B*44:02^DRB1*04:01+DRB1*11:04^DQB1*03:01+DQB1*03:01	0.000245
A*30:01+A*68:01^C*04:01+C*06:02^B*13:02+B*35:01^DRB1*11:04+DRB1*12:01^DQB1*02:01+DQB1*03:01	0.000245
A*26:01+A*32:01^C*04:01+C*07:02^B*08:01+B*35:08^DRB1*07:01+DRB1*16:02^DQB1*03:03+DQB1*05:02	0.000245
A*24:02+A*69:01^C*08:02+C*16:04^B*14:02+B*44:02^DRB1*11:04+DRB1*15:02^DQB1*02:01+DQB1*03:01	0.000244
A*02:01+A*29:02^C*01:02+C*03:04^B*40:01+B*55:01^DRB1*04:01+DRB1*13:01^DQB1*03:01+DQB1*06:03	0.000244
A*11:01+A*11:01^C*04:01+C*07:02^B*08:01+B*35:01^DRB1*03:01+DRB1*15:02^DQB1*02:01+DQB1*04:02	0.00024
A*11:01+A*33:01^C*04:01+C*08:02^B*14:02+B*35:01^DRB1*01:02+DRB1*15:02^DQB1*04:02+DQB1*05:01	0.00024
A*02:02+A*03:01^C*12:03+C*17:01^B*38:01+B*58:01^DRB1*13:01+DRB1*13:03^DQB1*03:01+DQB1*06:03	0.00024
A*24:02+A*29:01^C*07:02+C*15:05^B*07:05+B*08:01^DRB1*03:01+DRB1*16:02^DQB1*02:01+DQB1*06:02	0.00024
A*24:02+A*29:01^C*07:02+C*15:05^B*07:05+B*08:01^DRB1*03:01+DRB1*16:02^DQB1*02:01+DQB1*06:03	0.00024
A*02:01+A*68:01^C*07:02+C*17:01^B*07:02+B*41:01^DRB1*04:03+DRB1*12:01^DQB1*03:01+DQB1*03:05	0.000239
A*30:04+A*68:02^C*04:01+C*07:01^B*15:03+B*57:03^DRB1*11:01+DRB1*11:02^DQB1*03:01+DQB1*03:01	0.000238
A*03:01+A*23:01^C*04:01+C*07:01^B*35:01+B*49:01^DRB1*08:04+DRB1*11:02^DQB1*04:02+DQB1*05:03	0.000236
A*01:01+A*03:02^C*06:02+C*12:03^B*35:03+B*57:01^DRB1*07:01+DRB1*11:01^DQB1*03:01+DQB1*03:03	0.000235
A*01:01+A*03:02^C*04:01+C*06:02^B*35:03+B*57:01^DRB1*07:01+DRB1*11:01^DQB1*03:01+DQB1*03:03	0.000235
A*24:02+A*74:03^C*04:01+C*07:01^B*35:01+B*41:01^DRB1*04:02+DRB1*04:05^DQB1*03:02+DQB1*03:04	0.000234
A*30:02+A*68:01^C*06:02+C*07:01^B*08:01+B*13:02^DRB1*03:01+DRB1*12:01^DQB1*02:01+DQB1*05:01	0.000234
A*01:01+A*01:01^C*07:01+C*12:02^B*08:01+B*52:01^DRB1*03:01+DRB1*15:02^DQB1*02:01+DQB1*06:01	0.000234
A*24:02+A*69:01^C*07:01+C*07:02^B*49:01+B*51:01^DRB1*11:04+DRB1*11:04^DQB1*02:01+DQB1*03:01	0.000234
A*02:01+A*32:01^C*04:01+C*12:03^B*18:01+B*35:01^DRB1*11:01+DRB1*11:01^DQB1*03:01+DQB1*03:01	0.000233
A*02:01+A*11:01^C*06:02+C*07:01^B*49:01+B*50:01^DRB1*07:01+DRB1*13:02^DQB1*02:01+DQB1*05:03	0.000232
A*03:01+A*11:01^C*01:02+C*04:01^B*35:01+B*55:01^DRB1*01:01+DRB1*04:02^DQB1*05:01+DQB1*06:04	0.000231
A*02:01+A*02:01^C*05:01+C*07:02^B*08:01+B*44:02^DRB1*03:01+DRB1*04:01^DQB1*02:01+DQB1*03:01	0.00023
A*11:01+A*11:01^C*04:01+C*07:02^B*35:01+B*51:01^DRB1*11:04+DRB1*15:01^DQB1*03:01+DQB1*06:01	0.00023
A*02:01+A*29:01^C*03:04+C*15:05^B*07:05+B*40:01^DRB1*10:01+DRB1*13:02^DQB1*05:01+DQB1*06:09	0.00023
A*02:01+A*02:01^C*05:01+C*07:02^B*07:02+B*44:02^DRB1*04:01+DRB1*15:06^DQB1*03:01+DQB1*05:02	0.000229
A*02:01+A*33:01^C*08:02+C*08:02^B*14:01+B*14:02^DRB1*13:01+DRB1*13:03^DQB1*06:02+DQB1*06:03	0.000229
A*23:01+A*26:01^C*03:04+C*06:02^B*40:06+B*50:01^DRB1*03:01+DRB1*16:02^DQB1*02:01+DQB1*02:01	0.000228
A*02:02+A*30:02^C*07:01+C*17:01^B*08:01+B*41:02^DRB1*03:01+DRB1*04:05^DQB1*02:01+DQB1*02:01	0.000226
A*03:01+A*30:01^C*04:01+C*06:02^B*35:01+B*57:01^DRB1*04:01+DRB1*11:04^DQB1*03:01+DQB1*06:04	0.000224
A*01:01+A*23:01^C*07:01+C*07:02^B*08:01+B*49:01^DRB1*03:01+DRB1*11:04^DQB1*02:01+DQB1*03:01	0.000223
A*23:01+A*23:01^C*02:02+C*04:01^B*44:03+B*44:03^DRB1*07:01+DRB1*07:01^DQB1*02:01+DQB1*03:02	0.000221
A*11:01+A*31:01^C*07:02+C*15:02^B*08:01+B*35:08^DRB1*03:01+DRB1*16:02^DQB1*02:01+DQB1*06:02	0.000221
A*01:01+A*24:02^C*06:02+C*07:02^B*08:01+B*57:01^DRB1*01:01+DRB1*11:01^DQB1*02:01+DQB1*03:01	0.00022
A*01:01+A*24:02^C*06:02+C*06:02^B*50:01+B*57:01^DRB1*07:01+DRB1*13:03^DQB1*03:03+DQB1*03:05	0.000219
A*02:02+A*02:02^C*06:02+C*06:02^B*58:02+B*58:02^DRB1*12:01+DRB1*12:01^DQB1*02:01+DQB1*02:01	0.000217
A*02:01+A*03:01^C*05:01+C*06:02^B*18:01+B*44:02^DRB1*11:01+DRB1*11:01^DQB1*03:01+DQB1*06:01	0.000217
A*02:06+A*30:01^C*06:02+C*14:02^B*13:02+B*51:01^DRB1*07:01+DRB1*09:01^DQB1*02:01+DQB1*03:02	0.000217
A*24:02+A*29:01^C*04:01+C*15:05^B*35:01+B*35:03^DRB1*11:01+DRB1*14:01^DQB1*03:01+DQB1*05:03	0.000217
A*02:01+A*03:01^C*02:02+C*15:02^B*40:06+B*44:05^DRB1*15:01+DRB1*16:02^DQB1*05:02+DQB1*06:03	0.000216
A*02:01+A*23:01^C*04:01+C*05:01^B*42:01+B*44:03^DRB1*03:02+DRB1*07:01^DQB1*02:01+DQB1*05:01	0.000216
A*01:01+A*23:01^C*07:01+C*08:02^B*14:01+B*15:17^DRB1*11:04+DRB1*13:03^DQB1*03:01+DQB1*03:01	0.000212
A*01:01+A*01:01^C*07:01+C*17:01^B*41:01+B*49:01^DRB1*07:01+DRB1*11:02^DQB1*03:03+DQB1*05:01	0.000212
A*02:05+A*32:01^C*14:02+C*15:02^B*49:01+B*51:07^DRB1*11:01+DRB1*14:04^DQB1*03:01+DQB1*06:45	0.000212
A*02:06+A*30:01^C*06:02+C*14:02^B*13:02+B*51:01^DRB1*07:01+DRB1*09:01^DQB1*02:01+DQB1*03:03	0.000211
A*01:01+A*02:01^C*07:02+C*12:03^B*08:01+B*39:10^DRB1*03:01+DRB1*13:03^DQB1*02:01+DQB1*06:02	0.000211
A*02:01+A*31:01^C*05:01+C*12:03^B*18:01+B*38:01^DRB1*03:01+DRB1*04:02^DQB1*02:01+DQB1*06:04	0.000211
A*11:01+A*29:02^C*08:02+C*17:01^B*14:02+B*41:01^DRB1*01:02+DRB1*04:05^DQB1*05:01+DQB1*05:02	0.00021
A*11:01+A*33:03^C*04:01+C*07:01^B*35:08+B*41:01^DRB1*04:04+DRB1*13:05^DQB1*03:01+DQB1*06:02	0.00021
A*01:01+A*30:01^C*04:01+C*06:02^B*13:02+B*35:01^DRB1*04:03+DRB1*04:05^DQB1*03:02+DQB1*05:02	0.000208
A*02:02+A*30:02^C*07:01+C*17:01^B*08:01+B*41:02^DRB1*03:01+DRB1*04:05^DQB1*02:01+DQB1*03:02	0.000207
A*01:01+A*80:01^C*07:01+C*08:02^B*14:02+B*49:01^DRB1*01:02+DRB1*11:02^DQB1*05:01+DQB1*05:03	0.000207
A*32:01+A*68:01^C*04:01+C*12:03^B*35:01+B*38:01^DRB1*04:02+DRB1*11:04^DQB1*02:01+DQB1*03:01	0.000207
A*02:01+A*11:01^C*07:01+C*07:02^B*07:02+B*18:01^DRB1*04:07+DRB1*15:06^DQB1*03:01+DQB1*05:02	0.000206
A*01:01+A*11:01^C*01:02+C*12:02^B*52:01+B*55:01^DRB1*15:02+DRB1*16:02^DQB1*06:01+DQB1*06:02	0.000206
A*01:01+A*11:01^C*01:02+C*12:02^B*52:01+B*55:01^DRB1*15:02+DRB1*16:02^DQB1*06:01+DQB1*06:03	0.000206
A*02:01+A*32:01^C*01:02+C*15:02^B*51:01+B*55:01^DRB1*04:02+DRB1*13:01^DQB1*02:01+DQB1*03:02	0.000206
A*02:01+A*32:01^C*01:02+C*15:02^B*51:01+B*55:01^DRB1*04:02+DRB1*13:02^DQB1*03:02+DQB1*06:04	0.000206
A*02:01+A*30:04^C*04:01+C*12:03^B*18:01+B*35:01^DRB1*04:02+DRB1*15:01^DQB1*02:01+DQB1*03:01	0.000206
A*01:01+A*03:01^C*04:01+C*12:03^B*18:01+B*35:01^DRB1*07:01+DRB1*11:04^DQB1*02:01+DQB1*03:01	0.000204
A*01:01+A*02:01^C*07:02+C*12:03^B*08:01+B*39:10^DRB1*03:01+DRB1*13:03^DQB1*02:01+DQB1*06:04	0.000204
A*02:01+A*30:04^C*04:01+C*12:03^B*18:01+B*35:01^DRB1*04:02+DRB1*15:01^DQB1*03:01+DQB1*03:02	0.000203
A*02:01+A*24:02^C*01:02+C*16:02^B*51:08+B*55:01^DRB1*12:01+DRB1*13:01^DQB1*03:01+DQB1*06:03	0.000203
A*01:01+A*26:01^C*07:02+C*12:02^B*08:01+B*52:01^DRB1*03:01+DRB1*15:27^DQB1*02:01+DQB1*06:01	0.000201
A*02:11+A*31:01^C*06:02+C*12:02^B*50:01+B*52:01^DRB1*04:07+DRB1*15:02^DQB1*03:01+DQB1*03:01	0.000201
A*11:01+A*24:02^C*07:02+C*12:02^B*51:01+B*52:01^DRB1*07:01+DRB1*11:04^DQB1*02:01+DQB1*03:01	0.000201
A*23:01+A*30:04^C*07:01+C*07:01^B*44:03+B*49:01^DRB1*03:01+DRB1*08:04^DQB1*05:01+DQB1*05:03	0.0002
A*03:01+A*29:02^C*04:01+C*16:01^B*35:01+B*44:03^DRB1*04:04+DRB1*11:01^DQB1*03:01+DQB1*05:01	0.000199
A*29:02+A*32:01^C*04:01+C*16:01^B*35:01+B*44:03^DRB1*04:04+DRB1*14:01^DQB1*05:01+DQB1*05:03	0.000199
A*01:01+A*01:01^C*07:02+C*12:02^B*08:01+B*52:01^DRB1*03:01+DRB1*15:02^DQB1*02:01+DQB1*06:01	0.000199
A*02:01+A*02:22^C*15:02+C*17:01^B*41:01+B*51:01^DRB1*07:01+DRB1*15:03^DQB1*02:01+DQB1*03:01	0.000198
A*01:01+A*11:01^C*07:02+C*14:02^B*08:01+B*51:01^DRB1*03:01+DRB1*11:04^DQB1*02:01+DQB1*03:01	0.000198
A*30:01+A*68:01^C*06:02+C*07:04^B*13:02+B*51:01^DRB1*07:01+DRB1*14:01^DQB1*02:01+DQB1*06:09	0.000197
A*02:01+A*02:01^C*03:04+C*12:03^B*15:01+B*52:01^DRB1*04:01+DRB1*15:02^DQB1*03:01+DQB1*03:02	0.000197
A*01:01+A*33:03^C*07:01+C*12:03^B*08:01+B*38:01^DRB1*03:01+DRB1*13:03^DQB1*02:01+DQB1*06:04	0.000197
A*02:01+A*02:01^C*07:01+C*07:04^B*15:18+B*49:01^DRB1*13:02+DRB1*13:03^DQB1*05:03+DQB1*06:04	0.000197
A*01:01+A*11:01^C*04:01+C*12:02^B*35:03+B*52:01^DRB1*09:01+DRB1*15:02^DQB1*03:03+DQB1*06:01	0.000197
A*02:01+A*03:01^C*14:02+C*16:01^B*15:16+B*51:01^DRB1*04:05+DRB1*11:04^DQB1*03:01+DQB1*03:02	0.000196
A*02:01+A*31:01^C*05:01+C*12:03^B*18:01+B*38:01^DRB1*03:01+DRB1*04:02^DQB1*02:01+DQB1*05:01	0.000196
A*03:01+A*03:01^C*04:01+C*08:02^B*14:02+B*35:02^DRB1*01:02+DRB1*03:01^DQB1*02:01+DQB1*03:01	0.000195
A*23:01+A*24:02^C*04:01+C*17:01^B*35:08+B*41:01^DRB1*07:01+DRB1*15:02^DQB1*02:01+DQB1*04:02	0.000195
A*03:02+A*33:01^C*06:02+C*08:02^B*14:02+B*50:01^DRB1*01:02+DRB1*04:06^DQB1*05:01+DQB1*05:01	0.000194
A*02:01+A*02:22^C*15:02+C*17:01^B*41:01+B*51:01^DRB1*07:01+DRB1*15:03^DQB1*02:01+DQB1*02:01	0.000194
A*02:01+A*23:01^C*04:01+C*06:02^B*35:02+B*50:01^DRB1*03:01+DRB1*11:04^DQB1*02:01+DQB1*03:03	0.000194
A*24:02+A*30:04^C*04:01+C*06:02^B*35:02+B*57:03^DRB1*01:02+DRB1*11:04^DQB1*03:01+DQB1*03:02	0.000194
A*66:01+A*66:01^C*06:02+C*06:02^B*58:02+B*58:02^DRB1*03:02+DRB1*03:02^DQB1*04:02+DQB1*04:02	0.000193
A*24:02+A*69:01^C*08:02+C*16:04^B*14:02+B*44:02^DRB1*11:04+DRB1*15:02^DQB1*03:01+DQB1*05:02	0.000193
A*02:01+A*11:01^C*12:02+C*15:05^B*52:01+B*73:01^DRB1*04:05+DRB1*15:02^DQB1*02:01+DQB1*06:01	0.000192
A*03:01+A*68:02^C*04:01+C*08:02^B*14:02+B*35:03^DRB1*12:01+DRB1*13:03^DQB1*02:01+DQB1*03:01	0.000192
A*01:01+A*02:05^C*06:02+C*12:03^B*15:03+B*57:01^DRB1*04:05+DRB1*10:01^DQB1*03:04+DQB1*05:02	0.000192
A*02:01+A*24:02^C*06:02+C*12:02^B*50:01+B*52:01^DRB1*07:01+DRB1*15:02^DQB1*02:01+DQB1*06:01	0.000192
A*24:02+A*26:01^C*04:01+C*07:01^B*35:02+B*49:01^DRB1*07:01+DRB1*08:04^DQB1*02:01+DQB1*03:01	0.000192
A*23:01+A*30:04^C*07:01+C*07:01^B*44:03+B*49:01^DRB1*03:01+DRB1*08:04^DQB1*03:01+DQB1*05:01	0.000191
A*01:01+A*01:01^C*07:01+C*17:01^B*41:01+B*49:01^DRB1*07:01+DRB1*11:02^DQB1*03:03+DQB1*05:03	0.000191
A*24:02+A*68:02^C*07:02+C*07:02^B*07:05+B*08:01^DRB1*03:01+DRB1*15:02^DQB1*02:01+DQB1*03:01	0.000191
A*02:02+A*03:01^C*12:03+C*17:01^B*38:01+B*58:01^DRB1*13:01+DRB1*13:03^DQB1*06:03+DQB1*06:04	0.00019
A*02:01+A*24:02^C*07:02+C*16:04^B*07:02+B*44:02^DRB1*11:04+DRB1*15:02^DQB1*03:01+DQB1*03:01	0.00019
A*26:01+A*68:01^C*04:01+C*12:03^B*35:03+B*38:01^DRB1*04:05+DRB1*13:01^DQB1*05:01+DQB1*06:03	0.00019
A*03:02+A*68:01^C*04:01+C*07:02^B*08:01+B*35:03^DRB1*03:01+DRB1*04:05^DQB1*02:01+DQB1*05:01	0.00019
A*01:01+A*11:01^C*04:01+C*06:02^B*35:03+B*57:01^DRB1*04:04+DRB1*11:04^DQB1*03:01+DQB1*05:01	0.000189
A*01:01+A*24:02^C*01:02+C*08:02^B*14:02+B*51:01^DRB1*07:01+DRB1*08:04^DQB1*02:01+DQB1*05:03	0.000189
A*11:01+A*74:03^C*02:02+C*07:02^B*08:01+B*53:01^DRB1*03:01+DRB1*03:02^DQB1*02:01+DQB1*04:02	0.000189
A*02:01+A*03:01^C*14:02+C*16:01^B*15:16+B*51:01^DRB1*04:05+DRB1*11:04^DQB1*02:01+DQB1*03:01	0.000189
A*03:02+A*66:01^C*04:01+C*12:03^B*18:01+B*35:01^DRB1*10:01+DRB1*16:01^DQB1*05:02+DQB1*05:02	0.000189
A*24:02+A*29:02^C*04:01+C*06:02^B*35:02+B*45:01^DRB1*04:05+DRB1*11:04^DQB1*03:01+DQB1*05:02	0.000189
A*03:02+A*33:01^C*06:02+C*08:02^B*14:02+B*50:01^DRB1*01:02+DRB1*04:06^DQB1*04:02+DQB1*05:01	0.000188
A*03:01+A*26:01^C*07:02+C*14:03^B*07:02+B*44:03^DRB1*04:05+DRB1*15:01^DQB1*05:01+DQB1*06:02	0.000188
A*02:01+A*02:01^C*04:01+C*06:02^B*35:02+B*37:01^DRB1*10:01+DRB1*11:04^DQB1*03:02+DQB1*03:03	0.000187
A*24:02+A*29:02^C*04:01+C*06:02^B*35:02+B*45:01^DRB1*04:05+DRB1*11:04^DQB1*03:01+DQB1*03:02	0.000187
A*01:01+A*26:01^C*01:02+C*12:03^B*15:08+B*18:01^DRB1*04:05+DRB1*11:04^DQB1*02:01+DQB1*06:04	0.000187
A*02:01+A*24:02^C*07:02+C*16:04^B*07:02+B*44:02^DRB1*11:04+DRB1*15:02^DQB1*03:01+DQB1*05:02	0.000186
A*02:02+A*24:02^C*15:02+C*17:01^B*41:01+B*51:01^DRB1*04:07+DRB1*11:04^DQB1*03:01+DQB1*03:01	0.000186
A*02:01+A*02:01^C*04:01+C*06:02^B*35:02+B*37:01^DRB1*10:01+DRB1*11:04^DQB1*03:03+DQB1*06:01	0.000185
A*24:02+A*26:01^C*04:01+C*07:01^B*35:02+B*49:01^DRB1*07:01+DRB1*08:04^DQB1*02:01+DQB1*03:02	0.000185
A*11:01+A*31:01^C*07:02+C*15:02^B*08:01+B*35:08^DRB1*03:01+DRB1*16:02^DQB1*02:01+DQB1*06:03	0.000185
A*01:01+A*29:02^C*06:02+C*12:02^B*45:01+B*52:01^DRB1*13:03+DRB1*15:02^DQB1*03:04+DQB1*06:01	0.000184
A*01:01+A*02:05^C*02:02+C*08:02^B*14:02+B*27:05^DRB1*01:02+DRB1*15:02^DQB1*05:01+DQB1*05:02	0.000184
A*24:02+A*30:04^C*04:01+C*06:02^B*35:02+B*57:03^DRB1*01:02+DRB1*11:04^DQB1*03:01+DQB1*05:01	0.000184
A*26:01+A*26:01^C*07:02+C*16:02^B*08:01+B*51:01^DRB1*03:01+DRB1*14:01^DQB1*02:01+DQB1*05:03	0.000184
A*03:01+A*03:01^C*04:01+C*08:02^B*14:02+B*35:02^DRB1*01:02+DRB1*03:01^DQB1*02:01+DQB1*05:03	0.000183
A*03:01+A*11:01^C*01:02+C*04:01^B*35:01+B*55:01^DRB1*01:01+DRB1*04:02^DQB1*03:02+DQB1*05:01	0.000183
A*01:01+A*02:01^C*07:01+C*12:02^B*15:17+B*52:01^DRB1*04:02+DRB1*15:02^DQB1*03:02+DQB1*06:01	0.000183
A*01:01+A*26:01^C*07:02+C*12:02^B*08:01+B*52:01^DRB1*03:01+DRB1*15:21^DQB1*02:01+DQB1*06:01	0.000183
A*11:01+A*29:02^C*08:02+C*17:01^B*14:02+B*41:01^DRB1*01:02+DRB1*04:05^DQB1*05:02+DQB1*05:02	0.000183
A*02:01+A*02:01^C*07:01+C*07:04^B*15:18+B*49:01^DRB1*13:02+DRB1*13:03^DQB1*02:01+DQB1*05:03	0.000182
A*03:01+A*68:02^C*04:01+C*08:02^B*14:02+B*35:03^DRB1*12:01+DRB1*13:03^DQB1*03:01+DQB1*03:01	0.000182
A*29:02+A*68:02^C*02:02+C*06:02^B*27:03+B*45:01^DRB1*12:01+DRB1*12:01^DQB1*02:01+DQB1*03:01	0.000182
A*30:01+A*31:01^C*03:04+C*06:02^B*13:02+B*40:01^DRB1*04:04+DRB1*11:04^DQB1*03:01+DQB1*06:01	0.000182
A*03:01+A*66:01^C*01:02+C*17:01^B*41:02+B*55:01^DRB1*13:03+DRB1*14:01^DQB1*03:04+DQB1*05:03	0.000181
A*29:02+A*66:01^C*06:02+C*17:01^B*41:02+B*50:01^DRB1*07:01+DRB1*13:03^DQB1*02:01+DQB1*03:04	0.000181
A*02:05+A*24:02^C*05:01+C*12:02^B*44:02+B*52:01^DRB1*13:03+DRB1*15:02^DQB1*02:01+DQB1*06:01	0.00018
A*01:01+A*23:01^C*07:01+C*08:02^B*14:01+B*15:17^DRB1*11:04+DRB1*13:03^DQB1*03:01+DQB1*03:05	0.00018
A*03:01+A*30:02^C*04:01+C*05:01^B*18:02+B*35:01^DRB1*01:01+DRB1*03:01^DQB1*02:01+DQB1*05:03	0.00018
A*24:02+A*36:01^C*04:01+C*04:01^B*35:01+B*35:02^DRB1*11:04+DRB1*15:02^DQB1*03:01+DQB1*05:01	0.00018
A*33:01+A*33:01^C*02:02+C*02:02^B*44:03+B*44:03^DRB1*01:02+DRB1*04:05^DQB1*05:01+DQB1*06:03	0.000179
A*02:01+A*02:01^C*07:01+C*14:02^B*49:01+B*51:01^DRB1*13:02+DRB1*15:01^DQB1*05:03+DQB1*06:02	0.000179
A*26:01+A*68:01^C*04:01+C*12:03^B*35:03+B*38:01^DRB1*04:05+DRB1*13:01^DQB1*03:02+DQB1*06:03	0.000179
A*03:02+A*68:01^C*04:01+C*07:02^B*08:01+B*35:03^DRB1*03:01+DRB1*04:05^DQB1*02:01+DQB1*03:02	0.000179
A*01:01+A*11:01^C*04:01+C*06:02^B*35:03+B*57:01^DRB1*04:04+DRB1*11:04^DQB1*03:01+DQB1*03:02	0.000179
A*01:01+A*33:03^C*07:01+C*12:03^B*08:01+B*38:01^DRB1*03:01+DRB1*13:03^DQB1*02:01+DQB1*03:05	0.000179
A*03:02+A*11:01^C*04:01+C*14:02^B*35:03+B*51:01^DRB1*04:01+DRB1*11:01^DQB1*03:01+DQB1*06:04	0.000178
A*24:02+A*30:01^C*07:02+C*07:02^B*07:02+B*08:01^DRB1*03:01+DRB1*13:03^DQB1*02:01+DQB1*03:01	0.000177
A*02:01+A*31:01^C*07:01+C*12:03^B*15:17+B*18:01^DRB1*11:04+DRB1*13:03^DQB1*03:01+DQB1*03:04	0.000177
A*01:01+A*32:01^C*03:02+C*15:02^B*40:06+B*58:01^DRB1*13:02+DRB1*14:04^DQB1*06:09+DQB1*06:45	0.000177
A*24:02+A*26:01^C*01:02+C*12:03^B*15:01+B*38:01^DRB1*09:01+DRB1*14:01^DQB1*03:02+DQB1*05:03	0.000177
A*02:01+A*32:01^C*04:01+C*05:01^B*35:02+B*44:02^DRB1*01:01+DRB1*04:01^DQB1*03:01+DQB1*03:01	0.000177
A*02:01+A*03:01^C*07:02+C*07:02^B*07:02+B*07:02^DRB1*15:01+DRB1*15:06^DQB1*05:02+DQB1*06:02	0.000176
A*02:01+A*24:02^C*01:02+C*16:02^B*51:08+B*55:01^DRB1*12:01+DRB1*13:01^DQB1*05:01+DQB1*06:03	0.000176
A*03:01+A*23:01^C*04:01+C*07:01^B*35:01+B*49:01^DRB1*08:04+DRB1*11:02^DQB1*03:01+DQB1*05:03	0.000176
A*24:02+A*68:01^C*14:02+C*17:01^B*41:01+B*51:01^DRB1*04:05+DRB1*12:01^DQB1*02:01+DQB1*05:01	0.000176
A*24:02+A*29:01^C*07:02+C*15:05^B*07:05+B*08:01^DRB1*03:01+DRB1*16:02^DQB1*02:01+DQB1*05:02	0.000174
A*11:01+A*31:01^C*07:02+C*15:02^B*08:01+B*35:08^DRB1*03:01+DRB1*16:02^DQB1*02:01+DQB1*02:01	0.000173
A*66:01+A*69:01^C*07:04+C*12:03^B*38:01+B*44:02^DRB1*07:01+DRB1*11:04^DQB1*02:01+DQB1*03:01	0.000173
A*11:01+A*11:01^C*04:01+C*05:01^B*35:03+B*44:02^DRB1*07:01+DRB1*13:01^DQB1*02:01+DQB1*03:02	0.000173
A*66:01+A*69:01^C*04:01+C*12:03^B*38:01+B*44:03^DRB1*07:01+DRB1*10:01^DQB1*02:01+DQB1*06:03	0.000173
A*66:01+A*69:01^C*12:03+C*16:04^B*38:01+B*44:02^DRB1*04:03+DRB1*07:01^DQB1*02:01+DQB1*03:02	0.000173
A*01:01+A*03:02^C*06:02+C*15:02^B*51:01+B*57:01^DRB1*07:01+DRB1*11:01^DQB1*03:03+DQB1*05:02	0.000173
A*02:05+A*03:01^C*04:04+C*06:02^B*13:02+B*40:12^DRB1*07:01+DRB1*13:03^DQB1*02:01+DQB1*03:05	0.000172
A*24:02+A*68:01^C*14:02+C*17:01^B*41:01+B*51:01^DRB1*04:05+DRB1*12:01^DQB1*02:01+DQB1*03:01	0.000172
A*03:02+A*33:01^C*06:02+C*08:02^B*14:02+B*50:01^DRB1*01:02+DRB1*04:06^DQB1*05:01+DQB1*05:02	0.000172
A*02:01+A*31:01^C*07:01+C*12:03^B*15:17+B*18:01^DRB1*11:04+DRB1*13:03^DQB1*03:01+DQB1*03:05	0.000172
A*01:01+A*26:01^C*12:03+C*17:01^B*38:01+B*41:01^DRB1*01:01+DRB1*13:01^DQB1*05:02+DQB1*06:03	0.000171
A*01:01+A*02:01^C*05:01+C*18:01^B*44:02+B*81:01^DRB1*11:01+DRB1*12:01^DQB1*03:01+DQB1*03:01	0.000171
A*01:01+A*30:04^C*07:01+C*12:03^B*18:01+B*57:02^DRB1*11:04+DRB1*13:03^DQB1*03:01+DQB1*03:05	0.000171
A*30:01+A*68:01^C*04:01+C*06:02^B*13:02+B*35:01^DRB1*11:04+DRB1*12:01^DQB1*03:01+DQB1*05:01	0.000171
A*02:05+A*69:01^C*06:02+C*17:01^B*41:02+B*50:01^DRB1*07:01+DRB1*13:03^DQB1*02:01+DQB1*06:04	0.000171
A*03:01+A*30:01^C*06:02+C*17:01^B*41:02+B*50:01^DRB1*11:04+DRB1*13:02^DQB1*03:01+DQB1*06:03	0.00017
A*02:01+A*33:01^C*08:02+C*08:02^B*14:01+B*14:02^DRB1*13:01+DRB1*13:03^DQB1*06:03+DQB1*06:04	0.00017
A*11:01+A*24:03^C*06:02+C*15:02^B*40:06+B*50:01^DRB1*04:02+DRB1*07:01^DQB1*02:01+DQB1*03:02	0.00017
A*30:02+A*68:01^C*06:02+C*07:01^B*08:01+B*13:02^DRB1*03:01+DRB1*12:02^DQB1*02:01+DQB1*03:01	0.00017
A*02:01+A*32:01^C*04:01+C*05:01^B*35:02+B*44:02^DRB1*01:01+DRB1*04:01^DQB1*03:01+DQB1*03:03	0.000169
A*02:01+A*29:02^C*07:02+C*16:01^B*07:02+B*44:03^DRB1*07:01+DRB1*15:06^DQB1*02:01+DQB1*05:02	0.000169
A*01:03+A*02:01^C*07:02+C*12:03^B*07:02+B*39:10^DRB1*01:02+DRB1*03:01^DQB1*02:01+DQB1*05:02	0.000169
A*01:01+A*24:02^C*06:02+C*06:02^B*50:01+B*57:01^DRB1*07:01+DRB1*13:03^DQB1*03:03+DQB1*06:04	0.000169
A*02:01+A*02:01^C*06:06+C*14:02^B*51:01+B*53:01^DRB1*04:03+DRB1*13:02^DQB1*03:02+DQB1*06:04	0.000168
A*01:01+A*36:01^C*04:01+C*05:01^B*44:02+B*53:01^DRB1*04:02+DRB1*09:01^DQB1*03:01+DQB1*03:02	0.000168
A*01:01+A*29:02^C*06:02+C*12:02^B*45:01+B*52:01^DRB1*13:03+DRB1*15:02^DQB1*03:05+DQB1*06:01	0.000168
A*02:02+A*11:01^C*01:02+C*06:02^B*55:01+B*58:02^DRB1*11:02+DRB1*11:04^DQB1*03:01+DQB1*06:03	0.000168
A*02:01+A*03:02^C*06:02+C*15:02^B*18:01+B*50:01^DRB1*07:01+DRB1*11:01^DQB1*02:01+DQB1*06:01	0.000168
A*01:01+A*02:05^C*06:02+C*12:03^B*15:03+B*57:01^DRB1*04:05+DRB1*10:01^DQB1*03:02+DQB1*03:04	0.000168
A*01:01+A*24:02^C*08:02+C*12:02^B*14:01+B*52:01^DRB1*04:08+DRB1*15:02^DQB1*03:04+DQB1*06:01	0.000167
A*02:02+A*33:01^C*08:02+C*17:01^B*14:02+B*41:01^DRB1*03:01+DRB1*15:02^DQB1*02:01+DQB1*04:02	0.000167
A*03:01+A*30:01^C*06:02+C*17:01^B*41:02+B*50:01^DRB1*11:04+DRB1*13:02^DQB1*03:01+DQB1*05:01	0.000167
A*01:01+A*02:01^C*07:01+C*12:02^B*15:17+B*52:01^DRB1*04:02+DRB1*15:02^DQB1*05:02+DQB1*06:01	0.000167
A*02:07+A*23:01^C*01:02+C*04:01^B*44:03+B*46:01^DRB1*01:01+DRB1*08:03^DQB1*02:01+DQB1*03:03	0.000167
A*23:01+A*24:02^C*04:01+C*17:01^B*35:08+B*41:01^DRB1*07:01+DRB1*15:02^DQB1*02:01+DQB1*02:01	0.000167
A*30:02+A*66:01^C*05:01+C*12:13^B*15:03+B*27:02^DRB1*07:01+DRB1*13:02^DQB1*02:01+DQB1*06:04	0.000166
A*01:01+A*26:01^C*12:03+C*17:01^B*38:01+B*41:01^DRB1*01:01+DRB1*13:01^DQB1*03:02+DQB1*06:03	0.000166
A*01:01+A*03:01^C*02:02+C*06:02^B*13:02+B*35:01^DRB1*07:01+DRB1*15:03^DQB1*02:01+DQB1*03:03	0.000166
A*26:01+A*32:01^C*04:01+C*07:02^B*08:01+B*35:08^DRB1*07:01+DRB1*16:02^DQB1*03:03+DQB1*06:02	0.000166
A*24:02+A*36:01^C*04:01+C*04:01^B*35:01+B*35:02^DRB1*11:04+DRB1*15:02^DQB1*03:01+DQB1*06:01	0.000165
A*03:02+A*33:01^C*04:01+C*08:02^B*14:02+B*35:01^DRB1*01:02+DRB1*11:01^DQB1*05:01+DQB1*06:02	0.000165
A*01:01+A*11:01^C*01:02+C*04:01^B*35:08+B*55:01^DRB1*11:01+DRB1*13:03^DQB1*03:01+DQB1*03:05	0.000165
A*03:01+A*03:01^C*04:01+C*07:02^B*07:02+B*35:03^DRB1*09:01+DRB1*15:01^DQB1*03:02+DQB1*06:02	0.000165
A*02:01+A*30:04^C*07:02+C*12:03^B*07:02+B*18:01^DRB1*15:03+DRB1*15:06^DQB1*03:01+DQB1*05:02	0.000165
A*29:02+A*68:02^C*02:02+C*06:02^B*27:03+B*45:01^DRB1*12:01+DRB1*12:01^DQB1*03:01+DQB1*05:01	0.000164
A*30:02+A*33:01^C*04:01+C*08:02^B*14:02+B*53:01^DRB1*01:02+DRB1*04:05^DQB1*02:01+DQB1*05:01	0.000164
A*02:01+A*68:01^C*07:02+C*17:01^B*07:02+B*41:01^DRB1*04:03+DRB1*12:01^DQB1*02:01+DQB1*03:05	0.000164
A*30:01+A*32:01^C*06:02+C*16:02^B*13:02+B*51:01^DRB1*07:01+DRB1*11:01^DQB1*02:01+DQB1*06:02	0.000164
A*02:01+A*32:01^C*04:01+C*16:02^B*35:03+B*51:01^DRB1*11:01+DRB1*11:04^DQB1*03:01+DQB1*06:02	0.000164
A*30:01+A*68:01^C*06:02+C*07:04^B*13:02+B*51:01^DRB1*07:01+DRB1*14:01^DQB1*02:01+DQB1*03:01	0.000163
A*02:05+A*24:02^C*05:01+C*12:02^B*44:02+B*52:01^DRB1*13:03+DRB1*15:02^DQB1*06:01+DQB1*06:04	0.000163
A*02:01+A*02:03^C*07:02+C*12:02^B*38:02+B*52:01^DRB1*14:04+DRB1*15:01^DQB1*05:01+DQB1*06:45	0.000163
A*01:01+A*02:01^C*07:01+C*12:02^B*15:17+B*52:01^DRB1*04:02+DRB1*15:02^DQB1*02:01+DQB1*06:01	0.000163
A*01:01+A*02:01^C*06:02+C*14:02^B*27:02+B*51:01^DRB1*11:04+DRB1*14:06^DQB1*03:01+DQB1*05:01	0.000163
A*02:01+A*03:02^C*06:02+C*15:02^B*18:01+B*50:01^DRB1*07:01+DRB1*11:01^DQB1*02:01+DQB1*05:01	0.000162
A*23:01+A*24:02^C*04:01+C*17:01^B*35:08+B*41:01^DRB1*07:01+DRB1*15:02^DQB1*02:01+DQB1*05:01	0.000162
A*02:01+A*68:01^C*01:02+C*12:02^B*52:01+B*55:01^DRB1*01:01+DRB1*15:02^DQB1*03:01+DQB1*06:01	0.000162
A*24:02+A*32:01^C*02:02+C*04:01^B*27:05+B*35:01^DRB1*01:01+DRB1*15:02^DQB1*03:01+DQB1*06:01	0.000162
A*01:01+A*26:01^C*01:02+C*08:02^B*14:02+B*40:06^DRB1*01:02+DRB1*14:01^DQB1*05:01+DQB1*05:03	0.000162
A*11:01+A*24:03^C*06:02+C*15:02^B*40:06+B*50:01^DRB1*04:02+DRB1*07:01^DQB1*02:01+DQB1*06:04	0.000162
A*01:01+A*01:01^C*01:02+C*17:01^B*41:01+B*55:01^DRB1*10:01+DRB1*16:02^DQB1*02:01+DQB1*05:01	0.000161
A*03:01+A*24:02^C*07:01+C*07:02^B*07:02+B*08:01^DRB1*03:01+DRB1*11:01^DQB1*02:01+DQB1*05:02	0.000161
A*03:01+A*30:02^C*04:01+C*05:01^B*18:02+B*35:01^DRB1*01:01+DRB1*03:01^DQB1*02:01+DQB1*05:01	0.000161
A*03:01+A*03:02^C*07:02+C*12:05^B*08:01+B*18:01^DRB1*03:01+DRB1*11:01^DQB1*02:01+DQB1*05:02	0.000161
A*03:01+A*23:01^C*07:02+C*12:02^B*07:02+B*52:01^DRB1*13:03+DRB1*14:04^DQB1*05:03+DQB1*06:02	0.000161
A*03:01+A*24:03^C*07:02+C*12:03^B*07:02+B*38:01^DRB1*03:01+DRB1*13:03^DQB1*02:01+DQB1*06:02	0.000161
A*02:01+A*02:01^C*07:01+C*07:04^B*15:18+B*49:01^DRB1*13:02+DRB1*13:03^DQB1*05:03+DQB1*06:02	0.00016
A*29:02+A*68:02^C*02:02+C*06:02^B*27:03+B*45:01^DRB1*12:01+DRB1*12:01^DQB1*02:01+DQB1*05:01	0.00016
A*23:01+A*24:02^C*04:01+C*17:01^B*35:08+B*41:01^DRB1*07:01+DRB1*15:02^DQB1*02:01+DQB1*05:02	0.00016
A*24:02+A*26:01^C*01:02+C*12:03^B*15:01+B*38:01^DRB1*09:01+DRB1*14:01^DQB1*03:03+DQB1*05:03	0.00016
A*01:01+A*26:01^C*01:02+C*12:03^B*15:08+B*18:01^DRB1*04:05+DRB1*11:04^DQB1*06:03+DQB1*06:04	0.00016
A*01:01+A*29:02^C*04:01+C*16:01^B*44:03+B*44:03^DRB1*01:02+DRB1*07:01^DQB1*02:01+DQB1*02:01	0.00016
A*01:01+A*03:01^C*04:01+C*12:02^B*35:03+B*52:01^DRB1*11:01+DRB1*15:02^DQB1*05:01+DQB1*06:01	0.000159
A*11:01+A*24:02^C*08:02+C*12:02^B*14:02+B*52:01^DRB1*11:01+DRB1*15:02^DQB1*03:02+DQB1*06:01	0.000159
A*30:02+A*33:01^C*04:01+C*08:02^B*14:02+B*53:01^DRB1*01:02+DRB1*04:05^DQB1*05:01+DQB1*05:01	0.000159
A*03:01+A*23:01^C*07:02+C*12:02^B*07:02+B*52:01^DRB1*13:03+DRB1*14:04^DQB1*03:05+DQB1*05:03	0.000159
A*03:01+A*24:03^C*07:02+C*12:03^B*07:02+B*38:01^DRB1*03:01+DRB1*13:03^DQB1*02:01+DQB1*03:01	0.000159
A*01:01+A*26:01^C*07:02+C*12:02^B*08:01+B*52:01^DRB1*03:01+DRB1*15:04^DQB1*02:01+DQB1*06:01	0.000159
A*01:01+A*24:02^C*04:01+C*06:02^B*35:03+B*58:01^DRB1*04:04+DRB1*15:01^DQB1*03:02+DQB1*06:01	0.000159
A*02:02+A*33:01^C*08:02+C*17:01^B*14:02+B*41:01^DRB1*03:01+DRB1*15:02^DQB1*02:01+DQB1*03:01	0.000158
A*02:01+A*03:01^C*14:02+C*16:01^B*15:16+B*51:01^DRB1*04:05+DRB1*11:04^DQB1*03:01+DQB1*03:04	0.000158
A*01:01+A*33:03^C*07:01+C*12:03^B*08:01+B*38:01^DRB1*03:01+DRB1*13:03^DQB1*02:01+DQB1*02:01	0.000158
A*01:01+A*36:01^C*05:01+C*15:02^B*44:02+B*51:01^DRB1*11:04+DRB1*13:01^DQB1*06:02+DQB1*06:09	0.000158
A*02:01+A*30:04^C*07:02+C*12:03^B*07:02+B*18:01^DRB1*15:03+DRB1*15:06^DQB1*03:03+DQB1*05:02	0.000158
A*01:01+A*29:02^C*06:02+C*12:02^B*45:01+B*52:01^DRB1*13:03+DRB1*15:02^DQB1*06:01+DQB1*06:04	0.000158
A*02:01+A*02:05^C*03:03+C*06:02^B*15:01+B*50:01^DRB1*07:01+DRB1*13:01^DQB1*02:01+DQB1*06:03	0.000158
A*02:02+A*03:01^C*12:03+C*17:01^B*38:01+B*58:01^DRB1*13:01+DRB1*13:03^DQB1*03:04+DQB1*06:03	0.000157
A*02:11+A*31:01^C*06:02+C*12:02^B*50:01+B*52:01^DRB1*04:07+DRB1*15:02^DQB1*03:01+DQB1*05:01	0.000157
A*02:11+A*31:01^C*06:02+C*12:02^B*50:01+B*52:01^DRB1*04:07+DRB1*15:02^DQB1*03:01+DQB1*04:02	0.000157
A*01:01+A*29:02^C*01:02+C*06:02^B*45:01+B*55:01^DRB1*13:01+DRB1*15:01^DQB1*03:01+DQB1*04:02	0.000156
A*01:01+A*30:04^C*07:01+C*12:03^B*18:01+B*57:02^DRB1*11:04+DRB1*13:03^DQB1*02:01+DQB1*03:01	0.000156
A*01:03+A*02:01^C*07:02+C*12:03^B*07:02+B*39:10^DRB1*01:02+DRB1*03:01^DQB1*02:01+DQB1*03:01	0.000155
A*02:01+A*30:04^C*04:01+C*12:03^B*18:01+B*35:01^DRB1*04:02+DRB1*15:01^DQB1*03:01+DQB1*06:04	0.000155
A*01:01+A*23:01^C*07:01+C*08:02^B*14:01+B*15:17^DRB1*11:04+DRB1*13:03^DQB1*03:01+DQB1*06:04	0.000155
A*01:01+A*03:01^C*08:02+C*17:01^B*14:02+B*41:01^DRB1*10:01+DRB1*15:03^DQB1*05:01+DQB1*06:02	0.000155
A*02:01+A*24:02^C*12:03+C*14:02^B*35:08+B*51:01^DRB1*11:04+DRB1*14:01^DQB1*03:01+DQB1*06:03	0.000155
A*03:01+A*24:03^C*07:02+C*12:03^B*07:02+B*38:01^DRB1*03:01+DRB1*13:03^DQB1*02:01+DQB1*06:04	0.000154
A*66:01+A*66:01^C*06:02+C*06:02^B*58:02+B*58:02^DRB1*03:02+DRB1*03:02^DQB1*05:01+DQB1*05:01	0.000154
A*30:02+A*68:01^C*06:02+C*07:01^B*08:01+B*13:02^DRB1*03:01+DRB1*12:01^DQB1*02:01+DQB1*03:01	0.000154
A*30:01+A*32:01^C*06:02+C*16:02^B*13:02+B*51:01^DRB1*07:01+DRB1*11:01^DQB1*02:01+DQB1*04:02	0.000153
A*02:01+A*32:01^C*04:01+C*16:02^B*35:03+B*51:01^DRB1*11:01+DRB1*11:04^DQB1*03:01+DQB1*04:02	0.000153
A*01:01+A*26:01^C*12:03+C*17:01^B*38:01+B*41:01^DRB1*01:01+DRB1*13:01^DQB1*05:03+DQB1*06:03	0.000153
A*02:01+A*32:01^C*04:01+C*07:01^B*15:17+B*35:02^DRB1*11:01+DRB1*11:04^DQB1*03:01+DQB1*04:02	0.000153
A*02:01+A*24:03^C*07:01+C*12:03^B*15:17+B*18:01^DRB1*11:01+DRB1*11:01^DQB1*03:01+DQB1*04:02	0.000153
A*33:03+A*68:01^C*07:01+C*15:04^B*44:03+B*51:09^DRB1*07:01+DRB1*15:01^DQB1*03:03+DQB1*06:02	0.000153
A*30:01+A*68:01^C*04:01+C*06:02^B*13:02+B*35:01^DRB1*11:04+DRB1*12:02^DQB1*03:01+DQB1*03:01	0.000152
A*03:01+A*24:02^C*12:03+C*16:04^B*18:01+B*44:02^DRB1*11:04+DRB1*11:04^DQB1*03:01+DQB1*05:01	0.000152
A*11:01+A*33:01^C*04:01+C*08:02^B*14:02+B*35:01^DRB1*01:02+DRB1*15:02^DQB1*03:01+DQB1*05:01	0.000152
A*11:01+A*11:01^C*04:01+C*07:02^B*08:01+B*35:01^DRB1*03:01+DRB1*15:02^DQB1*02:01+DQB1*03:01	0.000152
A*03:01+A*68:02^C*08:02+C*12:03^B*14:02+B*35:03^DRB1*12:01+DRB1*13:03^DQB1*03:01+DQB1*03:01	0.000152
A*24:02+A*26:01^C*04:01+C*14:02^B*35:02+B*51:160^DRB1*11:04+DRB1*11:04^DQB1*03:01+DQB1*05:01	0.000152
A*24:02+A*26:01^C*04:01+C*16:02^B*35:02+B*51:01^DRB1*11:01+DRB1*11:04^DQB1*03:01+DQB1*06:03	0.000152
A*01:01+A*23:01^C*07:01+C*12:02^B*49:01+B*52:01^DRB1*04:03+DRB1*11:04^DQB1*03:01+DQB1*03:05	0.000151
A*24:03+A*30:01^C*14:02+C*16:02^B*51:01+B*51:08^DRB1*11:04+DRB1*13:02^DQB1*03:02+DQB1*06:04	0.000151
A*02:01+A*24:03^C*08:02+C*14:02^B*14:02+B*51:01^DRB1*01:02+DRB1*11:04^DQB1*03:02+DQB1*05:01	0.000151
A*24:03+A*26:01^C*12:02+C*14:02^B*51:01+B*52:01^DRB1*11:04+DRB1*15:02^DQB1*03:02+DQB1*06:01	0.000151
A*01:01+A*03:01^C*06:02+C*14:02^B*13:02+B*51:01^DRB1*11:01+DRB1*14:06^DQB1*05:01+DQB1*06:02	0.000151
A*24:02+A*24:02^C*02:02+C*04:01^B*35:02+B*40:06^DRB1*01:01+DRB1*11:04^DQB1*03:01+DQB1*03:02	0.00015
A*02:05+A*68:01^C*07:01+C*12:03^B*38:01+B*49:01^DRB1*04:05+DRB1*11:01^DQB1*03:02+DQB1*06:02	0.00015
A*02:01+A*03:01^C*07:01+C*17:01^B*41:01+B*58:01^DRB1*04:03+DRB1*04:04^DQB1*03:05+DQB1*06:02	0.00015
A*03:01+A*03:02^C*04:01+C*07:02^B*07:02+B*44:03^DRB1*03:01+DRB1*14:01^DQB1*02:01+DQB1*06:03	0.00015
A*01:01+A*02:01^C*07:01+C*12:02^B*15:17+B*52:01^DRB1*04:02+DRB1*15:02^DQB1*06:01+DQB1*06:04	0.00015
A*02:01+A*11:01^C*06:02+C*16:02^B*13:02+B*51:01^DRB1*07:01+DRB1*11:04^DQB1*03:01+DQB1*03:01	0.00015
A*01:01+A*24:02^C*06:02+C*07:02^B*08:01+B*57:01^DRB1*01:01+DRB1*11:01^DQB1*03:01+DQB1*03:01	0.00015
A*01:01+A*24:02^C*02:02+C*16:02^B*27:05+B*50:02^DRB1*03:01+DRB1*15:02^DQB1*02:01+DQB1*06:01	0.00015
A*01:01+A*02:05^C*06:02+C*12:03^B*15:03+B*57:01^DRB1*04:05+DRB1*10:01^DQB1*03:04+DQB1*05:01	0.00015
A*02:05+A*69:01^C*06:02+C*17:01^B*41:02+B*50:01^DRB1*07:01+DRB1*13:03^DQB1*02:01+DQB1*02:01	0.00015
A*24:02+A*26:01^C*07:02+C*12:03^B*08:01+B*35:03^DRB1*04:05+DRB1*14:01^DQB1*03:02+DQB1*05:03	0.000149
A*24:02+A*24:02^C*01:02+C*07:02^B*08:01+B*55:01^DRB1*01:01+DRB1*03:01^DQB1*02:01+DQB1*03:02	0.000149
A*23:01+A*31:01^C*07:01+C*15:02^B*49:01+B*51:01^DRB1*11:04+DRB1*12:02^DQB1*03:01+DQB1*03:01	0.000149
A*24:02+A*24:02^C*02:02+C*04:01^B*35:02+B*40:06^DRB1*01:01+DRB1*11:04^DQB1*03:01+DQB1*05:02	0.000149
A*02:01+A*11:01^C*02:02+C*04:01^B*27:03+B*35:01^DRB1*04:02+DRB1*13:03^DQB1*03:01+DQB1*03:02	0.000149
A*02:01+A*02:01^C*04:01+C*07:02^B*07:02+B*44:03^DRB1*01:02+DRB1*07:01^DQB1*02:01+DQB1*05:03	0.000148
A*02:01+A*68:01^C*15:02+C*15:06^B*51:01+B*51:01^DRB1*04:03+DRB1*04:03^DQB1*03:02+DQB1*05:01	0.000148
A*01:01+A*68:01^C*07:01+C*12:02^B*52:01+B*58:01^DRB1*08:04+DRB1*15:02^DQB1*05:01+DQB1*06:01	0.000148
A*02:01+A*03:01^C*07:01+C*15:02^B*47:03+B*51:01^DRB1*04:02+DRB1*11:02^DQB1*03:02+DQB1*05:01	0.000147
A*01:01+A*24:02^C*08:02+C*12:02^B*14:01+B*52:01^DRB1*04:04+DRB1*15:02^DQB1*05:01+DQB1*06:01	0.000147
A*03:02+A*11:01^C*04:01+C*14:02^B*35:03+B*51:01^DRB1*04:01+DRB1*11:01^DQB1*03:01+DQB1*03:02	0.000147
A*23:01+A*26:01^C*04:01+C*07:01^B*44:03+B*44:03^DRB1*07:01+DRB1*07:01^DQB1*02:01+DQB1*06:03	0.000147
A*02:01+A*03:02^C*06:02+C*15:02^B*18:01+B*50:01^DRB1*07:01+DRB1*11:01^DQB1*02:01+DQB1*06:03	0.000146
A*24:02+A*36:01^C*04:01+C*07:02^B*08:01+B*53:01^DRB1*03:01+DRB1*11:01^DQB1*02:01+DQB1*06:03	0.000146
A*01:01+A*11:01^C*01:02+C*04:01^B*35:08+B*55:01^DRB1*11:01+DRB1*13:03^DQB1*03:01+DQB1*03:01	0.000146
A*26:01+A*32:01^C*04:01+C*07:02^B*08:01+B*35:08^DRB1*07:01+DRB1*16:02^DQB1*03:03+DQB1*06:03	0.000146
A*02:05+A*24:02^C*05:01+C*12:02^B*44:02+B*52:01^DRB1*13:03+DRB1*15:02^DQB1*03:04+DQB1*06:01	0.000146
A*02:05+A*69:01^C*06:02+C*17:01^B*41:02+B*50:01^DRB1*07:01+DRB1*13:03^DQB1*02:01+DQB1*03:05	0.000146
A*24:02+A*30:01^C*01:02+C*06:02^B*13:02+B*54:01^DRB1*04:03+DRB1*04:05^DQB1*04:02+DQB1*05:02	0.000146
A*23:01+A*30:02^C*07:01+C*07:01^B*08:01+B*49:01^DRB1*03:01+DRB1*15:02^DQB1*02:01+DQB1*03:01	0.000146
A*03:01+A*23:01^C*07:02+C*12:02^B*07:02+B*52:01^DRB1*13:03+DRB1*14:04^DQB1*02:01+DQB1*05:03	0.000145
A*03:01+A*23:01^C*04:01+C*07:01^B*35:01+B*49:01^DRB1*08:04+DRB1*11:02^DQB1*05:03+DQB1*06:02	0.000145
A*01:01+A*33:01^C*07:01+C*08:02^B*08:01+B*14:02^DRB1*03:01+DRB1*04:04^DQB1*02:01+DQB1*03:02	0.000145
A*02:01+A*03:01^C*04:01+C*07:02^B*07:02+B*53:01^DRB1*01:02+DRB1*03:01^DQB1*02:01+DQB1*05:03	0.000145
A*02:01+A*02:01^C*03:04+C*12:03^B*15:01+B*52:01^DRB1*04:01+DRB1*15:02^DQB1*02:01+DQB1*03:02	0.000145
A*02:01+A*02:01^C*03:04+C*12:03^B*15:01+B*52:01^DRB1*04:01+DRB1*15:02^DQB1*03:02+DQB1*05:01	0.000145
A*68:01+A*68:02^C*04:01+C*04:01^B*35:01+B*53:01^DRB1*01:03+DRB1*15:03^DQB1*02:01+DQB1*05:01	0.000145
A*01:01+A*24:02^C*01:02+C*08:02^B*14:02+B*51:01^DRB1*07:01+DRB1*08:04^DQB1*02:01+DQB1*05:01	0.000145
A*01:01+A*02:01^C*05:01+C*18:01^B*44:02+B*81:01^DRB1*11:01+DRB1*12:01^DQB1*02:01+DQB1*03:01	0.000145
A*02:01+A*32:01^C*04:01+C*07:01^B*15:17+B*35:02^DRB1*11:01+DRB1*11:04^DQB1*03:01+DQB1*05:03	0.000144
A*02:01+A*24:03^C*07:01+C*12:03^B*15:17+B*18:01^DRB1*11:01+DRB1*11:01^DQB1*03:01+DQB1*05:03	0.000144
A*03:01+A*23:01^C*04:01+C*06:02^B*44:03+B*50:01^DRB1*10:01+DRB1*11:04^DQB1*03:01+DQB1*06:02	0.000144
A*23:01+A*30:02^C*07:01+C*07:01^B*08:01+B*49:01^DRB1*03:01+DRB1*15:02^DQB1*02:01+DQB1*06:01	0.000144
A*02:02+A*33:01^C*08:02+C*17:01^B*14:02+B*41:01^DRB1*03:01+DRB1*15:02^DQB1*02:01+DQB1*05:02	0.000144
A*03:01+A*24:03^C*07:02+C*12:03^B*07:02+B*38:01^DRB1*03:01+DRB1*13:03^DQB1*02:01+DQB1*03:04	0.000144
A*01:01+A*32:01^C*07:01+C*15:05^B*07:02+B*15:17^DRB1*13:02+DRB1*15:03^DQB1*05:03+DQB1*06:04	0.000144
A*01:01+A*24:02^C*04:01+C*06:02^B*35:03+B*58:01^DRB1*04:04+DRB1*15:01^DQB1*03:01+DQB1*06:01	0.000144
A*24:02+A*32:01^C*02:02+C*04:01^B*27:05+B*35:01^DRB1*01:01+DRB1*15:02^DQB1*05:02+DQB1*06:01	0.000144
A*02:01+A*03:01^C*04:01+C*07:02^B*07:02+B*53:01^DRB1*01:02+DRB1*03:01^DQB1*02:01+DQB1*03:02	0.000144
A*24:02+A*29:01^C*03:03+C*12:03^B*27:02+B*55:01^DRB1*11:01+DRB1*14:01^DQB1*05:03+DQB1*06:02	0.000143
A*23:01+A*23:01^C*04:01+C*07:01^B*38:01+B*49:01^DRB1*03:01+DRB1*11:04^DQB1*03:01+DQB1*06:04	0.000143
A*24:02+A*68:01^C*06:02+C*07:02^B*07:02+B*37:01^DRB1*01:01+DRB1*15:01^DQB1*03:02+DQB1*06:02	0.000143
A*11:01+A*24:03^C*06:02+C*15:02^B*40:06+B*50:01^DRB1*04:02+DRB1*07:01^DQB1*02:01+DQB1*05:01	0.000143
A*01:01+A*03:01^C*06:02+C*14:02^B*13:02+B*51:01^DRB1*11:01+DRB1*14:06^DQB1*03:01+DQB1*05:01	0.000143
A*02:07+A*23:01^C*01:02+C*04:01^B*44:03+B*46:01^DRB1*01:01+DRB1*08:03^DQB1*02:01+DQB1*03:01	0.000143
A*11:01+A*31:01^C*06:02+C*12:02^B*50:01+B*52:01^DRB1*07:01+DRB1*15:02^DQB1*02:01+DQB1*06:01	0.000142
A*02:01+A*02:03^C*07:02+C*12:02^B*38:02+B*52:01^DRB1*14:04+DRB1*15:01^DQB1*05:01+DQB1*05:04	0.000142
A*02:01+A*24:02^C*07:02+C*16:04^B*07:02+B*44:02^DRB1*11:04+DRB1*15:02^DQB1*03:01+DQB1*04:02	0.000142
A*01:01+A*24:02^C*08:02+C*12:02^B*14:01+B*52:01^DRB1*04:08+DRB1*15:02^DQB1*03:01+DQB1*06:01	0.000141
A*24:02+A*26:01^C*07:02+C*12:03^B*08:01+B*35:03^DRB1*04:05+DRB1*14:01^DQB1*05:02+DQB1*05:03	0.000141
A*24:02+A*30:01^C*01:02+C*06:02^B*13:02+B*54:01^DRB1*04:03+DRB1*04:05^DQB1*03:01+DQB1*05:02	0.000141
A*01:01+A*33:03^C*12:02+C*16:01^B*45:01+B*52:01^DRB1*11:01+DRB1*15:02^DQB1*05:03+DQB1*06:01	0.000141
A*02:01+A*02:01^C*04:01+C*07:02^B*07:02+B*44:03^DRB1*01:02+DRB1*07:01^DQB1*02:01+DQB1*02:01	0.000141
A*02:01+A*02:01^C*04:01+C*07:02^B*07:02+B*44:03^DRB1*01:02+DRB1*07:01^DQB1*02:01+DQB1*03:01	0.000141
A*01:01+A*32:01^C*07:01+C*15:05^B*07:02+B*15:17^DRB1*13:02+DRB1*15:03^DQB1*06:04+DQB1*06:09	0.000141
A*03:01+A*24:02^C*04:01+C*04:01^B*35:01+B*35:02^DRB1*01:01+DRB1*11:04^DQB1*02:01+DQB1*03:01	0.000141
A*01:01+A*11:01^C*04:01+C*15:05^B*07:02+B*35:01^DRB1*01:01+DRB1*07:01^DQB1*03:02+DQB1*05:01	0.00014
A*68:01+A*68:02^C*04:01+C*04:01^B*35:01+B*53:01^DRB1*01:03+DRB1*15:03^DQB1*05:01+DQB1*05:01	0.00014
A*02:01+A*02:08^C*04:01+C*17:01^B*35:01+B*41:02^DRB1*13:03+DRB1*14:01^DQB1*03:01+DQB1*05:03	0.00014
A*01:01+A*68:01^C*07:01+C*12:02^B*52:01+B*58:01^DRB1*08:04+DRB1*15:02^DQB1*06:01+DQB1*06:02	0.00014
A*01:01+A*33:01^C*08:02+C*15:02^B*14:02+B*51:01^DRB1*01:02+DRB1*15:01^DQB1*03:02+DQB1*05:01	0.00014
A*01:01+A*03:01^C*02:02+C*17:01^B*15:03+B*41:01^DRB1*10:01+DRB1*10:01^DQB1*04:02+DQB1*05:01	0.00014
A*26:01+A*33:03^C*04:01+C*08:02^B*14:02+B*35:08^DRB1*04:02+DRB1*12:01^DQB1*02:01+DQB1*05:01	0.00014
A*29:02+A*68:02^C*02:02+C*06:02^B*27:03+B*45:01^DRB1*12:01+DRB1*12:01^DQB1*02:01+DQB1*02:01	0.00014
A*24:02+A*30:04^C*07:01+C*07:04^B*15:09+B*49:01^DRB1*10:01+DRB1*13:01^DQB1*05:01+DQB1*06:09	0.00014
A*03:01+A*03:01^C*12:03+C*15:02^B*35:03+B*51:01^DRB1*04:03+DRB1*11:03^DQB1*03:01+DQB1*03:01	0.000139
A*02:05+A*68:01^C*07:01+C*12:03^B*38:01+B*49:01^DRB1*04:05+DRB1*11:01^DQB1*03:02+DQB1*06:01	0.000139
A*02:01+A*68:01^C*01:02+C*12:02^B*52:01+B*55:01^DRB1*01:01+DRB1*15:02^DQB1*02:01+DQB1*06:01	0.000139
A*01:01+A*26:01^C*01:02+C*12:03^B*15:08+B*18:01^DRB1*04:05+DRB1*11:04^DQB1*03:02+DQB1*06:04	0.000139
A*23:01+A*26:01^C*04:01+C*07:01^B*44:03+B*44:03^DRB1*07:01+DRB1*07:01^DQB1*02:01+DQB1*03:05	0.000139
A*11:01+A*29:01^C*12:02+C*15:05^B*07:05+B*52:01^DRB1*10:01+DRB1*15:02^DQB1*03:01+DQB1*05:01	0.000138
A*01:01+A*11:01^C*12:02+C*17:01^B*41:01+B*52:01^DRB1*10:01+DRB1*15:02^DQB1*03:01+DQB1*05:01	0.000138
A*01:01+A*11:01^C*12:02+C*17:01^B*41:01+B*52:01^DRB1*07:01+DRB1*15:02^DQB1*03:01+DQB1*03:03	0.000138
A*01:01+A*24:02^C*04:01+C*06:02^B*35:03+B*58:01^DRB1*04:04+DRB1*15:01^DQB1*05:01+DQB1*06:01	0.000138
A*02:01+A*03:01^C*05:01+C*06:02^B*18:01+B*44:02^DRB1*11:01+DRB1*11:01^DQB1*03:01+DQB1*03:02	0.000138
A*02:07+A*23:01^C*01:02+C*04:01^B*44:03+B*46:01^DRB1*01:01+DRB1*08:03^DQB1*02:01+DQB1*05:03	0.000138
A*02:01+A*31:01^C*07:01+C*12:03^B*15:17+B*18:01^DRB1*11:04+DRB1*13:03^DQB1*03:01+DQB1*06:04	0.000138
A*01:01+A*03:01^C*04:01+C*12:02^B*35:03+B*52:01^DRB1*11:01+DRB1*15:02^DQB1*03:02+DQB1*06:01	0.000138
A*01:01+A*24:02^C*08:02+C*12:02^B*14:01+B*52:01^DRB1*04:04+DRB1*15:02^DQB1*02:01+DQB1*06:01	0.000138
A*01:01+A*02:05^C*02:02+C*08:02^B*14:02+B*27:05^DRB1*01:02+DRB1*15:02^DQB1*05:01+DQB1*06:01	0.000137
A*01:01+A*02:05^C*02:02+C*08:02^B*14:02+B*27:05^DRB1*01:02+DRB1*15:02^DQB1*02:01+DQB1*05:01	0.000137
A*02:01+A*02:01^C*17:01+C*18:01^B*41:01+B*57:02^DRB1*03:01+DRB1*15:03^DQB1*02:01+DQB1*02:01	0.000137
A*01:01+A*01:01^C*07:01+C*17:01^B*41:01+B*49:01^DRB1*07:01+DRB1*11:02^DQB1*03:03+DQB1*06:03	0.000137
A*24:03+A*26:01^C*12:03+C*12:03^B*38:01+B*38:01^DRB1*13:01+DRB1*14:01^DQB1*05:03+DQB1*06:09	0.000137
A*03:02+A*33:01^C*06:02+C*08:02^B*14:02+B*50:01^DRB1*01:02+DRB1*04:06^DQB1*03:02+DQB1*05:01	0.000137
A*01:01+A*26:01^C*04:01+C*12:03^B*18:01+B*35:03^DRB1*11:04+DRB1*13:01^DQB1*02:01+DQB1*06:04	0.000136
A*02:01+A*31:01^C*05:01+C*12:03^B*18:01+B*38:01^DRB1*03:01+DRB1*04:02^DQB1*02:01+DQB1*05:02	0.000136
A*29:02+A*66:01^C*06:02+C*17:01^B*41:02+B*50:01^DRB1*07:01+DRB1*13:03^DQB1*02:01+DQB1*02:01	0.000136
A*03:01+A*66:01^C*01:02+C*17:01^B*41:02+B*55:01^DRB1*13:03+DRB1*14:01^DQB1*02:01+DQB1*05:03	0.000136
A*01:03+A*02:01^C*07:02+C*12:03^B*07:02+B*39:10^DRB1*01:02+DRB1*03:01^DQB1*02:01+DQB1*05:01	0.000136
A*03:01+A*30:01^C*04:01+C*06:06^B*35:01+B*57:01^DRB1*04:01+DRB1*11:04^DQB1*03:01+DQB1*06:04	0.000136
A*03:01+A*30:02^C*04:01+C*05:01^B*18:02+B*35:01^DRB1*01:01+DRB1*03:01^DQB1*02:01+DQB1*02:01	0.000136
A*01:01+A*02:01^C*07:01+C*12:02^B*51:01+B*52:01^DRB1*13:02+DRB1*15:02^DQB1*06:01+DQB1*06:04	0.000136
A*26:01+A*68:01^C*07:04+C*12:03^B*38:01+B*44:02^DRB1*01:01+DRB1*14:01^DQB1*03:01+DQB1*05:03	0.000136
A*02:01+A*02:05^C*04:01+C*12:03^B*18:01+B*35:01^DRB1*01:01+DRB1*11:04^DQB1*03:04+DQB1*05:01	0.000136
A*23:01+A*31:01^C*07:01+C*14:03^B*49:01+B*51:01^DRB1*11:04+DRB1*12:02^DQB1*03:01+DQB1*03:01	0.000136
A*02:05+A*29:01^C*06:02+C*07:02^B*08:01+B*50:01^DRB1*03:01+DRB1*07:01^DQB1*02:01+DQB1*06:04	0.000135
A*24:02+A*30:04^C*07:01+C*07:04^B*15:09+B*49:01^DRB1*10:01+DRB1*13:01^DQB1*03:03+DQB1*05:01	0.000135
A*24:02+A*33:03^C*04:01+C*06:02^B*13:02+B*53:01^DRB1*07:01+DRB1*13:02^DQB1*02:01+DQB1*02:01	0.000135
A*26:01+A*33:03^C*04:01+C*08:02^B*14:02+B*35:08^DRB1*04:02+DRB1*12:01^DQB1*02:01+DQB1*05:02	0.000135
A*01:01+A*32:01^C*07:01+C*07:01^B*08:01+B*58:01^DRB1*03:01+DRB1*07:01^DQB1*02:01+DQB1*03:05	0.000135
A*03:01+A*23:01^C*04:01+C*06:02^B*44:03+B*50:01^DRB1*10:01+DRB1*11:04^DQB1*03:01+DQB1*04:02	0.000135
A*03:02+A*32:01^C*12:02+C*17:01^B*41:01+B*52:01^DRB1*08:04+DRB1*15:02^DQB1*03:01+DQB1*06:01	0.000135
A*02:01+A*02:05^C*03:03+C*06:02^B*15:01+B*50:01^DRB1*07:01+DRB1*13:01^DQB1*02:01+DQB1*06:01	0.000135
A*01:01+A*03:01^C*06:02+C*08:02^B*14:01+B*50:01^DRB1*03:01+DRB1*07:01^DQB1*02:01+DQB1*02:01	0.000135
A*01:01+A*03:01^C*02:02+C*17:01^B*15:03+B*41:01^DRB1*10:01+DRB1*10:01^DQB1*05:01+DQB1*05:02	0.000135
A*01:01+A*33:01^C*07:01+C*08:02^B*08:01+B*14:02^DRB1*03:01+DRB1*04:04^DQB1*02:01+DQB1*04:02	0.000135
A*01:01+A*24:02^C*06:02+C*06:02^B*50:01+B*57:01^DRB1*07:01+DRB1*13:03^DQB1*03:03+DQB1*03:04	0.000134
A*26:01+A*32:01^C*04:01+C*07:02^B*08:01+B*35:08^DRB1*07:01+DRB1*16:02^DQB1*02:01+DQB1*03:03	0.000134
A*02:01+A*02:01^C*04:01+C*06:02^B*35:02+B*37:01^DRB1*10:01+DRB1*11:04^DQB1*02:01+DQB1*03:03	0.000134
A*30:01+A*68:01^C*06:02+C*07:04^B*13:02+B*51:01^DRB1*07:01+DRB1*14:01^DQB1*02:01+DQB1*05:03	0.000134
A*23:01+A*23:01^C*04:01+C*07:01^B*38:01+B*49:01^DRB1*03:01+DRB1*11:04^DQB1*03:01+DQB1*03:01	0.000134
A*11:01+A*24:03^C*06:02+C*12:02^B*52:01+B*57:01^DRB1*15:01+DRB1*15:02^DQB1*03:01+DQB1*06:02	0.000134
A*02:01+A*11:01^C*02:02+C*04:01^B*27:03+B*35:01^DRB1*04:02+DRB1*13:03^DQB1*03:02+DQB1*06:02	0.000134
A*03:02+A*32:01^C*12:02+C*17:01^B*41:01+B*52:01^DRB1*08:04+DRB1*15:02^DQB1*06:01+DQB1*06:02	0.000134
A*03:01+A*24:02^C*07:01+C*07:02^B*07:02+B*08:01^DRB1*03:01+DRB1*11:01^DQB1*02:01+DQB1*06:03	0.000133
A*30:02+A*68:01^C*06:02+C*07:01^B*08:01+B*13:02^DRB1*03:01+DRB1*12:01^DQB1*02:01+DQB1*02:01	0.000133
A*03:01+A*11:01^C*01:02+C*04:01^B*35:01+B*55:01^DRB1*01:01+DRB1*04:02^DQB1*05:01+DQB1*05:01	0.000133
A*01:01+A*03:01^C*06:02+C*08:02^B*14:01+B*50:01^DRB1*03:01+DRB1*07:01^DQB1*02:01+DQB1*05:03	0.000133
A*24:02+A*68:01^C*12:02+C*15:02^B*51:01+B*52:01^DRB1*03:01+DRB1*04:02^DQB1*03:02+DQB1*03:02	0.000132
A*02:01+A*68:01^C*01:02+C*12:02^B*52:01+B*55:01^DRB1*01:01+DRB1*15:02^DQB1*05:02+DQB1*06:01	0.000132
A*26:01+A*32:01^C*07:01+C*12:03^B*38:01+B*57:03^DRB1*03:01+DRB1*13:01^DQB1*03:02+DQB1*06:03	0.000132
A*11:01+A*23:01^C*06:02+C*06:02^B*50:01+B*50:01^DRB1*03:01+DRB1*03:01^DQB1*02:01+DQB1*06:01	0.000132
A*03:01+A*26:01^C*07:02+C*14:03^B*07:02+B*44:03^DRB1*04:05+DRB1*15:01^DQB1*03:04+DQB1*06:02	0.000132
A*02:01+A*24:02^C*03:04+C*12:03^B*35:08+B*40:01^DRB1*04:03+DRB1*15:01^DQB1*03:02+DQB1*06:01	0.000132
A*11:01+A*24:02^C*04:01+C*12:03^B*35:03+B*35:08^DRB1*11:04+DRB1*15:01^DQB1*03:01+DQB1*06:01	0.000132
A*03:01+A*24:02^C*04:01+C*04:01^B*35:01+B*35:02^DRB1*01:01+DRB1*11:04^DQB1*03:01+DQB1*05:03	0.000132
A*24:02+A*68:01^C*16:02+C*16:04^B*44:02+B*51:01^DRB1*11:01+DRB1*11:04^DQB1*03:01+DQB1*05:03	0.000131
A*01:01+A*11:01^C*01:02+C*04:01^B*35:08+B*55:01^DRB1*11:01+DRB1*13:03^DQB1*03:01+DQB1*06:02	0.000131
A*24:02+A*30:02^C*07:01+C*16:01^B*08:01+B*44:03^DRB1*03:01+DRB1*13:02^DQB1*02:01+DQB1*03:02	0.000131
A*02:01+A*02:05^C*06:02+C*12:03^B*18:01+B*50:01^DRB1*07:01+DRB1*11:04^DQB1*02:01+DQB1*06:03	0.000131
A*02:01+A*02:03^C*07:02+C*12:02^B*38:02+B*52:01^DRB1*14:04+DRB1*15:01^DQB1*05:01+DQB1*05:03	0.000131
A*02:01+A*68:01^C*06:02+C*15:02^B*13:02+B*51:01^DRB1*04:02+DRB1*07:01^DQB1*03:02+DQB1*06:03	0.000131
A*02:01+A*29:01^C*06:02+C*15:05^B*07:05+B*13:02^DRB1*07:01+DRB1*10:01^DQB1*05:01+DQB1*06:03	0.000131
A*02:01+A*02:01^C*04:01+C*06:02^B*13:02+B*44:03^DRB1*07:01+DRB1*07:01^DQB1*02:01+DQB1*06:03	0.000131
A*24:02+A*24:02^C*01:02+C*07:02^B*08:01+B*55:01^DRB1*01:01+DRB1*03:01^DQB1*02:01+DQB1*03:03	0.000131
A*02:01+A*33:01^C*08:02+C*15:02^B*14:02+B*51:01^DRB1*01:02+DRB1*11:01^DQB1*05:01+DQB1*05:01	0.000131
A*26:01+A*68:01^C*07:04+C*12:03^B*38:01+B*44:02^DRB1*01:01+DRB1*14:01^DQB1*05:02+DQB1*05:03	0.000131
A*01:01+A*03:01^C*02:02+C*06:02^B*13:02+B*35:01^DRB1*07:01+DRB1*15:03^DQB1*02:01+DQB1*06:09	0.000131
A*03:01+A*11:01^C*01:02+C*04:01^B*35:01+B*55:01^DRB1*01:01+DRB1*04:02^DQB1*02:01+DQB1*05:01	0.000131
A*11:01+A*26:01^C*04:01+C*12:03^B*35:03+B*38:01^DRB1*11:01+DRB1*11:04^DQB1*02:01+DQB1*03:01	0.000131
A*01:01+A*29:02^C*06:02+C*17:01^B*41:01+B*45:01^DRB1*04:03+DRB1*11:01^DQB1*03:01+DQB1*04:02	0.000131
A*02:01+A*11:01^C*02:02+C*04:01^B*27:03+B*35:01^DRB1*04:02+DRB1*13:03^DQB1*03:02+DQB1*06:04	0.000131
A*02:01+A*11:01^C*02:02+C*04:01^B*27:03+B*35:01^DRB1*04:02+DRB1*13:03^DQB1*02:01+DQB1*03:02	0.000131
A*01:01+A*11:01^C*04:01+C*06:02^B*35:03+B*57:01^DRB1*04:04+DRB1*11:04^DQB1*02:01+DQB1*03:01	0.00013
A*24:03+A*26:01^C*12:03+C*12:03^B*38:01+B*38:01^DRB1*13:01+DRB1*14:01^DQB1*02:01+DQB1*05:03	0.00013
A*02:01+A*11:01^C*06:02+C*08:06^B*48:01+B*57:01^DRB1*07:01+DRB1*14:04^DQB1*03:02+DQB1*05:04	0.00013
A*03:01+A*23:01^C*07:02+C*12:02^B*07:02+B*52:01^DRB1*13:03+DRB1*14:04^DQB1*03:01+DQB1*05:03	0.00013
A*03:01+A*30:02^C*04:01+C*05:01^B*18:02+B*35:01^DRB1*01:01+DRB1*03:01^DQB1*02:01+DQB1*03:01	0.00013
A*01:01+A*31:01^C*02:02+C*04:01^B*27:02+B*35:08^DRB1*07:01+DRB1*11:04^DQB1*03:02+DQB1*03:02	0.00013
A*02:01+A*23:01^C*04:01+C*06:02^B*35:03+B*50:01^DRB1*03:01+DRB1*11:04^DQB1*02:01+DQB1*03:01	0.000129
A*01:01+A*24:02^C*01:02+C*08:02^B*14:02+B*51:01^DRB1*07:01+DRB1*08:04^DQB1*02:01+DQB1*06:02	0.000129
A*26:01+A*32:01^C*07:01+C*12:03^B*38:01+B*57:03^DRB1*03:01+DRB1*13:01^DQB1*05:02+DQB1*06:03	0.000129
A*32:01+A*33:01^C*08:02+C*12:02^B*14:02+B*52:01^DRB1*11:01+DRB1*13:01^DQB1*03:01+DQB1*06:03	0.000129
A*01:01+A*11:01^C*01:02+C*12:02^B*52:01+B*55:01^DRB1*15:02+DRB1*16:02^DQB1*02:01+DQB1*06:01	0.000129
A*24:03+A*26:01^C*12:03+C*12:03^B*38:01+B*38:01^DRB1*13:01+DRB1*14:01^DQB1*05:03+DQB1*06:03	0.000129
A*03:01+A*24:02^C*07:01+C*07:02^B*07:02+B*08:01^DRB1*03:01+DRB1*11:01^DQB1*02:01+DQB1*03:01	0.000128
A*33:01+A*33:01^C*02:02+C*02:02^B*44:03+B*44:03^DRB1*01:02+DRB1*04:05^DQB1*03:02+DQB1*05:01	0.000128
A*11:01+A*33:03^C*04:01+C*07:01^B*35:08+B*41:01^DRB1*04:04+DRB1*13:05^DQB1*02:01+DQB1*03:01	0.000128
A*32:01+A*33:01^C*08:02+C*15:02^B*14:02+B*27:02^DRB1*01:02+DRB1*11:01^DQB1*04:02+DQB1*05:01	0.000128
A*02:01+A*02:01^C*04:01+C*06:02^B*13:02+B*44:03^DRB1*07:01+DRB1*07:01^DQB1*02:01+DQB1*05:02	0.000128
A*02:01+A*68:01^C*06:02+C*15:02^B*13:02+B*51:01^DRB1*04:02+DRB1*07:01^DQB1*03:02+DQB1*05:02	0.000128
A*02:01+A*29:01^C*06:02+C*15:05^B*07:05+B*13:02^DRB1*07:01+DRB1*10:01^DQB1*05:01+DQB1*05:02	0.000128
A*02:01+A*02:01^C*07:01+C*15:02^B*49:01+B*51:01^DRB1*13:02+DRB1*15:01^DQB1*05:01+DQB1*05:03	0.000128
A*02:01+A*02:01^C*02:02+C*07:01^B*49:01+B*51:01^DRB1*13:02+DRB1*15:01^DQB1*05:03+DQB1*06:02	0.000128
A*02:01+A*02:01^C*07:01+C*16:01^B*49:01+B*51:01^DRB1*13:02+DRB1*15:01^DQB1*05:03+DQB1*06:02	0.000128
A*01:01+A*32:01^C*07:01+C*15:05^B*07:02+B*15:17^DRB1*13:02+DRB1*15:03^DQB1*03:01+DQB1*06:04	0.000128
A*02:01+A*02:05^C*03:03+C*06:02^B*15:01+B*50:01^DRB1*07:01+DRB1*13:01^DQB1*02:01+DQB1*06:02	0.000128
A*02:01+A*29:01^C*12:02+C*15:05^B*07:05+B*52:01^DRB1*04:03+DRB1*15:02^DQB1*05:03+DQB1*06:01	0.000128
A*01:01+A*24:02^C*06:02+C*06:02^B*50:01+B*57:01^DRB1*07:01+DRB1*13:03^DQB1*03:03+DQB1*06:02	0.000128
A*23:01+A*30:02^C*07:01+C*07:01^B*08:01+B*49:01^DRB1*03:01+DRB1*15:02^DQB1*02:01+DQB1*04:02	0.000128
A*23:01+A*23:01^C*04:01+C*07:01^B*38:01+B*49:01^DRB1*03:01+DRB1*11:04^DQB1*03:01+DQB1*05:02	0.000128
A*01:01+A*23:01^C*07:01+C*17:01^B*41:01+B*49:01^DRB1*10:01+DRB1*11:01^DQB1*04:02+DQB1*05:01	0.000127
A*03:01+A*23:01^C*04:01+C*06:02^B*44:03+B*50:01^DRB1*10:01+DRB1*11:04^DQB1*03:01+DQB1*03:02	0.000127
A*02:01+A*11:01^C*06:02+C*08:03^B*48:01+B*57:01^DRB1*07:01+DRB1*14:04^DQB1*02:01+DQB1*03:02	0.000127
A*24:02+A*30:04^C*04:01+C*06:02^B*35:02+B*57:03^DRB1*01:02+DRB1*11:04^DQB1*03:01+DQB1*04:02	0.000127
A*01:01+A*33:01^C*08:02+C*15:02^B*14:02+B*51:01^DRB1*01:02+DRB1*15:01^DQB1*03:01+DQB1*05:01	0.000127
A*24:02+A*68:01^C*16:02+C*16:04^B*44:02+B*51:01^DRB1*11:01+DRB1*11:04^DQB1*03:01+DQB1*05:01	0.000127
A*03:01+A*03:02^C*06:02+C*17:01^B*41:01+B*50:01^DRB1*03:01+DRB1*07:01^DQB1*02:01+DQB1*05:02	0.000127
A*01:01+A*24:02^C*04:01+C*06:02^B*35:03+B*58:01^DRB1*04:04+DRB1*15:01^DQB1*06:01+DQB1*06:02	0.000127
A*11:01+A*31:01^C*04:01+C*05:01^B*35:01+B*44:02^DRB1*01:01+DRB1*11:04^DQB1*03:01+DQB1*05:01	0.000127
A*32:01+A*33:01^C*08:02+C*15:02^B*14:02+B*27:02^DRB1*01:02+DRB1*11:28^DQB1*03:01+DQB1*05:01	0.000127
A*02:01+A*29:02^C*01:02+C*03:04^B*40:01+B*55:01^DRB1*04:01+DRB1*13:01^DQB1*03:02+DQB1*06:03	0.000127
A*02:02+A*32:01^C*02:02+C*04:01^B*18:01+B*53:01^DRB1*10:01+DRB1*13:02^DQB1*03:01+DQB1*05:02	0.000127
A*24:02+A*24:02^C*04:01+C*16:02^B*41:01+B*51:01^DRB1*07:01+DRB1*16:02^DQB1*02:01+DQB1*02:01	0.000126
A*26:01+A*32:01^C*07:01+C*12:03^B*38:01+B*57:03^DRB1*03:01+DRB1*13:01^DQB1*05:01+DQB1*06:03	0.000126
A*01:01+A*11:01^C*03:04+C*06:02^B*18:01+B*40:01^DRB1*01:01+DRB1*11:04^DQB1*02:01+DQB1*06:09	0.000126
A*11:01+A*32:01^C*07:01+C*15:02^B*15:17+B*51:01^DRB1*07:01+DRB1*13:02^DQB1*06:03+DQB1*06:04	0.000126
A*23:01+A*30:02^C*07:01+C*07:01^B*08:01+B*49:01^DRB1*03:01+DRB1*15:02^DQB1*02:01+DQB1*05:01	0.000126
A*02:01+A*24:03^C*03:04+C*12:03^B*18:01+B*35:03^DRB1*03:01+DRB1*03:01^DQB1*02:01+DQB1*05:03	0.000126
A*01:01+A*29:02^C*06:02+C*17:01^B*41:01+B*45:01^DRB1*04:03+DRB1*11:01^DQB1*03:01+DQB1*06:03	0.000126
A*02:05+A*33:03^C*06:02+C*06:02^B*50:01+B*50:01^DRB1*07:01+DRB1*07:01^DQB1*02:01+DQB1*06:02	0.000126
A*11:01+A*33:03^C*06:02+C*07:02^B*07:02+B*50:01^DRB1*07:01+DRB1*15:01^DQB1*02:01+DQB1*03:01	0.000126
A*01:01+A*68:01^C*07:01+C*12:02^B*52:01+B*58:01^DRB1*08:04+DRB1*15:02^DQB1*03:01+DQB1*06:01	0.000126
A*32:01+A*68:01^C*04:01+C*12:03^B*35:01+B*38:01^DRB1*04:02+DRB1*11:04^DQB1*03:01+DQB1*05:02	0.000125
A*03:01+A*29:02^C*04:01+C*16:01^B*35:01+B*44:03^DRB1*04:04+DRB1*11:01^DQB1*03:01+DQB1*03:02	0.000125
A*29:02+A*32:01^C*04:01+C*16:01^B*35:01+B*44:03^DRB1*04:04+DRB1*14:01^DQB1*03:02+DQB1*05:03	0.000125
A*03:01+A*03:02^C*07:02+C*12:05^B*08:01+B*18:01^DRB1*03:01+DRB1*11:01^DQB1*02:01+DQB1*06:01	0.000125
A*03:01+A*03:02^C*07:02+C*12:05^B*08:01+B*18:01^DRB1*03:01+DRB1*11:01^DQB1*02:01+DQB1*06:02	0.000125
A*03:02+A*33:01^C*04:01+C*08:02^B*14:02+B*35:01^DRB1*01:02+DRB1*11:01^DQB1*04:02+DQB1*05:01	0.000125
A*11:01+A*32:01^C*07:01+C*15:02^B*15:17+B*51:01^DRB1*07:01+DRB1*13:02^DQB1*06:02+DQB1*06:04	0.000125
A*02:01+A*11:01^C*06:02+C*16:02^B*13:02+B*51:01^DRB1*07:01+DRB1*11:04^DQB1*03:01+DQB1*03:02	0.000125
A*01:01+A*02:01^C*02:02+C*14:02^B*27:02+B*51:01^DRB1*11:04+DRB1*14:06^DQB1*03:01+DQB1*05:01	0.000125
A*01:01+A*66:01^C*01:02+C*06:02^B*15:08+B*58:02^DRB1*03:02+DRB1*15:02^DQB1*04:02+DQB1*05:02	0.000125
A*02:01+A*29:02^C*06:02+C*16:01^B*45:01+B*45:01^DRB1*01:02+DRB1*09:01^DQB1*03:02+DQB1*04:02	0.000125
A*03:01+A*24:02^C*04:01+C*04:01^B*35:01+B*35:02^DRB1*01:01+DRB1*11:04^DQB1*03:01+DQB1*03:01	0.000125
A*02:01+A*33:01^C*08:02+C*08:02^B*14:01+B*14:02^DRB1*13:01+DRB1*13:03^DQB1*03:04+DQB1*06:03	0.000124
A*02:01+A*33:01^C*04:01+C*08:02^B*14:02+B*51:05^DRB1*01:02+DRB1*04:03^DQB1*03:05+DQB1*05:01	0.000124
A*02:01+A*33:01^C*04:01+C*08:02^B*14:02+B*51:05^DRB1*01:02+DRB1*04:03^DQB1*04:02+DQB1*05:01	0.000124
A*02:01+A*24:02^C*12:03+C*14:02^B*35:08+B*51:01^DRB1*11:04+DRB1*14:01^DQB1*03:01+DQB1*03:02	0.000124
A*33:01+A*33:01^C*02:02+C*02:02^B*44:03+B*44:03^DRB1*01:02+DRB1*04:05^DQB1*03:04+DQB1*05:01	0.000124
A*24:02+A*29:01^C*03:03+C*12:03^B*27:02+B*55:01^DRB1*11:01+DRB1*14:01^DQB1*05:02+DQB1*06:02	0.000124
A*01:01+A*02:01^C*06:02+C*16:02^B*51:01+B*57:01^DRB1*07:01+DRB1*11:04^DQB1*03:01+DQB1*03:03	0.000124
A*01:01+A*11:01^C*01:02+C*04:01^B*35:08+B*55:01^DRB1*11:01+DRB1*13:03^DQB1*03:01+DQB1*06:04	0.000124
A*01:01+A*11:01^C*01:02+C*04:01^B*35:08+B*55:01^DRB1*11:01+DRB1*13:03^DQB1*03:01+DQB1*03:04	0.000124
A*03:01+A*23:01^C*04:01+C*07:01^B*35:01+B*49:01^DRB1*08:04+DRB1*11:02^DQB1*05:03+DQB1*05:03	0.000124
A*11:01+A*26:01^C*04:01+C*12:03^B*35:03+B*38:01^DRB1*11:01+DRB1*11:04^DQB1*03:01+DQB1*06:04	0.000124
A*02:01+A*03:01^C*07:01+C*17:01^B*41:01+B*58:01^DRB1*04:03+DRB1*04:04^DQB1*02:01+DQB1*03:05	0.000124
A*02:01+A*03:01^C*07:01+C*17:01^B*41:01+B*58:01^DRB1*04:03+DRB1*04:04^DQB1*03:05+DQB1*06:01	0.000124
A*01:01+A*03:01^C*12:03+C*17:01^B*38:01+B*41:01^DRB1*04:02+DRB1*07:01^DQB1*03:02+DQB1*03:03	0.000124
A*02:01+A*26:01^C*08:02+C*14:02^B*14:01+B*51:01^DRB1*07:01+DRB1*11:04^DQB1*03:01+DQB1*03:03	0.000124
A*11:01+A*33:01^C*08:02+C*15:02^B*14:02+B*40:06^DRB1*01:02+DRB1*16:02^DQB1*02:01+DQB1*05:01	0.000123
A*01:01+A*26:01^C*03:02+C*17:01^B*41:01+B*58:01^DRB1*03:01+DRB1*07:01^DQB1*03:03+DQB1*06:01	0.000123
A*24:02+A*24:02^C*01:02+C*07:02^B*08:01+B*55:01^DRB1*01:01+DRB1*03:01^DQB1*02:01+DQB1*03:01	0.000123
A*02:05+A*24:02^C*05:01+C*12:02^B*44:02+B*52:01^DRB1*13:03+DRB1*15:02^DQB1*03:01+DQB1*06:01	0.000123
A*02:01+A*03:01^C*04:01+C*06:02^B*35:02+B*50:01^DRB1*03:01+DRB1*11:04^DQB1*02:01+DQB1*03:04	0.000123
A*02:01+A*29:02^C*04:01+C*16:02^B*35:02+B*51:01^DRB1*11:04+DRB1*11:04^DQB1*03:01+DQB1*03:04	0.000123
A*02:01+A*02:01^C*04:01+C*07:01^B*08:01+B*35:02^DRB1*03:01+DRB1*11:04^DQB1*02:01+DQB1*03:04	0.000123
A*02:01+A*02:01^C*04:01+C*07:01^B*18:01+B*35:02^DRB1*11:04+DRB1*11:04^DQB1*03:01+DQB1*03:04	0.000123
A*24:02+A*36:01^C*04:01+C*07:02^B*08:01+B*53:01^DRB1*03:01+DRB1*11:01^DQB1*02:01+DQB1*04:02	0.000123
A*01:01+A*29:02^C*03:03+C*04:01^B*35:02+B*55:01^DRB1*03:01+DRB1*13:01^DQB1*06:01+DQB1*06:03	0.000123
A*02:02+A*33:01^C*08:02+C*17:01^B*14:02+B*41:01^DRB1*03:01+DRB1*15:02^DQB1*02:01+DQB1*06:01	0.000123
A*03:01+A*32:01^C*07:01+C*12:03^B*38:01+B*39:24^DRB1*04:02+DRB1*13:02^DQB1*03:01+DQB1*03:02	0.000123
A*32:01+A*33:01^C*07:01+C*08:02^B*14:02+B*39:24^DRB1*01:02+DRB1*13:02^DQB1*03:01+DQB1*05:01	0.000123
A*03:01+A*68:01^C*07:02+C*16:01^B*07:02+B*53:01^DRB1*03:01+DRB1*15:01^DQB1*06:02+DQB1*06:03	0.000123
A*02:02+A*30:02^C*07:01+C*17:01^B*08:01+B*41:02^DRB1*03:01+DRB1*04:05^DQB1*02:01+DQB1*06:03	0.000123
A*30:01+A*68:01^C*04:01+C*06:02^B*13:02+B*35:01^DRB1*11:04+DRB1*12:01^DQB1*03:01+DQB1*03:01	0.000123
A*24:02+A*68:01^C*12:02+C*15:02^B*51:01+B*52:01^DRB1*03:01+DRB1*04:02^DQB1*03:02+DQB1*06:02	0.000123
A*32:01+A*33:01^C*08:02+C*15:02^B*14:02+B*27:02^DRB1*01:02+DRB1*11:01^DQB1*05:01+DQB1*05:01	0.000123
A*01:01+A*23:01^C*07:01+C*12:02^B*49:01+B*52:01^DRB1*04:03+DRB1*11:04^DQB1*03:01+DQB1*03:02	0.000123
A*26:01+A*68:01^C*07:04+C*12:03^B*38:01+B*44:02^DRB1*01:01+DRB1*14:01^DQB1*03:02+DQB1*05:03	0.000123
A*03:01+A*03:02^C*06:02+C*17:01^B*41:01+B*50:01^DRB1*03:01+DRB1*07:01^DQB1*02:01+DQB1*03:03	0.000123
A*03:01+A*30:01^C*04:01+C*06:06^B*35:01+B*57:01^DRB1*04:01+DRB1*11:04^DQB1*03:01+DQB1*03:01	0.000122
A*01:01+A*02:01^C*06:02+C*14:02^B*51:01+B*57:01^DRB1*07:01+DRB1*11:01^DQB1*03:01+DQB1*03:03	0.000122
A*11:01+A*24:03^C*06:02+C*15:02^B*40:06+B*50:01^DRB1*04:02+DRB1*07:01^DQB1*02:01+DQB1*02:01	0.000122
A*01:01+A*03:01^C*03:03+C*04:01^B*35:01+B*55:01^DRB1*04:03+DRB1*11:01^DQB1*03:01+DQB1*03:01	0.000122
A*30:02+A*33:01^C*04:01+C*08:02^B*14:02+B*53:01^DRB1*03:01+DRB1*10:01^DQB1*02:01+DQB1*03:04	0.000122
A*23:01+A*68:01^C*02:02+C*03:04^B*40:01+B*44:05^DRB1*04:03+DRB1*11:04^DQB1*03:01+DQB1*05:03	0.000122
A*01:01+A*36:01^C*05:01+C*15:02^B*44:02+B*51:01^DRB1*11:04+DRB1*13:01^DQB1*06:03+DQB1*06:09	0.000122
A*24:02+A*36:01^C*04:01+C*07:02^B*08:01+B*53:01^DRB1*03:01+DRB1*11:01^DQB1*02:01+DQB1*06:01	0.000122
A*32:01+A*68:01^C*02:02+C*15:04^B*18:01+B*51:09^DRB1*12:01+DRB1*15:01^DQB1*03:03+DQB1*05:01	0.000122
A*02:01+A*68:01^C*15:02+C*15:06^B*51:01+B*51:01^DRB1*04:03+DRB1*04:03^DQB1*03:02+DQB1*03:05	0.000122
A*01:01+A*03:01^C*07:01+C*07:01^B*08:01+B*18:01^DRB1*03:01+DRB1*11:01^DQB1*02:01+DQB1*05:02	0.000122
A*03:01+A*32:01^C*07:01+C*12:03^B*38:01+B*39:24^DRB1*04:02+DRB1*13:02^DQB1*03:02+DQB1*06:03	0.000121
A*32:01+A*33:01^C*07:01+C*08:02^B*14:02+B*39:24^DRB1*01:02+DRB1*13:02^DQB1*05:01+DQB1*06:03	0.000121
A*02:01+A*03:01^C*04:01+C*07:02^B*07:02+B*35:02^DRB1*11:04+DRB1*15:01^DQB1*03:03+DQB1*06:02	0.000121
A*03:02+A*32:01^C*12:02+C*17:01^B*41:01+B*52:01^DRB1*08:04+DRB1*15:02^DQB1*03:02+DQB1*06:01	0.000121
A*03:01+A*03:02^C*03:04+C*07:01^B*15:17+B*40:01^DRB1*04:03+DRB1*11:01^DQB1*03:01+DQB1*03:05	0.000121
A*29:01+A*68:01^C*15:05+C*17:01^B*07:05+B*41:01^DRB1*10:01+DRB1*15:01^DQB1*03:02+DQB1*05:01	0.000121
A*24:02+A*36:01^C*04:01+C*04:01^B*35:01+B*35:02^DRB1*11:04+DRB1*15:02^DQB1*03:01+DQB1*04:02	0.000121
A*24:02+A*68:01^C*12:02+C*15:02^B*51:01+B*52:01^DRB1*03:01+DRB1*04:02^DQB1*03:02+DQB1*06:09	0.000121
A*01:01+A*68:02^C*07:01+C*16:04^B*44:02+B*49:01^DRB1*03:01+DRB1*04:03^DQB1*02:01+DQB1*06:02	0.000121
A*01:01+A*68:02^C*07:01+C*16:04^B*44:02+B*49:01^DRB1*03:01+DRB1*04:03^DQB1*02:01+DQB1*06:03	0.000121
A*11:01+A*33:03^C*04:01+C*07:01^B*35:08+B*41:01^DRB1*04:04+DRB1*13:05^DQB1*03:01+DQB1*06:01	0.000121
A*02:01+A*33:01^C*08:02+C*15:02^B*14:02+B*51:01^DRB1*01:02+DRB1*11:01^DQB1*05:01+DQB1*05:03	0.000121
A*24:02+A*30:01^C*01:02+C*06:02^B*13:02+B*54:01^DRB1*04:03+DRB1*04:05^DQB1*05:02+DQB1*06:02	0.000121
A*68:01+A*68:02^C*04:01+C*04:01^B*35:01+B*53:01^DRB1*01:03+DRB1*15:03^DQB1*05:01+DQB1*05:03	0.000121
A*02:01+A*02:05^C*06:02+C*12:03^B*39:10+B*50:01^DRB1*07:01+DRB1*13:02^DQB1*02:01+DQB1*06:02	0.000121
A*01:01+A*03:01^C*04:01+C*12:02^B*35:03+B*52:01^DRB1*11:01+DRB1*15:02^DQB1*03:01+DQB1*06:01	0.000121
A*02:01+A*02:05^C*03:03+C*06:02^B*15:01+B*50:01^DRB1*07:01+DRB1*13:01^DQB1*02:01+DQB1*06:09	0.000121
A*11:01+A*33:01^C*03:03+C*04:01^B*07:05+B*35:01^DRB1*01:01+DRB1*14:04^DQB1*05:01+DQB1*05:04	0.000121
A*02:01+A*03:01^C*14:02+C*16:01^B*15:16+B*51:01^DRB1*04:05+DRB1*11:04^DQB1*03:01+DQB1*05:02	0.000121
A*01:01+A*26:01^C*04:01+C*12:03^B*18:01+B*35:03^DRB1*11:04+DRB1*13:01^DQB1*03:02+DQB1*06:04	0.000121
A*24:02+A*26:01^C*07:01+C*16:02^B*08:01+B*51:08^DRB1*03:01+DRB1*13:02^DQB1*05:03+DQB1*06:04	0.000121
A*02:01+A*24:03^C*03:04+C*12:03^B*18:01+B*35:03^DRB1*03:01+DRB1*03:01^DQB1*02:01+DQB1*03:01	0.000121
A*01:01+A*11:01^C*04:01+C*15:05^B*07:02+B*35:01^DRB1*01:01+DRB1*07:01^DQB1*03:05+DQB1*05:01	0.00012
A*30:02+A*33:01^C*04:01+C*08:02^B*14:02+B*53:01^DRB1*01:02+DRB1*04:05^DQB1*03:02+DQB1*05:01	0.00012
A*24:03+A*33:01^C*08:02+C*12:03^B*14:02+B*38:01^DRB1*03:01+DRB1*13:01^DQB1*02:01+DQB1*06:09	0.00012
A*01:01+A*29:02^C*01:02+C*06:02^B*45:01+B*55:01^DRB1*13:01+DRB1*15:01^DQB1*04:02+DQB1*05:03	0.00012
A*01:01+A*11:01^C*15:02+C*17:01^B*41:01+B*51:01^DRB1*03:01+DRB1*10:01^DQB1*03:01+DQB1*05:01	0.00012
A*29:01+A*68:01^C*15:05+C*17:01^B*07:05+B*41:01^DRB1*10:01+DRB1*15:01^DQB1*02:01+DQB1*05:01	0.00012
A*02:01+A*33:01^C*08:02+C*15:02^B*14:02+B*51:01^DRB1*01:02+DRB1*11:01^DQB1*03:01+DQB1*05:01	0.00012
A*02:01+A*26:01^C*08:02+C*14:02^B*14:01+B*51:01^DRB1*07:01+DRB1*11:04^DQB1*03:01+DQB1*03:02	0.00012
A*02:01+A*03:02^C*07:02+C*16:04^B*07:02+B*44:02^DRB1*04:02+DRB1*11:04^DQB1*02:01+DQB1*03:02	0.00012
A*24:03+A*26:01^C*12:02+C*14:02^B*51:01+B*52:01^DRB1*11:04+DRB1*15:02^DQB1*02:01+DQB1*06:01	0.00012
A*02:01+A*24:03^C*08:02+C*14:02^B*14:02+B*51:01^DRB1*01:02+DRB1*11:04^DQB1*02:01+DQB1*05:01	0.00012
A*24:03+A*30:01^C*14:02+C*16:02^B*51:01+B*51:08^DRB1*11:04+DRB1*13:02^DQB1*02:01+DQB1*06:04	0.00012
A*32:01+A*68:01^C*06:02+C*12:02^B*13:02+B*35:03^DRB1*01:01+DRB1*07:01^DQB1*02:01+DQB1*05:01	0.000119
A*24:02+A*26:01^C*07:02+C*12:03^B*08:01+B*35:03^DRB1*04:05+DRB1*14:01^DQB1*02:01+DQB1*05:03	0.000119
A*03:01+A*24:02^C*04:01+C*04:01^B*35:01+B*35:02^DRB1*01:01+DRB1*11:04^DQB1*03:01+DQB1*03:03	0.000119
A*02:01+A*03:01^C*04:01+C*07:02^B*07:02+B*53:01^DRB1*01:02+DRB1*03:01^DQB1*02:01+DQB1*03:01	0.000119
A*02:02+A*02:02^C*06:02+C*06:02^B*58:02+B*58:02^DRB1*12:01+DRB1*12:01^DQB1*05:01+DQB1*05:01	0.000119
A*03:01+A*30:04^C*04:01+C*06:02^B*35:01+B*50:01^DRB1*04:04+DRB1*07:01^DQB1*06:02+DQB1*06:03	0.000119
A*30:04+A*32:01^C*06:02+C*12:02^B*50:01+B*52:01^DRB1*07:01+DRB1*15:02^DQB1*06:01+DQB1*06:03	0.000119
A*01:01+A*02:01^C*06:02+C*07:01^B*50:01+B*58:01^DRB1*03:01+DRB1*07:01^DQB1*02:01+DQB1*03:02	0.000119
A*01:01+A*11:01^C*04:01+C*15:05^B*07:02+B*35:01^DRB1*01:01+DRB1*07:01^DQB1*05:01+DQB1*06:04	0.000119
A*02:02+A*32:01^C*02:02+C*04:01^B*18:01+B*53:01^DRB1*10:01+DRB1*13:02^DQB1*05:02+DQB1*06:09	0.000118
A*01:01+A*11:01^C*15:02+C*17:01^B*41:01+B*51:01^DRB1*03:01+DRB1*10:01^DQB1*05:01+DQB1*06:04	0.000118
A*02:01+A*30:01^C*07:01+C*16:01^B*49:01+B*51:01^DRB1*10:01+DRB1*13:02^DQB1*05:01+DQB1*06:09	0.000118
A*01:01+A*03:01^C*03:03+C*04:01^B*35:01+B*55:01^DRB1*04:03+DRB1*11:01^DQB1*03:01+DQB1*05:03	0.000118
A*02:01+A*02:22^C*15:02+C*17:01^B*41:01+B*51:01^DRB1*07:01+DRB1*15:03^DQB1*02:01+DQB1*06:02	0.000118
A*01:01+A*24:02^C*06:02+C*07:02^B*08:01+B*57:01^DRB1*01:01+DRB1*11:01^DQB1*03:01+DQB1*03:03	0.000118
A*02:01+A*24:02^C*04:01+C*07:01^B*18:01+B*35:01^DRB1*07:01+DRB1*11:04^DQB1*03:01+DQB1*03:01	0.000118
A*01:01+A*26:01^C*04:01+C*04:01^B*35:01+B*35:02^DRB1*11:01+DRB1*13:01^DQB1*05:03+DQB1*06:03	0.000118
A*01:01+A*26:01^C*04:01+C*04:01^B*35:01+B*35:02^DRB1*11:01+DRB1*13:01^DQB1*05:02+DQB1*06:03	0.000118
A*02:01+A*32:01^C*04:01+C*07:01^B*15:17+B*35:02^DRB1*11:01+DRB1*11:04^DQB1*03:01+DQB1*05:02	0.000118
A*02:01+A*24:03^C*07:01+C*12:03^B*15:17+B*18:01^DRB1*11:01+DRB1*11:01^DQB1*03:01+DQB1*05:02	0.000118
A*11:01+A*33:03^C*03:03+C*04:01^B*07:05+B*35:01^DRB1*01:01+DRB1*14:04^DQB1*05:01+DQB1*06:45	0.000118
A*03:01+A*30:01^C*04:01+C*06:02^B*13:02+B*35:03^DRB1*07:01+DRB1*16:01^DQB1*02:01+DQB1*03:02	0.000118
A*24:02+A*36:01^C*04:01+C*04:01^B*35:01+B*35:02^DRB1*11:04+DRB1*15:02^DQB1*02:01+DQB1*03:01	0.000118
A*23:01+A*31:01^C*07:01+C*15:04^B*49:01+B*51:01^DRB1*11:04+DRB1*12:02^DQB1*03:01+DQB1*03:01	0.000118
A*24:02+A*32:01^C*04:01+C*04:01^B*35:01+B*35:03^DRB1*13:01+DRB1*16:01^DQB1*03:02+DQB1*06:03	0.000117
A*02:01+A*02:02^C*04:01+C*17:01^B*35:08+B*41:01^DRB1*04:05+DRB1*13:01^DQB1*02:01+DQB1*05:03	0.000117
A*24:02+A*24:02^C*16:02+C*17:01^B*41:01+B*51:01^DRB1*07:01+DRB1*16:02^DQB1*02:01+DQB1*06:03	0.000117
A*01:01+A*68:02^C*07:01+C*16:04^B*44:02+B*49:01^DRB1*03:01+DRB1*04:03^DQB1*02:01+DQB1*05:03	0.000117
A*02:01+A*24:02^C*12:03+C*14:02^B*35:08+B*51:01^DRB1*11:04+DRB1*14:01^DQB1*03:01+DQB1*06:02	0.000117
A*02:02+A*11:01^C*01:02+C*06:02^B*55:01+B*58:02^DRB1*11:02+DRB1*11:04^DQB1*03:01+DQB1*05:01	0.000117
A*30:04+A*32:01^C*07:01+C*07:04^B*15:17+B*15:18^DRB1*03:01+DRB1*04:07^DQB1*03:02+DQB1*05:03	0.000117
A*02:05+A*24:02^C*01:02+C*06:06^B*50:01+B*55:01^DRB1*03:01+DRB1*13:01^DQB1*06:01+DQB1*06:03	0.000117
A*02:01+A*68:01^C*02:02+C*16:01^B*15:03+B*45:01^DRB1*04:05+DRB1*13:02^DQB1*03:02+DQB1*05:01	0.000117
A*02:01+A*32:01^C*02:02+C*12:03^B*27:05+B*38:01^DRB1*01:03+DRB1*04:03^DQB1*05:01+DQB1*05:01	0.000117
A*03:02+A*32:01^C*12:02+C*17:01^B*41:01+B*52:01^DRB1*08:04+DRB1*15:02^DQB1*05:01+DQB1*06:01	0.000117
A*24:02+A*33:03^C*04:01+C*06:02^B*13:02+B*53:01^DRB1*07:01+DRB1*13:02^DQB1*02:01+DQB1*06:04	0.000117
A*24:02+A*30:02^C*07:01+C*16:01^B*08:01+B*44:03^DRB1*03:01+DRB1*13:02^DQB1*02:01+DQB1*06:03	0.000117
A*02:05+A*11:01^C*04:01+C*06:02^B*13:02+B*35:02^DRB1*07:01+DRB1*11:04^DQB1*02:01+DQB1*03:04	0.000116
A*03:01+A*30:04^C*04:01+C*06:02^B*35:01+B*50:01^DRB1*04:04+DRB1*07:01^DQB1*05:02+DQB1*06:02	0.000116
A*30:04+A*32:01^C*06:02+C*12:02^B*50:01+B*52:01^DRB1*07:01+DRB1*15:02^DQB1*05:02+DQB1*06:01	0.000116
A*01:01+A*02:05^C*06:02+C*12:03^B*15:03+B*57:01^DRB1*04:05+DRB1*10:01^DQB1*02:01+DQB1*03:04	0.000116
A*24:02+A*24:02^C*02:02+C*04:01^B*35:02+B*40:06^DRB1*01:01+DRB1*11:04^DQB1*03:01+DQB1*05:01	0.000116
A*26:01+A*68:01^C*07:04+C*12:03^B*38:01+B*44:02^DRB1*01:01+DRB1*14:01^DQB1*05:01+DQB1*05:03	0.000116
A*01:01+A*23:01^C*07:01+C*17:01^B*41:01+B*49:01^DRB1*10:01+DRB1*11:01^DQB1*05:01+DQB1*05:01	0.000116
A*01:01+A*33:03^C*07:01+C*12:03^B*08:01+B*38:01^DRB1*03:01+DRB1*13:03^DQB1*02:01+DQB1*03:01	0.000116
A*01:01+A*29:02^C*04:01+C*16:01^B*44:03+B*44:03^DRB1*01:02+DRB1*07:01^DQB1*02:01+DQB1*05:03	0.000116
A*01:01+A*29:02^C*04:01+C*16:01^B*44:03+B*44:03^DRB1*01:02+DRB1*07:01^DQB1*02:01+DQB1*04:02	0.000116
A*26:01+A*29:10^C*03:03+C*08:02^B*14:02+B*55:01^DRB1*13:02+DRB1*15:01^DQB1*06:02+DQB1*06:09	0.000116
A*02:07+A*23:01^C*01:02+C*04:01^B*44:03+B*46:01^DRB1*01:01+DRB1*08:03^DQB1*02:01+DQB1*02:01	0.000116
A*02:01+A*24:02^C*12:03+C*14:02^B*35:08+B*51:01^DRB1*11:04+DRB1*14:01^DQB1*03:01+DQB1*06:04	0.000116
A*32:01+A*33:01^C*08:02+C*12:02^B*14:02+B*52:01^DRB1*11:01+DRB1*13:01^DQB1*06:02+DQB1*06:03	0.000116
A*30:02+A*33:01^C*04:01+C*08:02^B*14:02+B*53:01^DRB1*01:02+DRB1*04:05^DQB1*05:01+DQB1*05:02	0.000115
A*01:01+A*69:01^C*03:04+C*07:01^B*40:01+B*49:01^DRB1*03:01+DRB1*11:04^DQB1*02:01+DQB1*06:09	0.000115
A*11:01+A*26:01^C*01:02+C*12:03^B*38:01+B*56:01^DRB1*09:01+DRB1*15:01^DQB1*03:01+DQB1*05:02	0.000115
A*03:01+A*03:02^C*06:02+C*17:01^B*41:01+B*50:01^DRB1*03:01+DRB1*07:01^DQB1*02:01+DQB1*06:04	0.000115
A*24:02+A*26:01^C*04:01+C*07:01^B*35:02+B*49:01^DRB1*07:01+DRB1*08:04^DQB1*02:01+DQB1*04:02	0.000115
A*01:01+A*32:01^C*07:01+C*16:02^B*15:17+B*51:08^DRB1*13:01+DRB1*13:02^DQB1*03:01+DQB1*06:03	0.000115
A*01:01+A*01:01^C*07:01+C*17:01^B*15:17+B*41:01^DRB1*07:01+DRB1*13:02^DQB1*03:01+DQB1*03:03	0.000115
A*01:01+A*30:01^C*06:02+C*07:01^B*13:02+B*15:17^DRB1*07:01+DRB1*13:02^DQB1*02:01+DQB1*03:01	0.000115
A*01:01+A*03:01^C*08:02+C*17:01^B*14:02+B*41:01^DRB1*10:01+DRB1*15:03^DQB1*03:01+DQB1*05:01	0.000115
A*03:01+A*03:02^C*07:02+C*12:05^B*08:01+B*18:01^DRB1*03:01+DRB1*11:01^DQB1*02:01+DQB1*06:03	0.000115
A*02:01+A*24:03^C*03:04+C*12:03^B*18:01+B*35:03^DRB1*03:01+DRB1*03:01^DQB1*02:01+DQB1*06:09	0.000115
A*02:01+A*23:01^C*04:01+C*06:02^B*35:08+B*50:01^DRB1*03:01+DRB1*11:01^DQB1*02:01+DQB1*03:01	0.000115
A*01:01+A*11:01^C*02:02+C*04:01^B*35:01+B*44:03^DRB1*07:01+DRB1*11:04^DQB1*03:01+DQB1*03:02	0.000115
A*02:05+A*24:03^C*06:02+C*06:02^B*50:01+B*57:01^DRB1*07:01+DRB1*15:02^DQB1*02:01+DQB1*06:01	0.000115
A*01:01+A*03:01^C*02:02+C*06:02^B*13:02+B*35:01^DRB1*07:01+DRB1*15:03^DQB1*02:01+DQB1*05:01	0.000115
A*24:02+A*69:01^C*08:02+C*16:04^B*14:02+B*44:02^DRB1*11:04+DRB1*15:02^DQB1*03:01+DQB1*06:01	0.000115
A*01:01+A*68:01^C*07:01+C*12:02^B*52:01+B*58:01^DRB1*08:04+DRB1*15:02^DQB1*05:03+DQB1*06:01	0.000114
A*02:01+A*31:01^C*05:01+C*12:03^B*18:01+B*38:01^DRB1*03:01+DRB1*04:02^DQB1*02:01+DQB1*02:01	0.000114
A*02:01+A*32:01^C*02:02+C*12:03^B*27:05+B*38:01^DRB1*01:03+DRB1*04:03^DQB1*03:01+DQB1*05:01	0.000114
A*26:01+A*68:01^C*04:01+C*12:03^B*35:03+B*38:01^DRB1*04:05+DRB1*13:01^DQB1*05:02+DQB1*06:03	0.000114
A*03:02+A*68:01^C*04:01+C*07:02^B*08:01+B*35:03^DRB1*03:01+DRB1*04:05^DQB1*02:01+DQB1*05:02	0.000114
A*11:01+A*33:03^C*04:01+C*07:01^B*35:08+B*41:01^DRB1*04:04+DRB1*13:05^DQB1*03:01+DQB1*03:01	0.000114
A*24:02+A*26:01^C*07:02+C*12:03^B*08:01+B*35:03^DRB1*04:05+DRB1*14:01^DQB1*03:04+DQB1*05:03	0.000114
A*01:01+A*26:01^C*04:01+C*12:03^B*18:01+B*35:03^DRB1*11:04+DRB1*13:01^DQB1*06:01+DQB1*06:04	0.000114
A*03:01+A*68:01^C*07:02+C*16:01^B*07:02+B*53:01^DRB1*03:01+DRB1*15:01^DQB1*05:03+DQB1*06:02	0.000114
A*03:02+A*11:01^C*04:01+C*14:02^B*35:03+B*51:01^DRB1*04:01+DRB1*11:01^DQB1*03:01+DQB1*03:01	0.000114
A*03:01+A*26:01^C*07:02+C*14:03^B*07:02+B*44:03^DRB1*04:05+DRB1*15:01^DQB1*05:02+DQB1*06:02	0.000114
A*24:03+A*33:01^C*08:02+C*12:03^B*14:02+B*38:01^DRB1*03:01+DRB1*13:01^DQB1*02:01+DQB1*02:01	0.000114
A*02:01+A*31:01^C*07:01+C*15:02^B*49:01+B*51:01^DRB1*07:01+DRB1*13:02^DQB1*02:01+DQB1*05:03	0.000114
A*01:01+A*32:01^C*04:01+C*17:01^B*35:03+B*41:01^DRB1*07:01+DRB1*07:01^DQB1*02:01+DQB1*03:03	0.000113
A*01:01+A*26:01^C*03:02+C*17:01^B*41:01+B*58:01^DRB1*03:01+DRB1*07:01^DQB1*03:03+DQB1*06:02	0.000113
A*02:01+A*29:02^C*06:02+C*16:01^B*45:01+B*45:01^DRB1*01:02+DRB1*09:01^DQB1*03:03+DQB1*04:02	0.000113
A*02:01+A*03:01^C*04:01+C*12:03^B*35:03+B*39:06^DRB1*04:03+DRB1*13:01^DQB1*03:05+DQB1*06:04	0.000113
A*11:01+A*33:03^C*06:02+C*07:02^B*07:02+B*50:01^DRB1*07:01+DRB1*15:01^DQB1*02:01+DQB1*05:01	0.000113
A*26:01+A*29:10^C*03:03+C*08:02^B*14:02+B*55:01^DRB1*13:02+DRB1*15:01^DQB1*02:01+DQB1*06:02	0.000113
A*24:02+A*24:02^C*02:02+C*04:01^B*35:02+B*40:06^DRB1*01:01+DRB1*11:04^DQB1*03:01+DQB1*03:03	0.000113
A*24:02+A*29:02^C*04:01+C*06:02^B*35:02+B*45:01^DRB1*04:05+DRB1*11:04^DQB1*03:01+DQB1*06:03	0.000113
A*24:03+A*33:01^C*08:02+C*12:03^B*14:02+B*38:01^DRB1*03:01+DRB1*13:01^DQB1*02:01+DQB1*06:03	0.000113
A*11:01+A*26:01^C*04:01+C*12:03^B*35:03+B*38:01^DRB1*11:01+DRB1*11:04^DQB1*03:01+DQB1*03:04	0.000113
A*01:01+A*30:04^C*07:01+C*12:03^B*18:01+B*57:02^DRB1*11:04+DRB1*13:03^DQB1*03:01+DQB1*06:04	0.000113
A*01:01+A*33:01^C*08:02+C*15:02^B*14:02+B*51:01^DRB1*01:02+DRB1*15:01^DQB1*05:01+DQB1*06:01	0.000113
A*03:01+A*11:01^C*04:01+C*12:02^B*35:01+B*52:01^DRB1*01:01+DRB1*15:02^DQB1*02:01+DQB1*06:01	0.000112
A*01:01+A*01:01^C*04:01+C*12:02^B*35:08+B*52:01^DRB1*15:01+DRB1*15:02^DQB1*02:01+DQB1*06:01	0.000112
A*01:01+A*11:01^C*02:02+C*04:01^B*35:01+B*44:03^DRB1*07:01+DRB1*11:04^DQB1*03:01+DQB1*06:02	0.000112
A*03:01+A*30:01^C*04:01+C*06:02^B*35:01+B*57:01^DRB1*04:01+DRB1*11:04^DQB1*03:01+DQB1*03:01	0.000112
A*24:02+A*26:01^C*07:01+C*16:02^B*08:01+B*51:08^DRB1*03:01+DRB1*13:02^DQB1*03:02+DQB1*06:04	0.000112
A*11:01+A*26:01^C*12:03+C*15:02^B*38:01+B*40:06^DRB1*07:01+DRB1*14:01^DQB1*03:03+DQB1*05:03	0.000112
A*02:05+A*24:02^C*01:02+C*06:06^B*50:01+B*55:01^DRB1*03:01+DRB1*13:01^DQB1*05:02+DQB1*06:03	0.000112
A*01:01+A*11:01^C*06:02+C*07:02^B*13:02+B*15:02^DRB1*07:01+DRB1*12:02^DQB1*03:01+DQB1*03:03	0.000112
A*01:01+A*23:01^C*07:01+C*17:01^B*41:01+B*49:01^DRB1*10:01+DRB1*11:01^DQB1*05:01+DQB1*05:02	0.000112
A*02:01+A*02:01^C*04:01+C*07:02^B*07:02+B*44:03^DRB1*01:02+DRB1*07:01^DQB1*02:01+DQB1*04:02	0.000112
A*11:01+A*31:01^C*07:02+C*15:02^B*08:01+B*35:08^DRB1*03:01+DRB1*16:02^DQB1*02:01+DQB1*05:02	0.000112
A*02:01+A*74:01^C*06:02+C*07:01^B*18:01+B*53:01^DRB1*01:02+DRB1*04:03^DQB1*05:02+DQB1*05:03	0.000112
A*03:01+A*29:02^C*04:01+C*16:01^B*35:01+B*44:03^DRB1*04:04+DRB1*11:01^DQB1*03:01+DQB1*04:02	0.000112
A*29:02+A*32:01^C*04:01+C*16:01^B*35:01+B*44:03^DRB1*04:04+DRB1*14:01^DQB1*04:02+DQB1*05:03	0.000112
A*26:01+A*29:10^C*03:03+C*08:02^B*14:02+B*55:01^DRB1*13:02+DRB1*15:01^DQB1*05:02+DQB1*06:02	0.000112
A*03:01+A*03:01^C*04:01+C*08:02^B*14:02+B*35:02^DRB1*01:02+DRB1*03:01^DQB1*02:01+DQB1*03:02	0.000112
A*01:01+A*03:01^C*02:02+C*17:01^B*15:03+B*41:01^DRB1*10:01+DRB1*10:01^DQB1*05:01+DQB1*05:01	0.000112
A*03:01+A*31:01^C*04:01+C*07:02^B*07:02+B*35:08^DRB1*07:01+DRB1*15:01^DQB1*03:02+DQB1*06:02	0.000112
A*03:01+A*30:01^C*04:01+C*06:02^B*13:02+B*35:03^DRB1*07:01+DRB1*16:01^DQB1*02:01+DQB1*02:01	0.000112
A*01:01+A*33:01^C*08:02+C*14:02^B*14:02+B*51:01^DRB1*01:02+DRB1*07:01^DQB1*03:02+DQB1*05:01	0.000112
A*11:01+A*32:01^C*07:01+C*15:02^B*15:17+B*51:01^DRB1*07:01+DRB1*13:02^DQB1*05:03+DQB1*06:04	0.000112
A*02:01+A*31:01^C*07:01+C*12:03^B*15:17+B*18:01^DRB1*11:04+DRB1*13:03^DQB1*03:01+DQB1*03:01	0.000111
A*02:05+A*24:03^C*06:02+C*06:02^B*50:01+B*57:01^DRB1*07:01+DRB1*15:02^DQB1*02:01+DQB1*03:01	0.000111
A*02:01+A*03:01^C*07:01+C*17:01^B*41:01+B*58:01^DRB1*04:03+DRB1*04:04^DQB1*03:05+DQB1*05:01	0.000111
A*02:05+A*69:01^C*06:02+C*17:01^B*41:02+B*50:01^DRB1*07:01+DRB1*13:03^DQB1*02:01+DQB1*03:01	0.000111
A*01:01+A*02:01^C*08:02+C*16:01^B*14:02+B*51:01^DRB1*03:01+DRB1*13:02^DQB1*02:01+DQB1*03:02	0.000111
A*01:01+A*66:01^C*01:02+C*06:02^B*15:08+B*58:02^DRB1*03:02+DRB1*15:02^DQB1*05:01+DQB1*05:02	0.000111
A*01:01+A*02:05^C*02:02+C*08:02^B*14:02+B*27:05^DRB1*01:02+DRB1*15:02^DQB1*03:01+DQB1*05:01	0.000111
A*26:01+A*68:01^C*07:04+C*12:03^B*38:01+B*44:02^DRB1*01:01+DRB1*14:01^DQB1*05:03+DQB1*05:03	0.000111
A*02:01+A*24:02^C*04:01+C*07:01^B*18:01+B*35:01^DRB1*07:01+DRB1*11:04^DQB1*03:01+DQB1*06:03	0.000111
A*03:02+A*32:01^C*12:02+C*17:01^B*41:01+B*52:01^DRB1*08:04+DRB1*15:02^DQB1*04:02+DQB1*06:01	0.000111
A*01:01+A*11:01^C*06:02+C*07:02^B*13:02+B*15:02^DRB1*07:01+DRB1*12:02^DQB1*03:01+DQB1*03:01	0.000111
A*01:01+A*01:01^C*07:01+C*12:03^B*49:01+B*50:01^DRB1*04:03+DRB1*15:01^DQB1*02:01+DQB1*06:02	0.000111
A*01:01+A*69:01^C*04:01+C*07:01^B*35:01+B*49:01^DRB1*04:03+DRB1*07:01^DQB1*03:02+DQB1*05:03	0.000111
A*68:01+A*68:02^C*04:01+C*04:01^B*35:01+B*53:01^DRB1*01:03+DRB1*15:03^DQB1*03:03+DQB1*05:01	0.000111
A*02:01+A*02:01^C*17:01+C*18:01^B*41:01+B*57:02^DRB1*03:01+DRB1*15:03^DQB1*02:01+DQB1*05:03	0.00011
A*02:05+A*11:01^C*04:01+C*06:02^B*13:02+B*35:02^DRB1*07:01+DRB1*11:04^DQB1*02:01+DQB1*05:01	0.00011
A*33:03+A*68:01^C*07:01+C*15:04^B*44:03+B*51:09^DRB1*07:01+DRB1*15:01^DQB1*03:02+DQB1*03:03	0.00011
A*02:01+A*11:01^C*06:02+C*08:06^B*48:01+B*57:01^DRB1*07:01+DRB1*14:04^DQB1*03:02+DQB1*05:03	0.00011
A*01:01+A*11:01^C*12:02+C*12:02^B*52:01+B*52:01^DRB1*15:01+DRB1*15:02^DQB1*03:03+DQB1*06:01	0.00011
A*26:01+A*68:01^C*04:01+C*12:03^B*35:03+B*38:01^DRB1*04:05+DRB1*13:01^DQB1*06:03+DQB1*06:03	0.00011
A*03:02+A*68:01^C*04:01+C*07:02^B*08:01+B*35:03^DRB1*03:01+DRB1*04:05^DQB1*02:01+DQB1*06:03	0.00011
A*02:01+A*31:01^C*07:01+C*15:02^B*49:01+B*51:01^DRB1*07:01+DRB1*13:02^DQB1*05:03+DQB1*06:04	0.00011
A*01:01+A*01:01^C*04:01+C*12:02^B*35:08+B*52:01^DRB1*15:01+DRB1*15:02^DQB1*06:01+DQB1*06:01	0.00011
A*11:01+A*33:01^C*03:03+C*04:01^B*07:05+B*35:01^DRB1*01:01+DRB1*14:04^DQB1*05:01+DQB1*05:03	0.00011
A*26:01+A*33:03^C*04:01+C*08:02^B*14:02+B*35:08^DRB1*04:02+DRB1*12:01^DQB1*02:01+DQB1*02:01	0.00011
A*24:02+A*24:02^C*02:02+C*04:01^B*35:02+B*40:06^DRB1*01:01+DRB1*11:04^DQB1*03:01+DQB1*05:03	0.00011
A*02:01+A*02:05^C*06:02+C*12:03^B*39:10+B*50:01^DRB1*07:01+DRB1*13:02^DQB1*02:01+DQB1*03:01	0.00011
A*01:01+A*32:01^C*07:01+C*07:01^B*08:01+B*58:01^DRB1*03:01+DRB1*07:01^DQB1*02:01+DQB1*02:01	0.00011
A*03:01+A*24:02^C*12:03+C*16:04^B*18:01+B*44:02^DRB1*11:04+DRB1*11:04^DQB1*03:01+DQB1*06:03	0.00011
A*02:01+A*03:01^C*04:01+C*12:03^B*35:03+B*39:06^DRB1*04:03+DRB1*13:01^DQB1*03:03+DQB1*03:05	0.000109
A*01:01+A*26:01^C*03:02+C*17:01^B*41:01+B*58:01^DRB1*03:01+DRB1*07:01^DQB1*02:01+DQB1*03:03	0.000109
A*02:01+A*02:01^C*04:01+C*07:02^B*07:02+B*44:03^DRB1*01:02+DRB1*07:01^DQB1*02:01+DQB1*05:01	0.000109
A*02:01+A*32:01^C*12:03+C*17:01^B*39:10+B*41:02^DRB1*10:01+DRB1*13:03^DQB1*03:01+DQB1*06:03	0.000109
A*02:01+A*02:05^C*04:01+C*12:03^B*18:01+B*35:01^DRB1*01:01+DRB1*11:04^DQB1*05:01+DQB1*06:04	0.000109
A*02:01+A*02:01^C*17:01+C*18:01^B*41:01+B*57:02^DRB1*03:01+DRB1*15:03^DQB1*02:01+DQB1*06:02	0.000109
A*02:01+A*68:01^C*02:02+C*16:01^B*15:03+B*45:01^DRB1*04:05+DRB1*13:02^DQB1*03:02+DQB1*06:09	0.000109
A*24:02+A*32:01^C*04:01+C*04:01^B*35:01+B*35:03^DRB1*13:01+DRB1*16:01^DQB1*05:03+DQB1*06:03	0.000109
A*01:01+A*30:04^C*07:01+C*12:03^B*18:01+B*57:02^DRB1*11:04+DRB1*13:03^DQB1*03:01+DQB1*06:02	0.000109
A*01:01+A*02:01^C*07:01+C*12:03^B*15:17+B*39:10^DRB1*03:01+DRB1*13:02^DQB1*05:01+DQB1*06:04	0.000109
A*24:02+A*29:01^C*04:01+C*04:01^B*35:01+B*35:02^DRB1*11:04+DRB1*15:01^DQB1*02:01+DQB1*03:01	0.000108
A*02:01+A*24:02^C*04:01+C*07:01^B*18:01+B*35:01^DRB1*07:01+DRB1*11:04^DQB1*03:01+DQB1*05:02	0.000108
A*01:01+A*01:01^C*07:01+C*12:03^B*49:01+B*50:01^DRB1*04:03+DRB1*15:01^DQB1*04:02+DQB1*06:02	0.000108
A*03:01+A*03:01^C*12:03+C*15:02^B*35:03+B*51:01^DRB1*04:03+DRB1*11:03^DQB1*03:01+DQB1*05:01	0.000108
A*01:01+A*69:01^C*04:01+C*07:01^B*35:01+B*49:01^DRB1*04:03+DRB1*07:01^DQB1*03:02+DQB1*06:03	0.000108
A*02:01+A*02:05^C*06:02+C*12:03^B*18:01+B*50:01^DRB1*07:01+DRB1*11:04^DQB1*02:01+DQB1*05:01	0.000108
A*01:01+A*02:01^C*05:01+C*07:01^B*15:01+B*49:01^DRB1*13:01+DRB1*13:02^DQB1*05:03+DQB1*06:02	0.000108
A*01:01+A*11:01^C*03:04+C*06:02^B*18:01+B*40:01^DRB1*01:01+DRB1*11:04^DQB1*02:01+DQB1*03:03	0.000108
A*01:01+A*66:01^C*01:02+C*06:02^B*15:08+B*58:02^DRB1*03:02+DRB1*15:02^DQB1*04:02+DQB1*05:01	0.000108
A*24:02+A*66:01^C*04:01+C*04:03^B*13:01+B*35:02^DRB1*11:04+DRB1*15:01^DQB1*03:01+DQB1*05:01	0.000108
A*29:02+A*30:01^C*06:02+C*07:01^B*49:01+B*50:01^DRB1*04:03+DRB1*07:01^DQB1*02:01+DQB1*04:02	0.000108
A*23:01+A*31:01^C*07:01+C*14:02^B*49:01+B*51:01^DRB1*11:04+DRB1*12:02^DQB1*03:01+DQB1*03:01	0.000108
A*02:01+A*31:01^C*07:01+C*15:02^B*49:01+B*51:01^DRB1*07:01+DRB1*13:02^DQB1*05:03+DQB1*06:03	0.000108
A*02:01+A*03:02^C*07:02+C*16:04^B*07:02+B*44:02^DRB1*04:02+DRB1*11:04^DQB1*03:02+DQB1*06:02	0.000108
A*30:02+A*33:01^C*04:01+C*08:02^B*14:02+B*53:01^DRB1*03:01+DRB1*10:01^DQB1*02:01+DQB1*02:01	0.000107
A*11:01+A*32:01^C*04:01+C*17:01^B*35:01+B*50:01^DRB1*03:01+DRB1*04:03^DQB1*02:01+DQB1*05:01	0.000107
A*01:01+A*02:01^C*06:02+C*15:05^B*57:01+B*73:01^DRB1*03:01+DRB1*03:01^DQB1*02:01+DQB1*03:01	0.000107
A*01:01+A*02:01^C*06:02+C*15:05^B*57:01+B*73:01^DRB1*03:01+DRB1*03:01^DQB1*02:01+DQB1*03:02	0.000107
A*02:05+A*33:03^C*06:02+C*06:02^B*50:01+B*50:01^DRB1*07:01+DRB1*07:01^DQB1*02:01+DQB1*06:03	0.000107
A*01:01+A*02:01^C*16:02+C*17:01^B*41:01+B*51:01^DRB1*04:03+DRB1*07:01^DQB1*03:03+DQB1*03:05	0.000107
A*02:05+A*11:01^C*04:01+C*06:02^B*35:02+B*50:01^DRB1*07:01+DRB1*11:01^DQB1*02:01+DQB1*03:02	0.000107
A*33:03+A*68:01^C*07:01+C*15:04^B*44:03+B*51:09^DRB1*07:01+DRB1*15:01^DQB1*03:03+DQB1*05:01	0.000107
A*01:01+A*30:04^C*07:01+C*12:03^B*18:01+B*57:02^DRB1*11:04+DRB1*13:03^DQB1*03:01+DQB1*03:01	0.000107
A*03:01+A*03:02^C*04:01+C*07:02^B*07:02+B*44:03^DRB1*03:01+DRB1*14:01^DQB1*02:01+DQB1*02:01	0.000107
A*01:01+A*31:01^C*02:02+C*04:01^B*27:02+B*35:08^DRB1*07:01+DRB1*11:04^DQB1*03:02+DQB1*05:01	0.000107
A*33:01+A*33:01^C*02:02+C*02:02^B*44:03+B*44:03^DRB1*01:02+DRB1*04:05^DQB1*02:01+DQB1*05:01	0.000107
A*11:01+A*24:02^C*08:02+C*12:02^B*14:02+B*52:01^DRB1*11:01+DRB1*15:02^DQB1*05:01+DQB1*06:01	0.000107
A*03:01+A*03:01^C*12:03+C*15:02^B*35:03+B*51:01^DRB1*04:03+DRB1*11:03^DQB1*03:01+DQB1*05:02	0.000107
A*02:05+A*11:01^C*04:01+C*06:02^B*13:02+B*35:02^DRB1*07:01+DRB1*11:04^DQB1*02:01+DQB1*06:04	0.000107
A*02:01+A*33:01^C*04:01+C*08:02^B*14:02+B*51:05^DRB1*01:02+DRB1*04:03^DQB1*02:01+DQB1*05:01	0.000107
A*02:05+A*29:01^C*06:02+C*07:02^B*08:01+B*50:01^DRB1*03:01+DRB1*07:01^DQB1*02:01+DQB1*06:02	0.000107
A*30:01+A*68:01^C*06:02+C*07:04^B*13:02+B*51:01^DRB1*07:01+DRB1*14:01^DQB1*02:01+DQB1*06:03	0.000107
A*26:01+A*29:10^C*03:03+C*08:02^B*14:02+B*55:01^DRB1*13:02+DRB1*15:01^DQB1*06:02+DQB1*06:03	0.000107
A*29:02+A*30:01^C*06:02+C*07:01^B*49:01+B*50:01^DRB1*04:03+DRB1*07:01^DQB1*02:01+DQB1*03:02	0.000107
A*01:01+A*11:01^C*06:02+C*17:01^B*41:01+B*50:01^DRB1*07:01+DRB1*11:04^DQB1*03:03+DQB1*06:03	0.000107
A*03:01+A*03:02^C*06:02+C*17:01^B*41:01+B*50:01^DRB1*03:01+DRB1*07:01^DQB1*02:01+DQB1*03:05	0.000106
A*01:01+A*36:01^C*05:01+C*15:02^B*44:02+B*51:01^DRB1*11:04+DRB1*13:01^DQB1*03:03+DQB1*06:09	0.000106
A*32:01+A*33:01^C*08:02+C*12:02^B*14:02+B*52:01^DRB1*11:01+DRB1*13:01^DQB1*03:02+DQB1*06:03	0.000106
A*11:01+A*29:02^C*08:02+C*17:01^B*14:02+B*41:01^DRB1*01:02+DRB1*04:05^DQB1*05:02+DQB1*06:03	0.000106
A*02:01+A*11:01^C*02:02+C*04:01^B*27:03+B*35:01^DRB1*04:02+DRB1*13:03^DQB1*03:02+DQB1*03:05	0.000106
A*24:02+A*29:01^C*03:03+C*12:03^B*27:02+B*55:01^DRB1*11:01+DRB1*14:01^DQB1*03:01+DQB1*06:02	0.000106
A*02:01+A*68:01^C*02:02+C*16:01^B*15:03+B*45:01^DRB1*04:05+DRB1*13:02^DQB1*03:02+DQB1*06:03	0.000106
A*24:02+A*69:01^C*06:02+C*07:02^B*08:01+B*45:01^DRB1*03:01+DRB1*07:01^DQB1*02:01+DQB1*05:03	0.000106
A*01:01+A*01:01^C*07:01+C*12:03^B*49:01+B*50:01^DRB1*04:03+DRB1*15:01^DQB1*06:02+DQB1*06:02	0.000106
A*24:02+A*30:02^C*07:01+C*16:01^B*08:01+B*44:03^DRB1*03:01+DRB1*13:02^DQB1*02:01+DQB1*05:02	0.000106
A*01:01+A*02:01^C*07:01+C*12:02^B*51:01+B*52:01^DRB1*13:02+DRB1*15:02^DQB1*03:02+DQB1*06:01	0.000106
A*01:01+A*69:01^C*03:04+C*07:01^B*40:01+B*49:01^DRB1*03:01+DRB1*11:04^DQB1*02:01+DQB1*02:01	0.000106
A*01:01+A*03:01^C*06:02+C*14:02^B*13:02+B*51:01^DRB1*11:01+DRB1*14:06^DQB1*05:01+DQB1*06:01	0.000105
A*26:01+A*26:01^C*03:04+C*07:01^B*40:06+B*58:01^DRB1*04:04+DRB1*16:02^DQB1*06:01+DQB1*06:03	0.000105
A*03:01+A*11:01^C*04:01+C*12:02^B*35:01+B*52:01^DRB1*01:01+DRB1*15:02^DQB1*05:03+DQB1*06:01	0.000105
A*02:06+A*32:01^C*12:02+C*15:02^B*51:01+B*52:01^DRB1*10:01+DRB1*15:02^DQB1*06:01+DQB1*06:01	0.000105
A*02:01+A*32:01^C*04:01+C*05:01^B*35:02+B*44:02^DRB1*01:01+DRB1*04:01^DQB1*03:01+DQB1*05:03	0.000105
A*02:01+A*32:01^C*12:03+C*17:01^B*39:10+B*41:02^DRB1*10:01+DRB1*13:03^DQB1*03:01+DQB1*03:01	0.000105
A*02:02+A*02:05^C*06:02+C*17:01^B*13:02+B*41:01^DRB1*07:01+DRB1*13:01^DQB1*02:01+DQB1*06:01	0.000105
A*02:01+A*03:02^C*07:02+C*16:04^B*07:02+B*44:02^DRB1*04:02+DRB1*11:04^DQB1*03:02+DQB1*05:02	0.000105
A*24:02+A*29:01^C*04:01+C*04:01^B*35:01+B*35:02^DRB1*11:04+DRB1*15:01^DQB1*03:01+DQB1*03:03	0.000105
A*11:01+A*11:01^C*04:01+C*07:02^B*08:01+B*35:01^DRB1*03:01+DRB1*15:02^DQB1*02:01+DQB1*05:01	0.000105
A*11:01+A*33:01^C*04:01+C*08:02^B*14:02+B*35:01^DRB1*01:02+DRB1*15:02^DQB1*05:01+DQB1*05:01	0.000105
A*02:01+A*26:01^C*12:03+C*18:01^B*38:01+B*57:02^DRB1*07:01+DRB1*13:01^DQB1*03:01+DQB1*06:03	0.000105
A*01:01+A*26:01^C*04:01+C*12:03^B*18:01+B*35:03^DRB1*11:04+DRB1*13:01^DQB1*06:02+DQB1*06:04	0.000105
A*29:01+A*32:01^C*07:04+C*15:05^B*07:05+B*15:18^DRB1*03:01+DRB1*10:01^DQB1*03:01+DQB1*05:01	0.000105
A*02:05+A*33:03^C*06:02+C*06:02^B*50:01+B*50:01^DRB1*07:01+DRB1*07:01^DQB1*02:01+DQB1*06:04	0.000105
A*02:01+A*32:01^C*04:01+C*16:02^B*35:03+B*51:01^DRB1*11:01+DRB1*11:04^DQB1*03:01+DQB1*03:01	0.000105
A*30:01+A*32:01^C*06:02+C*16:02^B*13:02+B*51:01^DRB1*07:01+DRB1*11:01^DQB1*02:01+DQB1*03:01	0.000105
A*01:01+A*33:01^C*07:01+C*08:02^B*08:01+B*14:02^DRB1*03:01+DRB1*04:04^DQB1*02:01+DQB1*03:01	0.000104
A*01:01+A*69:01^C*04:01+C*07:01^B*35:01+B*49:01^DRB1*04:03+DRB1*07:01^DQB1*03:02+DQB1*03:02	0.000104
A*24:02+A*32:01^C*07:02+C*16:02^B*51:01+B*51:08^DRB1*04:03+DRB1*11:04^DQB1*02:01+DQB1*03:01	0.000104
A*24:02+A*66:01^C*04:01+C*04:03^B*13:01+B*35:02^DRB1*11:04+DRB1*15:01^DQB1*03:01+DQB1*05:02	0.000104
A*01:01+A*02:01^C*05:01+C*07:01^B*15:01+B*49:01^DRB1*13:01+DRB1*13:02^DQB1*05:03+DQB1*06:01	0.000104
A*02:01+A*74:03^C*06:02+C*07:01^B*18:01+B*53:01^DRB1*01:02+DRB1*04:03^DQB1*03:02+DQB1*05:02	0.000104
A*01:01+A*02:01^C*06:02+C*07:01^B*50:01+B*58:01^DRB1*03:01+DRB1*07:01^DQB1*02:01+DQB1*06:04	0.000104
A*01:01+A*01:01^C*07:01+C*17:01^B*41:01+B*49:01^DRB1*07:01+DRB1*11:02^DQB1*03:03+DQB1*06:01	0.000104
A*02:05+A*29:01^C*06:02+C*07:02^B*08:01+B*50:01^DRB1*03:01+DRB1*07:01^DQB1*02:01+DQB1*03:02	0.000104
A*11:01+A*24:02^C*12:02+C*16:02^B*51:01+B*52:01^DRB1*07:01+DRB1*11:04^DQB1*02:01+DQB1*03:01	0.000104
A*24:02+A*29:01^C*04:01+C*04:01^B*35:01+B*35:02^DRB1*11:04+DRB1*15:01^DQB1*03:01+DQB1*03:01	0.000104
A*03:01+A*26:01^C*07:02+C*14:03^B*07:02+B*44:03^DRB1*04:05+DRB1*15:01^DQB1*03:02+DQB1*06:02	0.000104
A*01:01+A*30:01^C*06:02+C*16:02^B*13:02+B*35:08^DRB1*04:03+DRB1*04:05^DQB1*03:02+DQB1*05:02	0.000104
A*01:01+A*30:01^C*04:01+C*06:02^B*13:02+B*35:03^DRB1*04:01+DRB1*04:05^DQB1*03:02+DQB1*05:02	0.000104
A*24:02+A*69:01^C*06:02+C*07:02^B*08:01+B*45:01^DRB1*03:01+DRB1*07:01^DQB1*02:01+DQB1*06:04	0.000104
A*02:01+A*26:01^C*12:03+C*18:01^B*38:01+B*57:02^DRB1*07:01+DRB1*13:01^DQB1*05:02+DQB1*06:03	0.000104
A*02:02+A*30:02^C*07:01+C*17:01^B*08:01+B*41:02^DRB1*03:01+DRB1*04:05^DQB1*02:01+DQB1*05:01	0.000104
A*24:02+A*24:02^C*01:02+C*07:02^B*08:01+B*55:01^DRB1*01:01+DRB1*03:01^DQB1*02:01+DQB1*05:01	0.000104
A*03:01+A*03:02^C*04:01+C*07:02^B*07:02+B*44:03^DRB1*03:01+DRB1*14:01^DQB1*02:01+DQB1*03:01	0.000104
A*03:01+A*33:03^C*04:01+C*04:01^B*53:01+B*53:01^DRB1*08:04+DRB1*13:03^DQB1*03:01+DQB1*03:02	0.000104
A*01:01+A*03:01^C*07:01+C*07:02^B*08:01+B*18:01^DRB1*03:01+DRB1*11:01^DQB1*02:01+DQB1*05:02	0.000103
A*03:01+A*30:01^C*03:04+C*04:01^B*15:10+B*35:01^DRB1*03:01+DRB1*03:01^DQB1*02:01+DQB1*03:01	0.000103
A*01:01+A*68:01^C*07:01+C*12:02^B*52:01+B*58:01^DRB1*08:04+DRB1*15:02^DQB1*04:02+DQB1*06:01	0.000103
A*11:01+A*24:02^C*08:02+C*12:02^B*14:02+B*52:01^DRB1*11:01+DRB1*15:02^DQB1*04:02+DQB1*06:01	0.000103
A*11:01+A*24:02^C*08:02+C*12:02^B*14:02+B*52:01^DRB1*11:01+DRB1*15:02^DQB1*06:01+DQB1*06:03	0.000103
A*24:02+A*24:03^C*12:03+C*15:04^B*38:01+B*51:01^DRB1*04:10+DRB1*15:02^DQB1*02:01+DQB1*03:02	0.000103
A*02:01+A*68:01^C*07:01+C*07:02^B*08:01+B*49:01^DRB1*03:01+DRB1*13:02^DQB1*03:02+DQB1*05:03	0.000103
A*31:01+A*68:01^C*06:02+C*07:02^B*08:01+B*50:01^DRB1*03:01+DRB1*07:01^DQB1*02:01+DQB1*03:02	0.000103
A*01:01+A*33:03^C*12:02+C*16:01^B*45:01+B*52:01^DRB1*11:01+DRB1*15:02^DQB1*05:01+DQB1*06:01	0.000103
A*01:01+A*01:03^C*07:01+C*07:01^B*15:03+B*15:17^DRB1*07:01+DRB1*13:02^DQB1*05:02+DQB1*06:04	0.000103
A*01:01+A*23:01^C*07:01+C*17:01^B*41:01+B*49:01^DRB1*10:01+DRB1*11:01^DQB1*05:01+DQB1*06:01	0.000103
A*02:01+A*02:05^C*06:02+C*12:03^B*39:10+B*50:01^DRB1*07:01+DRB1*13:02^DQB1*02:01+DQB1*03:02	0.000103
A*24:02+A*29:01^C*04:01+C*04:01^B*35:01+B*35:02^DRB1*11:04+DRB1*15:01^DQB1*03:01+DQB1*05:01	0.000103
A*01:03+A*02:01^C*04:01+C*07:01^B*49:01+B*58:01^DRB1*11:04+DRB1*13:03^DQB1*03:01+DQB1*03:04	0.000103
A*03:02+A*33:01^C*01:02+C*08:02^B*14:02+B*55:01^DRB1*01:02+DRB1*07:01^DQB1*03:02+DQB1*05:01	0.000103
A*03:01+A*30:04^C*04:01+C*06:02^B*35:01+B*50:01^DRB1*04:04+DRB1*07:01^DQB1*02:01+DQB1*06:02	0.000103
A*30:04+A*32:01^C*06:02+C*12:02^B*50:01+B*52:01^DRB1*07:01+DRB1*15:02^DQB1*02:01+DQB1*06:01	0.000103
A*01:01+A*29:02^C*06:02+C*12:02^B*45:01+B*52:01^DRB1*13:03+DRB1*15:02^DQB1*02:01+DQB1*06:01	0.000102
A*03:01+A*03:01^C*12:03+C*15:02^B*35:03+B*51:01^DRB1*04:03+DRB1*11:03^DQB1*03:01+DQB1*03:05	0.000102
A*11:01+A*11:01^C*03:03+C*04:01^B*15:01+B*35:03^DRB1*08:03+DRB1*11:01^DQB1*02:01+DQB1*03:01	0.000102
A*03:01+A*03:02^C*03:04+C*07:01^B*15:17+B*40:01^DRB1*04:03+DRB1*11:01^DQB1*03:01+DQB1*04:02	0.000102
A*24:02+A*24:03^C*12:03+C*15:04^B*38:01+B*51:01^DRB1*04:10+DRB1*15:02^DQB1*03:02+DQB1*05:01	0.000102
A*02:01+A*02:05^C*04:01+C*12:03^B*18:01+B*35:01^DRB1*01:01+DRB1*11:04^DQB1*05:01+DQB1*05:02	0.000102
A*23:01+A*30:02^C*07:01+C*07:01^B*08:01+B*49:01^DRB1*03:01+DRB1*15:02^DQB1*02:01+DQB1*02:01	0.000102
A*24:02+A*68:02^C*07:02+C*07:02^B*07:05+B*08:01^DRB1*03:01+DRB1*15:02^DQB1*02:01+DQB1*05:02	0.000102
A*01:01+A*23:01^C*04:01+C*12:03^B*35:03+B*44:03^DRB1*07:01+DRB1*11:04^DQB1*02:01+DQB1*03:04	0.000102
A*03:02+A*11:01^C*04:01+C*14:02^B*35:03+B*51:01^DRB1*04:01+DRB1*11:04^DQB1*03:01+DQB1*06:04	0.000102
A*02:06+A*32:01^C*12:02+C*15:02^B*51:01+B*52:01^DRB1*10:01+DRB1*15:02^DQB1*05:02+DQB1*06:01	0.000102
A*02:01+A*03:01^C*03:04+C*07:04^B*15:01+B*15:18^DRB1*04:01+DRB1*13:01^DQB1*02:01+DQB1*03:02	0.000102
A*02:01+A*32:01^C*02:02+C*12:03^B*27:05+B*38:01^DRB1*01:03+DRB1*04:03^DQB1*04:02+DQB1*05:01	0.000102
A*02:01+A*30:04^C*04:01+C*12:03^B*18:01+B*35:01^DRB1*04:02+DRB1*15:01^DQB1*03:01+DQB1*05:01	0.000102
A*01:01+A*33:03^C*12:02+C*16:01^B*45:01+B*52:01^DRB1*11:01+DRB1*15:02^DQB1*04:02+DQB1*06:01	0.000102
A*26:01+A*32:01^C*07:01+C*12:03^B*38:01+B*57:03^DRB1*03:01+DRB1*13:01^DQB1*06:02+DQB1*06:03	0.000102
A*01:01+A*02:01^C*03:03+C*15:02^B*15:01+B*51:01^DRB1*01:01+DRB1*11:04^DQB1*05:01+DQB1*06:09	0.000102
A*11:01+A*33:03^C*06:02+C*07:02^B*07:02+B*50:01^DRB1*07:01+DRB1*15:01^DQB1*02:01+DQB1*06:03	0.000102
A*01:01+A*26:01^C*01:02+C*12:03^B*15:08+B*18:01^DRB1*04:05+DRB1*11:04^DQB1*03:04+DQB1*06:04	0.000102
A*23:01+A*26:01^C*04:01+C*07:01^B*44:03+B*44:03^DRB1*07:01+DRB1*07:01^DQB1*02:01+DQB1*05:02	0.000101
A*03:01+A*24:02^C*12:03+C*16:04^B*18:01+B*44:02^DRB1*11:04+DRB1*11:04^DQB1*03:01+DQB1*03:04	0.000101
A*02:01+A*24:02^C*03:04+C*12:03^B*35:08+B*40:01^DRB1*04:03+DRB1*15:01^DQB1*02:01+DQB1*03:02	0.000101
A*11:01+A*24:02^C*04:01+C*12:03^B*35:03+B*35:08^DRB1*11:04+DRB1*15:01^DQB1*02:01+DQB1*03:01	0.000101
A*01:01+A*32:01^C*04:01+C*06:02^B*35:01+B*35:01^DRB1*11:04+DRB1*13:05^DQB1*03:01+DQB1*03:02	0.000101
A*01:01+A*01:01^C*07:01+C*12:03^B*49:01+B*50:01^DRB1*04:03+DRB1*15:01^DQB1*05:03+DQB1*06:02	0.000101
A*11:01+A*32:01^C*07:01+C*15:02^B*15:17+B*51:01^DRB1*07:01+DRB1*13:02^DQB1*06:04+DQB1*06:04	0.000101
A*01:01+A*01:01^C*03:02+C*17:01^B*41:01+B*58:01^DRB1*07:01+DRB1*11:04^DQB1*03:03+DQB1*05:02	0.000101
A*03:01+A*03:02^C*04:01+C*04:01^B*35:01+B*35:01^DRB1*11:04+DRB1*13:01^DQB1*02:01+DQB1*03:01	0.000101
A*01:01+A*29:02^C*01:02+C*06:02^B*45:01+B*55:01^DRB1*13:01+DRB1*15:01^DQB1*04:02+DQB1*06:09	0.000101
A*24:02+A*33:01^C*07:01+C*08:02^B*14:02+B*39:06^DRB1*13:02+DRB1*16:02^DQB1*02:01+DQB1*06:02	0.000101
A*02:05+A*24:02^C*01:02+C*06:06^B*50:01+B*55:01^DRB1*03:01+DRB1*13:01^DQB1*05:03+DQB1*06:03	0.000101
A*01:01+A*02:01^C*02:02+C*07:01^B*39:01+B*49:01^DRB1*07:01+DRB1*13:02^DQB1*05:03+DQB1*06:02	0.000101
A*24:02+A*29:01^C*03:03+C*12:03^B*27:02+B*55:01^DRB1*11:01+DRB1*14:01^DQB1*04:02+DQB1*06:02	0.000101
A*01:01+A*11:01^C*06:02+C*17:01^B*41:01+B*50:01^DRB1*07:01+DRB1*11:04^DQB1*03:03+DQB1*06:09	0.000101
A*03:01+A*68:01^C*04:01+C*06:02^B*35:01+B*50:01^DRB1*04:03+DRB1*04:07^DQB1*03:01+DQB1*04:02	0.000101
A*01:01+A*02:01^C*03:04+C*15:02^B*15:01+B*51:01^DRB1*01:01+DRB1*11:04^DQB1*05:02+DQB1*06:09	0.000101
A*29:02+A*30:01^C*06:02+C*07:01^B*49:01+B*50:01^DRB1*04:03+DRB1*07:01^DQB1*02:01+DQB1*03:01	0.000101
A*01:01+A*02:01^C*06:02+C*07:01^B*50:01+B*58:01^DRB1*03:01+DRB1*07:01^DQB1*02:01+DQB1*05:03	0.0001
A*29:01+A*32:01^C*07:04+C*15:05^B*07:05+B*15:18^DRB1*03:01+DRB1*10:01^DQB1*05:01+DQB1*05:03	0.0001
A*02:05+A*11:01^C*04:01+C*06:02^B*35:02+B*50:01^DRB1*07:01+DRB1*11:01^DQB1*02:01+DQB1*05:03	0.0001
A*01:01+A*01:01^C*03:02+C*17:01^B*41:01+B*58:01^DRB1*07:01+DRB1*11:04^DQB1*02:01+DQB1*03:03	0.0001
A*24:02+A*32:01^C*07:02+C*16:02^B*51:01+B*51:08^DRB1*04:03+DRB1*11:04^DQB1*03:01+DQB1*04:02	0.0001
