# Supplementary material for: The HLA diversity of the Anthony Nolan register
Source: HLA. 2020 Nov 16;97(1):15–29. doi: 10.1111/tan.14127 (PMC7756289; doi:10.1111/tan.14127)
Supplement: Supplementary file 4 — Supporting Information [file TAN-97-15-s004.zip › freqs_pakistan_results.xlsx]

## Sheet: Allele frequencies (HLA-A)
Allele	Frequency
A*01:01	0.150611
A*11:01	0.149269
A*24:02	0.112828
A*26:01	0.076648
A*68:01	0.073516
A*33:03	0.063656
A*02:01	0.060305
A*03:01	0.05249
A*32:01	0.050403
A*31:01	0.037279
A*02:11	0.036024
A*02:06	0.032063
A*30:01	0.016403
A*03:02	0.012973
A*02:05	0.012526
A*29:01	0.012377
A*23:01	0.01193
A*24:03	0.005424
A*02:03	0.004921
A*74:01	0.003728
A*02:20	0.003281
A*24:07	0.002982
A*29:02	0.002535
A*33:01	0.002106
A*30:02	0.002088
A*11:03	0.001342
A*66:01	0.001342
A*31:06	0.001045
A*02:08	0.001044
A*24:17	0.001044
A*31:16	0.000895
A*68:02	0.000746
A*68:24	0.000746
A*02:16	0.000596
A*26:17	0.000298
A*11:197	0.000149
A*33:29	0.000149
A*02:02	0.000149
A*02:07	0.000149
A*02:17	0.000149
A*11:118	0.000149
A*24:13	0.000149
A*24:30	0.000149
A*26:08	0.000149
A*30:04	0.000149
A*31:12	0.000149
A*32:64	0.000149
A*34:02	0.000149
A*36:01	0.000149
A*68:12	0.000149
A*69:01	0.000149
A*74:03	0.000149

## Sheet: Allele frequencies (HLA-C)
Allele	Frequency
C*07:02	0.14507
C*04:01	0.125859
C*06:02	0.122049
C*15:02	0.104028
C*12:02	0.080662
C*07:01	0.074175
C*12:03	0.065305
C*01:02	0.041008
C*14:02	0.040329
C*03:02	0.034747
C*16:02	0.028665
C*03:04	0.018964
C*05:01	0.014166
C*08:01	0.014017
C*03:03	0.013429
C*15:05	0.011809
C*17:01	0.010737
C*07:04	0.010588
C*02:02	0.009991
C*04:03	0.008947
C*16:01	0.00507
C*07:26	0.002982
C*12:09	0.002583
C*08:02	0.002535
C*12:05	0.002515
C*15:04	0.002237
C*16:04	0.002088
C*08:03	0.001939
C*04:10	0.00064
C*06:27	0.000602
C*12:04	0.000462
C*15:08	0.000457
C*07:29	0.000447
C*07:17	0.000152
C*03:19	0.000149
C*06:35	0.000149
C*07:212	0.000149
C*15:06	0.000149
C*18:01	0.000149

## Sheet: Allele frequencies (HLA-B)
Allele	Frequency
B*51:01	0.112131
B*08:01	0.097226
B*52:01	0.076648
B*40:06	0.071876
B*35:03	0.064418
B*35:01	0.048764
B*44:03	0.048762
B*57:01	0.047868
B*58:01	0.034894
B*07:02	0.033403
B*50:01	0.028184
B*55:01	0.028184
B*37:01	0.024456
B*18:01	0.021473
B*13:02	0.018789
B*40:01	0.018789
B*15:01	0.015807
B*35:02	0.015658
B*15:17	0.015508
B*44:02	0.014614
B*07:05	0.013123
B*38:01	0.012079
B*41:01	0.01014
B*15:02	0.009544
B*13:01	0.009395
B*27:05	0.008052
B*35:08	0.007903
B*39:01	0.007307
B*49:01	0.006561
B*27:07	0.006412
B*48:01	0.006263
B*15:18	0.006114
B*15:08	0.005667
B*51:07	0.005368
B*38:02	0.004324
B*40:23	0.004026
B*45:01	0.004026
B*15:25	0.003579
B*41:02	0.002982
B*15:05	0.002833
B*27:04	0.002684
B*56:01	0.002535
B*14:02	0.002386
B*15:29	0.002386
B*51:06	0.002095
B*40:02	0.002088
B*53:01	0.001491
B*54:01	0.001044
B*47:01	0.000895
B*42:01	0.000895
B*39:06	0.000746
B*35:13	0.000596
B*15:10	0.000596
B*52:04	0.000447
B*40:50	0.000447
B*27:03	0.000298
B*35:84	0.000298
B*44:29	0.000298
B*51:08	0.000298
B*73:01	0.000298
B*15:03	0.000298
B*15:32	0.000298
B*27:02	0.000298
B*57:03	0.000298
B*67:01	0.000298
B*56:52	0.000149
B*08:03	0.000149
B*13:08	0.000149
B*15:11	0.000149
B*15:12	0.000149
B*15:34	0.000149
B*15:75	0.000149
B*18:114	0.000149
B*18:25	0.000149
B*35:05	0.000149
B*37:04	0.000149
B*39:10	0.000149
B*40:40	0.000149
B*50:02	0.000149
B*51:02	0.000149
B*57:02	0.000149
B*81:01	0.000149

## Sheet: Allele frequencies (HLA-DRB1)
Allele	Frequency
DRB1*03:01	0.164955
DRB1*07:01	0.140167
DRB1*15:02	0.097682
DRB1*15:01	0.078878
DRB1*13:01	0.077429
DRB1*11:01	0.071453
DRB1*10:01	0.051016
DRB1*14:04	0.05086
DRB1*11:04	0.04078
DRB1*13:02	0.029369
DRB1*04:03	0.027684
DRB1*01:01	0.026699
DRB1*15:06	0.026647
DRB1*14:01	0.01364
DRB1*09:01	0.010906
DRB1*04:04	0.009909
DRB1*04:02	0.008798
DRB1*12:02	0.007158
DRB1*04:01	0.006273
DRB1*12:01	0.005972
DRB1*16:02	0.005667
DRB1*08:01	0.004921
DRB1*04:05	0.004824
DRB1*13:03	0.004324
DRB1*11:11	0.003733
DRB1*08:03	0.002844
DRB1*14:07	0.002744
DRB1*04:06	0.002684
DRB1*08:02	0.002684
DRB1*11:06	0.001954
DRB1*01:02	0.001939
DRB1*15:04	0.001789
DRB1*04:08	0.001443
DRB1*11:03	0.001198
DRB1*08:04	0.001056
DRB1*14:19	0.001044
DRB1*03:02	0.001044
DRB1*04:07	0.000895
DRB1*15:03	0.000746
DRB1*07:13	0.000723
DRB1*14:06	0.000596
DRB1*16:01	0.000596
DRB1*07:03	0.000358
DRB1*14:05	0.000321
DRB1*13:05	0.000298
DRB1*14:09	0.000298
DRB1*04:10	0.000298
DRB1*04:18	0.000298
DRB1*13:11	0.000298
DRB1*14:10	0.000298
DRB1*14:15	0.000298
DRB1*11:08	0.000158
DRB1*11:92	0.000154
DRB1*11:18	0.000153
DRB1*01:03	0.000149
DRB1*04:136	0.000149
DRB1*04:36	0.000149
DRB1*10:02	0.000149
DRB1*13:08	0.000149
DRB1*14:28	0.000149
DRB1*16:10	0.000149

## Sheet: Allele frequencies (HLA-DQB1)
Allele	Frequency
DQB1*02:01	0.25309
DQB1*03:01	0.14508
DQB1*06:01	0.141592
DQB1*06:03	0.081698
DQB1*05:01	0.079336
DQB1*05:03	0.071605
DQB1*03:02	0.057886
DQB1*03:03	0.056546
DQB1*05:02	0.038331
DQB1*06:02	0.028138
DQB1*06:04	0.016482
DQB1*04:02	0.011415
DQB1*06:09	0.009668
DQB1*03:05	0.003301
DQB1*04:01	0.002886
DQB1*02:07	0.001309
DQB1*05:07	0.001137
DQB1*06:48	0.000317
DQB1*06:151	0.000182

## Sheet: Haplotype frequencies
Haplotype	Frequency
A*26:01~C*07:02~B*08:01~DRB1*03:01~DQB1*02:01	0.03879
A*01:01~C*06:02~B*57:01~DRB1*07:01~DQB1*03:03	0.021091
A*33:03~C*07:01~B*44:03~DRB1*07:01~DQB1*02:01	0.013376
A*02:11~C*15:02~B*40:06~DRB1*15:01~DQB1*06:01	0.012428
A*33:03~C*03:02~B*58:01~DRB1*03:01~DQB1*02:01	0.011662
A*30:01~C*06:02~B*13:02~DRB1*07:01~DQB1*02:01	0.009452
A*32:01~C*07:02~B*08:01~DRB1*03:01~DQB1*02:01	0.008883
A*01:01~C*06:02~B*37:01~DRB1*10:01~DQB1*05:01	0.008258
A*11:01~C*12:02~B*52:01~DRB1*15:02~DQB1*06:01	0.006855
A*01:01~C*07:01~B*15:17~DRB1*13:02~DQB1*06:04	0.005963
A*11:01~C*04:01~B*35:03~DRB1*11:01~DQB1*03:01	0.005699
A*32:01~C*12:02~B*52:01~DRB1*15:02~DQB1*06:01	0.005653
A*01:01~C*07:02~B*08:01~DRB1*03:01~DQB1*02:01	0.005515
A*02:05~C*06:02~B*50:01~DRB1*03:01~DQB1*02:01	0.005079
A*24:02~C*04:01~B*35:02~DRB1*11:04~DQB1*03:01	0.004869
A*29:01~C*15:05~B*07:05~DRB1*10:01~DQB1*05:01	0.004847
A*24:02~C*12:02~B*52:01~DRB1*15:02~DQB1*06:01	0.004825
A*31:01~C*14:02~B*51:01~DRB1*13:01~DQB1*06:03	0.004562
A*11:01~C*07:02~B*08:01~DRB1*03:01~DQB1*02:01	0.004222
A*11:01~C*04:01~B*35:01~DRB1*01:01~DQB1*05:01	0.004052
A*11:01~C*07:01~B*44:03~DRB1*07:01~DQB1*02:01	0.003873
A*01:01~C*04:01~B*35:02~DRB1*11:04~DQB1*03:01	0.003765
A*68:01~C*07:02~B*08:01~DRB1*03:01~DQB1*02:01	0.003656
A*01:01~C*12:02~B*52:01~DRB1*15:02~DQB1*06:01	0.003633
A*11:01~C*04:01~B*35:01~DRB1*15:02~DQB1*06:01	0.003624
A*24:02~C*12:03~B*35:03~DRB1*13:01~DQB1*06:03	0.003254
A*01:01~C*07:01~B*44:03~DRB1*07:01~DQB1*02:01	0.003191
A*02:01~C*12:02~B*52:01~DRB1*15:02~DQB1*06:01	0.003149
A*11:01~C*04:01~B*15:01~DRB1*15:06~DQB1*05:02	0.003129
A*02:01~C*07:02~B*08:01~DRB1*03:01~DQB1*02:01	0.003104
A*31:01~C*07:02~B*08:01~DRB1*03:01~DQB1*02:01	0.003024
A*33:03~C*03:02~B*58:01~DRB1*13:02~DQB1*06:09	0.002962
A*24:02~C*07:02~B*08:01~DRB1*03:01~DQB1*02:01	0.002919
A*01:01~C*06:02~B*57:01~DRB1*03:01~DQB1*02:01	0.002867
A*68:01~C*12:02~B*52:01~DRB1*15:02~DQB1*06:01	0.002866
A*03:01~C*04:01~B*35:01~DRB1*01:01~DQB1*05:01	0.002827
A*24:02~C*12:03~B*40:01~DRB1*11:01~DQB1*03:01	0.002795
A*11:01~C*08:01~B*15:02~DRB1*15:01~DQB1*06:01	0.002781
A*24:02~C*07:02~B*07:02~DRB1*15:01~DQB1*06:02	0.002611
A*11:01~C*12:02~B*52:01~DRB1*14:04~DQB1*05:03	0.002554
A*68:01~C*15:02~B*51:01~DRB1*13:01~DQB1*06:03	0.002552
A*01:01~C*16:02~B*51:01~DRB1*13:01~DQB1*06:03	0.002539
A*11:01~C*06:02~B*57:01~DRB1*07:01~DQB1*03:03	0.002537
A*11:01~C*12:03~B*39:01~DRB1*13:01~DQB1*06:03	0.002497
A*26:01~C*12:02~B*52:01~DRB1*15:02~DQB1*06:01	0.00249
A*24:02~C*15:02~B*40:06~DRB1*14:04~DQB1*05:03	0.00247
A*01:01~C*06:02~B*50:01~DRB1*07:01~DQB1*02:01	0.002411
A*03:01~C*07:02~B*08:01~DRB1*03:01~DQB1*02:01	0.002394
A*02:05~C*06:02~B*50:01~DRB1*07:01~DQB1*02:01	0.002388
A*11:01~C*14:02~B*51:07~DRB1*03:01~DQB1*02:01	0.002386
A*33:03~C*04:01~B*35:01~DRB1*01:01~DQB1*05:01	0.002381
A*02:01~C*03:04~B*40:23~DRB1*09:01~DQB1*03:02	0.002374
A*11:01~C*04:01~B*35:01~DRB1*15:06~DQB1*05:02	0.002372
A*02:06~C*04:01~B*35:03~DRB1*14:04~DQB1*05:03	0.002362
A*01:01~C*07:01~B*15:17~DRB1*13:02~DQB1*06:03	0.002286
A*68:01~C*16:02~B*51:01~DRB1*14:04~DQB1*05:03	0.002274
A*11:01~C*15:02~B*40:06~DRB1*15:01~DQB1*06:01	0.002264
A*01:01~C*15:02~B*40:06~DRB1*15:01~DQB1*06:01	0.002242
A*68:01~C*01:02~B*55:01~DRB1*11:11~DQB1*03:01	0.002237
A*02:01~C*03:02~B*58:01~DRB1*03:01~DQB1*02:01	0.002143
A*02:06~C*12:02~B*52:01~DRB1*15:02~DQB1*06:01	0.002134
A*24:02~C*15:02~B*40:06~DRB1*11:01~DQB1*03:01	0.002124
A*11:01~C*03:04~B*40:01~DRB1*15:02~DQB1*06:01	0.002077
A*03:01~C*04:01~B*35:03~DRB1*11:01~DQB1*03:01	0.001979
A*11:01~C*04:01~B*35:01~DRB1*13:01~DQB1*06:03	0.001957
A*11:01~C*04:01~B*35:01~DRB1*11:01~DQB1*03:01	0.001944
A*68:01~C*07:01~B*44:03~DRB1*07:01~DQB1*02:01	0.001942
A*03:01~C*15:02~B*51:01~DRB1*04:02~DQB1*03:02	0.001924
A*11:01~C*05:01~B*44:02~DRB1*11:04~DQB1*03:01	0.001919
A*74:01~C*16:01~B*45:01~DRB1*03:01~DQB1*02:01	0.001917
A*26:01~C*07:02~B*08:01~DRB1*15:02~DQB1*06:01	0.00183
A*02:11~C*15:02~B*40:06~DRB1*11:01~DQB1*03:01	0.001796
A*23:01~C*17:01~B*41:01~DRB1*07:01~DQB1*02:01	0.001787
A*03:01~C*07:02~B*07:02~DRB1*10:01~DQB1*05:01	0.001768
A*11:01~C*04:01~B*35:01~DRB1*03:01~DQB1*02:01	0.001757
A*32:01~C*07:01~B*49:01~DRB1*13:02~DQB1*06:04	0.001754
A*31:01~C*16:02~B*51:01~DRB1*13:01~DQB1*06:03	0.001746
A*24:02~C*03:02~B*58:01~DRB1*03:01~DQB1*02:01	0.001744
A*01:01~C*06:02~B*57:01~DRB1*07:01~DQB1*02:01	0.001651
A*33:01~C*08:02~B*14:02~DRB1*01:02~DQB1*05:01	0.00164
A*32:01~C*15:02~B*51:01~DRB1*15:02~DQB1*06:01	0.00164
A*24:02~C*15:02~B*40:06~DRB1*15:02~DQB1*06:01	0.001636
A*68:01~C*14:02~B*51:01~DRB1*04:02~DQB1*03:02	0.001633
A*24:02~C*12:03~B*18:01~DRB1*11:04~DQB1*03:01	0.001568
A*03:01~C*12:02~B*52:01~DRB1*15:02~DQB1*06:01	0.001562
A*02:11~C*15:02~B*40:06~DRB1*14:04~DQB1*05:03	0.001559
A*02:06~C*07:02~B*08:01~DRB1*03:01~DQB1*02:01	0.001551
A*24:02~C*12:03~B*35:03~DRB1*11:01~DQB1*03:01	0.001524
A*01:01~C*12:02~B*52:01~DRB1*03:01~DQB1*02:01	0.001522
A*11:01~C*04:01~B*35:03~DRB1*13:01~DQB1*06:03	0.001505
A*02:11~C*07:01~B*44:03~DRB1*07:01~DQB1*02:01	0.001496
A*24:02~C*07:02~B*07:02~DRB1*07:01~DQB1*02:01	0.001492
A*29:01~C*06:02~B*50:01~DRB1*07:01~DQB1*02:01	0.001491
A*01:01~C*15:02~B*40:06~DRB1*14:04~DQB1*05:03	0.001487
A*01:01~C*15:02~B*51:01~DRB1*11:01~DQB1*03:01	0.001479
A*01:01~C*06:02~B*57:01~DRB1*11:01~DQB1*03:01	0.001479
A*03:01~C*14:02~B*51:01~DRB1*15:02~DQB1*06:01	0.001433
A*68:01~C*12:03~B*35:03~DRB1*13:01~DQB1*06:03	0.001424
A*03:01~C*01:02~B*55:01~DRB1*13:01~DQB1*06:03	0.001407
A*11:01~C*12:02~B*52:01~DRB1*04:03~DQB1*03:02	0.001393
A*01:01~C*06:02~B*41:01~DRB1*13:02~DQB1*06:04	0.001342
A*32:01~C*04:01~B*35:03~DRB1*07:01~DQB1*03:03	0.001342
A*23:01~C*04:01~B*44:03~DRB1*07:01~DQB1*02:01	0.001342
A*02:20~C*05:01~B*44:02~DRB1*11:04~DQB1*03:01	0.001342
A*11:01~C*08:01~B*15:02~DRB1*12:02~DQB1*03:01	0.001338
A*11:01~C*12:02~B*41:01~DRB1*07:01~DQB1*02:01	0.001337
A*31:01~C*12:02~B*52:01~DRB1*15:02~DQB1*06:01	0.001337
A*01:01~C*12:03~B*38:01~DRB1*13:01~DQB1*06:03	0.001337
A*26:01~C*01:02~B*55:01~DRB1*14:04~DQB1*05:03	0.001331
A*33:03~C*06:02~B*50:01~DRB1*03:01~DQB1*02:01	0.001328
A*01:01~C*06:02~B*37:01~DRB1*03:01~DQB1*02:01	0.001326
A*11:01~C*15:02~B*40:06~DRB1*15:02~DQB1*06:01	0.001318
A*11:01~C*12:03~B*35:03~DRB1*14:01~DQB1*05:03	0.001294
A*11:01~C*12:02~B*52:01~DRB1*11:01~DQB1*03:01	0.00129
A*24:02~C*06:02~B*13:02~DRB1*07:01~DQB1*02:01	0.001267
A*03:02~C*07:02~B*08:01~DRB1*03:01~DQB1*02:01	0.001251
A*01:01~C*07:02~B*07:02~DRB1*15:01~DQB1*06:02	0.001247
A*24:02~C*12:03~B*35:03~DRB1*14:01~DQB1*05:03	0.001238
A*68:01~C*04:01~B*35:02~DRB1*11:04~DQB1*03:01	0.001237
A*01:01~C*04:01~B*35:01~DRB1*01:01~DQB1*05:01	0.001229
A*11:01~C*04:03~B*13:01~DRB1*15:01~DQB1*06:01	0.001225
A*11:01~C*15:02~B*51:01~DRB1*13:01~DQB1*06:03	0.001222
A*01:01~C*15:02~B*40:06~DRB1*03:01~DQB1*02:01	0.001198
A*11:01~C*12:05~B*18:01~DRB1*11:01~DQB1*03:01	0.001193
A*24:02~C*16:02~B*51:01~DRB1*03:01~DQB1*02:01	0.001184
A*11:01~C*15:02~B*40:06~DRB1*03:01~DQB1*02:01	0.001179
A*24:02~C*15:02~B*27:07~DRB1*11:01~DQB1*03:01	0.001179
A*24:03~C*12:03~B*38:01~DRB1*13:01~DQB1*06:03	0.001175
A*02:01~C*07:02~B*07:02~DRB1*15:01~DQB1*06:02	0.001173
A*24:02~C*15:02~B*40:06~DRB1*15:01~DQB1*06:01	0.00117
A*11:01~C*15:02~B*40:06~DRB1*10:01~DQB1*05:01	0.001166
A*11:01~C*04:01~B*35:03~DRB1*15:02~DQB1*06:01	0.001161
A*29:01~C*15:05~B*07:05~DRB1*03:01~DQB1*02:01	0.001155
A*24:02~C*06:02~B*50:01~DRB1*03:01~DQB1*02:01	0.001149
A*24:02~C*16:02~B*51:01~DRB1*04:03~DQB1*03:02	0.001144
A*01:01~C*06:02~B*57:01~DRB1*15:02~DQB1*06:01	0.001136
A*02:01~C*01:02~B*51:01~DRB1*01:01~DQB1*05:01	0.001125
A*24:02~C*04:03~B*13:01~DRB1*15:01~DQB1*06:01	0.001122
A*03:01~C*04:01~B*35:01~DRB1*13:01~DQB1*06:03	0.001117
A*11:01~C*05:01~B*44:03~DRB1*07:01~DQB1*02:01	0.001103
A*03:01~C*04:01~B*35:01~DRB1*11:01~DQB1*03:01	0.001096
A*68:01~C*01:02~B*51:01~DRB1*01:01~DQB1*05:01	0.001095
A*24:02~C*12:02~B*52:01~DRB1*14:04~DQB1*05:03	0.001094
A*68:01~C*07:01~B*44:03~DRB1*03:01~DQB1*02:01	0.001092
A*33:03~C*07:01~B*44:03~DRB1*15:02~DQB1*06:01	0.001092
A*01:01~C*12:02~B*52:01~DRB1*04:03~DQB1*03:02	0.001069
A*24:02~C*12:03~B*35:03~DRB1*15:02~DQB1*06:01	0.001068
A*68:01~C*14:02~B*51:01~DRB1*13:01~DQB1*06:03	0.001063
A*24:02~C*12:03~B*35:03~DRB1*14:04~DQB1*05:03	0.001057
A*01:01~C*06:02~B*37:01~DRB1*11:04~DQB1*03:01	0.001056
A*31:01~C*01:02~B*15:08~DRB1*09:01~DQB1*03:02	0.001044
A*03:02~C*15:02~B*51:01~DRB1*11:04~DQB1*03:01	0.001044
A*03:02~C*06:02~B*13:02~DRB1*07:01~DQB1*02:01	0.001044
A*23:01~C*07:01~B*44:03~DRB1*07:01~DQB1*02:01	0.001044
A*11:01~C*07:02~B*38:02~DRB1*15:04~DQB1*05:02	0.001044
A*02:01~C*01:02~B*51:01~DRB1*11:03~DQB1*03:01	0.001044
A*26:01~C*12:03~B*18:01~DRB1*13:01~DQB1*06:03	0.001044
A*02:01~C*07:01~B*18:01~DRB1*15:06~DQB1*05:02	0.001032
A*02:06~C*06:02~B*37:01~DRB1*10:01~DQB1*05:01	0.001017
A*01:01~C*07:01~B*15:17~DRB1*13:01~DQB1*06:03	0.001016
A*02:06~C*04:01~B*35:03~DRB1*07:01~DQB1*03:03	0.001004
A*02:01~C*04:01~B*35:08~DRB1*11:01~DQB1*03:01	0.001
A*32:01~C*01:02~B*55:01~DRB1*13:01~DQB1*06:03	0.00099
A*68:01~C*07:02~B*51:01~DRB1*11:01~DQB1*03:01	0.000984
A*31:01~C*16:02~B*51:01~DRB1*11:04~DQB1*03:01	0.000983
A*68:01~C*15:02~B*51:01~DRB1*15:06~DQB1*05:02	0.000979
A*11:01~C*14:02~B*51:01~DRB1*13:01~DQB1*06:03	0.000972
A*11:01~C*04:01~B*35:03~DRB1*14:04~DQB1*05:03	0.000967
A*26:01~C*07:02~B*08:01~DRB1*07:01~DQB1*02:01	0.000961
A*68:01~C*15:02~B*40:06~DRB1*15:01~DQB1*06:01	0.00096
A*02:01~C*07:01~B*44:03~DRB1*07:01~DQB1*02:01	0.000951
A*01:01~C*06:02~B*50:01~DRB1*03:01~DQB1*02:01	0.00095
A*33:03~C*07:02~B*08:01~DRB1*03:01~DQB1*02:01	0.000949
A*32:01~C*07:02~B*08:01~DRB1*15:06~DQB1*05:02	0.000946
A*24:02~C*07:02~B*07:02~DRB1*13:01~DQB1*06:03	0.000943
A*24:03~C*12:03~B*18:01~DRB1*11:04~DQB1*03:01	0.000938
A*01:01~C*06:02~B*57:01~DRB1*15:01~DQB1*06:02	0.000936
A*68:01~C*15:02~B*51:01~DRB1*07:01~DQB1*03:03	0.00093
A*02:01~C*12:02~B*52:01~DRB1*11:01~DQB1*03:01	0.00093
A*33:03~C*03:02~B*58:01~DRB1*15:02~DQB1*06:01	0.000928
A*03:01~C*15:02~B*40:06~DRB1*15:02~DQB1*06:01	0.000918
A*68:01~C*04:01~B*35:03~DRB1*11:01~DQB1*03:01	0.000906
A*11:01~C*07:02~B*07:02~DRB1*03:01~DQB1*02:01	0.000905
A*11:01~C*14:02~B*51:06~DRB1*15:01~DQB1*06:01	0.000895
A*68:01~C*12:02~B*52:01~DRB1*04:05~DQB1*04:01	0.000895
A*02:06~C*08:01~B*15:02~DRB1*15:01~DQB1*06:01	0.000895
A*02:08~C*06:02~B*50:01~DRB1*07:01~DQB1*02:01	0.000895
A*03:02~C*04:01~B*35:03~DRB1*11:01~DQB1*03:01	0.000895
A*02:06~C*14:02~B*51:01~DRB1*03:01~DQB1*02:01	0.000895
A*68:01~C*07:04~B*15:18~DRB1*13:01~DQB1*06:03	0.000895
A*02:06~C*16:02~B*51:01~DRB1*03:01~DQB1*02:01	0.000895
A*11:03~C*07:02~B*52:01~DRB1*11:06~DQB1*03:01	0.000895
A*26:01~C*12:03~B*38:01~DRB1*14:01~DQB1*05:03	0.000895
A*32:01~C*02:02~B*27:05~DRB1*01:01~DQB1*05:01	0.000895
A*02:03~C*08:01~B*15:02~DRB1*12:02~DQB1*03:01	0.000895
A*30:02~C*12:03~B*38:01~DRB1*03:01~DQB1*02:01	0.000895
A*02:01~C*16:04~B*44:02~DRB1*11:04~DQB1*03:01	0.000895
A*32:01~C*14:02~B*51:07~DRB1*10:01~DQB1*05:01	0.000895
A*68:01~C*07:02~B*07:02~DRB1*15:01~DQB1*06:02	0.000892
A*24:02~C*07:02~B*07:02~DRB1*14:04~DQB1*05:03	0.000888
A*33:03~C*03:02~B*58:01~DRB1*14:04~DQB1*05:03	0.000888
A*32:01~C*12:02~B*52:01~DRB1*11:01~DQB1*03:01	0.000884
A*11:01~C*04:03~B*13:01~DRB1*15:02~DQB1*06:01	0.000883
A*24:02~C*15:02~B*51:01~DRB1*11:01~DQB1*03:01	0.000878
A*01:01~C*06:02~B*57:01~DRB1*14:04~DQB1*05:03	0.000877
A*01:01~C*15:02~B*51:01~DRB1*14:04~DQB1*05:03	0.000873
A*01:01~C*06:02~B*50:01~DRB1*04:03~DQB1*03:02	0.00087
A*24:02~C*15:02~B*40:06~DRB1*15:06~DQB1*05:02	0.000862
A*01:01~C*04:01~B*35:01~DRB1*15:02~DQB1*06:01	0.000857
A*26:01~C*07:02~B*08:01~DRB1*11:01~DQB1*03:01	0.000856
A*03:01~C*06:02~B*57:01~DRB1*07:01~DQB1*03:03	0.000853
A*11:01~C*15:02~B*40:06~DRB1*16:02~DQB1*05:02	0.000851
A*68:01~C*12:02~B*52:01~DRB1*11:01~DQB1*03:01	0.00085
A*26:01~C*07:02~B*08:01~DRB1*14:04~DQB1*05:03	0.000847
A*11:01~C*06:02~B*37:01~DRB1*10:01~DQB1*05:01	0.000846
A*24:02~C*04:01~B*15:01~DRB1*15:06~DQB1*05:02	0.000839
A*24:02~C*14:02~B*51:01~DRB1*15:02~DQB1*06:01	0.000825
A*33:03~C*15:02~B*27:07~DRB1*11:01~DQB1*03:01	0.000823
A*03:01~C*07:02~B*07:02~DRB1*15:01~DQB1*06:02	0.000821
A*02:01~C*06:02~B*13:02~DRB1*07:01~DQB1*02:01	0.000819
A*68:01~C*16:02~B*51:01~DRB1*04:06~DQB1*03:02	0.000816
A*68:01~C*01:02~B*55:01~DRB1*13:01~DQB1*06:03	0.000802
A*02:01~C*04:01~B*35:01~DRB1*15:02~DQB1*06:01	0.000799
A*01:01~C*06:02~B*57:01~DRB1*15:01~DQB1*06:01	0.000796
A*11:01~C*12:02~B*52:01~DRB1*13:01~DQB1*06:03	0.000787
A*26:01~C*03:02~B*58:01~DRB1*03:01~DQB1*02:01	0.000783
A*68:01~C*12:02~B*52:01~DRB1*15:06~DQB1*05:02	0.00078
A*01:01~C*06:02~B*57:01~DRB1*13:01~DQB1*06:03	0.000779
A*01:01~C*15:02~B*40:06~DRB1*15:02~DQB1*06:01	0.000774
A*02:01~C*15:02~B*40:06~DRB1*15:02~DQB1*06:01	0.000772
A*11:01~C*14:02~B*51:01~DRB1*15:06~DQB1*05:02	0.000769
A*68:01~C*14:02~B*51:01~DRB1*04:03~DQB1*03:02	0.000762
A*11:01~C*12:09~B*51:01~DRB1*03:01~DQB1*02:01	0.00076
A*24:02~C*15:02~B*51:01~DRB1*04:02~DQB1*03:02	0.00076
A*02:01~C*15:02~B*40:06~DRB1*15:06~DQB1*05:02	0.000757
A*24:02~C*12:03~B*40:01~DRB1*15:02~DQB1*06:01	0.000757
A*01:01~C*14:02~B*51:01~DRB1*11:04~DQB1*03:01	0.00075
A*01:01~C*12:03~B*18:01~DRB1*15:01~DQB1*06:02	0.000746
A*24:02~C*04:01~B*15:01~DRB1*10:01~DQB1*05:01	0.000746
A*11:01~C*15:05~B*07:05~DRB1*03:01~DQB1*02:01	0.000746
A*11:01~C*15:02~B*40:02~DRB1*15:06~DQB1*05:02	0.000746
A*32:01~C*04:01~B*44:03~DRB1*07:01~DQB1*02:01	0.000746
A*32:01~C*07:04~B*15:29~DRB1*16:02~DQB1*05:02	0.000746
A*02:01~C*16:02~B*51:01~DRB1*11:04~DQB1*03:01	0.000746
A*02:06~C*12:03~B*38:01~DRB1*14:01~DQB1*05:03	0.000746
A*32:01~C*17:01~B*41:01~DRB1*10:01~DQB1*05:01	0.000746
A*23:01~C*16:02~B*51:01~DRB1*11:04~DQB1*03:01	0.000746
A*03:02~C*04:01~B*35:03~DRB1*14:01~DQB1*05:03	0.000746
A*23:01~C*17:01~B*41:01~DRB1*14:04~DQB1*05:03	0.000746
A*33:03~C*12:03~B*18:01~DRB1*11:04~DQB1*03:01	0.000746
A*24:02~C*02:02~B*27:05~DRB1*11:01~DQB1*03:01	0.000744
A*11:01~C*04:03~B*13:01~DRB1*12:02~DQB1*03:01	0.000743
A*26:01~C*14:02~B*51:01~DRB1*11:04~DQB1*03:01	0.000741
A*24:07~C*12:02~B*52:01~DRB1*04:03~DQB1*03:02	0.00074
A*01:01~C*17:01~B*41:02~DRB1*13:03~DQB1*03:01	0.000736
A*03:01~C*04:01~B*35:03~DRB1*08:01~DQB1*04:02	0.000735
A*68:01~C*15:02~B*40:06~DRB1*04:04~DQB1*03:02	0.000735
A*31:01~C*04:01~B*35:01~DRB1*12:01~DQB1*03:01	0.000734
A*31:01~C*04:01~B*35:03~DRB1*03:01~DQB1*02:01	0.000733
A*32:01~C*04:01~B*35:01~DRB1*15:02~DQB1*06:01	0.000732
A*24:02~C*06:02~B*57:01~DRB1*07:01~DQB1*03:03	0.00073
A*31:01~C*14:02~B*51:01~DRB1*14:04~DQB1*05:03	0.000728
A*02:01~C*07:02~B*07:02~DRB1*10:01~DQB1*05:01	0.000726
A*01:01~C*07:01~B*15:17~DRB1*15:02~DQB1*06:01	0.000725
A*33:03~C*12:02~B*52:01~DRB1*15:02~DQB1*06:01	0.000719
A*68:01~C*15:02~B*51:01~DRB1*03:01~DQB1*02:01	0.000719
A*24:02~C*08:01~B*48:01~DRB1*11:01~DQB1*03:01	0.000718
A*01:01~C*03:02~B*58:01~DRB1*11:01~DQB1*03:01	0.000715
A*11:01~C*03:02~B*58:01~DRB1*03:01~DQB1*02:01	0.000711
A*31:01~C*12:02~B*52:01~DRB1*15:06~DQB1*05:02	0.000711
A*02:01~C*14:02~B*51:01~DRB1*07:01~DQB1*02:01	0.000702
A*32:01~C*06:02~B*57:01~DRB1*07:01~DQB1*03:03	0.0007
A*24:02~C*01:02~B*55:01~DRB1*03:01~DQB1*02:01	0.000694
A*11:01~C*16:02~B*51:01~DRB1*13:01~DQB1*06:03	0.000692
A*31:01~C*04:01~B*35:03~DRB1*13:01~DQB1*06:03	0.000691
A*26:01~C*07:02~B*08:01~DRB1*13:01~DQB1*06:03	0.000689
A*01:01~C*04:01~B*44:03~DRB1*07:01~DQB1*02:01	0.000686
A*01:01~C*04:03~B*13:01~DRB1*15:01~DQB1*06:01	0.000674
A*68:01~C*04:01~B*35:01~DRB1*15:06~DQB1*05:02	0.000672
A*24:02~C*07:02~B*07:02~DRB1*10:01~DQB1*05:01	0.000665
A*02:01~C*15:02~B*40:06~DRB1*15:01~DQB1*06:01	0.000663
A*11:01~C*07:01~B*18:01~DRB1*04:03~DQB1*03:02	0.00066
A*02:11~C*12:02~B*40:06~DRB1*15:01~DQB1*06:01	0.000654
A*68:01~C*14:02~B*51:01~DRB1*15:02~DQB1*06:01	0.000646
A*11:01~C*12:02~B*52:01~DRB1*03:01~DQB1*02:01	0.000644
A*11:01~C*06:02~B*13:02~DRB1*07:01~DQB1*02:01	0.00064
A*30:01~C*17:01~B*42:01~DRB1*03:02~DQB1*04:02	0.00064
A*11:01~C*12:03~B*35:03~DRB1*11:01~DQB1*03:01	0.000639
A*33:03~C*07:01~B*44:03~DRB1*15:06~DQB1*05:02	0.000631
A*01:01~C*14:02~B*51:01~DRB1*13:01~DQB1*06:03	0.000631
A*26:01~C*07:02~B*08:01~DRB1*07:01~DQB1*03:03	0.000626
A*33:03~C*07:01~B*44:03~DRB1*15:01~DQB1*06:02	0.000625
A*26:01~C*07:02~B*08:01~DRB1*09:01~DQB1*03:03	0.000616
A*24:02~C*06:02~B*57:01~DRB1*10:01~DQB1*05:01	0.000616
A*24:02~C*14:02~B*51:01~DRB1*14:04~DQB1*05:03	0.000615
A*11:01~C*07:02~B*07:02~DRB1*13:01~DQB1*06:03	0.00061
A*01:01~C*15:02~B*51:01~DRB1*01:01~DQB1*05:01	0.000609
A*32:01~C*06:02~B*50:01~DRB1*07:01~DQB1*02:01	0.000608
A*26:01~C*06:02~B*57:01~DRB1*07:01~DQB1*03:03	0.000607
A*03:01~C*07:02~B*07:02~DRB1*11:01~DQB1*03:01	0.000604
A*01:01~C*01:02~B*55:01~DRB1*03:01~DQB1*02:01	0.000602
A*68:01~C*06:02~B*50:01~DRB1*07:01~DQB1*02:01	0.0006
A*23:01~C*17:01~B*41:01~DRB1*10:01~DQB1*05:01	0.000599
A*26:01~C*07:02~B*51:01~DRB1*14:04~DQB1*05:03	0.000597
A*01:01~C*01:02~B*15:08~DRB1*08:02~DQB1*04:02	0.000596
A*24:02~C*03:04~B*40:01~DRB1*03:01~DQB1*02:01	0.000596
A*24:02~C*04:01~B*35:03~DRB1*14:04~DQB1*05:03	0.000596
A*31:01~C*04:01~B*35:08~DRB1*03:01~DQB1*02:01	0.000596
A*02:01~C*03:04~B*40:01~DRB1*15:01~DQB1*06:02	0.000596
A*24:03~C*04:01~B*35:08~DRB1*14:04~DQB1*05:03	0.000596
A*02:06~C*06:02~B*50:01~DRB1*07:01~DQB1*02:01	0.000596
A*11:01~C*07:01~B*18:01~DRB1*15:01~DQB1*06:01	0.000596
A*68:01~C*12:02~B*35:01~DRB1*16:02~DQB1*05:02	0.000596
A*24:02~C*12:02~B*40:06~DRB1*12:02~DQB1*03:01	0.000596
A*68:01~C*12:03~B*35:03~DRB1*07:01~DQB1*02:01	0.000596
A*74:01~C*16:01~B*45:01~DRB1*04:02~DQB1*03:02	0.000596
A*24:02~C*12:02~B*18:01~DRB1*15:01~DQB1*06:01	0.000596
A*02:01~C*05:01~B*44:02~DRB1*04:01~DQB1*03:01	0.000596
A*02:01~C*14:02~B*51:01~DRB1*04:02~DQB1*03:02	0.000596
A*02:11~C*07:01~B*44:03~DRB1*15:01~DQB1*06:02	0.000596
A*01:01~C*06:02~B*57:01~DRB1*01:01~DQB1*05:01	0.000596
A*66:01~C*17:01~B*41:02~DRB1*13:03~DQB1*03:01	0.000596
A*03:01~C*07:02~B*07:02~DRB1*16:02~DQB1*05:02	0.000596
A*02:01~C*04:01~B*15:01~DRB1*15:02~DQB1*06:01	0.000596
A*24:02~C*06:02~B*37:01~DRB1*11:01~DQB1*03:01	0.000596
A*33:03~C*06:02~B*37:01~DRB1*04:03~DQB1*03:05	0.000596
A*02:01~C*14:02~B*51:01~DRB1*13:02~DQB1*06:09	0.000596
A*02:03~C*07:02~B*38:02~DRB1*14:04~DQB1*05:03	0.000596
A*01:01~C*15:02~B*27:07~DRB1*07:01~DQB1*02:01	0.000596
A*24:17~C*08:01~B*15:02~DRB1*12:02~DQB1*03:01	0.000596
A*02:01~C*04:01~B*35:03~DRB1*13:01~DQB1*06:03	0.000596
A*02:06~C*07:04~B*15:18~DRB1*15:01~DQB1*06:02	0.000596
A*03:01~C*12:03~B*18:01~DRB1*11:04~DQB1*03:01	0.000596
A*24:02~C*05:01~B*44:02~DRB1*15:01~DQB1*06:02	0.000596
A*01:01~C*01:02~B*55:01~DRB1*10:01~DQB1*05:01	0.000594
A*31:01~C*15:02~B*51:01~DRB1*11:01~DQB1*03:01	0.000594
A*26:01~C*12:03~B*38:01~DRB1*13:02~DQB1*06:04	0.000593
A*68:01~C*15:02~B*40:06~DRB1*10:01~DQB1*05:01	0.000592
A*02:01~C*07:02~B*07:02~DRB1*15:02~DQB1*06:01	0.000591
A*02:11~C*14:02~B*51:01~DRB1*14:04~DQB1*05:03	0.00059
A*24:02~C*03:04~B*40:01~DRB1*11:01~DQB1*03:01	0.000588
A*24:02~C*04:01~B*35:01~DRB1*01:01~DQB1*05:01	0.000587
A*03:01~C*07:02~B*07:02~DRB1*15:02~DQB1*06:01	0.000586
A*26:01~C*15:02~B*51:01~DRB1*13:01~DQB1*06:03	0.000584
A*29:02~C*16:01~B*44:03~DRB1*07:01~DQB1*02:01	0.000582
A*11:01~C*06:02~B*37:01~DRB1*11:04~DQB1*03:01	0.000582
A*68:01~C*04:01~B*35:01~DRB1*13:01~DQB1*06:03	0.000581
A*33:03~C*03:02~B*58:01~DRB1*11:04~DQB1*03:01	0.000579
A*32:01~C*04:01~B*35:03~DRB1*11:01~DQB1*03:01	0.000578
A*11:01~C*03:02~B*58:01~DRB1*13:02~DQB1*06:09	0.000578
A*32:01~C*06:02~B*37:01~DRB1*10:01~DQB1*05:01	0.000578
A*11:01~C*07:02~B*08:01~DRB1*13:01~DQB1*06:03	0.000575
A*03:01~C*12:02~B*52:01~DRB1*11:01~DQB1*03:01	0.000574
A*68:01~C*12:02~B*52:01~DRB1*14:04~DQB1*05:03	0.000569
A*32:01~C*04:01~B*35:01~DRB1*01:01~DQB1*05:01	0.000566
A*68:01~C*16:02~B*51:01~DRB1*13:01~DQB1*06:03	0.000562
A*33:03~C*15:02~B*40:06~DRB1*15:01~DQB1*06:01	0.000561
A*02:01~C*04:01~B*15:01~DRB1*15:06~DQB1*05:02	0.000561
A*32:01~C*12:02~B*52:01~DRB1*03:01~DQB1*02:01	0.000559
A*01:01~C*12:02~B*52:01~DRB1*07:01~DQB1*02:01	0.000555
A*68:01~C*01:02~B*55:01~DRB1*10:01~DQB1*05:01	0.00055
A*01:01~C*07:01~B*44:03~DRB1*07:01~DQB1*03:03	0.000549
A*33:03~C*03:02~B*58:01~DRB1*04:03~DQB1*03:02	0.000548
A*68:01~C*15:02~B*40:06~DRB1*07:01~DQB1*03:03	0.000547
A*26:01~C*01:02~B*55:01~DRB1*13:01~DQB1*06:03	0.000543
A*03:01~C*04:01~B*35:01~DRB1*15:06~DQB1*05:02	0.000537
A*23:01~C*06:02~B*50:01~DRB1*07:01~DQB1*02:01	0.000537
A*26:01~C*04:01~B*35:01~DRB1*01:01~DQB1*05:01	0.000535
A*68:01~C*07:02~B*07:02~DRB1*15:02~DQB1*06:01	0.000534
A*26:01~C*15:02~B*40:06~DRB1*15:02~DQB1*06:01	0.000532
A*01:01~C*06:02~B*57:01~DRB1*15:06~DQB1*05:02	0.000525
A*01:01~C*06:02~B*37:01~DRB1*15:02~DQB1*06:01	0.000523
A*11:01~C*01:02~B*55:01~DRB1*03:01~DQB1*02:01	0.00052
A*24:02~C*07:02~B*07:02~DRB1*15:01~DQB1*06:01	0.000515
A*01:01~C*03:02~B*58:01~DRB1*03:01~DQB1*02:01	0.000514
A*33:03~C*03:02~B*58:01~DRB1*15:01~DQB1*06:01	0.000513
A*02:01~C*06:02~B*50:01~DRB1*07:01~DQB1*02:01	0.000513
A*02:01~C*04:01~B*35:01~DRB1*13:01~DQB1*06:03	0.000511
A*33:03~C*15:02~B*40:06~DRB1*15:02~DQB1*06:01	0.00051
A*03:01~C*12:03~B*40:01~DRB1*15:02~DQB1*06:01	0.000509
A*30:01~C*06:02~B*13:02~DRB1*13:01~DQB1*06:03	0.000509
A*02:06~C*15:02~B*40:06~DRB1*15:02~DQB1*06:01	0.000505
A*11:01~C*07:01~B*44:03~DRB1*04:03~DQB1*03:02	0.000504
A*24:02~C*04:01~B*35:03~DRB1*11:01~DQB1*03:01	0.000503
A*24:02~C*16:02~B*51:01~DRB1*11:04~DQB1*03:01	0.000503
A*02:11~C*15:02~B*40:06~DRB1*13:01~DQB1*06:03	0.000501
A*11:01~C*12:03~B*39:01~DRB1*03:01~DQB1*02:01	0.0005
A*03:01~C*08:01~B*15:02~DRB1*15:01~DQB1*06:01	0.000499
A*03:01~C*12:02~B*52:01~DRB1*15:01~DQB1*06:02	0.000498
A*02:01~C*05:01~B*44:02~DRB1*11:01~DQB1*03:01	0.000496
A*11:01~C*07:02~B*07:02~DRB1*15:01~DQB1*06:02	0.000495
A*68:01~C*12:02~B*52:01~DRB1*04:03~DQB1*03:02	0.000492
A*11:01~C*01:02~B*55:01~DRB1*13:01~DQB1*06:03	0.000489
A*03:01~C*14:02~B*51:01~DRB1*13:01~DQB1*06:03	0.000488
A*11:01~C*12:03~B*35:03~DRB1*13:01~DQB1*06:03	0.000488
A*24:02~C*07:02~B*07:02~DRB1*15:01~DQB1*06:03	0.000488
A*68:01~C*04:01~B*15:01~DRB1*15:06~DQB1*05:02	0.000486
A*24:02~C*12:02~B*52:01~DRB1*10:01~DQB1*05:01	0.000485
A*33:03~C*07:01~B*44:03~DRB1*14:07~DQB1*05:03	0.000483
A*68:01~C*15:02~B*51:01~DRB1*10:01~DQB1*05:01	0.000483
A*68:01~C*01:02~B*55:01~DRB1*15:02~DQB1*06:01	0.000482
A*11:01~C*01:02~B*55:01~DRB1*14:04~DQB1*05:03	0.000481
A*31:01~C*04:01~B*35:01~DRB1*13:01~DQB1*06:03	0.000481
A*03:01~C*07:02~B*07:02~DRB1*07:01~DQB1*02:01	0.00048
A*01:01~C*04:01~B*35:01~DRB1*15:06~DQB1*05:02	0.000478
A*02:11~C*15:02~B*40:06~DRB1*07:01~DQB1*03:03	0.000477
A*03:02~C*15:02~B*51:01~DRB1*15:02~DQB1*06:01	0.00047
A*26:01~C*02:02~B*27:05~DRB1*04:04~DQB1*03:02	0.00047
A*01:01~C*03:02~B*58:01~DRB1*07:01~DQB1*02:01	0.00047
A*02:11~C*12:02~B*52:01~DRB1*15:02~DQB1*05:03	0.000469
A*01:01~C*07:01~B*15:17~DRB1*03:01~DQB1*02:01	0.000468
A*01:01~C*04:01~B*35:01~DRB1*03:01~DQB1*02:01	0.000467
A*02:11~C*04:01~B*35:01~DRB1*15:02~DQB1*06:01	0.000466
A*11:01~C*15:02~B*40:06~DRB1*07:01~DQB1*02:01	0.000465
A*11:01~C*04:01~B*35:03~DRB1*15:02~DQB1*05:03	0.000464
A*01:01~C*07:02~B*07:02~DRB1*07:01~DQB1*02:01	0.000464
A*01:01~C*07:01~B*15:17~DRB1*11:01~DQB1*03:01	0.000464
A*02:06~C*06:02~B*57:01~DRB1*07:01~DQB1*03:03	0.000462
A*68:01~C*16:02~B*51:01~DRB1*15:02~DQB1*06:01	0.000462
A*02:11~C*15:02~B*40:06~DRB1*15:02~DQB1*06:01	0.00046
A*02:06~C*04:01~B*35:03~DRB1*15:02~DQB1*06:01	0.000459
A*02:11~C*15:08~B*40:06~DRB1*15:01~DQB1*06:01	0.000457
A*24:02~C*04:01~B*35:02~DRB1*11:01~DQB1*03:01	0.000455
A*03:01~C*04:01~B*35:03~DRB1*13:01~DQB1*06:03	0.000455
A*33:03~C*07:01~B*44:03~DRB1*11:01~DQB1*03:01	0.000453
A*01:01~C*06:27~B*57:01~DRB1*07:01~DQB1*03:03	0.000453
A*24:02~C*15:02~B*40:06~DRB1*04:03~DQB1*03:02	0.000453
A*31:01~C*01:02~B*55:01~DRB1*13:01~DQB1*06:03	0.000452
A*11:01~C*07:01~B*44:03~DRB1*10:01~DQB1*05:01	0.000452
A*02:01~C*03:03~B*40:06~DRB1*15:01~DQB1*06:02	0.000452
A*01:01~C*12:03~B*35:03~DRB1*13:01~DQB1*06:03	0.000451
A*24:02~C*15:02~B*51:01~DRB1*03:01~DQB1*02:01	0.000451
A*33:03~C*06:02~B*37:01~DRB1*10:01~DQB1*05:01	0.00045
A*01:01~C*06:02~B*57:01~DRB1*13:02~DQB1*06:04	0.00045
A*11:01~C*01:02~B*55:01~DRB1*10:01~DQB1*05:01	0.000449
A*01:01~C*06:02~B*37:01~DRB1*13:01~DQB1*06:03	0.000449
A*01:01~C*06:02~B*37:01~DRB1*07:01~DQB1*02:01	0.000449
A*02:11~C*15:02~B*40:06~DRB1*03:01~DQB1*02:01	0.000448
A*01:01~C*06:02~B*37:01~DRB1*15:06~DQB1*05:02	0.000448
A*11:01~C*14:02~B*51:01~DRB1*14:04~DQB1*05:03	0.000448
A*26:01~C*12:03~B*38:01~DRB1*13:01~DQB1*06:03	0.000448
A*30:01~C*03:02~B*58:01~DRB1*03:01~DQB1*02:01	0.000448
A*24:02~C*03:03~B*15:05~DRB1*14:04~DQB1*05:03	0.000447
A*23:01~C*17:01~B*41:01~DRB1*15:01~DQB1*06:01	0.000447
A*01:01~C*02:02~B*27:05~DRB1*04:03~DQB1*03:02	0.000447
A*32:01~C*04:01~B*35:08~DRB1*04:03~DQB1*03:02	0.000447
A*68:01~C*07:04~B*15:18~DRB1*03:01~DQB1*02:01	0.000447
A*31:01~C*16:02~B*51:01~DRB1*15:02~DQB1*06:01	0.000447
A*31:01~C*03:03~B*15:01~DRB1*04:03~DQB1*03:02	0.000447
A*01:01~C*17:01~B*41:01~DRB1*07:01~DQB1*03:03	0.000447
A*02:01~C*15:02~B*51:01~DRB1*09:01~DQB1*03:03	0.000447
A*02:01~C*05:01~B*44:02~DRB1*11:04~DQB1*03:01	0.000447
A*24:02~C*16:01~B*45:01~DRB1*03:01~DQB1*02:01	0.000447
A*24:02~C*03:03~B*15:05~DRB1*10:01~DQB1*05:01	0.000447
A*02:16~C*07:01~B*44:03~DRB1*07:01~DQB1*02:01	0.000447
A*01:01~C*03:03~B*55:01~DRB1*14:04~DQB1*05:03	0.000447
A*02:11~C*14:02~B*51:01~DRB1*12:01~DQB1*03:01	0.000447
A*11:01~C*03:03~B*15:01~DRB1*15:06~DQB1*05:02	0.000447
A*02:01~C*07:01~B*44:03~DRB1*07:13~DQB1*02:01	0.000447
A*11:01~C*07:02~B*18:01~DRB1*15:02~DQB1*06:01	0.000447
A*68:01~C*15:02~B*40:06~DRB1*11:01~DQB1*03:02	0.000447
A*24:02~C*03:03~B*15:01~DRB1*13:01~DQB1*06:03	0.000447
A*11:01~C*15:02~B*40:06~DRB1*01:01~DQB1*05:01	0.000447
A*02:01~C*03:04~B*40:01~DRB1*10:01~DQB1*05:01	0.000447
A*24:02~C*08:03~B*48:01~DRB1*04:03~DQB1*03:02	0.000447
A*02:01~C*07:02~B*07:02~DRB1*04:02~DQB1*03:02	0.000447
A*26:01~C*12:03~B*38:01~DRB1*01:01~DQB1*05:01	0.000447
A*11:01~C*12:03~B*39:01~DRB1*11:04~DQB1*03:01	0.000447
A*68:01~C*12:05~B*18:01~DRB1*08:01~DQB1*04:02	0.000447
A*24:02~C*16:02~B*51:01~DRB1*14:04~DQB1*05:03	0.000447
A*68:01~C*07:04~B*44:02~DRB1*11:01~DQB1*03:01	0.000447
A*02:01~C*07:01~B*44:03~DRB1*07:01~DQB1*03:03	0.000447
A*01:01~C*06:02~B*52:01~DRB1*15:02~DQB1*06:01	0.000447
A*31:01~C*01:02~B*15:08~DRB1*14:04~DQB1*05:03	0.000447
A*11:01~C*14:02~B*51:01~DRB1*04:01~DQB1*03:02	0.000447
A*01:01~C*15:02~B*51:01~DRB1*04:02~DQB1*03:02	0.000447
A*02:01~C*03:04~B*40:23~DRB1*03:01~DQB1*02:01	0.000447
A*24:02~C*16:04~B*44:02~DRB1*11:04~DQB1*03:01	0.000447
A*03:01~C*12:09~B*51:01~DRB1*13:01~DQB1*06:03	0.000447
A*01:01~C*04:01~B*35:08~DRB1*10:01~DQB1*05:01	0.000447
A*11:01~C*07:26~B*15:25~DRB1*04:03~DQB1*03:02	0.000447
A*68:01~C*04:01~B*35:03~DRB1*03:01~DQB1*02:01	0.000447
A*24:02~C*15:05~B*07:05~DRB1*10:01~DQB1*05:01	0.000447
A*03:01~C*04:01~B*35:03~DRB1*14:04~DQB1*05:03	0.000447
A*03:01~C*12:03~B*27:04~DRB1*16:02~DQB1*05:02	0.000447
A*32:01~C*02:02~B*27:05~DRB1*13:01~DQB1*06:03	0.000447
A*02:06~C*16:02~B*51:01~DRB1*13:01~DQB1*06:03	0.000447
A*03:01~C*01:02~B*55:01~DRB1*10:01~DQB1*05:01	0.000447
A*01:01~C*06:02~B*37:01~DRB1*14:07~DQB1*05:03	0.000447
A*31:01~C*01:02~B*15:08~DRB1*08:02~DQB1*04:02	0.000447
A*02:05~C*06:02~B*50:01~DRB1*13:02~DQB1*06:04	0.000447
A*03:02~C*04:01~B*35:02~DRB1*07:01~DQB1*02:01	0.000447
A*02:01~C*07:01~B*18:01~DRB1*09:01~DQB1*03:03	0.000447
A*24:02~C*08:01~B*15:02~DRB1*12:02~DQB1*03:01	0.000447
A*01:01~C*06:02~B*15:05~DRB1*15:02~DQB1*05:03	0.000447
A*02:20~C*03:02~B*58:01~DRB1*03:01~DQB1*02:01	0.000447
A*01:01~C*01:02~B*55:01~DRB1*11:11~DQB1*03:01	0.000447
A*02:01~C*17:01~B*41:01~DRB1*03:01~DQB1*02:01	0.000447
A*01:01~C*07:01~B*15:17~DRB1*15:01~DQB1*06:02	0.000447
A*11:01~C*04:03~B*13:01~DRB1*11:01~DQB1*03:01	0.000447
A*11:01~C*05:01~B*44:02~DRB1*15:01~DQB1*06:02	0.000447
A*31:01~C*15:02~B*51:01~DRB1*14:07~DQB1*05:03	0.000447
A*32:01~C*03:02~B*58:01~DRB1*13:01~DQB1*06:03	0.000447
A*02:01~C*15:02~B*40:06~DRB1*11:04~DQB1*03:01	0.000447
A*02:06~C*01:02~B*15:08~DRB1*15:01~DQB1*06:01	0.000445
A*02:11~C*04:01~B*35:03~DRB1*07:01~DQB1*02:01	0.000444
A*11:01~C*04:01~B*35:01~DRB1*10:01~DQB1*05:01	0.000444
A*02:06~C*01:02~B*55:01~DRB1*11:01~DQB1*03:01	0.000444
A*24:02~C*01:02~B*55:01~DRB1*13:01~DQB1*06:03	0.000443
A*33:03~C*04:01~B*35:03~DRB1*15:06~DQB1*05:02	0.000441
A*03:01~C*12:02~B*52:01~DRB1*14:04~DQB1*05:03	0.00044
A*02:01~C*08:01~B*48:01~DRB1*12:01~DQB1*03:01	0.000439
A*31:01~C*12:02~B*52:01~DRB1*14:04~DQB1*05:03	0.000438
A*01:01~C*03:02~B*58:01~DRB1*13:02~DQB1*06:09	0.000438
A*24:02~C*06:02~B*50:01~DRB1*07:01~DQB1*02:01	0.000437
A*01:01~C*12:02~B*40:06~DRB1*15:02~DQB1*06:01	0.000435
A*11:01~C*12:09~B*51:01~DRB1*13:01~DQB1*06:03	0.000433
A*33:03~C*16:02~B*51:01~DRB1*01:01~DQB1*05:01	0.000431
A*11:01~C*15:02~B*40:06~DRB1*11:01~DQB1*03:01	0.000429
A*02:06~C*15:02~B*51:01~DRB1*03:01~DQB1*02:01	0.000428
A*02:06~C*06:02~B*37:01~DRB1*03:01~DQB1*02:01	0.000428
A*32:01~C*12:03~B*35:03~DRB1*13:01~DQB1*06:03	0.000427
A*01:01~C*07:01~B*44:03~DRB1*03:01~DQB1*02:01	0.000426
A*24:02~C*02:02~B*27:05~DRB1*04:04~DQB1*03:02	0.000424
A*11:01~C*04:01~B*35:03~DRB1*15:06~DQB1*05:02	0.000422
A*02:01~C*01:02~B*55:01~DRB1*13:01~DQB1*06:03	0.000421
A*02:11~C*15:02~B*27:07~DRB1*07:01~DQB1*03:03	0.000419
A*02:01~C*12:03~B*38:01~DRB1*13:01~DQB1*06:03	0.000419
A*02:01~C*03:04~B*40:01~DRB1*04:01~DQB1*03:02	0.000419
A*24:02~C*07:01~B*44:03~DRB1*07:01~DQB1*02:01	0.000418
A*01:01~C*07:02~B*07:02~DRB1*15:01~DQB1*06:01	0.000417
A*03:02~C*04:01~B*35:01~DRB1*11:01~DQB1*03:01	0.000415
A*30:01~C*06:02~B*50:01~DRB1*07:01~DQB1*02:01	0.000413
A*11:01~C*04:01~B*35:03~DRB1*10:01~DQB1*05:01	0.000412
A*11:01~C*04:01~B*35:08~DRB1*03:01~DQB1*02:01	0.000411
A*03:02~C*07:01~B*18:01~DRB1*11:01~DQB1*03:01	0.00041
A*24:02~C*12:02~B*40:06~DRB1*11:01~DQB1*03:01	0.000408
A*02:11~C*07:02~B*08:01~DRB1*11:01~DQB1*03:01	0.000408
A*02:01~C*07:01~B*49:01~DRB1*11:01~DQB1*03:01	0.000405
A*11:01~C*01:02~B*55:01~DRB1*11:01~DQB1*03:01	0.000403
A*32:01~C*04:01~B*35:02~DRB1*11:04~DQB1*03:01	0.000402
A*68:01~C*16:02~B*51:01~DRB1*04:03~DQB1*03:02	0.000402
A*03:01~C*12:02~B*52:01~DRB1*04:03~DQB1*03:02	0.0004
A*68:01~C*01:02~B*55:01~DRB1*07:01~DQB1*03:03	0.000398
A*31:01~C*07:02~B*08:01~DRB1*15:01~DQB1*06:03	0.000398
A*24:02~C*16:02~B*51:01~DRB1*01:01~DQB1*05:01	0.000394
A*03:02~C*04:01~B*35:01~DRB1*15:02~DQB1*06:01	0.000392
A*01:01~C*12:02~B*40:06~DRB1*03:01~DQB1*02:01	0.000391
A*01:01~C*07:01~B*08:01~DRB1*03:01~DQB1*02:01	0.000391
A*01:01~C*07:02~B*07:02~DRB1*04:03~DQB1*03:02	0.000386
A*26:01~C*15:02~B*51:01~DRB1*04:04~DQB1*03:02	0.000386
A*11:01~C*04:01~B*35:02~DRB1*11:04~DQB1*03:01	0.000385
A*03:01~C*12:03~B*40:01~DRB1*13:01~DQB1*06:03	0.000385
A*02:01~C*05:01~B*44:03~DRB1*07:01~DQB1*02:01	0.000383
A*24:02~C*07:26~B*15:25~DRB1*15:01~DQB1*06:01	0.000382
A*11:01~C*15:02~B*40:06~DRB1*15:01~DQB1*06:02	0.00038
A*02:01~C*12:03~B*35:03~DRB1*14:01~DQB1*05:03	0.00038
A*31:01~C*04:01~B*35:03~DRB1*11:01~DQB1*03:01	0.000379
A*24:02~C*12:02~B*52:01~DRB1*03:01~DQB1*02:01	0.000376
A*02:06~C*04:03~B*13:01~DRB1*15:01~DQB1*06:01	0.000376
A*01:01~C*03:02~B*58:01~DRB1*07:01~DQB1*03:03	0.000376
A*02:05~C*06:02~B*50:01~DRB1*14:04~DQB1*05:03	0.000375
A*24:02~C*15:04~B*51:01~DRB1*15:01~DQB1*06:02	0.000374
A*02:06~C*07:01~B*44:03~DRB1*07:01~DQB1*02:01	0.000374
A*26:01~C*14:02~B*51:01~DRB1*13:01~DQB1*06:03	0.000373
A*03:01~C*06:02~B*37:01~DRB1*10:01~DQB1*05:01	0.000369
A*30:01~C*06:02~B*13:02~DRB1*03:01~DQB1*02:01	0.000367
A*02:01~C*15:02~B*27:07~DRB1*11:01~DQB1*03:01	0.000365
A*11:01~C*03:02~B*58:01~DRB1*15:02~DQB1*06:01	0.000364
A*26:01~C*16:02~B*51:01~DRB1*13:01~DQB1*06:03	0.000361
A*24:02~C*01:02~B*55:01~DRB1*15:02~DQB1*06:01	0.000361
A*02:11~C*12:03~B*35:03~DRB1*13:01~DQB1*06:03	0.00036
A*01:01~C*12:03~B*40:01~DRB1*11:01~DQB1*03:01	0.000359
A*01:01~C*15:02~B*51:01~DRB1*13:01~DQB1*06:03	0.000359
A*33:03~C*16:02~B*51:01~DRB1*11:04~DQB1*03:01	0.000358
A*26:01~C*15:02~B*40:06~DRB1*15:01~DQB1*06:01	0.000358
A*23:01~C*06:02~B*50:01~DRB1*07:01~DQB1*03:03	0.000358
A*03:01~C*07:02~B*08:01~DRB1*15:02~DQB1*06:01	0.000358
A*11:01~C*15:02~B*40:06~DRB1*11:04~DQB1*03:01	0.000357
A*11:01~C*04:01~B*35:01~DRB1*07:01~DQB1*02:01	0.000357
A*01:01~C*15:02~B*40:06~DRB1*07:01~DQB1*03:03	0.000355
A*11:01~C*14:02~B*51:01~DRB1*04:03~DQB1*03:02	0.000354
A*11:01~C*04:01~B*35:03~DRB1*15:01~DQB1*06:02	0.000354
A*68:01~C*12:03~B*35:03~DRB1*14:01~DQB1*05:03	0.000354
A*68:01~C*04:01~B*35:03~DRB1*13:01~DQB1*06:03	0.000352
A*26:01~C*04:01~B*35:01~DRB1*15:02~DQB1*06:01	0.000349
A*03:01~C*01:02~B*55:01~DRB1*14:04~DQB1*05:03	0.000345
A*01:01~C*12:02~B*52:01~DRB1*13:02~DQB1*06:09	0.000343
A*24:02~C*06:02~B*50:01~DRB1*11:01~DQB1*03:01	0.000343
A*11:01~C*12:02~B*52:01~DRB1*15:06~DQB1*05:02	0.000343
A*01:01~C*12:03~B*35:03~DRB1*07:01~DQB1*03:03	0.00034
A*26:01~C*07:02~B*07:02~DRB1*13:01~DQB1*06:03	0.000338
A*01:01~C*07:02~B*07:02~DRB1*03:01~DQB1*02:01	0.000337
A*11:01~C*12:03~B*38:01~DRB1*13:01~DQB1*06:03	0.000337
A*31:01~C*07:01~B*18:01~DRB1*11:01~DQB1*03:01	0.000336
A*01:01~C*04:01~B*35:03~DRB1*11:01~DQB1*03:01	0.000335
A*02:06~C*04:01~B*35:03~DRB1*07:01~DQB1*02:01	0.000335
A*02:01~C*03:02~B*58:01~DRB1*11:01~DQB1*03:01	0.000334
A*02:11~C*04:01~B*35:01~DRB1*01:01~DQB1*05:01	0.000329
A*68:01~C*07:02~B*51:01~DRB1*04:03~DQB1*03:02	0.000328
A*32:01~C*12:02~B*52:01~DRB1*10:01~DQB1*05:01	0.000328
A*68:01~C*01:02~B*55:01~DRB1*03:01~DQB1*02:01	0.000328
A*11:01~C*03:02~B*58:01~DRB1*11:01~DQB1*03:01	0.000327
A*03:01~C*14:02~B*51:01~DRB1*04:03~DQB1*03:02	0.000327
A*32:01~C*07:02~B*07:02~DRB1*15:01~DQB1*06:02	0.000323
A*32:01~C*07:02~B*08:01~DRB1*15:01~DQB1*06:02	0.000322
A*68:01~C*07:02~B*07:02~DRB1*10:01~DQB1*05:01	0.000322
A*33:03~C*07:02~B*07:05~DRB1*15:01~DQB1*06:01	0.00032
A*02:01~C*07:01~B*15:17~DRB1*13:02~DQB1*06:04	0.00032
A*26:01~C*12:02~B*52:01~DRB1*14:04~DQB1*05:03	0.00032
A*11:01~C*06:02~B*50:01~DRB1*07:01~DQB1*02:01	0.00032
A*74:01~C*16:01~B*45:01~DRB1*03:01~DQB1*03:01	0.00032
A*11:01~C*04:01~B*35:01~DRB1*04:03~DQB1*03:02	0.000319
A*30:01~C*06:02~B*13:02~DRB1*07:01~DQB1*03:03	0.000318
A*32:01~C*07:01~B*44:03~DRB1*07:01~DQB1*02:01	0.000317
A*26:01~C*07:02~B*08:01~DRB1*10:01~DQB1*05:01	0.000317
A*01:01~C*12:03~B*35:03~DRB1*11:01~DQB1*03:01	0.000317
A*02:01~C*15:02~B*51:01~DRB1*10:01~DQB1*05:01	0.000317
A*11:01~C*07:02~B*08:01~DRB1*10:01~DQB1*05:01	0.000316
A*11:01~C*07:01~B*15:17~DRB1*13:02~DQB1*06:03	0.000316
A*11:01~C*05:01~B*44:02~DRB1*11:01~DQB1*03:01	0.000315
A*03:01~C*15:02~B*40:06~DRB1*11:01~DQB1*03:01	0.000315
A*33:03~C*16:02~B*51:01~DRB1*13:01~DQB1*06:03	0.000315
A*02:05~C*06:02~B*50:01~DRB1*13:01~DQB1*06:03	0.000315
A*11:01~C*01:02~B*51:01~DRB1*01:01~DQB1*05:01	0.000314
A*32:01~C*07:02~B*08:01~DRB1*11:01~DQB1*03:01	0.000314
A*24:02~C*04:01~B*35:01~DRB1*15:02~DQB1*06:01	0.000313
A*24:02~C*03:04~B*51:01~DRB1*07:01~DQB1*03:03	0.000312
A*24:03~C*12:03~B*38:01~DRB1*11:01~DQB1*03:01	0.000312
A*02:01~C*15:02~B*40:06~DRB1*03:01~DQB1*02:01	0.000312
A*68:01~C*14:02~B*51:07~DRB1*07:01~DQB1*03:03	0.00031
A*24:02~C*07:01~B*15:17~DRB1*13:02~DQB1*06:04	0.000309
A*29:01~C*15:05~B*07:05~DRB1*11:04~DQB1*03:01	0.000308
A*24:02~C*12:03~B*35:03~DRB1*03:01~DQB1*02:01	0.000308
A*02:11~C*04:01~B*35:03~DRB1*15:02~DQB1*06:01	0.000307
A*01:01~C*01:02~B*55:01~DRB1*15:02~DQB1*06:01	0.000307
A*26:01~C*17:01~B*41:02~DRB1*13:03~DQB1*03:01	0.000307
A*68:01~C*15:02~B*51:01~DRB1*15:02~DQB1*06:01	0.000307
A*26:01~C*08:01~B*48:01~DRB1*12:01~DQB1*03:01	0.000306
A*02:01~C*16:02~B*51:01~DRB1*11:01~DQB1*03:01	0.000306
A*31:01~C*01:02~B*55:01~DRB1*03:01~DQB1*02:01	0.000306
A*33:03~C*06:02~B*13:02~DRB1*07:01~DQB1*02:01	0.000305
A*31:16~C*06:02~B*57:01~DRB1*07:01~DQB1*03:03	0.000305
A*33:03~C*04:01~B*35:03~DRB1*07:01~DQB1*03:03	0.000303
A*24:02~C*12:02~B*52:01~DRB1*11:04~DQB1*03:01	0.000303
A*11:01~C*04:01~B*35:01~DRB1*07:01~DQB1*03:03	0.000302
A*33:03~C*01:02~B*55:01~DRB1*14:04~DQB1*05:03	0.000302
A*24:02~C*07:02~B*08:01~DRB1*07:01~DQB1*02:01	0.000302
A*03:01~C*04:01~B*35:03~DRB1*11:04~DQB1*03:01	0.000302
A*68:01~C*12:03~B*35:03~DRB1*03:01~DQB1*02:01	0.000301
A*02:06~C*03:03~B*40:06~DRB1*15:01~DQB1*06:02	0.000301
A*02:01~C*06:02~B*50:01~DRB1*03:01~DQB1*02:01	0.0003
A*24:02~C*04:01~B*35:03~DRB1*03:01~DQB1*02:01	0.0003
A*01:01~C*07:02~B*08:01~DRB1*11:01~DQB1*03:01	0.0003
A*26:01~C*12:03~B*38:01~DRB1*07:01~DQB1*03:03	0.0003
A*26:01~C*12:03~B*38:01~DRB1*07:01~DQB1*02:01	0.0003
A*01:01~C*03:02~B*57:01~DRB1*07:01~DQB1*03:03	0.0003
A*01:01~C*07:01~B*57:01~DRB1*07:01~DQB1*03:03	0.0003
A*32:01~C*12:02~B*52:01~DRB1*04:04~DQB1*03:02	0.0003
A*01:01~C*06:02~B*13:02~DRB1*07:01~DQB1*02:01	0.0003
A*11:01~C*12:03~B*40:01~DRB1*11:01~DQB1*03:01	0.0003
A*11:01~C*16:02~B*51:01~DRB1*14:01~DQB1*05:03	0.000299
A*23:01~C*07:02~B*08:01~DRB1*03:01~DQB1*02:01	0.000299
A*29:01~C*15:05~B*07:05~DRB1*11:01~DQB1*03:01	0.000299
A*01:01~C*07:01~B*49:01~DRB1*13:02~DQB1*06:04	0.000299
A*31:01~C*15:02~B*40:06~DRB1*15:01~DQB1*06:01	0.000299
A*68:01~C*03:03~B*35:01~DRB1*08:01~DQB1*04:02	0.000298
A*32:01~C*07:04~B*15:29~DRB1*15:01~DQB1*06:01	0.000298
A*32:01~C*04:01~B*35:01~DRB1*13:05~DQB1*03:01	0.000298
A*02:01~C*02:02~B*27:04~DRB1*14:04~DQB1*05:03	0.000298
A*11:01~C*14:02~B*51:01~DRB1*14:07~DQB1*05:03	0.000298
A*11:01~C*07:01~B*49:01~DRB1*15:01~DQB1*06:02	0.000298
A*31:01~C*07:02~B*07:02~DRB1*10:01~DQB1*05:01	0.000298
A*30:01~C*06:02~B*13:02~DRB1*04:05~DQB1*03:02	0.000298
A*01:01~C*15:02~B*27:07~DRB1*11:11~DQB1*03:01	0.000298
A*31:01~C*16:02~B*51:01~DRB1*04:08~DQB1*03:01	0.000298
A*11:01~C*12:02~B*40:06~DRB1*15:01~DQB1*06:01	0.000298
A*26:01~C*16:02~B*51:01~DRB1*11:04~DQB1*03:01	0.000298
A*32:01~C*07:04~B*15:29~DRB1*10:01~DQB1*05:01	0.000298
A*68:01~C*15:02~B*27:07~DRB1*13:01~DQB1*06:03	0.000298
A*29:02~C*07:01~B*58:01~DRB1*15:02~DQB1*06:01	0.000298
A*03:02~C*01:02~B*55:01~DRB1*03:01~DQB1*02:01	0.000298
A*11:01~C*03:03~B*55:01~DRB1*13:01~DQB1*06:03	0.000298
A*03:01~C*14:02~B*51:01~DRB1*13:01~DQB1*06:01	0.000298
A*02:01~C*15:02~B*40:06~DRB1*16:02~DQB1*05:02	0.000298
A*02:11~C*15:02~B*40:06~DRB1*13:02~DQB1*06:09	0.000298
A*24:02~C*15:02~B*51:01~DRB1*14:01~DQB1*05:03	0.000298
A*01:01~C*04:01~B*35:01~DRB1*15:01~DQB1*06:01	0.000298
A*01:01~C*06:02~B*13:02~DRB1*13:01~DQB1*06:03	0.000298
A*02:05~C*07:01~B*41:01~DRB1*08:04~DQB1*03:01	0.000298
A*29:01~C*16:02~B*51:01~DRB1*07:01~DQB1*03:03	0.000298
A*02:11~C*04:01~B*15:17~DRB1*13:02~DQB1*06:04	0.000298
A*02:03~C*07:02~B*38:02~DRB1*15:02~DQB1*05:01	0.000298
A*01:01~C*02:02~B*27:05~DRB1*15:01~DQB1*06:01	0.000298
A*68:01~C*07:04~B*15:18~DRB1*15:01~DQB1*06:01	0.000298
A*29:01~C*12:03~B*38:01~DRB1*14:01~DQB1*05:03	0.000298
A*01:01~C*01:02~B*55:01~DRB1*14:04~DQB1*05:03	0.000298
A*24:02~C*04:01~B*35:02~DRB1*03:01~DQB1*02:01	0.000298
A*11:01~C*07:26~B*15:25~DRB1*14:04~DQB1*05:03	0.000298
A*32:01~C*07:04~B*15:29~DRB1*15:02~DQB1*06:01	0.000298
A*68:01~C*04:01~B*35:02~DRB1*13:01~DQB1*06:03	0.000298
A*33:03~C*12:03~B*35:84~DRB1*11:01~DQB1*03:01	0.000298
A*24:02~C*12:03~B*35:13~DRB1*15:02~DQB1*06:01	0.000298
A*32:01~C*05:01~B*44:02~DRB1*07:01~DQB1*03:03	0.000298
A*11:01~C*14:02~B*51:07~DRB1*13:01~DQB1*06:03	0.000298
A*33:03~C*12:03~B*35:03~DRB1*08:03~DQB1*03:01	0.000298
A*30:01~C*06:02~B*13:02~DRB1*09:01~DQB1*03:03	0.000298
A*02:11~C*07:02~B*07:05~DRB1*15:01~DQB1*06:01	0.000298
A*24:02~C*04:01~B*35:03~DRB1*14:01~DQB1*05:03	0.000298
A*24:02~C*01:02~B*52:01~DRB1*07:01~DQB1*03:03	0.000298
A*02:11~C*07:02~B*07:02~DRB1*15:01~DQB1*06:02	0.000298
A*02:11~C*15:02~B*44:02~DRB1*10:01~DQB1*05:01	0.000298
A*33:03~C*12:03~B*35:03~DRB1*14:01~DQB1*05:03	0.000298
A*02:03~C*07:02~B*08:01~DRB1*03:01~DQB1*02:01	0.000298
A*02:01~C*05:01~B*44:02~DRB1*01:01~DQB1*05:01	0.000298
A*02:01~C*15:02~B*51:01~DRB1*03:01~DQB1*02:01	0.000298
A*03:01~C*04:01~B*44:03~DRB1*07:01~DQB1*03:03	0.000298
A*11:01~C*03:04~B*08:01~DRB1*03:01~DQB1*02:01	0.000298
A*11:01~C*15:05~B*07:05~DRB1*11:04~DQB1*03:01	0.000298
A*11:01~C*07:02~B*07:02~DRB1*16:02~DQB1*05:02	0.000298
A*32:01~C*14:02~B*51:07~DRB1*07:01~DQB1*02:01	0.000298
A*68:01~C*12:02~B*52:01~DRB1*07:01~DQB1*02:01	0.000298
A*11:01~C*07:01~B*44:03~DRB1*14:19~DQB1*03:01	0.000298
A*26:01~C*07:02~B*08:01~DRB1*04:06~DQB1*03:02	0.000298
A*33:03~C*07:02~B*08:01~DRB1*09:01~DQB1*03:02	0.000298
A*24:03~C*12:02~B*52:01~DRB1*11:04~DQB1*03:01	0.000298
A*24:02~C*15:02~B*40:06~DRB1*04:06~DQB1*03:02	0.000298
A*02:01~C*16:02~B*51:08~DRB1*07:01~DQB1*02:01	0.000298
A*11:01~C*04:03~B*13:01~DRB1*15:06~DQB1*05:02	0.000298
A*02:11~C*06:02~B*37:01~DRB1*10:01~DQB1*05:01	0.000298
A*24:02~C*01:02~B*15:08~DRB1*13:02~DQB1*06:09	0.000298
A*24:02~C*03:03~B*15:01~DRB1*14:01~DQB1*05:03	0.000298
A*31:16~C*12:03~B*35:13~DRB1*13:01~DQB1*06:03	0.000298
A*02:03~C*08:01~B*15:02~DRB1*04:03~DQB1*03:02	0.000298
A*01:01~C*07:01~B*15:17~DRB1*07:01~DQB1*03:03	0.000298
A*33:03~C*07:02~B*07:05~DRB1*10:01~DQB1*05:01	0.000298
A*03:01~C*05:01~B*44:02~DRB1*15:01~DQB1*06:01	0.000298
A*33:03~C*04:01~B*35:03~DRB1*13:01~DQB1*06:03	0.000298
A*24:02~C*15:02~B*51:01~DRB1*14:04~DQB1*03:02	0.000298
A*03:01~C*14:02~B*52:01~DRB1*15:01~DQB1*06:02	0.000298
A*02:01~C*03:03~B*15:01~DRB1*09:01~DQB1*03:03	0.000298
A*68:01~C*06:02~B*13:02~DRB1*07:01~DQB1*02:01	0.000298
A*01:01~C*06:02~B*37:01~DRB1*12:01~DQB1*03:01	0.000298
A*68:01~C*04:01~B*35:03~DRB1*14:06~DQB1*03:01	0.000298
A*31:01~C*04:01~B*35:02~DRB1*11:04~DQB1*03:01	0.000298
A*24:02~C*14:02~B*51:01~DRB1*11:01~DQB1*03:01	0.000298
A*02:03~C*07:02~B*51:01~DRB1*11:01~DQB1*03:01	0.000298
A*24:02~C*07:26~B*15:25~DRB1*13:01~DQB1*06:03	0.000298
A*02:01~C*07:02~B*07:02~DRB1*13:01~DQB1*06:03	0.000298
A*02:01~C*12:03~B*40:01~DRB1*11:04~DQB1*03:02	0.000298
A*31:01~C*15:02~B*51:01~DRB1*04:08~DQB1*03:01	0.000298
A*26:17~C*01:02~B*15:08~DRB1*13:02~DQB1*06:09	0.000298
A*01:01~C*07:04~B*15:18~DRB1*10:01~DQB1*05:01	0.000298
A*01:01~C*17:01~B*41:01~DRB1*10:01~DQB1*05:01	0.000298
A*31:01~C*15:02~B*40:06~DRB1*04:04~DQB1*03:02	0.000298
A*33:03~C*03:04~B*40:01~DRB1*10:01~DQB1*05:01	0.000298
A*01:01~C*07:01~B*15:17~DRB1*01:01~DQB1*05:01	0.000298
A*02:11~C*06:02~B*57:01~DRB1*03:01~DQB1*02:01	0.000298
A*24:02~C*07:02~B*07:02~DRB1*13:02~DQB1*06:01	0.000298
A*26:01~C*12:03~B*57:01~DRB1*07:01~DQB1*02:01	0.000298
A*02:06~C*15:02~B*51:01~DRB1*15:02~DQB1*06:04	0.000298
A*11:01~C*07:02~B*51:01~DRB1*15:01~DQB1*05:02	0.000298
A*01:01~C*06:02~B*47:01~DRB1*13:01~DQB1*06:03	0.000298
A*11:01~C*01:02~B*40:06~DRB1*15:02~DQB1*06:01	0.000298
A*11:01~C*04:01~B*35:08~DRB1*07:01~DQB1*03:02	0.000298
A*24:17~C*08:01~B*15:02~DRB1*15:02~DQB1*06:01	0.000298
A*02:06~C*03:04~B*51:01~DRB1*03:01~DQB1*02:01	0.000298
A*02:05~C*14:02~B*51:07~DRB1*10:01~DQB1*05:01	0.000298
A*74:01~C*16:01~B*45:01~DRB1*11:01~DQB1*03:01	0.000298
A*33:03~C*04:01~B*51:01~DRB1*03:01~DQB1*02:01	0.000298
A*03:01~C*02:02~B*27:05~DRB1*04:04~DQB1*03:02	0.000298
A*02:06~C*12:02~B*52:01~DRB1*03:01~DQB1*02:01	0.000298
A*24:02~C*07:02~B*07:02~DRB1*04:04~DQB1*03:02	0.000298
A*24:02~C*03:03~B*15:05~DRB1*15:02~DQB1*06:01	0.000298
A*68:01~C*17:01~B*41:02~DRB1*13:03~DQB1*03:01	0.000298
A*02:03~C*07:02~B*38:02~DRB1*16:02~DQB1*05:02	0.000298
A*26:01~C*07:02~B*07:02~DRB1*15:06~DQB1*05:02	0.000298
A*02:03~C*12:02~B*52:01~DRB1*04:03~DQB1*03:02	0.000298
A*31:01~C*16:02~B*51:01~DRB1*14:09~DQB1*06:03	0.000298
A*68:01~C*15:02~B*40:06~DRB1*13:01~DQB1*06:03	0.000298
A*11:01~C*12:02~B*52:01~DRB1*14:01~DQB1*03:02	0.000298
A*24:07~C*03:03~B*15:05~DRB1*10:01~DQB1*05:01	0.000298
A*02:03~C*07:02~B*38:02~DRB1*07:01~DQB1*02:01	0.000298
A*23:01~C*06:02~B*50:01~DRB1*15:02~DQB1*06:01	0.000298
A*11:01~C*04:01~B*13:01~DRB1*04:08~DQB1*05:03	0.000298
A*32:01~C*07:26~B*15:25~DRB1*15:01~DQB1*06:01	0.000298
A*32:01~C*01:02~B*55:01~DRB1*14:04~DQB1*05:03	0.000298
A*68:01~C*04:03~B*13:01~DRB1*03:01~DQB1*02:01	0.000298
A*02:06~C*12:03~B*38:01~DRB1*11:04~DQB1*03:01	0.000298
A*24:02~C*05:01~B*44:29~DRB1*07:01~DQB1*02:01	0.000298
A*03:01~C*12:03~B*35:03~DRB1*04:03~DQB1*03:05	0.000298
A*24:02~C*15:05~B*07:05~DRB1*04:04~DQB1*03:02	0.000298
A*11:01~C*03:04~B*40:01~DRB1*13:01~DQB1*06:03	0.000298
A*24:02~C*15:02~B*51:01~DRB1*14:19~DQB1*03:01	0.000298
A*03:01~C*06:02~B*47:01~DRB1*13:01~DQB1*06:03	0.000298
A*24:02~C*15:02~B*27:07~DRB1*15:01~DQB1*06:01	0.000298
A*68:01~C*12:02~B*52:01~DRB1*09:01~DQB1*03:03	0.000298
A*33:03~C*07:01~B*44:03~DRB1*11:04~DQB1*03:01	0.000298
A*02:11~C*07:02~B*07:02~DRB1*03:01~DQB1*02:01	0.000298
A*33:03~C*12:02~B*52:01~DRB1*10:01~DQB1*05:01	0.000298
A*33:03~C*06:02~B*50:01~DRB1*10:01~DQB1*05:01	0.000298
A*31:01~C*03:03~B*55:01~DRB1*14:01~DQB1*05:03	0.000298
A*11:01~C*01:02~B*15:08~DRB1*03:01~DQB1*02:01	0.000298
A*11:01~C*15:05~B*07:05~DRB1*07:01~DQB1*02:01	0.000298
A*68:02~C*03:04~B*15:10~DRB1*01:02~DQB1*05:01	0.000298
A*11:01~C*14:02~B*51:01~DRB1*04:05~DQB1*04:01	0.000298
A*68:02~C*02:02~B*27:03~DRB1*11:01~DQB1*03:01	0.000298
A*03:01~C*04:01~B*35:01~DRB1*04:03~DQB1*03:05	0.000298
A*11:01~C*12:03~B*35:08~DRB1*04:04~DQB1*04:02	0.000298
A*11:01~C*04:01~B*51:01~DRB1*04:01~DQB1*03:02	0.000298
A*24:02~C*04:01~B*53:01~DRB1*15:02~DQB1*06:01	0.000298
A*03:01~C*04:01~B*35:03~DRB1*04:01~DQB1*03:02	0.000298
A*31:01~C*01:02~B*55:01~DRB1*10:01~DQB1*05:01	0.000298
A*29:02~C*17:01~B*41:01~DRB1*07:01~DQB1*03:03	0.000298
A*68:01~C*02:02~B*27:05~DRB1*15:01~DQB1*05:02	0.000298
A*11:01~C*04:01~B*55:01~DRB1*10:01~DQB1*05:01	0.000298
A*68:01~C*04:01~B*35:03~DRB1*07:01~DQB1*02:01	0.000298
A*11:01~C*12:02~B*52:04~DRB1*07:01~DQB1*02:01	0.000298
A*02:01~C*12:03~B*35:03~DRB1*10:01~DQB1*05:01	0.000298
A*01:01~C*03:03~B*15:01~DRB1*14:04~DQB1*05:03	0.000298
A*11:01~C*05:01~B*44:02~DRB1*08:03~DQB1*03:01	0.000298
A*24:02~C*15:02~B*51:01~DRB1*15:01~DQB1*06:02	0.000298
A*31:01~C*03:04~B*40:01~DRB1*10:01~DQB1*02:01	0.000298
A*01:01~C*02:02~B*27:05~DRB1*04:04~DQB1*03:02	0.000298
A*11:01~C*01:02~B*40:06~DRB1*15:01~DQB1*06:01	0.000298
A*02:06~C*15:02~B*51:01~DRB1*04:03~DQB1*03:02	0.000298
A*24:02~C*07:26~B*15:25~DRB1*14:04~DQB1*05:03	0.000298
A*32:01~C*07:01~B*18:01~DRB1*15:06~DQB1*05:02	0.000298
A*02:11~C*12:02~B*52:01~DRB1*13:01~DQB1*06:03	0.000298
A*01:01~C*12:02~B*40:06~DRB1*12:02~DQB1*03:01	0.000298
A*02:06~C*04:01~B*35:03~DRB1*15:01~DQB1*06:02	0.000298
A*32:01~C*07:01~B*18:01~DRB1*14:04~DQB1*05:03	0.000298
A*30:01~C*04:01~B*35:02~DRB1*11:04~DQB1*03:01	0.000298
A*31:01~C*16:02~B*51:01~DRB1*01:01~DQB1*05:01	0.000298
A*24:02~C*03:04~B*57:01~DRB1*11:04~DQB1*03:01	0.000298
A*31:01~C*15:02~B*40:06~DRB1*07:01~DQB1*02:01	0.000298
A*03:02~C*04:01~B*35:01~DRB1*13:02~DQB1*06:04	0.000298
A*26:01~C*16:02~B*51:01~DRB1*15:01~DQB1*06:01	0.000298
A*24:02~C*15:02~B*51:01~DRB1*04:05~DQB1*05:02	0.000298
A*02:20~C*05:01~B*44:02~DRB1*01:01~DQB1*05:01	0.000298
A*31:06~C*01:02~B*55:01~DRB1*13:01~DQB1*06:03	0.000298
A*11:01~C*03:03~B*15:01~DRB1*04:03~DQB1*03:02	0.000298
A*02:11~C*14:02~B*18:01~DRB1*14:01~DQB1*05:03	0.000298
A*11:01~C*12:03~B*40:01~DRB1*04:06~DQB1*03:02	0.000298
A*26:01~C*12:03~B*38:01~DRB1*14:04~DQB1*05:03	0.000298
A*02:03~C*12:02~B*52:01~DRB1*10:01~DQB1*05:01	0.000298
A*03:01~C*15:02~B*51:01~DRB1*01:01~DQB1*05:01	0.000298
A*31:01~C*07:01~B*18:01~DRB1*01:01~DQB1*05:01	0.000298
A*01:01~C*14:02~B*51:01~DRB1*10:01~DQB1*05:01	0.000298
A*11:01~C*12:03~B*39:01~DRB1*11:01~DQB1*03:01	0.000298
A*11:01~C*03:03~B*15:01~DRB1*07:01~DQB1*02:01	0.000298
A*24:02~C*03:04~B*37:01~DRB1*10:01~DQB1*05:01	0.000298
A*33:03~C*15:02~B*27:07~DRB1*03:01~DQB1*02:01	0.000298
A*02:01~C*04:01~B*52:01~DRB1*15:01~DQB1*06:01	0.000298
A*11:01~C*12:03~B*35:03~DRB1*07:01~DQB1*02:01	0.000298
A*29:02~C*04:01~B*35:02~DRB1*07:01~DQB1*02:01	0.000298
A*11:01~C*05:01~B*44:03~DRB1*15:02~DQB1*06:01	0.000298
A*24:02~C*06:02~B*57:01~DRB1*15:01~DQB1*06:01	0.000298
A*01:01~C*07:02~B*07:02~DRB1*14:04~DQB1*05:03	0.000296
A*02:06~C*08:01~B*48:01~DRB1*15:02~DQB1*06:01	0.000296
A*02:06~C*15:02~B*40:06~DRB1*15:06~DQB1*05:02	0.000295
A*31:01~C*15:02~B*40:06~DRB1*10:01~DQB1*05:01	0.000294
A*02:01~C*05:01~B*44:02~DRB1*03:01~DQB1*02:01	0.000292
A*02:01~C*07:01~B*08:01~DRB1*03:01~DQB1*02:01	0.000291
A*68:01~C*07:02~B*07:02~DRB1*01:01~DQB1*05:01	0.000291
A*32:01~C*12:02~B*52:01~DRB1*11:04~DQB1*03:01	0.00029
A*02:11~C*07:02~B*15:01~DRB1*11:01~DQB1*03:01	0.000289
A*02:11~C*16:02~B*51:01~DRB1*01:01~DQB1*05:01	0.000288
A*03:01~C*16:02~B*51:01~DRB1*13:01~DQB1*06:03	0.000288
A*68:01~C*07:04~B*15:18~DRB1*04:03~DQB1*03:02	0.000287
A*24:02~C*04:01~B*35:03~DRB1*15:01~DQB1*06:02	0.000286
A*01:01~C*06:02~B*40:06~DRB1*07:01~DQB1*03:03	0.000286
A*32:01~C*07:02~B*08:01~DRB1*10:01~DQB1*05:01	0.000285
A*24:02~C*03:04~B*51:01~DRB1*15:01~DQB1*06:02	0.000284
A*11:01~C*07:01~B*44:03~DRB1*14:04~DQB1*05:03	0.000283
A*32:01~C*07:01~B*49:01~DRB1*15:02~DQB1*06:01	0.000282
A*31:01~C*07:02~B*08:01~DRB1*07:01~DQB1*03:03	0.00028
A*03:02~C*04:01~B*35:01~DRB1*03:01~DQB1*02:01	0.000277
A*24:02~C*07:02~B*07:05~DRB1*15:01~DQB1*06:01	0.000276
A*32:01~C*12:02~B*52:01~DRB1*14:04~DQB1*05:03	0.000276
A*01:01~C*04:01~B*35:01~DRB1*10:01~DQB1*05:01	0.000275
A*02:06~C*07:02~B*07:02~DRB1*15:01~DQB1*06:01	0.000273
A*11:01~C*05:01~B*44:02~DRB1*13:02~DQB1*06:09	0.000268
A*31:01~C*07:02~B*08:01~DRB1*11:01~DQB1*03:01	0.000267
A*03:02~C*07:02~B*07:02~DRB1*15:01~DQB1*06:02	0.000264
A*01:01~C*03:03~B*35:01~DRB1*08:02~DQB1*04:02	0.000264
A*24:02~C*08:01~B*48:01~DRB1*07:01~DQB1*02:01	0.000262
A*23:01~C*15:04~B*51:01~DRB1*03:01~DQB1*02:01	0.000262
A*11:01~C*15:02~B*51:01~DRB1*08:01~DQB1*04:02	0.00026
A*01:01~C*14:02~B*51:01~DRB1*14:04~DQB1*05:03	0.00026
A*24:02~C*12:03~B*35:03~DRB1*10:01~DQB1*05:01	0.000259
A*30:01~C*06:02~B*13:02~DRB1*14:04~DQB1*05:03	0.000258
A*26:01~C*01:02~B*55:01~DRB1*11:01~DQB1*03:01	0.000255
A*11:01~C*04:01~B*35:03~DRB1*13:02~DQB1*06:09	0.000253
A*02:06~C*04:01~B*35:01~DRB1*07:01~DQB1*02:01	0.000246
A*24:02~C*15:04~B*51:01~DRB1*07:01~DQB1*02:07	0.000246
A*02:06~C*07:02~B*07:02~DRB1*13:01~DQB1*06:03	0.000245
A*32:01~C*07:02~B*08:01~DRB1*15:02~DQB1*06:01	0.000245
A*03:01~C*12:03~B*35:03~DRB1*13:01~DQB1*06:03	0.000245
A*24:02~C*07:02~B*07:02~DRB1*03:01~DQB1*02:01	0.000244
A*24:02~C*04:01~B*35:01~DRB1*12:01~DQB1*03:01	0.000244
A*01:01~C*06:02~B*37:01~DRB1*15:01~DQB1*06:02	0.000243
A*31:01~C*04:01~B*35:01~DRB1*11:01~DQB1*03:01	0.000243
A*02:01~C*03:04~B*40:01~DRB1*13:01~DQB1*06:03	0.000242
A*02:01~C*04:01~B*35:03~DRB1*14:04~DQB1*05:03	0.000242
A*02:06~C*16:02~B*51:01~DRB1*01:01~DQB1*05:01	0.000242
A*01:01~C*07:01~B*44:03~DRB1*04:03~DQB1*03:02	0.000242
A*33:03~C*07:01~B*44:03~DRB1*03:01~DQB1*02:01	0.000239
A*03:02~C*12:03~B*40:01~DRB1*11:01~DQB1*03:01	0.000237
A*30:01~C*06:02~B*13:02~DRB1*15:02~DQB1*06:01	0.000236
A*02:06~C*04:01~B*35:01~DRB1*13:01~DQB1*06:03	0.000234
A*68:01~C*14:02~B*51:01~DRB1*14:04~DQB1*05:03	0.000234
A*33:03~C*14:02~B*51:01~DRB1*14:04~DQB1*05:03	0.000233
A*26:01~C*06:02~B*50:01~DRB1*03:01~DQB1*02:01	0.000233
A*02:06~C*15:02~B*40:06~DRB1*11:01~DQB1*03:01	0.000231
A*03:01~C*15:02~B*40:06~DRB1*15:06~DQB1*05:02	0.000231
A*26:01~C*04:01~B*35:01~DRB1*12:01~DQB1*03:01	0.000228
A*02:11~C*12:03~B*27:04~DRB1*13:01~DQB1*06:03	0.000224
A*02:11~C*06:02~B*27:04~DRB1*13:01~DQB1*06:03	0.000224
A*11:01~C*15:02~B*40:06~DRB1*04:03~DQB1*03:02	0.000223
A*02:01~C*06:02~B*57:01~DRB1*07:01~DQB1*03:03	0.000221
A*11:01~C*04:01~B*35:01~DRB1*14:01~DQB1*05:03	0.000219
A*02:06~C*15:02~B*51:01~DRB1*13:01~DQB1*06:03	0.000219
A*24:02~C*15:02~B*27:07~DRB1*15:02~DQB1*06:01	0.000219
A*24:02~C*03:04~B*40:01~DRB1*13:01~DQB1*06:03	0.000219
A*24:02~C*04:01~B*35:01~DRB1*14:04~DQB1*05:03	0.000217
A*68:01~C*06:02~B*50:01~DRB1*03:01~DQB1*02:01	0.000217
A*03:02~C*04:01~B*35:02~DRB1*11:04~DQB1*03:01	0.000216
A*11:01~C*07:01~B*44:03~DRB1*13:01~DQB1*06:03	0.000215
A*26:01~C*14:02~B*51:01~DRB1*15:06~DQB1*05:02	0.000214
A*68:01~C*12:03~B*35:03~DRB1*07:01~DQB1*03:03	0.000214
A*68:01~C*12:03~B*35:03~DRB1*11:01~DQB1*03:01	0.000213
A*24:02~C*12:03~B*35:03~DRB1*07:01~DQB1*03:03	0.000212
A*33:03~C*06:02~B*57:01~DRB1*15:02~DQB1*06:01	0.000211
A*03:01~C*12:03~B*35:03~DRB1*15:06~DQB1*05:02	0.00021
A*68:01~C*15:02~B*51:01~DRB1*11:01~DQB1*03:01	0.000209
A*24:02~C*15:02~B*40:06~DRB1*03:01~DQB1*02:01	0.000208
A*11:01~C*04:01~B*35:03~DRB1*07:01~DQB1*03:03	0.000208
A*32:01~C*04:01~B*35:01~DRB1*15:01~DQB1*06:02	0.000206
A*26:01~C*06:02~B*37:01~DRB1*10:01~DQB1*05:01	0.000203
A*24:02~C*15:02~B*40:06~DRB1*13:01~DQB1*06:03	0.000201
A*24:02~C*01:02~B*55:01~DRB1*10:01~DQB1*05:01	0.0002
A*31:01~C*07:02~B*08:01~DRB1*15:01~DQB1*05:02	0.000199
A*68:01~C*15:02~B*51:01~DRB1*07:01~DQB1*03:01	0.000199
A*68:01~C*07:26~B*15:25~DRB1*14:04~DQB1*05:03	0.000198
A*26:01~C*07:02~B*07:02~DRB1*15:02~DQB1*06:01	0.000198
A*11:01~C*12:02~B*52:01~DRB1*01:01~DQB1*05:01	0.000198
A*01:01~C*06:02~B*57:01~DRB1*04:04~DQB1*03:02	0.000197
A*01:01~C*07:02~B*51:01~DRB1*03:01~DQB1*02:01	0.000196
A*33:03~C*03:02~B*58:01~DRB1*08:03~DQB1*03:01	0.000195
A*11:01~C*12:02~B*51:01~DRB1*13:01~DQB1*06:03	0.000194
A*01:01~C*07:02~B*07:02~DRB1*04:03~DQB1*03:05	0.000193
A*68:01~C*04:01~B*35:08~DRB1*14:04~DQB1*05:03	0.000193
A*02:01~C*14:02~B*51:01~DRB1*03:01~DQB1*02:01	0.000192
A*11:01~C*12:02~B*52:01~DRB1*15:01~DQB1*06:01	0.000192
A*02:01~C*07:01~B*49:01~DRB1*07:01~DQB1*02:01	0.000192
A*03:01~C*04:01~B*35:01~DRB1*10:01~DQB1*05:01	0.000192
A*02:05~C*06:02~B*50:01~DRB1*07:01~DQB1*03:03	0.00019
A*11:01~C*12:09~B*51:01~DRB1*11:01~DQB1*03:01	0.00019
A*31:01~C*01:02~B*15:08~DRB1*13:01~DQB1*06:03	0.000188
A*26:01~C*04:01~B*35:01~DRB1*13:01~DQB1*06:03	0.000188
A*11:01~C*04:01~B*15:01~DRB1*15:01~DQB1*06:02	0.000188
A*01:01~C*07:02~B*08:01~DRB1*15:01~DQB1*06:02	0.000187
A*32:01~C*15:02~B*51:01~DRB1*08:01~DQB1*04:02	0.000187
A*30:01~C*07:02~B*08:01~DRB1*03:01~DQB1*02:01	0.000187
A*24:02~C*07:01~B*44:03~DRB1*03:01~DQB1*02:01	0.000187
A*24:02~C*06:02~B*57:01~DRB1*03:01~DQB1*02:01	0.000186
A*03:01~C*12:03~B*39:01~DRB1*13:01~DQB1*06:03	0.000186
A*32:01~C*04:01~B*35:01~DRB1*11:01~DQB1*03:01	0.000185
A*24:02~C*04:01~B*35:08~DRB1*07:01~DQB1*02:01	0.000185
A*11:01~C*08:01~B*48:01~DRB1*03:01~DQB1*02:01	0.000185
A*01:01~C*15:02~B*40:06~DRB1*11:01~DQB1*03:01	0.000184
A*01:01~C*15:02~B*51:01~DRB1*03:01~DQB1*02:01	0.000184
A*31:01~C*16:02~B*51:01~DRB1*07:01~DQB1*03:03	0.000183
A*02:01~C*12:02~B*52:01~DRB1*15:06~DQB1*05:02	0.000183
A*02:01~C*07:01~B*49:01~DRB1*13:02~DQB1*06:04	0.000183
A*02:06~C*03:03~B*35:01~DRB1*08:02~DQB1*04:02	0.000183
A*03:01~C*07:02~B*07:02~DRB1*13:01~DQB1*06:03	0.000183
A*11:01~C*07:01~B*15:17~DRB1*13:02~DQB1*06:04	0.000182
A*68:01~C*01:02~B*55:01~DRB1*07:01~DQB1*02:01	0.000181
A*68:01~C*15:02~B*51:01~DRB1*04:03~DQB1*03:02	0.00018
A*11:01~C*04:03~B*13:01~DRB1*11:04~DQB1*03:01	0.00018
A*01:01~C*12:02~B*52:01~DRB1*11:01~DQB1*03:01	0.000179
A*68:01~C*04:01~B*35:01~DRB1*15:02~DQB1*06:01	0.000178
A*68:01~C*15:02~B*40:06~DRB1*15:02~DQB1*06:01	0.000178
A*01:01~C*03:04~B*40:01~DRB1*04:01~DQB1*03:02	0.000178
A*32:01~C*12:02~B*52:01~DRB1*07:01~DQB1*02:01	0.000178
A*11:01~C*04:01~B*35:03~DRB1*15:02~DQB1*06:02	0.000177
A*33:03~C*07:01~B*44:03~DRB1*07:01~DQB1*03:03	0.000177
A*24:02~C*06:02~B*37:01~DRB1*10:01~DQB1*05:01	0.000177
A*26:01~C*12:02~B*52:01~DRB1*07:01~DQB1*02:01	0.000177
A*24:02~C*02:02~B*27:05~DRB1*03:01~DQB1*02:01	0.000176
A*03:01~C*07:01~B*15:17~DRB1*13:01~DQB1*06:03	0.000176
A*02:01~C*15:02~B*40:06~DRB1*15:01~DQB1*05:02	0.000176
A*68:01~C*16:02~B*51:01~DRB1*04:01~DQB1*03:02	0.000176
A*03:01~C*07:02~B*07:02~DRB1*15:01~DQB1*06:01	0.000175
A*02:06~C*16:02~B*51:01~DRB1*04:03~DQB1*03:02	0.000175
A*68:01~C*12:03~B*18:01~DRB1*11:04~DQB1*03:01	0.000173
A*26:01~C*15:02~B*40:06~DRB1*03:01~DQB1*06:01	0.000173
A*03:01~C*06:02~B*50:01~DRB1*07:01~DQB1*02:01	0.000173
A*33:03~C*12:02~B*52:01~DRB1*14:04~DQB1*05:03	0.000173
A*33:03~C*15:02~B*27:07~DRB1*15:02~DQB1*06:01	0.000173
A*11:01~C*01:02~B*55:01~DRB1*04:01~DQB1*03:02	0.000172
A*32:01~C*07:02~B*08:01~DRB1*07:01~DQB1*02:01	0.000172
A*01:01~C*15:02~B*51:01~DRB1*15:01~DQB1*06:02	0.000171
A*01:01~C*07:02~B*07:02~DRB1*11:01~DQB1*03:01	0.00017
A*24:02~C*03:04~B*40:01~DRB1*14:04~DQB1*05:03	0.00017
A*11:01~C*12:02~B*52:01~DRB1*15:01~DQB1*06:02	0.00017
A*32:01~C*06:02~B*57:01~DRB1*15:02~DQB1*06:01	0.000169
A*33:03~C*07:02~B*07:02~DRB1*15:01~DQB1*06:02	0.000169
A*24:02~C*08:01~B*48:01~DRB1*15:02~DQB1*06:01	0.000168
A*32:01~C*06:02~B*37:01~DRB1*03:01~DQB1*02:01	0.000168
A*01:01~C*06:02~B*57:01~DRB1*15:02~DQB1*05:03	0.000168
A*11:01~C*12:03~B*39:01~DRB1*10:01~DQB1*05:01	0.000168
A*68:01~C*15:02~B*40:06~DRB1*11:01~DQB1*03:01	0.000168
A*02:01~C*07:02~B*07:02~DRB1*15:01~DQB1*02:01	0.000168
A*24:02~C*15:02~B*40:06~DRB1*15:01~DQB1*05:02	0.000168
A*01:01~C*06:02~B*37:01~DRB1*11:01~DQB1*03:01	0.000167
A*26:01~C*07:02~B*08:01~DRB1*15:01~DQB1*06:01	0.000167
A*03:01~C*12:02~B*52:01~DRB1*03:01~DQB1*02:01	0.000167
A*32:01~C*12:02~B*52:01~DRB1*15:01~DQB1*06:02	0.000167
A*02:11~C*15:02~B*40:06~DRB1*15:01~DQB1*06:02	0.000167
A*68:01~C*12:02~B*52:01~DRB1*04:04~DQB1*03:02	0.000166
A*24:02~C*04:01~B*35:01~DRB1*15:06~DQB1*05:02	0.000166
A*01:01~C*06:02~B*44:03~DRB1*07:01~DQB1*02:01	0.000166
A*11:01~C*06:02~B*50:01~DRB1*03:01~DQB1*02:01	0.000166
A*68:01~C*04:01~B*35:03~DRB1*07:01~DQB1*03:03	0.000166
A*11:01~C*14:02~B*51:01~DRB1*01:01~DQB1*05:01	0.000166
A*01:01~C*15:02~B*40:06~DRB1*15:01~DQB1*06:02	0.000165
A*32:01~C*07:01~B*49:01~DRB1*11:01~DQB1*03:01	0.000165
A*01:01~C*05:01~B*44:02~DRB1*11:04~DQB1*03:01	0.000165
A*33:03~C*04:01~B*15:01~DRB1*15:06~DQB1*05:02	0.000165
A*33:03~C*12:03~B*39:01~DRB1*15:02~DQB1*06:01	0.000165
A*26:01~C*07:02~B*07:02~DRB1*15:01~DQB1*06:02	0.000164
A*26:01~C*12:03~B*35:03~DRB1*14:01~DQB1*05:03	0.000164
A*32:01~C*12:03~B*35:03~DRB1*14:04~DQB1*05:03	0.000164
A*68:01~C*07:02~B*51:01~DRB1*03:01~DQB1*05:02	0.000164
A*68:01~C*07:02~B*51:01~DRB1*15:01~DQB1*06:01	0.000164
A*03:01~C*06:02~B*37:01~DRB1*15:02~DQB1*06:01	0.000164
A*29:02~C*16:01~B*44:03~DRB1*15:06~DQB1*05:02	0.000164
A*01:01~C*07:01~B*15:17~DRB1*13:02~DQB1*06:09	0.000163
A*11:01~C*16:02~B*51:01~DRB1*01:01~DQB1*05:01	0.000162
A*24:03~C*07:02~B*08:01~DRB1*03:01~DQB1*02:01	0.000162
A*68:01~C*03:02~B*58:01~DRB1*13:02~DQB1*06:09	0.000161
A*33:03~C*04:01~B*35:01~DRB1*11:01~DQB1*03:01	0.000161
A*11:01~C*07:01~B*18:01~DRB1*15:02~DQB1*06:01	0.000161
A*01:01~C*06:02~B*40:06~DRB1*15:01~DQB1*06:01	0.000161
A*68:01~C*04:03~B*13:01~DRB1*15:01~DQB1*06:01	0.000161
A*11:01~C*12:02~B*52:01~DRB1*10:01~DQB1*05:01	0.000161
A*11:01~C*07:02~B*08:01~DRB1*03:01~DQB1*06:01	0.00016
A*11:01~C*12:02~B*40:06~DRB1*03:01~DQB1*02:01	0.00016
A*11:01~C*04:01~B*35:01~DRB1*11:04~DQB1*03:01	0.00016
A*33:03~C*03:02~B*58:01~DRB1*07:01~DQB1*03:03	0.00016
A*02:11~C*04:01~B*35:03~DRB1*15:01~DQB1*06:02	0.00016
A*24:02~C*07:04~B*15:18~DRB1*04:03~DQB1*03:02	0.00016
A*31:01~C*03:04~B*40:23~DRB1*09:01~DQB1*03:02	0.00016
A*02:01~C*04:01~B*35:08~DRB1*07:01~DQB1*02:01	0.00016
A*11:01~C*03:04~B*40:01~DRB1*15:02~DQB1*03:01	0.00016
A*03:01~C*07:01~B*44:03~DRB1*03:01~DQB1*02:01	0.00016
A*11:01~C*04:01~B*35:03~DRB1*08:01~DQB1*04:02	0.000159
A*24:02~C*12:03~B*52:01~DRB1*14:04~DQB1*05:03	0.000159
A*01:01~C*06:02~B*37:01~DRB1*07:01~DQB1*03:03	0.000159
A*68:01~C*16:02~B*51:01~DRB1*04:01~DQB1*05:03	0.000159
A*11:01~C*15:02~B*40:06~DRB1*14:04~DQB1*05:03	0.000158
A*03:01~C*15:02~B*51:01~DRB1*11:01~DQB1*03:01	0.000158
A*02:01~C*14:02~B*51:01~DRB1*07:01~DQB1*03:03	0.000158
A*26:01~C*12:02~B*52:01~DRB1*15:02~DQB1*05:03	0.000158
A*33:03~C*12:02~B*52:01~DRB1*13:01~DQB1*06:01	0.000158
A*03:01~C*12:03~B*35:03~DRB1*03:01~DQB1*02:01	0.000157
A*03:01~C*04:01~B*35:01~DRB1*01:01~DQB1*05:07	0.000157
A*03:01~C*14:02~B*51:01~DRB1*04:02~DQB1*03:02	0.000157
A*03:01~C*12:09~B*51:01~DRB1*04:03~DQB1*03:02	0.000157
A*11:01~C*15:02~B*40:06~DRB1*15:01~DQB1*06:03	0.000157
A*11:01~C*15:02~B*51:01~DRB1*03:01~DQB1*02:01	0.000157
A*01:01~C*04:01~B*35:03~DRB1*03:01~DQB1*02:01	0.000157
A*33:03~C*12:02~B*52:01~DRB1*15:02~DQB1*05:03	0.000156
A*33:03~C*07:01~B*44:03~DRB1*15:01~DQB1*06:01	0.000156
A*02:11~C*15:02~B*40:06~DRB1*11:04~DQB1*03:01	0.000156
A*11:01~C*04:01~B*35:01~DRB1*04:04~DQB1*03:02	0.000156
A*32:01~C*03:03~B*51:06~DRB1*15:01~DQB1*06:01	0.000156
A*11:01~C*07:02~B*51:01~DRB1*07:01~DQB1*03:03	0.000156
A*26:01~C*05:01~B*44:02~DRB1*03:01~DQB1*02:01	0.000155
A*68:01~C*07:02~B*08:01~DRB1*03:01~DQB1*03:01	0.000155
A*24:02~C*03:02~B*58:01~DRB1*14:04~DQB1*05:03	0.000155
A*26:01~C*07:02~B*08:01~DRB1*03:01~DQB1*03:01	0.000155
A*01:01~C*07:01~B*44:03~DRB1*09:01~DQB1*02:01	0.000155
A*32:01~C*12:03~B*35:03~DRB1*14:01~DQB1*05:03	0.000155
A*24:02~C*03:02~B*58:01~DRB1*15:01~DQB1*06:01	0.000155
A*11:01~C*12:03~B*35:03~DRB1*10:01~DQB1*05:01	0.000155
A*24:07~C*12:02~B*52:01~DRB1*14:04~DQB1*05:03	0.000155
A*11:01~C*14:02~B*51:01~DRB1*15:01~DQB1*06:01	0.000155
A*01:01~C*07:02~B*07:02~DRB1*15:02~DQB1*06:01	0.000155
A*02:11~C*04:01~B*35:01~DRB1*14:04~DQB1*05:03	0.000154
A*01:01~C*03:02~B*58:01~DRB1*15:02~DQB1*06:02	0.000154
A*01:01~C*05:01~B*44:03~DRB1*07:01~DQB1*02:01	0.000154
A*24:03~C*12:02~B*41:01~DRB1*07:01~DQB1*02:01	0.000154
A*03:01~C*07:01~B*18:01~DRB1*07:01~DQB1*03:03	0.000154
A*33:03~C*04:01~B*35:01~DRB1*13:01~DQB1*06:03	0.000154
A*03:01~C*04:01~B*35:01~DRB1*15:02~DQB1*06:01	0.000154
A*24:02~C*15:02~B*51:01~DRB1*10:01~DQB1*05:01	0.000154
A*24:02~C*12:03~B*18:01~DRB1*13:01~DQB1*06:03	0.000154
A*31:01~C*15:02~B*40:06~DRB1*15:02~DQB1*06:01	0.000154
A*03:01~C*06:02~B*50:01~DRB1*15:02~DQB1*06:01	0.000154
A*26:01~C*14:02~B*51:01~DRB1*01:01~DQB1*05:01	0.000153
A*24:02~C*12:02~B*52:01~DRB1*11:01~DQB1*03:01	0.000153
A*03:01~C*07:01~B*15:17~DRB1*13:02~DQB1*06:04	0.000153
A*02:11~C*07:02~B*07:02~DRB1*07:01~DQB1*02:01	0.000153
A*26:01~C*12:02~B*40:06~DRB1*11:01~DQB1*03:01	0.000153
A*01:01~C*08:01~B*15:02~DRB1*12:02~DQB1*03:01	0.000153
A*02:11~C*12:02~B*40:06~DRB1*11:01~DQB1*03:01	0.000153
A*01:01~C*07:02~B*08:01~DRB1*15:01~DQB1*06:01	0.000153
A*11:01~C*04:01~B*35:03~DRB1*11:01~DQB1*02:01	0.000153
A*24:02~C*12:02~B*52:01~DRB1*15:01~DQB1*06:01	0.000153
A*02:06~C*12:02~B*52:01~DRB1*15:06~DQB1*05:02	0.000153
A*26:01~C*07:02~B*08:01~DRB1*11:04~DQB1*03:01	0.000153
A*01:01~C*15:02~B*08:01~DRB1*03:01~DQB1*02:01	0.000153
A*33:03~C*07:01~B*44:03~DRB1*10:01~DQB1*05:01	0.000153
A*68:01~C*12:03~B*35:03~DRB1*01:01~DQB1*05:01	0.000153
A*01:01~C*06:02~B*08:01~DRB1*03:01~DQB1*02:01	0.000152
A*02:11~C*07:01~B*40:06~DRB1*15:01~DQB1*06:01	0.000152
A*26:01~C*07:17~B*08:01~DRB1*03:01~DQB1*02:01	0.000152
A*33:03~C*01:02~B*55:01~DRB1*07:01~DQB1*03:03	0.000152
A*02:05~C*06:02~B*50:01~DRB1*04:05~DQB1*02:01	0.000152
A*33:03~C*04:01~B*35:02~DRB1*11:04~DQB1*03:01	0.000152
A*02:01~C*06:02~B*57:01~DRB1*07:01~DQB1*02:01	0.000152
A*11:01~C*08:01~B*48:01~DRB1*15:02~DQB1*06:01	0.000152
A*01:01~C*12:02~B*15:17~DRB1*13:02~DQB1*06:04	0.000152
A*01:01~C*14:02~B*51:01~DRB1*07:01~DQB1*02:01	0.000152
A*24:02~C*04:03~B*13:01~DRB1*12:02~DQB1*03:01	0.000151
A*24:02~C*01:02~B*15:08~DRB1*13:01~DQB1*06:03	0.000151
A*02:06~C*12:03~B*35:03~DRB1*15:01~DQB1*06:01	0.000151
A*33:03~C*04:01~B*35:03~DRB1*07:01~DQB1*06:03	0.000151
A*33:03~C*15:02~B*40:06~DRB1*14:04~DQB1*05:03	0.000151
A*24:02~C*04:01~B*35:01~DRB1*13:01~DQB1*06:03	0.000151
A*02:01~C*15:02~B*40:06~DRB1*04:03~DQB1*03:02	0.000151
A*02:11~C*07:02~B*07:02~DRB1*15:01~DQB1*06:01	0.000151
A*24:02~C*07:02~B*08:01~DRB1*15:01~DQB1*06:02	0.000151
A*01:01~C*04:01~B*15:01~DRB1*15:06~DQB1*05:02	0.000151
A*33:03~C*07:01~B*44:03~DRB1*09:01~DQB1*03:03	0.000151
A*24:02~C*07:02~B*08:01~DRB1*03:01~DQB1*03:01	0.000151
A*24:02~C*07:02~B*08:01~DRB1*15:06~DQB1*05:02	0.000151
A*11:01~C*12:02~B*52:01~DRB1*14:01~DQB1*05:03	0.000151
A*01:01~C*16:02~B*51:01~DRB1*15:02~DQB1*02:01	0.000151
A*02:06~C*14:02~B*35:03~DRB1*14:04~DQB1*05:03	0.000151
A*24:02~C*04:01~B*51:01~DRB1*15:02~DQB1*06:01	0.000151
A*31:06~C*07:02~B*08:01~DRB1*03:01~DQB1*02:01	0.000151
A*32:01~C*07:02~B*08:01~DRB1*09:01~DQB1*03:03	0.000151
A*26:01~C*04:03~B*13:01~DRB1*15:01~DQB1*06:01	0.000151
A*26:01~C*06:02~B*13:02~DRB1*07:01~DQB1*02:01	0.00015
A*33:03~C*17:01~B*41:02~DRB1*13:03~DQB1*03:01	0.00015
A*01:01~C*06:02~B*57:01~DRB1*11:11~DQB1*03:01	0.00015
A*68:01~C*15:02~B*40:06~DRB1*11:04~DQB1*03:01	0.00015
A*24:02~C*04:01~B*35:02~DRB1*07:01~DQB1*03:03	0.00015
A*31:01~C*15:02~B*40:06~DRB1*13:01~DQB1*06:03	0.00015
A*26:01~C*07:02~B*07:02~DRB1*15:01~DQB1*06:01	0.00015
A*01:01~C*12:02~B*52:01~DRB1*07:01~DQB1*03:03	0.00015
A*31:01~C*01:02~B*55:01~DRB1*07:01~DQB1*03:03	0.00015
A*01:01~C*15:02~B*35:01~DRB1*14:04~DQB1*05:03	0.00015
A*11:01~C*04:01~B*51:01~DRB1*15:02~DQB1*06:01	0.00015
A*31:01~C*12:02~B*52:01~DRB1*03:01~DQB1*02:01	0.00015
A*11:01~C*07:01~B*44:03~DRB1*07:01~DQB1*03:03	0.00015
A*01:01~C*04:01~B*35:03~DRB1*07:01~DQB1*03:03	0.00015
A*01:01~C*06:02~B*57:01~DRB1*13:02~DQB1*06:09	0.00015
A*11:01~C*06:02~B*57:01~DRB1*11:01~DQB1*03:01	0.00015
A*02:01~C*15:02~B*51:01~DRB1*07:01~DQB1*02:01	0.00015
A*26:01~C*03:04~B*40:23~DRB1*09:01~DQB1*03:02	0.00015
A*01:01~C*15:02~B*40:06~DRB1*07:01~DQB1*02:01	0.00015
A*32:01~C*12:02~B*52:01~DRB1*04:03~DQB1*03:02	0.00015
A*01:01~C*03:03~B*35:01~DRB1*11:01~DQB1*03:01	0.00015
A*11:01~C*15:02~B*40:06~DRB1*07:01~DQB1*03:03	0.00015
A*31:01~C*06:02~B*50:01~DRB1*03:01~DQB1*02:01	0.00015
A*02:05~C*12:02~B*52:01~DRB1*15:02~DQB1*06:01	0.00015
A*68:01~C*15:02~B*40:06~DRB1*15:01~DQB1*02:01	0.000149
A*26:01~C*06:02~B*57:01~DRB1*07:01~DQB1*02:01	0.000149
A*33:03~C*04:01~B*35:03~DRB1*03:01~DQB1*02:01	0.000149
A*29:01~C*15:05~B*07:05~DRB1*07:01~DQB1*02:01	0.000149
A*32:01~C*06:02~B*13:02~DRB1*07:01~DQB1*02:01	0.000149
A*33:03~C*15:02~B*44:03~DRB1*07:01~DQB1*02:01	0.000149
A*01:01~C*12:03~B*18:01~DRB1*15:01~DQB1*06:01	0.000149
A*30:01~C*04:01~B*13:02~DRB1*07:01~DQB1*02:01	0.000149
A*32:01~C*04:01~B*15:01~DRB1*15:01~DQB1*06:02	0.000149
A*02:06~C*12:03~B*39:06~DRB1*11:04~DQB1*03:01	0.000149
A*01:01~C*15:02~B*51:01~DRB1*09:01~DQB1*03:02	0.000149
A*24:02~C*04:01~B*35:02~DRB1*15:01~DQB1*06:01	0.000149
A*32:01~C*12:03~B*40:01~DRB1*11:01~DQB1*03:01	0.000149
A*30:02~C*04:01~B*53:01~DRB1*03:01~DQB1*02:01	0.000149
A*74:01~C*15:02~B*40:06~DRB1*04:05~DQB1*04:02	0.000149
A*32:01~C*04:01~B*35:08~DRB1*13:01~DQB1*06:03	0.000149
A*24:07~C*15:02~B*40:06~DRB1*11:01~DQB1*03:01	0.000149
A*31:01~C*12:03~B*39:01~DRB1*14:07~DQB1*05:03	0.000149
A*02:06~C*12:02~B*52:01~DRB1*10:01~DQB1*03:03	0.000149
A*31:01~C*15:02~B*40:06~DRB1*07:01~DQB1*05:01	0.000149
A*24:02~C*14:02~B*51:06~DRB1*03:01~DQB1*02:01	0.000149
A*32:01~C*12:03~B*35:03~DRB1*04:01~DQB1*03:02	0.000149
A*02:01~C*03:03~B*15:01~DRB1*15:01~DQB1*06:02	0.000149
A*68:01~C*05:01~B*44:02~DRB1*13:01~DQB1*06:01	0.000149
A*68:01~C*08:03~B*15:01~DRB1*07:01~DQB1*02:01	0.000149
A*68:12~C*12:02~B*52:01~DRB1*04:03~DQB1*03:02	0.000149
A*74:01~C*01:02~B*55:01~DRB1*11:01~DQB1*03:01	0.000149
A*32:01~C*14:02~B*51:07~DRB1*13:01~DQB1*06:03	0.000149
A*02:05~C*07:02~B*08:01~DRB1*13:01~DQB1*06:03	0.000149
A*23:01~C*07:01~B*49:01~DRB1*15:01~DQB1*06:02	0.000149
A*03:01~C*14:02~B*51:01~DRB1*04:03~DQB1*03:01	0.000149
A*24:02~C*01:02~B*55:01~DRB1*15:01~DQB1*06:02	0.000149
A*01:01~C*14:02~B*51:01~DRB1*04:08~DQB1*03:01	0.000149
A*01:01~C*02:02~B*27:05~DRB1*15:02~DQB1*06:03	0.000149
A*68:01~C*07:02~B*38:02~DRB1*15:04~DQB1*05:02	0.000149
A*31:01~C*04:01~B*35:08~DRB1*14:05~DQB1*05:03	0.000149
A*01:01~C*03:03~B*55:01~DRB1*15:02~DQB1*06:01	0.000149
A*33:03~C*16:04~B*51:01~DRB1*13:01~DQB1*06:03	0.000149
A*11:01~C*06:02~B*50:01~DRB1*12:01~DQB1*03:01	0.000149
A*02:01~C*06:02~B*50:01~DRB1*14:01~DQB1*05:03	0.000149
A*26:01~C*12:09~B*27:07~DRB1*13:01~DQB1*06:03	0.000149
A*03:01~C*01:02~B*56:01~DRB1*13:02~DQB1*06:04	0.000149
A*24:02~C*14:02~B*51:01~DRB1*08:01~DQB1*04:02	0.000149
A*01:01~C*04:01~B*56:01~DRB1*15:02~DQB1*06:01	0.000149
A*03:01~C*03:02~B*58:01~DRB1*15:01~DQB1*06:01	0.000149
A*02:11~C*07:02~B*38:02~DRB1*13:02~DQB1*06:04	0.000149
A*24:03~C*08:03~B*48:01~DRB1*09:01~DQB1*03:03	0.000149
A*03:02~C*12:03~B*38:01~DRB1*14:01~DQB1*05:03	0.000149
A*03:01~C*14:02~B*51:01~DRB1*08:02~DQB1*04:02	0.000149
A*02:06~C*14:02~B*51:01~DRB1*14:01~DQB1*05:03	0.000149
A*03:02~C*12:03~B*15:32~DRB1*14:04~DQB1*05:03	0.000149
A*24:02~C*16:02~B*51:01~DRB1*08:03~DQB1*03:01	0.000149
A*29:01~C*04:01~B*15:01~DRB1*11:01~DQB1*03:01	0.000149
A*24:02~C*03:03~B*07:05~DRB1*04:03~DQB1*03:02	0.000149
A*01:01~C*01:02~B*56:01~DRB1*14:28~DQB1*05:03	0.000149
A*11:01~C*12:03~B*40:01~DRB1*08:01~DQB1*04:02	0.000149
A*11:01~C*15:02~B*40:50~DRB1*11:01~DQB1*03:01	0.000149
A*02:06~C*08:01~B*15:02~DRB1*04:01~DQB1*03:02	0.000149
A*33:03~C*03:02~B*51:01~DRB1*15:01~DQB1*06:02	0.000149
A*03:01~C*12:03~B*27:04~DRB1*15:02~DQB1*06:01	0.000149
A*02:06~C*03:04~B*40:01~DRB1*12:01~DQB1*03:01	0.000149
A*03:01~C*07:01~B*15:17~DRB1*03:01~DQB1*02:01	0.000149
A*01:01~C*04:01~B*35:08~DRB1*13:03~DQB1*02:01	0.000149
A*24:02~C*12:03~B*40:06~DRB1*15:01~DQB1*06:48	0.000149
A*23:01~C*17:01~B*41:01~DRB1*13:01~DQB1*05:02	0.000149
A*03:01~C*15:02~B*51:01~DRB1*14:01~DQB1*05:03	0.000149
A*03:01~C*04:01~B*44:03~DRB1*07:01~DQB1*03:01	0.000149
A*11:01~C*03:03~B*55:01~DRB1*10:01~DQB1*05:01	0.000149
A*32:01~C*06:02~B*51:01~DRB1*04:03~DQB1*03:02	0.000149
A*32:01~C*15:02~B*40:06~DRB1*03:01~DQB1*02:01	0.000149
A*02:01~C*12:02~B*52:01~DRB1*16:02~DQB1*06:03	0.000149
A*02:01~C*01:02~B*51:01~DRB1*15:01~DQB1*03:05	0.000149
A*03:01~C*12:03~B*35:03~DRB1*14:07~DQB1*05:03	0.000149
A*23:01~C*15:04~B*35:08~DRB1*16:02~DQB1*05:02	0.000149
A*02:01~C*01:02~B*27:05~DRB1*01:03~DQB1*03:01	0.000149
A*02:06~C*07:04~B*51:01~DRB1*14:04~DQB1*05:03	0.000149
A*26:01~C*06:02~B*13:01~DRB1*15:01~DQB1*03:02	0.000149
A*23:01~C*16:02~B*51:01~DRB1*11:01~DQB1*03:01	0.000149
A*26:01~C*02:02~B*27:05~DRB1*07:01~DQB1*03:03	0.000149
A*02:06~C*02:02~B*27:05~DRB1*04:03~DQB1*06:02	0.000149
A*32:01~C*04:01~B*35:08~DRB1*13:01~DQB1*06:01	0.000149
A*24:02~C*15:02~B*51:01~DRB1*11:04~DQB1*03:01	0.000149
A*32:01~C*04:01~B*35:03~DRB1*11:01~DQB1*06:01	0.000149
A*68:01~C*07:02~B*52:01~DRB1*11:06~DQB1*03:01	0.000149
A*03:02~C*06:02~B*57:01~DRB1*04:04~DQB1*03:02	0.000149
A*01:01~C*07:04~B*15:29~DRB1*16:02~DQB1*05:02	0.000149
A*32:01~C*12:03~B*40:01~DRB1*15:02~DQB1*06:01	0.000149
A*26:01~C*06:02~B*44:02~DRB1*15:01~DQB1*05:03	0.000149
A*01:01~C*07:01~B*44:03~DRB1*11:01~DQB1*03:01	0.000149
A*02:01~C*07:02~B*51:01~DRB1*04:04~DQB1*03:02	0.000149
A*29:01~C*07:01~B*44:03~DRB1*12:01~DQB1*03:01	0.000149
A*26:01~C*06:02~B*37:01~DRB1*07:01~DQB1*03:03	0.000149
A*33:03~C*01:02~B*37:01~DRB1*10:01~DQB1*05:01	0.000149
A*23:01~C*14:02~B*51:07~DRB1*11:01~DQB1*03:01	0.000149
A*33:03~C*07:02~B*38:02~DRB1*07:01~DQB1*02:01	0.000149
A*68:01~C*07:01~B*18:114~DRB1*15:01~DQB1*06:01	0.000149
A*26:01~C*07:01~B*15:25~DRB1*14:04~DQB1*05:03	0.000149
A*02:06~C*12:03~B*35:03~DRB1*15:01~DQB1*06:02	0.000149
A*29:01~C*07:26~B*51:01~DRB1*07:01~DQB1*02:01	0.000149
A*02:01~C*08:01~B*48:01~DRB1*15:02~DQB1*06:01	0.000149
A*68:01~C*14:02~B*51:01~DRB1*13:02~DQB1*06:09	0.000149
A*26:01~C*04:10~B*40:06~DRB1*15:02~DQB1*06:01	0.000149
A*03:01~C*08:01~B*15:02~DRB1*11:01~DQB1*03:01	0.000149
A*33:03~C*12:03~B*35:02~DRB1*11:04~DQB1*03:01	0.000149
A*31:01~C*16:02~B*51:01~DRB1*13:02~DQB1*06:09	0.000149
A*26:01~C*03:03~B*55:01~DRB1*14:04~DQB1*05:03	0.000149
A*03:01~C*16:02~B*51:01~DRB1*04:04~DQB1*04:02	0.000149
A*03:02~C*04:01~B*35:02~DRB1*03:01~DQB1*02:01	0.000149
A*02:01~C*04:01~B*35:08~DRB1*07:01~DQB1*03:03	0.000149
A*02:01~C*07:02~B*57:01~DRB1*08:01~DQB1*04:02	0.000149
A*02:11~C*04:01~B*35:08~DRB1*15:01~DQB1*06:01	0.000149
A*01:01~C*01:02~B*57:01~DRB1*15:02~DQB1*06:01	0.000149
A*26:01~C*07:01~B*49:01~DRB1*04:04~DQB1*03:02	0.000149
A*33:03~C*06:02~B*52:01~DRB1*11:04~DQB1*03:01	0.000149
A*02:20~C*01:02~B*55:01~DRB1*13:01~DQB1*06:03	0.000149
A*02:01~C*03:03~B*35:03~DRB1*07:01~DQB1*02:01	0.000149
A*03:01~C*05:01~B*44:02~DRB1*15:01~DQB1*06:02	0.000149
A*32:01~C*12:03~B*39:01~DRB1*04:01~DQB1*04:02	0.000149
A*01:01~C*02:02~B*27:05~DRB1*03:01~DQB1*02:01	0.000149
A*29:01~C*06:02~B*37:01~DRB1*15:01~DQB1*06:01	0.000149
A*24:02~C*06:02~B*57:01~DRB1*15:06~DQB1*05:02	0.000149
A*02:05~C*12:02~B*49:01~DRB1*13:02~DQB1*06:04	0.000149
A*03:01~C*04:01~B*44:03~DRB1*15:01~DQB1*06:02	0.000149
A*03:01~C*06:35~B*37:01~DRB1*07:01~DQB1*02:01	0.000149
A*03:01~C*12:03~B*18:01~DRB1*12:01~DQB1*03:01	0.000149
A*33:03~C*15:05~B*07:05~DRB1*08:01~DQB1*04:02	0.000149
A*01:01~C*03:19~B*40:01~DRB1*13:03~DQB1*03:01	0.000149
A*23:01~C*15:05~B*07:05~DRB1*07:01~DQB1*02:01	0.000149
A*24:02~C*06:02~B*57:01~DRB1*04:04~DQB1*03:02	0.000149
A*11:01~C*07:01~B*44:03~DRB1*07:13~DQB1*02:01	0.000149
A*23:01~C*15:02~B*27:07~DRB1*07:01~DQB1*02:01	0.000149
A*24:03~C*12:03~B*18:01~DRB1*04:02~DQB1*03:02	0.000149
A*24:02~C*01:02~B*40:06~DRB1*15:01~DQB1*06:01	0.000149
A*02:11~C*07:02~B*08:01~DRB1*04:05~DQB1*04:02	0.000149
A*02:06~C*01:02~B*54:01~DRB1*04:05~DQB1*04:01	0.000149
A*11:01~C*14:02~B*51:01~DRB1*07:01~DQB1*03:03	0.000149
A*03:01~C*12:03~B*35:03~DRB1*08:03~DQB1*03:01	0.000149
A*31:01~C*02:02~B*51:01~DRB1*11:04~DQB1*03:01	0.000149
A*11:01~C*12:03~B*18:01~DRB1*13:01~DQB1*06:03	0.000149
A*11:01~C*07:02~B*07:02~DRB1*01:01~DQB1*03:02	0.000149
A*11:01~C*12:02~B*51:01~DRB1*01:01~DQB1*05:01	0.000149
A*26:01~C*12:02~B*41:01~DRB1*03:01~DQB1*03:02	0.000149
A*31:01~C*07:02~B*51:01~DRB1*14:04~DQB1*05:03	0.000149
A*26:01~C*07:01~B*15:17~DRB1*03:01~DQB1*02:01	0.000149
A*68:01~C*04:01~B*35:08~DRB1*03:01~DQB1*02:01	0.000149
A*11:01~C*07:02~B*07:02~DRB1*04:03~DQB1*05:01	0.000149
A*02:11~C*16:02~B*51:01~DRB1*13:01~DQB1*06:03	0.000149
A*01:01~C*07:04~B*15:18~DRB1*13:01~DQB1*03:01	0.000149
A*24:07~C*12:02~B*52:01~DRB1*14:06~DQB1*03:01	0.000149
A*24:02~C*03:03~B*35:03~DRB1*08:02~DQB1*04:02	0.000149
A*33:03~C*12:03~B*55:01~DRB1*11:01~DQB1*06:03	0.000149
A*68:01~C*14:02~B*51:06~DRB1*10:01~DQB1*05:01	0.000149
A*02:03~C*15:05~B*07:05~DRB1*11:04~DQB1*03:01	0.000149
A*29:01~C*06:02~B*50:01~DRB1*13:01~DQB1*06:03	0.000149
A*01:01~C*03:03~B*15:01~DRB1*15:06~DQB1*05:02	0.000149
A*02:01~C*03:03~B*15:01~DRB1*14:04~DQB1*05:03	0.000149
A*68:01~C*12:03~B*35:03~DRB1*14:01~DQB1*05:01	0.000149
A*30:01~C*15:05~B*07:05~DRB1*10:01~DQB1*05:01	0.000149
A*24:02~C*04:01~B*35:03~DRB1*04:03~DQB1*03:05	0.000149
A*26:01~C*07:02~B*08:01~DRB1*13:03~DQB1*03:01	0.000149
A*03:01~C*15:02~B*51:01~DRB1*07:01~DQB1*03:03	0.000149
A*02:20~C*12:02~B*52:01~DRB1*14:04~DQB1*05:03	0.000149
A*02:20~C*15:02~B*40:06~DRB1*07:01~DQB1*03:03	0.000149
A*31:01~C*15:02~B*40:06~DRB1*11:01~DQB1*03:01	0.000149
A*30:02~C*16:01~B*45:01~DRB1*07:01~DQB1*02:01	0.000149
A*24:02~C*04:01~B*35:08~DRB1*04:05~DQB1*03:02	0.000149
A*33:03~C*07:02~B*07:02~DRB1*01:01~DQB1*05:01	0.000149
A*24:02~C*05:01~B*35:03~DRB1*15:02~DQB1*06:01	0.000149
A*02:11~C*07:02~B*51:01~DRB1*14:04~DQB1*03:02	0.000149
A*11:01~C*12:03~B*40:01~DRB1*13:02~DQB1*05:02	0.000149
A*33:03~C*15:02~B*27:07~DRB1*10:01~DQB1*05:01	0.000149
A*01:01~C*01:02~B*55:01~DRB1*15:01~DQB1*05:02	0.000149
A*24:02~C*03:03~B*55:01~DRB1*04:05~DQB1*06:09	0.000149
A*01:01~C*03:04~B*40:01~DRB1*12:02~DQB1*03:01	0.000149
A*03:01~C*07:01~B*18:01~DRB1*04:03~DQB1*03:05	0.000149
A*11:01~C*12:03~B*67:01~DRB1*07:01~DQB1*02:01	0.000149
A*24:02~C*12:03~B*18:01~DRB1*07:01~DQB1*02:01	0.000149
A*31:01~C*14:02~B*51:01~DRB1*08:03~DQB1*03:01	0.000149
A*02:03~C*03:04~B*51:01~DRB1*07:01~DQB1*03:03	0.000149
A*02:06~C*14:02~B*51:01~DRB1*10:01~DQB1*05:01	0.000149
A*03:02~C*12:03~B*15:01~DRB1*15:02~DQB1*06:01	0.000149
A*31:01~C*12:03~B*15:01~DRB1*07:01~DQB1*03:03	0.000149
A*33:03~C*07:02~B*52:01~DRB1*15:01~DQB1*03:05	0.000149
A*02:01~C*03:03~B*15:01~DRB1*09:01~DQB1*03:02	0.000149
A*03:01~C*07:01~B*44:03~DRB1*04:01~DQB1*03:02	0.000149
A*11:03~C*15:02~B*40:02~DRB1*15:06~DQB1*05:02	0.000149
A*31:01~C*12:03~B*15:01~DRB1*15:01~DQB1*06:01	0.000149
A*03:01~C*14:02~B*51:01~DRB1*04:03~DQB1*06:02	0.000149
A*11:01~C*07:02~B*39:01~DRB1*15:01~DQB1*05:01	0.000149
A*33:03~C*07:01~B*15:17~DRB1*13:01~DQB1*02:01	0.000149
A*03:01~C*04:01~B*53:01~DRB1*11:01~DQB1*06:02	0.000149
A*68:01~C*14:02~B*51:01~DRB1*10:01~DQB1*06:01	0.000149
A*11:01~C*16:02~B*51:01~DRB1*11:01~DQB1*03:01	0.000149
A*02:05~C*06:02~B*37:01~DRB1*15:01~DQB1*05:02	0.000149
A*02:01~C*03:03~B*35:03~DRB1*11:01~DQB1*03:01	0.000149
A*24:02~C*05:01~B*44:02~DRB1*10:01~DQB1*05:01	0.000149
A*24:02~C*04:01~B*44:02~DRB1*01:01~DQB1*05:01	0.000149
A*31:01~C*15:05~B*07:05~DRB1*10:01~DQB1*05:01	0.000149
A*68:01~C*07:04~B*44:02~DRB1*13:02~DQB1*06:04	0.000149
A*01:01~C*04:01~B*35:01~DRB1*11:11~DQB1*03:01	0.000149
A*32:01~C*01:02~B*54:01~DRB1*04:05~DQB1*03:03	0.000149
A*02:11~C*17:01~B*57:01~DRB1*07:01~DQB1*03:03	0.000149
A*66:01~C*01:02~B*27:04~DRB1*03:01~DQB1*02:01	0.000149
A*24:02~C*04:01~B*35:03~DRB1*07:01~DQB1*04:01	0.000149
A*11:01~C*02:02~B*40:02~DRB1*11:01~DQB1*03:01	0.000149
A*23:01~C*07:01~B*49:01~DRB1*11:01~DQB1*03:01	0.000149
A*02:11~C*14:02~B*18:01~DRB1*04:03~DQB1*03:02	0.000149
A*24:02~C*16:02~B*51:01~DRB1*04:01~DQB1*03:02	0.000149
A*24:02~C*12:03~B*35:03~DRB1*15:01~DQB1*06:01	0.000149
A*24:02~C*03:02~B*58:01~DRB1*13:02~DQB1*06:09	0.000149
A*02:01~C*04:01~B*35:03~DRB1*13:02~DQB1*06:04	0.000149
A*68:01~C*07:01~B*44:03~DRB1*10:01~DQB1*06:02	0.000149
A*32:01~C*03:02~B*35:03~DRB1*04:03~DQB1*03:02	0.000149
A*33:03~C*15:02~B*40:06~DRB1*07:01~DQB1*03:01	0.000149
A*33:03~C*04:01~B*35:01~DRB1*13:01~DQB1*02:01	0.000149
A*24:02~C*15:02~B*40:50~DRB1*14:04~DQB1*05:03	0.000149
A*31:01~C*15:02~B*51:01~DRB1*04:04~DQB1*05:03	0.000149
A*01:01~C*04:03~B*13:01~DRB1*04:08~DQB1*03:01	0.000149
A*33:03~C*12:02~B*37:01~DRB1*10:01~DQB1*05:01	0.000149
A*11:01~C*07:02~B*18:01~DRB1*10:01~DQB1*05:01	0.000149
A*11:01~C*08:01~B*48:01~DRB1*04:03~DQB1*03:02	0.000149
A*29:01~C*15:06~B*51:01~DRB1*13:01~DQB1*06:03	0.000149
A*02:06~C*08:01~B*48:01~DRB1*12:01~DQB1*03:01	0.000149
A*03:01~C*07:02~B*07:02~DRB1*04:01~DQB1*03:01	0.000149
A*02:05~C*12:03~B*52:01~DRB1*03:01~DQB1*02:01	0.000149
A*02:02~C*04:01~B*53:01~DRB1*09:01~DQB1*06:09	0.000149
A*26:01~C*07:02~B*51:01~DRB1*11:01~DQB1*03:01	0.000149
A*29:01~C*15:02~B*51:01~DRB1*04:02~DQB1*03:02	0.000149
A*32:01~C*08:01~B*48:01~DRB1*08:02~DQB1*03:01	0.000149
A*02:11~C*04:01~B*44:03~DRB1*07:01~DQB1*02:01	0.000149
A*24:02~C*03:02~B*58:01~DRB1*11:04~DQB1*03:01	0.000149
A*11:01~C*03:02~B*58:01~DRB1*07:01~DQB1*02:01	0.000149
A*02:11~C*07:02~B*07:02~DRB1*11:01~DQB1*04:02	0.000149
A*01:01~C*04:01~B*35:03~DRB1*12:01~DQB1*03:01	0.000149
A*11:01~C*04:01~B*35:02~DRB1*11:01~DQB1*03:01	0.000149
A*11:01~C*01:02~B*56:01~DRB1*08:01~DQB1*04:02	0.000149
A*31:01~C*15:02~B*51:01~DRB1*04:01~DQB1*03:02	0.000149
A*24:02~C*03:02~B*58:01~DRB1*15:02~DQB1*05:02	0.000149
A*11:01~C*04:01~B*35:02~DRB1*04:04~DQB1*04:02	0.000149
A*24:02~C*08:03~B*48:01~DRB1*13:01~DQB1*06:03	0.000149
A*02:03~C*07:02~B*52:01~DRB1*14:10~DQB1*05:03	0.000149
A*29:01~C*04:01~B*35:02~DRB1*13:11~DQB1*03:01	0.000149
A*11:01~C*07:01~B*49:01~DRB1*13:02~DQB1*06:04	0.000149
A*23:01~C*01:02~B*15:01~DRB1*15:06~DQB1*06:01	0.000149
A*02:11~C*12:03~B*35:03~DRB1*14:07~DQB1*05:03	0.000149
A*32:01~C*07:02~B*51:01~DRB1*08:01~DQB1*04:02	0.000149
A*03:01~C*01:02~B*55:01~DRB1*07:01~DQB1*03:03	0.000149
A*11:01~C*12:02~B*40:06~DRB1*16:01~DQB1*05:02	0.000149
A*31:01~C*12:03~B*35:03~DRB1*15:06~DQB1*05:02	0.000149
A*11:01~C*03:02~B*58:01~DRB1*07:01~DQB1*03:03	0.000149
A*02:06~C*07:04~B*15:29~DRB1*10:01~DQB1*05:01	0.000149
A*26:01~C*12:03~B*38:01~DRB1*11:04~DQB1*03:01	0.000149
A*01:01~C*07:01~B*44:03~DRB1*14:04~DQB1*05:03	0.000149
A*29:02~C*07:01~B*58:01~DRB1*14:01~DQB1*05:03	0.000149
A*01:01~C*04:01~B*35:01~DRB1*04:18~DQB1*03:01	0.000149
A*11:01~C*16:02~B*51:01~DRB1*03:01~DQB1*05:02	0.000149
A*03:01~C*03:04~B*51:01~DRB1*14:04~DQB1*05:03	0.000149
A*29:01~C*12:02~B*52:01~DRB1*15:02~DQB1*06:01	0.000149
A*11:01~C*12:03~B*35:03~DRB1*14:07~DQB1*05:03	0.000149
A*32:01~C*01:02~B*27:05~DRB1*15:02~DQB1*06:01	0.000149
A*32:01~C*04:01~B*35:08~DRB1*07:01~DQB1*02:01	0.000149
A*24:03~C*04:01~B*35:08~DRB1*11:01~DQB1*03:01	0.000149
A*68:01~C*07:04~B*15:18~DRB1*08:02~DQB1*03:01	0.000149
A*32:01~C*04:01~B*35:01~DRB1*04:03~DQB1*03:02	0.000149
A*32:01~C*04:01~B*35:08~DRB1*11:04~DQB1*03:01	0.000149
A*11:01~C*08:01~B*48:01~DRB1*04:10~DQB1*04:02	0.000149
A*33:03~C*07:02~B*08:01~DRB1*13:01~DQB1*06:03	0.000149
A*02:05~C*08:02~B*14:02~DRB1*03:01~DQB1*02:01	0.000149
A*68:01~C*05:01~B*44:02~DRB1*14:04~DQB1*05:03	0.000149
A*24:03~C*01:02~B*54:01~DRB1*13:01~DQB1*04:01	0.000149
A*02:08~C*06:02~B*50:01~DRB1*04:03~DQB1*03:02	0.000149
A*02:06~C*03:03~B*15:01~DRB1*04:03~DQB1*03:02	0.000149
A*24:02~C*07:02~B*39:06~DRB1*10:01~DQB1*05:01	0.000149
A*01:01~C*12:03~B*38:01~DRB1*11:04~DQB1*03:01	0.000149
A*24:02~C*03:02~B*58:01~DRB1*04:05~DQB1*06:03	0.000149
A*26:01~C*03:04~B*40:23~DRB1*03:01~DQB1*02:01	0.000149
A*23:01~C*06:02~B*50:02~DRB1*04:06~DQB1*04:02	0.000149
A*26:01~C*07:02~B*40:06~DRB1*10:01~DQB1*05:01	0.000149
A*24:02~C*04:01~B*35:02~DRB1*13:01~DQB1*05:01	0.000149
A*02:01~C*03:04~B*40:23~DRB1*01:01~DQB1*05:01	0.000149
A*26:01~C*16:02~B*51:01~DRB1*01:01~DQB1*05:01	0.000149
A*01:01~C*15:04~B*52:01~DRB1*13:01~DQB1*06:02	0.000149
A*03:02~C*15:02~B*51:01~DRB1*07:01~DQB1*02:01	0.000149
A*11:01~C*04:03~B*13:01~DRB1*04:03~DQB1*03:05	0.000149
A*02:05~C*12:03~B*39:10~DRB1*03:01~DQB1*02:01	0.000149
A*02:06~C*12:03~B*35:03~DRB1*04:03~DQB1*03:05	0.000149
A*32:01~C*15:02~B*51:01~DRB1*12:01~DQB1*03:01	0.000149
A*03:01~C*12:02~B*27:04~DRB1*15:02~DQB1*05:03	0.000149
A*23:01~C*04:01~B*44:03~DRB1*11:04~DQB1*03:01	0.000149
A*02:11~C*06:02~B*50:01~DRB1*03:01~DQB1*02:01	0.000149
A*68:01~C*15:02~B*27:05~DRB1*11:01~DQB1*03:01	0.000149
A*24:07~C*14:02~B*51:01~DRB1*16:02~DQB1*05:02	0.000149
A*02:06~C*07:01~B*49:01~DRB1*15:01~DQB1*06:02	0.000149
A*02:01~C*12:03~B*38:01~DRB1*07:01~DQB1*03:03	0.000149
A*24:03~C*06:02~B*37:01~DRB1*07:01~DQB1*02:01	0.000149
A*33:03~C*03:02~B*37:01~DRB1*14:04~DQB1*05:03	0.000149
A*32:01~C*14:02~B*51:07~DRB1*15:01~DQB1*06:02	0.000149
A*24:02~C*02:02~B*40:01~DRB1*03:01~DQB1*02:01	0.000149
A*03:02~C*16:04~B*44:02~DRB1*07:01~DQB1*02:01	0.000149
A*24:07~C*12:02~B*52:01~DRB1*14:01~DQB1*06:01	0.000149
A*03:01~C*01:02~B*15:08~DRB1*14:04~DQB1*05:03	0.000149
A*01:01~C*16:02~B*51:01~DRB1*03:01~DQB1*02:01	0.000149
A*24:02~C*04:03~B*13:01~DRB1*15:01~DQB1*05:02	0.000149
A*24:02~C*07:04~B*15:18~DRB1*11:04~DQB1*03:01	0.000149
A*02:20~C*08:01~B*15:02~DRB1*12:02~DQB1*03:01	0.000149
A*32:01~C*04:01~B*15:01~DRB1*04:06~DQB1*03:02	0.000149
A*01:01~C*03:03~B*15:01~DRB1*15:02~DQB1*06:01	0.000149
A*32:01~C*03:04~B*40:01~DRB1*04:04~DQB1*03:02	0.000149
A*02:11~C*12:02~B*40:06~DRB1*14:04~DQB1*05:03	0.000149
A*26:01~C*12:03~B*35:03~DRB1*11:04~DQB1*03:01	0.000149
A*03:01~C*12:03~B*35:03~DRB1*15:02~DQB1*06:01	0.000149
A*68:01~C*07:04~B*15:18~DRB1*11:01~DQB1*03:01	0.000149
A*68:01~C*12:03~B*40:01~DRB1*03:01~DQB1*02:01	0.000149
A*33:03~C*07:02~B*38:02~DRB1*15:04~DQB1*05:02	0.000149
A*32:64~C*01:02~B*15:08~DRB1*15:02~DQB1*05:03	0.000149
A*02:06~C*08:01~B*48:01~DRB1*04:04~DQB1*03:02	0.000149
A*11:01~C*05:01~B*44:02~DRB1*15:06~DQB1*05:02	0.000149
A*02:05~C*03:02~B*58:01~DRB1*03:01~DQB1*02:01	0.000149
A*02:06~C*06:02~B*57:01~DRB1*04:03~DQB1*03:02	0.000149
A*11:01~C*03:03~B*40:06~DRB1*15:01~DQB1*06:01	0.000149
A*01:01~C*07:01~B*15:17~DRB1*04:03~DQB1*03:02	0.000149
A*68:01~C*01:02~B*55:01~DRB1*15:06~DQB1*05:02	0.000149
A*02:01~C*14:02~B*27:04~DRB1*15:02~DQB1*06:01	0.000149
A*32:01~C*03:03~B*55:01~DRB1*13:03~DQB1*03:01	0.000149
A*02:01~C*07:02~B*07:02~DRB1*01:01~DQB1*05:01	0.000149
A*11:01~C*12:03~B*39:01~DRB1*14:07~DQB1*05:03	0.000149
A*33:03~C*07:04~B*15:18~DRB1*15:02~DQB1*06:01	0.000149
A*11:01~C*07:02~B*07:05~DRB1*12:02~DQB1*03:01	0.000149
A*02:01~C*07:02~B*51:01~DRB1*10:01~DQB1*05:01	0.000149
A*29:01~C*01:02~B*51:01~DRB1*14:04~DQB1*05:03	0.000149
A*23:01~C*07:02~B*07:05~DRB1*12:02~DQB1*03:01	0.000149
A*24:02~C*03:03~B*55:01~DRB1*13:01~DQB1*06:03	0.000149
A*01:01~C*03:04~B*40:01~DRB1*04:03~DQB1*03:02	0.000149
A*24:02~C*07:02~B*51:01~DRB1*07:01~DQB1*02:01	0.000149
A*02:06~C*01:02~B*15:08~DRB1*08:02~DQB1*04:02	0.000149
A*03:01~C*12:03~B*15:32~DRB1*12:02~DQB1*03:01	0.000149
A*33:03~C*16:02~B*51:01~DRB1*04:01~DQB1*03:02	0.000149
A*11:01~C*08:01~B*48:01~DRB1*10:01~DQB1*05:01	0.000149
A*03:02~C*01:02~B*54:01~DRB1*04:05~DQB1*04:01	0.000149
A*68:01~C*04:03~B*13:01~DRB1*15:02~DQB1*05:03	0.000149
A*02:06~C*12:02~B*52:01~DRB1*15:01~DQB1*06:01	0.000149
A*30:01~C*06:02~B*13:02~DRB1*11:11~DQB1*03:01	0.000149
A*31:01~C*04:01~B*35:03~DRB1*13:02~DQB1*06:04	0.000149
A*03:01~C*04:01~B*35:01~DRB1*14:01~DQB1*05:03	0.000149
A*68:01~C*15:02~B*35:01~DRB1*14:04~DQB1*05:03	0.000149
A*02:01~C*03:03~B*40:06~DRB1*14:04~DQB1*05:03	0.000149
A*68:01~C*07:01~B*44:03~DRB1*04:04~DQB1*03:02	0.000149
A*29:01~C*04:01~B*35:02~DRB1*11:04~DQB1*03:01	0.000149
A*31:01~C*07:02~B*51:01~DRB1*15:06~DQB1*05:02	0.000149
A*24:03~C*12:04~B*39:01~DRB1*15:02~DQB1*05:03	0.000149
A*24:02~C*04:03~B*13:01~DRB1*13:02~DQB1*06:09	0.000149
A*11:01~C*16:02~B*51:01~DRB1*08:02~DQB1*04:02	0.000149
A*68:01~C*07:29~B*15:05~DRB1*14:01~DQB1*05:03	0.000149
A*31:01~C*03:04~B*40:01~DRB1*04:04~DQB1*03:02	0.000149
A*01:01~C*07:26~B*15:25~DRB1*14:04~DQB1*05:03	0.000149
A*11:01~C*04:03~B*13:01~DRB1*07:01~DQB1*03:03	0.000149
A*26:01~C*16:02~B*51:01~DRB1*09:01~DQB1*03:02	0.000149
A*01:01~C*04:01~B*35:03~DRB1*13:02~DQB1*06:03	0.000149
A*11:01~C*04:01~B*52:01~DRB1*15:02~DQB1*06:01	0.000149
A*02:06~C*12:09~B*51:01~DRB1*13:01~DQB1*06:03	0.000149
A*74:01~C*06:02~B*53:01~DRB1*11:01~DQB1*05:02	0.000149
A*31:01~C*07:02~B*07:02~DRB1*04:02~DQB1*03:02	0.000149
A*01:01~C*12:02~B*52:01~DRB1*14:19~DQB1*03:01	0.000149
A*30:01~C*06:02~B*37:04~DRB1*10:01~DQB1*05:01	0.000149
A*02:01~C*12:02~B*40:06~DRB1*04:01~DQB1*03:02	0.000149
A*24:02~C*08:01~B*15:02~DRB1*14:04~DQB1*03:02	0.000149
A*02:11~C*07:02~B*08:01~DRB1*10:01~DQB1*05:01	0.000149
A*31:01~C*06:02~B*50:01~DRB1*04:01~DQB1*03:01	0.000149
A*02:01~C*07:04~B*15:18~DRB1*15:02~DQB1*05:01	0.000149
A*26:01~C*12:02~B*52:01~DRB1*12:01~DQB1*03:01	0.000149
A*03:02~C*04:01~B*15:01~DRB1*04:01~DQB1*05:03	0.000149
A*33:03~C*05:01~B*44:03~DRB1*13:02~DQB1*06:04	0.000149
A*02:11~C*07:02~B*51:01~DRB1*15:01~DQB1*06:01	0.000149
A*02:01~C*14:02~B*51:01~DRB1*10:01~DQB1*05:01	0.000149
A*26:01~C*07:02~B*08:01~DRB1*08:01~DQB1*04:02	0.000149
A*02:06~C*04:01~B*51:01~DRB1*04:02~DQB1*03:02	0.000149
A*02:01~C*08:01~B*48:01~DRB1*14:10~DQB1*05:03	0.000149
A*33:03~C*08:01~B*15:02~DRB1*15:02~DQB1*05:03	0.000149
A*33:03~C*15:02~B*51:01~DRB1*15:06~DQB1*05:02	0.000149
A*33:03~C*14:02~B*51:01~DRB1*03:01~DQB1*02:01	0.000149
A*11:01~C*03:04~B*40:01~DRB1*11:04~DQB1*03:01	0.000149
A*24:02~C*12:03~B*55:01~DRB1*13:01~DQB1*06:03	0.000149
A*01:01~C*01:02~B*56:01~DRB1*15:01~DQB1*06:02	0.000149
A*32:01~C*02:02~B*52:01~DRB1*14:04~DQB1*05:03	0.000149
A*03:01~C*16:02~B*51:01~DRB1*10:01~DQB1*05:01	0.000149
A*68:01~C*02:02~B*27:05~DRB1*15:01~DQB1*06:01	0.000149
A*11:01~C*01:02~B*15:08~DRB1*15:02~DQB1*06:01	0.000149
A*31:01~C*07:02~B*07:02~DRB1*10:02~DQB1*05:01	0.000149
A*03:01~C*06:02~B*57:01~DRB1*13:03~DQB1*03:01	0.000149
A*26:01~C*05:01~B*44:02~DRB1*15:02~DQB1*06:01	0.000149
A*11:01~C*15:02~B*40:06~DRB1*04:03~DQB1*03:01	0.000149
A*02:05~C*06:02~B*50:01~DRB1*15:06~DQB1*05:02	0.000149
A*01:01~C*03:03~B*15:01~DRB1*13:01~DQB1*06:03	0.000149
A*02:06~C*16:02~B*51:01~DRB1*13:02~DQB1*06:09	0.000149
A*01:01~C*05:01~B*35:02~DRB1*11:04~DQB1*03:01	0.000149
A*68:01~C*07:04~B*15:18~DRB1*14:15~DQB1*05:03	0.000149
A*02:06~C*06:02~B*37:01~DRB1*04:03~DQB1*03:01	0.000149
A*02:01~C*06:02~B*57:01~DRB1*15:06~DQB1*05:02	0.000149
A*02:01~C*12:03~B*35:03~DRB1*08:03~DQB1*03:02	0.000149
A*01:01~C*07:02~B*40:06~DRB1*01:01~DQB1*05:01	0.000149
A*03:02~C*07:01~B*57:01~DRB1*15:01~DQB1*06:02	0.000149
A*32:01~C*01:02~B*55:01~DRB1*15:02~DQB1*06:01	0.000149
A*24:02~C*15:02~B*40:06~DRB1*15:06~DQB1*06:01	0.000149
A*33:01~C*08:02~B*14:02~DRB1*15:01~DQB1*06:01	0.000149
A*68:02~C*03:04~B*15:10~DRB1*14:04~DQB1*05:03	0.000149
A*02:01~C*16:02~B*08:01~DRB1*03:01~DQB1*02:01	0.000149
A*11:01~C*03:04~B*40:01~DRB1*15:01~DQB1*03:02	0.000149
A*24:30~C*12:03~B*18:01~DRB1*11:04~DQB1*03:01	0.000149
A*68:01~C*06:02~B*52:01~DRB1*04:03~DQB1*03:02	0.000149
A*26:01~C*04:01~B*15:34~DRB1*12:01~DQB1*03:01	0.000149
A*03:02~C*15:02~B*51:01~DRB1*04:03~DQB1*06:02	0.000149
A*11:01~C*06:02~B*57:01~DRB1*09:01~DQB1*02:01	0.000149
A*02:06~C*08:01~B*48:01~DRB1*07:01~DQB1*02:01	0.000149
A*24:02~C*07:01~B*18:01~DRB1*14:04~DQB1*05:01	0.000149
A*03:01~C*07:02~B*08:01~DRB1*08:01~DQB1*04:02	0.000149
A*24:02~C*04:01~B*35:08~DRB1*11:01~DQB1*03:01	0.000149
A*33:03~C*07:02~B*52:01~DRB1*09:01~DQB1*03:01	0.000149
A*68:01~C*06:02~B*50:01~DRB1*14:04~DQB1*05:03	0.000149
A*11:01~C*07:02~B*38:02~DRB1*13:02~DQB1*06:04	0.000149
A*11:01~C*12:05~B*18:01~DRB1*03:01~DQB1*03:02	0.000149
A*02:06~C*14:02~B*51:01~DRB1*04:07~DQB1*03:01	0.000149
A*31:01~C*07:01~B*18:01~DRB1*11:04~DQB1*03:01	0.000149
A*31:01~C*14:02~B*51:01~DRB1*15:02~DQB1*06:01	0.000149
A*03:01~C*07:01~B*44:03~DRB1*10:01~DQB1*05:01	0.000149
A*32:01~C*07:04~B*15:08~DRB1*11:06~DQB1*03:02	0.000149
A*01:01~C*07:01~B*15:17~DRB1*15:06~DQB1*06:02	0.000149
A*11:01~C*04:03~B*15:25~DRB1*04:05~DQB1*04:02	0.000149
A*69:01~C*06:02~B*13:02~DRB1*15:02~DQB1*03:03	0.000149
A*24:02~C*01:02~B*40:06~DRB1*14:04~DQB1*05:03	0.000149
A*02:03~C*07:02~B*39:01~DRB1*04:05~DQB1*04:01	0.000149
A*01:01~C*06:02~B*40:06~DRB1*03:01~DQB1*06:02	0.000149
A*24:17~C*07:02~B*35:03~DRB1*13:01~DQB1*06:03	0.000149
A*31:01~C*03:02~B*58:01~DRB1*07:01~DQB1*06:01	0.000149
A*02:06~C*08:01~B*48:01~DRB1*15:01~DQB1*06:01	0.000149
A*02:01~C*15:02~B*40:06~DRB1*15:02~DQB1*05:03	0.000149
A*68:24~C*12:03~B*38:01~DRB1*13:01~DQB1*06:03	0.000149
A*01:01~C*04:10~B*56:01~DRB1*11:01~DQB1*03:01	0.000149
A*03:01~C*04:01~B*52:01~DRB1*15:02~DQB1*06:01	0.000149
A*68:01~C*01:02~B*40:06~DRB1*11:01~DQB1*03:01	0.000149
A*24:02~C*12:05~B*18:01~DRB1*11:01~DQB1*03:01	0.000149
A*68:01~C*04:01~B*39:01~DRB1*04:03~DQB1*03:02	0.000149
A*03:02~C*15:02~B*51:01~DRB1*04:05~DQB1*03:02	0.000149
A*26:01~C*15:02~B*27:07~DRB1*15:06~DQB1*02:01	0.000149
A*03:01~C*15:02~B*40:02~DRB1*15:01~DQB1*06:01	0.000149
A*26:01~C*01:02~B*15:08~DRB1*04:03~DQB1*03:02	0.000149
A*33:03~C*03:02~B*07:05~DRB1*07:01~DQB1*02:01	0.000149
A*01:01~C*12:03~B*18:01~DRB1*03:01~DQB1*02:01	0.000149
A*24:07~C*12:02~B*52:01~DRB1*03:01~DQB1*02:01	0.000149
A*02:01~C*07:29~B*15:05~DRB1*11:04~DQB1*03:01	0.000149
A*01:01~C*07:02~B*51:01~DRB1*08:04~DQB1*04:02	0.000149
A*11:01~C*07:01~B*18:25~DRB1*15:02~DQB1*06:01	0.000149
A*24:02~C*12:02~B*52:01~DRB1*14:07~DQB1*03:02	0.000149
A*68:01~C*03:04~B*51:01~DRB1*10:01~DQB1*05:01	0.000149
A*68:01~C*07:02~B*15:75~DRB1*03:01~DQB1*02:01	0.000149
A*03:02~C*15:02~B*51:01~DRB1*07:01~DQB1*03:03	0.000149
A*01:01~C*01:02~B*27:05~DRB1*03:01~DQB1*02:01	0.000149
A*24:02~C*01:02~B*55:01~DRB1*11:01~DQB1*03:01	0.000149
A*02:11~C*12:03~B*18:01~DRB1*04:03~DQB1*05:03	0.000149
A*32:01~C*12:03~B*18:01~DRB1*08:03~DQB1*03:01	0.000149
A*03:01~C*01:02~B*55:01~DRB1*04:05~DQB1*04:01	0.000149
A*68:01~C*05:01~B*48:01~DRB1*12:01~DQB1*03:01	0.000149
A*02:06~C*12:03~B*35:03~DRB1*14:01~DQB1*05:03	0.000149
A*24:02~C*02:02~B*40:01~DRB1*14:04~DQB1*05:03	0.000149
A*29:01~C*15:05~B*07:05~DRB1*04:04~DQB1*03:02	0.000149
A*11:01~C*07:01~B*49:01~DRB1*08:03~DQB1*03:01	0.000149
A*33:03~C*06:02~B*51:01~DRB1*13:01~DQB1*06:03	0.000149
A*31:01~C*12:03~B*15:01~DRB1*13:02~DQB1*06:09	0.000149
A*24:02~C*04:01~B*35:01~DRB1*04:06~DQB1*03:02	0.000149
A*11:01~C*03:04~B*40:01~DRB1*14:04~DQB1*05:03	0.000149
A*24:02~C*16:04~B*41:01~DRB1*11:01~DQB1*03:01	0.000149
A*74:01~C*16:01~B*45:01~DRB1*04:02~DQB1*02:01	0.000149
A*02:06~C*08:01~B*48:01~DRB1*11:01~DQB1*03:01	0.000149
A*32:01~C*02:02~B*27:05~DRB1*15:01~DQB1*06:02	0.000149
A*29:01~C*15:04~B*44:03~DRB1*07:01~DQB1*02:01	0.000149
A*03:01~C*04:01~B*37:01~DRB1*09:01~DQB1*03:03	0.000149
A*01:01~C*12:03~B*38:01~DRB1*15:06~DQB1*05:02	0.000149
A*02:06~C*01:02~B*27:05~DRB1*14:01~DQB1*05:03	0.000149
A*11:01~C*03:04~B*40:01~DRB1*13:02~DQB1*06:09	0.000149
A*33:03~C*12:03~B*18:01~DRB1*14:04~DQB1*05:03	0.000149
A*32:01~C*04:01~B*27:05~DRB1*14:04~DQB1*05:03	0.000149
A*03:01~C*15:02~B*40:02~DRB1*04:04~DQB1*03:02	0.000149
A*24:02~C*04:01~B*35:02~DRB1*15:01~DQB1*06:48	0.000149
A*01:01~C*12:03~B*38:01~DRB1*01:01~DQB1*05:01	0.000149
A*26:01~C*06:02~B*50:01~DRB1*11:01~DQB1*02:01	0.000149
A*02:01~C*03:03~B*35:01~DRB1*08:01~DQB1*04:02	0.000149
A*32:01~C*07:01~B*49:01~DRB1*15:06~DQB1*05:02	0.000149
A*01:01~C*12:02~B*52:01~DRB1*04:36~DQB1*03:02	0.000149
A*03:01~C*16:02~B*51:01~DRB1*04:02~DQB1*03:02	0.000149
A*11:01~C*12:09~B*51:01~DRB1*14:04~DQB1*05:03	0.000149
A*74:03~C*04:01~B*81:01~DRB1*07:01~DQB1*03:01	0.000149
A*03:01~C*15:02~B*51:01~DRB1*04:04~DQB1*03:02	0.000149
A*01:01~C*01:02~B*55:01~DRB1*13:02~DQB1*06:04	0.000149
A*02:16~C*03:04~B*40:01~DRB1*04:04~DQB1*03:02	0.000149
A*02:06~C*07:02~B*07:02~DRB1*08:03~DQB1*03:01	0.000149
A*02:01~C*12:03~B*39:01~DRB1*03:01~DQB1*02:01	0.000149
A*31:01~C*03:02~B*58:01~DRB1*11:04~DQB1*03:01	0.000149
A*11:01~C*14:02~B*51:06~DRB1*12:02~DQB1*03:01	0.000149
A*68:01~C*16:02~B*51:01~DRB1*10:01~DQB1*05:01	0.000149
A*01:01~C*07:01~B*49:01~DRB1*08:03~DQB1*03:02	0.000149
A*01:01~C*01:02~B*55:01~DRB1*13:03~DQB1*03:01	0.000149
A*24:02~C*07:02~B*39:06~DRB1*01:01~DQB1*05:01	0.000149
A*24:02~C*14:02~B*51:06~DRB1*04:03~DQB1*03:02	0.000149
A*68:01~C*07:01~B*18:01~DRB1*15:02~DQB1*06:01	0.000149
A*30:01~C*04:01~B*35:03~DRB1*14:04~DQB1*05:03	0.000149
A*02:01~C*03:04~B*40:01~DRB1*11:06~DQB1*03:01	0.000149
A*68:01~C*04:01~B*15:01~DRB1*03:01~DQB1*02:01	0.000149
A*02:11~C*03:03~B*15:05~DRB1*13:01~DQB1*06:03	0.000149
A*03:01~C*07:02~B*07:02~DRB1*03:01~DQB1*02:01	0.000149
A*23:01~C*15:05~B*07:02~DRB1*15:03~DQB1*06:02	0.000149
A*11:01~C*12:03~B*67:01~DRB1*14:04~DQB1*05:03	0.000149
A*11:01~C*15:02~B*40:02~DRB1*15:02~DQB1*05:03	0.000149
A*01:01~C*16:01~B*45:01~DRB1*10:01~DQB1*05:01	0.000149
A*02:11~C*12:03~B*18:01~DRB1*15:02~DQB1*03:01	0.000149
A*24:02~C*04:01~B*35:02~DRB1*10:01~DQB1*05:01	0.000149
A*02:11~C*03:04~B*37:01~DRB1*10:01~DQB1*05:01	0.000149
A*30:01~C*07:01~B*44:03~DRB1*11:01~DQB1*02:01	0.000149
A*26:01~C*01:02~B*56:01~DRB1*14:04~DQB1*05:03	0.000149
A*33:01~C*03:04~B*40:01~DRB1*11:01~DQB1*06:01	0.000149
A*32:01~C*04:01~B*51:01~DRB1*09:01~DQB1*03:03	0.000149
A*68:01~C*07:02~B*44:03~DRB1*11:04~DQB1*03:01	0.000149
A*33:03~C*12:02~B*52:01~DRB1*13:01~DQB1*06:03	0.000149
A*02:20~C*01:02~B*55:01~DRB1*11:11~DQB1*03:01	0.000149
A*03:01~C*14:02~B*51:06~DRB1*11:06~DQB1*03:01	0.000149
A*01:01~C*07:01~B*51:01~DRB1*04:03~DQB1*03:05	0.000149
A*03:01~C*06:02~B*47:01~DRB1*15:01~DQB1*05:02	0.000149
A*32:01~C*07:04~B*15:29~DRB1*11:01~DQB1*03:01	0.000149
A*02:01~C*07:01~B*51:01~DRB1*04:07~DQB1*03:01	0.000149
A*26:01~C*02:02~B*27:05~DRB1*15:01~DQB1*06:01	0.000149
A*11:01~C*07:04~B*15:01~DRB1*15:02~DQB1*06:01	0.000149
A*02:06~C*01:02~B*15:01~DRB1*15:01~DQB1*06:02	0.000149
A*11:118~C*06:02~B*57:01~DRB1*11:01~DQB1*03:01	0.000149
A*24:07~C*15:05~B*07:05~DRB1*07:01~DQB1*02:01	0.000149
A*24:02~C*08:03~B*48:01~DRB1*16:02~DQB1*05:02	0.000149
A*02:01~C*02:02~B*51:01~DRB1*15:02~DQB1*06:01	0.000149
A*11:01~C*03:04~B*40:01~DRB1*15:01~DQB1*05:01	0.000149
A*01:01~C*16:02~B*15:18~DRB1*11:01~DQB1*03:01	0.000149
A*26:01~C*15:02~B*40:06~DRB1*13:02~DQB1*06:09	0.000149
A*11:01~C*02:02~B*51:01~DRB1*01:01~DQB1*06:02	0.000149
A*32:01~C*12:03~B*38:01~DRB1*13:01~DQB1*06:03	0.000149
A*01:01~C*01:02~B*15:08~DRB1*04:04~DQB1*03:02	0.000149
A*24:13~C*08:03~B*48:01~DRB1*11:01~DQB1*05:03	0.000149
A*68:01~C*07:26~B*15:25~DRB1*15:01~DQB1*06:01	0.000149
A*02:20~C*07:02~B*07:02~DRB1*15:01~DQB1*06:03	0.000149
A*01:01~C*15:04~B*52:01~DRB1*14:04~DQB1*05:03	0.000149
A*03:01~C*15:02~B*51:01~DRB1*15:01~DQB1*06:03	0.000149
A*32:01~C*04:01~B*35:01~DRB1*04:04~DQB1*04:02	0.000149
A*01:01~C*06:02~B*47:01~DRB1*04:04~DQB1*03:02	0.000149
A*11:01~C*07:01~B*51:01~DRB1*14:04~DQB1*06:01	0.000149
A*24:02~C*03:02~B*58:01~DRB1*15:01~DQB1*06:03	0.000149
A*23:01~C*03:03~B*15:01~DRB1*15:01~DQB1*06:02	0.000149
A*11:01~C*07:01~B*15:25~DRB1*04:03~DQB1*03:02	0.000149
A*68:24~C*01:02~B*55:01~DRB1*03:01~DQB1*02:01	0.000149
A*32:01~C*03:02~B*51:01~DRB1*11:01~DQB1*03:01	0.000149
A*11:01~C*14:02~B*51:01~DRB1*16:01~DQB1*05:03	0.000149
A*02:01~C*03:03~B*15:05~DRB1*14:04~DQB1*05:03	0.000149
A*24:02~C*15:05~B*07:05~DRB1*03:01~DQB1*02:01	0.000149
A*11:01~C*07:01~B*18:01~DRB1*11:01~DQB1*03:01	0.000149
A*29:02~C*07:01~B*58:01~DRB1*08:04~DQB1*06:03	0.000149
A*01:01~C*04:01~B*35:01~DRB1*08:01~DQB1*04:02	0.000149
A*24:02~C*07:02~B*38:02~DRB1*15:02~DQB1*05:02	0.000149
A*68:01~C*02:02~B*27:05~DRB1*11:01~DQB1*03:01	0.000149
A*03:01~C*02:02~B*27:05~DRB1*07:01~DQB1*02:01	0.000149
A*29:01~C*04:01~B*35:01~DRB1*07:01~DQB1*03:03	0.000149
A*03:01~C*01:02~B*35:03~DRB1*11:04~DQB1*03:01	0.000149
A*01:01~C*08:02~B*14:02~DRB1*07:01~DQB1*02:01	0.000149
A*01:01~C*06:02~B*13:01~DRB1*13:01~DQB1*06:03	0.000149
A*11:01~C*07:01~B*51:01~DRB1*14:01~DQB1*03:01	0.000149
A*02:01~C*03:04~B*38:01~DRB1*15:06~DQB1*05:02	0.000149
A*31:01~C*12:02~B*52:01~DRB1*03:01~DQB1*03:03	0.000149
A*02:06~C*14:02~B*51:07~DRB1*15:02~DQB1*06:01	0.000149
A*11:01~C*07:04~B*15:18~DRB1*03:01~DQB1*02:01	0.000149
A*32:01~C*04:01~B*35:03~DRB1*11:04~DQB1*05:03	0.000149
A*03:01~C*05:01~B*44:02~DRB1*10:01~DQB1*05:01	0.000149
A*68:01~C*07:04~B*15:18~DRB1*04:01~DQB1*03:02	0.000149
A*01:01~C*06:02~B*37:01~DRB1*11:92~DQB1*03:01	0.000149
A*33:03~C*14:02~B*51:01~DRB1*15:01~DQB1*06:02	0.000149
A*02:06~C*04:01~B*35:01~DRB1*04:04~DQB1*04:02	0.000149
A*68:01~C*04:01~B*15:03~DRB1*13:02~DQB1*06:04	0.000149
A*02:11~C*03:03~B*40:06~DRB1*11:01~DQB1*03:01	0.000149
A*11:01~C*04:01~B*15:01~DRB1*15:01~DQB1*02:01	0.000149
A*24:02~C*12:03~B*39:01~DRB1*04:01~DQB1*04:02	0.000149
A*11:01~C*12:03~B*39:01~DRB1*04:03~DQB1*03:02	0.000149
A*02:11~C*07:02~B*18:01~DRB1*04:03~DQB1*03:05	0.000149
A*03:01~C*15:02~B*51:01~DRB1*10:01~DQB1*05:01	0.000149
A*01:01~C*06:02~B*37:01~DRB1*12:02~DQB1*03:01	0.000149
A*02:11~C*07:02~B*18:01~DRB1*04:03~DQB1*03:02	0.000149
A*01:01~C*06:02~B*37:01~DRB1*14:04~DQB1*05:03	0.000149
A*02:01~C*17:01~B*41:01~DRB1*11:01~DQB1*03:01	0.000149
A*11:03~C*04:01~B*35:01~DRB1*07:01~DQB1*02:01	0.000149
A*24:02~C*01:02~B*56:01~DRB1*08:01~DQB1*04:02	0.000149
A*03:01~C*02:02~B*27:05~DRB1*09:01~DQB1*03:03	0.000149
A*11:01~C*15:02~B*40:02~DRB1*01:01~DQB1*06:01	0.000149
A*01:01~C*06:02~B*07:02~DRB1*15:01~DQB1*06:151	0.000149
A*68:01~C*12:02~B*27:04~DRB1*14:04~DQB1*05:03	0.000149
A*24:02~C*07:01~B*18:01~DRB1*07:01~DQB1*02:01	0.000149
A*11:01~C*04:10~B*56:01~DRB1*07:01~DQB1*03:03	0.000149
A*03:02~C*07:02~B*08:01~DRB1*15:02~DQB1*06:01	0.000149
A*30:02~C*07:01~B*44:03~DRB1*15:03~DQB1*02:01	0.000149
A*03:01~C*07:02~B*07:02~DRB1*11:08~DQB1*03:01	0.000149
A*01:01~C*05:01~B*44:02~DRB1*10:01~DQB1*05:01	0.000149
A*66:01~C*03:03~B*57:03~DRB1*13:03~DQB1*06:02	0.000149
A*24:02~C*07:02~B*38:02~DRB1*10:01~DQB1*05:01	0.000149
A*26:01~C*15:05~B*40:06~DRB1*11:01~DQB1*03:02	0.000149
A*03:01~C*07:02~B*07:02~DRB1*04:03~DQB1*03:02	0.000149
A*31:01~C*12:03~B*15:01~DRB1*03:01~DQB1*02:01	0.000149
A*11:01~C*14:02~B*35:03~DRB1*13:01~DQB1*06:03	0.000149
A*31:01~C*12:02~B*52:01~DRB1*14:19~DQB1*03:01	0.000149
A*02:06~C*06:02~B*50:01~DRB1*15:02~DQB1*03:02	0.000149
A*02:06~C*12:03~B*35:03~DRB1*07:01~DQB1*02:01	0.000149
A*33:03~C*06:02~B*52:01~DRB1*04:04~DQB1*03:02	0.000149
A*24:02~C*12:03~B*39:01~DRB1*15:02~DQB1*04:02	0.000149
A*02:06~C*07:01~B*49:01~DRB1*15:02~DQB1*06:01	0.000149
A*02:06~C*03:04~B*38:01~DRB1*13:01~DQB1*06:03	0.000149
A*01:01~C*08:01~B*15:02~DRB1*15:02~DQB1*06:01	0.000149
A*02:06~C*12:03~B*35:03~DRB1*08:03~DQB1*03:01	0.000149
A*01:01~C*06:27~B*57:01~DRB1*13:01~DQB1*06:03	0.000149
A*26:01~C*02:02~B*27:05~DRB1*15:06~DQB1*05:02	0.000149
A*26:01~C*07:01~B*58:01~DRB1*08:04~DQB1*06:01	0.000149
A*03:01~C*12:02~B*27:04~DRB1*10:01~DQB1*05:01	0.000149
A*30:01~C*04:10~B*56:01~DRB1*07:01~DQB1*02:01	0.000149
A*01:01~C*07:01~B*13:02~DRB1*14:04~DQB1*05:03	0.000149
A*26:01~C*07:01~B*18:01~DRB1*11:01~DQB1*05:03	0.000149
A*02:06~C*12:02~B*52:01~DRB1*14:01~DQB1*05:03	0.000149
A*68:24~C*06:02~B*37:01~DRB1*14:04~DQB1*05:03	0.000149
A*02:01~C*03:03~B*15:05~DRB1*15:02~DQB1*06:01	0.000149
A*26:01~C*07:01~B*58:01~DRB1*08:04~DQB1*06:03	0.000149
A*31:06~C*07:02~B*08:01~DRB1*07:01~DQB1*03:03	0.000149
A*02:01~C*07:01~B*51:01~DRB1*11:01~DQB1*03:01	0.000149
A*02:01~C*07:01~B*18:01~DRB1*15:06~DQB1*03:01	0.000149
A*32:01~C*02:02~B*39:01~DRB1*15:02~DQB1*06:01	0.000149
A*68:01~C*12:03~B*35:03~DRB1*04:03~DQB1*03:02	0.000149
A*33:03~C*07:01~B*44:03~DRB1*12:01~DQB1*03:01	0.000149
A*24:07~C*04:01~B*53:01~DRB1*15:02~DQB1*06:01	0.000149
A*68:01~C*07:04~B*44:02~DRB1*11:04~DQB1*03:01	0.000149
A*03:01~C*12:03~B*39:01~DRB1*04:03~DQB1*03:02	0.000149
A*32:01~C*04:01~B*35:01~DRB1*11:04~DQB1*06:02	0.000149
A*01:01~C*03:03~B*35:03~DRB1*14:04~DQB1*05:03	0.000149
A*26:01~C*15:05~B*07:05~DRB1*07:01~DQB1*02:01	0.000149
A*24:03~C*03:02~B*37:01~DRB1*10:01~DQB1*05:01	0.000149
A*24:02~C*12:05~B*18:01~DRB1*15:02~DQB1*06:01	0.000149
A*02:06~C*07:01~B*49:01~DRB1*14:04~DQB1*05:03	0.000149
A*33:03~C*03:04~B*40:01~DRB1*07:01~DQB1*03:03	0.000149
A*26:01~C*07:02~B*51:01~DRB1*10:01~DQB1*05:01	0.000149
A*68:01~C*04:01~B*35:03~DRB1*16:02~DQB1*05:02	0.000149
A*68:01~C*12:02~B*52:01~DRB1*03:01~DQB1*05:01	0.000149
A*03:01~C*07:02~B*07:02~DRB1*04:05~DQB1*03:01	0.000149
A*31:01~C*12:03~B*18:01~DRB1*11:04~DQB1*03:01	0.000149
A*33:03~C*07:02~B*08:01~DRB1*13:02~DQB1*06:04	0.000149
A*29:01~C*06:02~B*13:02~DRB1*15:02~DQB1*06:01	0.000149
A*02:01~C*08:03~B*48:01~DRB1*15:01~DQB1*06:02	0.000149
A*26:01~C*04:01~B*35:01~DRB1*04:02~DQB1*03:02	0.000149
A*02:01~C*07:01~B*15:01~DRB1*07:01~DQB1*02:01	0.000149
A*02:01~C*07:04~B*15:18~DRB1*04:08~DQB1*05:02	0.000149
A*02:05~C*07:01~B*49:01~DRB1*04:03~DQB1*03:02	0.000149
A*33:01~C*07:01~B*49:01~DRB1*13:02~DQB1*06:04	0.000149
A*32:01~C*12:03~B*38:01~DRB1*03:01~DQB1*02:01	0.000149
A*02:01~C*12:03~B*35:03~DRB1*15:01~DQB1*06:01	0.000149
A*68:01~C*04:01~B*15:01~DRB1*15:02~DQB1*06:01	0.000149
A*26:01~C*04:01~B*35:01~DRB1*15:01~DQB1*06:01	0.000149
A*68:01~C*01:02~B*55:01~DRB1*11:01~DQB1*03:02	0.000149
A*68:01~C*07:04~B*44:02~DRB1*04:04~DQB1*03:02	0.000149
A*03:01~C*01:02~B*54:01~DRB1*04:05~DQB1*04:01	0.000149
A*68:01~C*15:02~B*35:01~DRB1*03:01~DQB1*02:01	0.000149
A*24:02~C*01:02~B*56:01~DRB1*12:01~DQB1*03:01	0.000149
A*01:01~C*14:02~B*51:01~DRB1*04:03~DQB1*03:02	0.000149
A*03:01~C*12:02~B*27:04~DRB1*11:01~DQB1*03:01	0.000149
A*24:02~C*08:03~B*48:01~DRB1*10:01~DQB1*05:01	0.000149
A*01:01~C*07:02~B*07:02~DRB1*04:04~DQB1*03:02	0.000149
A*01:01~C*06:02~B*44:02~DRB1*11:04~DQB1*03:01	0.000149
A*03:01~C*01:02~B*55:01~DRB1*10:01~DQB1*05:07	0.000149
A*26:01~C*03:02~B*58:01~DRB1*10:01~DQB1*05:01	0.000149
A*02:01~C*07:01~B*18:01~DRB1*04:04~DQB1*03:02	0.000149
A*23:01~C*06:02~B*50:01~DRB1*04:06~DQB1*04:02	0.000149
A*02:06~C*08:01~B*15:02~DRB1*04:04~DQB1*03:02	0.000149
A*24:02~C*17:01~B*41:02~DRB1*07:01~DQB1*02:01	0.000149
A*26:01~C*04:03~B*15:25~DRB1*15:02~DQB1*05:03	0.000149
A*02:05~C*07:01~B*49:01~DRB1*07:01~DQB1*03:03	0.000149
A*24:02~C*16:02~B*15:18~DRB1*10:01~DQB1*05:01	0.000149
A*31:01~C*15:02~B*51:01~DRB1*04:07~DQB1*03:01	0.000149
A*01:01~C*07:01~B*44:03~DRB1*07:03~DQB1*02:01	0.000149
A*26:01~C*07:02~B*51:01~DRB1*07:01~DQB1*02:01	0.000149
A*02:06~C*15:02~B*40:06~DRB1*10:01~DQB1*05:01	0.000149
A*68:01~C*15:02~B*27:07~DRB1*15:02~DQB1*06:01	0.000149
A*02:01~C*07:02~B*07:02~DRB1*07:01~DQB1*02:01	0.000149
A*23:01~C*04:01~B*15:10~DRB1*15:03~DQB1*02:01	0.000149
A*31:01~C*03:02~B*58:01~DRB1*11:01~DQB1*03:01	0.000149
A*24:02~C*06:02~B*37:01~DRB1*04:07~DQB1*03:01	0.000149
A*31:01~C*06:02~B*50:01~DRB1*11:01~DQB1*03:01	0.000149
A*11:01~C*15:02~B*40:06~DRB1*14:01~DQB1*05:03	0.000149
A*24:03~C*12:03~B*18:01~DRB1*07:01~DQB1*02:01	0.000149
A*02:01~C*15:02~B*40:06~DRB1*04:01~DQB1*03:01	0.000149
A*02:01~C*03:03~B*35:01~DRB1*14:01~DQB1*05:03	0.000149
A*01:01~C*02:02~B*39:01~DRB1*10:01~DQB1*05:01	0.000149
A*36:01~C*07:01~B*53:01~DRB1*11:04~DQB1*05:02	0.000149
A*29:02~C*04:01~B*35:08~DRB1*04:03~DQB1*03:02	0.000149
A*68:01~C*03:04~B*40:01~DRB1*14:06~DQB1*03:01	0.000149
A*02:11~C*12:03~B*55:01~DRB1*13:01~DQB1*06:03	0.000149
A*32:01~C*12:03~B*18:01~DRB1*14:01~DQB1*05:03	0.000149
A*11:01~C*07:04~B*40:06~DRB1*14:04~DQB1*05:03	0.000149
A*11:01~C*07:02~B*52:01~DRB1*11:06~DQB1*03:01	0.000149
A*11:01~C*03:04~B*40:01~DRB1*07:01~DQB1*03:03	0.000149
A*11:01~C*16:01~B*44:03~DRB1*07:01~DQB1*02:01	0.000149
A*03:02~C*04:01~B*35:01~DRB1*14:04~DQB1*05:03	0.000149
A*02:01~C*12:03~B*35:03~DRB1*15:01~DQB1*06:02	0.000149
A*24:02~C*04:01~B*35:01~DRB1*04:02~DQB1*03:02	0.000149
A*02:01~C*12:03~B*40:01~DRB1*14:04~DQB1*05:03	0.000149
A*03:01~C*12:02~B*52:01~DRB1*13:02~DQB1*06:09	0.000149
A*01:01~C*12:02~B*52:01~DRB1*12:01~DQB1*03:01	0.000149
A*31:06~C*01:02~B*55:01~DRB1*14:01~DQB1*05:03	0.000149
A*68:01~C*07:29~B*51:01~DRB1*01:01~DQB1*05:01	0.000149
A*31:01~C*15:02~B*51:01~DRB1*13:01~DQB1*05:02	0.000149
A*03:02~C*16:04~B*44:02~DRB1*04:02~DQB1*03:02	0.000149
A*68:01~C*02:02~B*27:05~DRB1*04:03~DQB1*03:02	0.000149
A*31:01~C*04:01~B*35:03~DRB1*13:11~DQB1*03:01	0.000149
A*11:01~C*12:02~B*18:01~DRB1*11:04~DQB1*03:01	0.000149
A*02:06~C*04:01~B*51:01~DRB1*07:01~DQB1*03:03	0.000149
A*68:01~C*15:02~B*51:01~DRB1*14:01~DQB1*05:03	0.000149
A*32:01~C*12:03~B*38:01~DRB1*04:01~DQB1*03:02	0.000149
A*23:01~C*15:02~B*51:01~DRB1*04:03~DQB1*03:02	0.000149
A*02:03~C*07:02~B*38:02~DRB1*15:04~DQB1*06:03	0.000149
A*24:03~C*12:03~B*18:01~DRB1*15:02~DQB1*06:01	0.000149
A*32:01~C*15:02~B*51:01~DRB1*14:04~DQB1*05:03	0.000149
A*33:03~C*04:01~B*35:05~DRB1*12:02~DQB1*03:01	0.000149
A*02:01~C*12:02~B*40:06~DRB1*07:01~DQB1*03:03	0.000149
A*68:01~C*08:01~B*15:01~DRB1*07:01~DQB1*02:01	0.000149
A*11:01~C*12:03~B*35:03~DRB1*15:01~DQB1*06:02	0.000149
A*24:02~C*15:02~B*27:04~DRB1*14:04~DQB1*05:03	0.000149
A*02:01~C*12:03~B*18:01~DRB1*15:02~DQB1*06:01	0.000149
A*03:01~C*06:02~B*52:01~DRB1*04:04~DQB1*03:02	0.000149
A*24:02~C*12:04~B*18:01~DRB1*11:04~DQB1*03:01	0.000149
A*11:01~C*07:02~B*40:06~DRB1*15:01~DQB1*06:01	0.000149
A*24:02~C*04:03~B*13:01~DRB1*07:01~DQB1*03:02	0.000149
A*01:01~C*06:02~B*40:06~DRB1*15:02~DQB1*06:01	0.000149
A*02:01~C*03:03~B*50:01~DRB1*07:01~DQB1*02:01	0.000149
A*33:03~C*04:01~B*35:03~DRB1*04:03~DQB1*03:02	0.000149
A*33:03~C*15:05~B*07:05~DRB1*10:01~DQB1*05:01	0.000149
A*32:01~C*07:04~B*15:29~DRB1*03:01~DQB1*02:01	0.000149
A*11:01~C*04:01~B*40:06~DRB1*09:01~DQB1*03:03	0.000149
A*30:01~C*04:01~B*35:08~DRB1*16:01~DQB1*05:02	0.000149
A*24:02~C*07:26~B*15:25~DRB1*08:03~DQB1*03:01	0.000149
A*23:01~C*06:02~B*50:01~DRB1*14:01~DQB1*04:02	0.000149
A*11:01~C*08:02~B*07:05~DRB1*03:01~DQB1*02:01	0.000149
A*68:01~C*05:01~B*44:02~DRB1*01:01~DQB1*05:01	0.000149
A*02:11~C*04:01~B*56:01~DRB1*01:01~DQB1*05:01	0.000149
A*01:01~C*06:02~B*13:02~DRB1*03:01~DQB1*02:01	0.000149
A*68:01~C*16:01~B*35:01~DRB1*03:02~DQB1*05:03	0.000149
A*30:02~C*04:01~B*53:01~DRB1*12:01~DQB1*03:01	0.000149
A*02:01~C*03:03~B*15:01~DRB1*03:01~DQB1*02:01	0.000149
A*24:03~C*07:02~B*08:01~DRB1*04:03~DQB1*03:02	0.000149
A*29:02~C*17:01~B*42:01~DRB1*03:02~DQB1*04:02	0.000149
A*03:02~C*04:01~B*35:08~DRB1*07:01~DQB1*03:02	0.000149
A*24:02~C*07:02~B*39:06~DRB1*08:01~DQB1*04:02	0.000149
A*24:02~C*12:02~B*27:04~DRB1*15:02~DQB1*06:01	0.000149
A*01:01~C*15:02~B*51:01~DRB1*14:04~DQB1*06:02	0.000149
A*01:01~C*07:01~B*44:03~DRB1*15:04~DQB1*05:02	0.000149
A*11:01~C*03:04~B*40:01~DRB1*15:01~DQB1*03:03	0.000149
A*23:01~C*06:02~B*50:01~DRB1*11:01~DQB1*03:01	0.000149
A*02:11~C*07:04~B*15:29~DRB1*16:02~DQB1*05:02	0.000149
A*24:02~C*07:02~B*07:02~DRB1*04:03~DQB1*03:02	0.000149
A*02:11~C*17:01~B*41:01~DRB1*07:01~DQB1*02:01	0.000149
A*11:01~C*07:01~B*18:01~DRB1*04:05~DQB1*04:01	0.000149
A*24:02~C*03:04~B*57:01~DRB1*07:01~DQB1*06:02	0.000149
A*01:01~C*06:02~B*13:01~DRB1*09:01~DQB1*03:03	0.000149
A*66:01~C*15:02~B*27:07~DRB1*11:01~DQB1*03:01	0.000149
A*24:02~C*16:02~B*51:01~DRB1*13:02~DQB1*06:04	0.000149
A*32:01~C*01:02~B*56:01~DRB1*15:01~DQB1*06:01	0.000149
A*11:01~C*07:04~B*15:01~DRB1*04:06~DQB1*03:02	0.000149
A*03:01~C*06:02~B*50:01~DRB1*04:03~DQB1*03:01	0.000149
A*03:01~C*12:03~B*18:01~DRB1*15:06~DQB1*05:02	0.000149
A*33:03~C*03:02~B*58:01~DRB1*13:02~DQB1*06:03	0.000149
A*68:01~C*18:01~B*57:02~DRB1*08:04~DQB1*03:01	0.000149
A*02:01~C*03:04~B*40:01~DRB1*11:01~DQB1*03:01	0.000149
A*01:01~C*16:02~B*35:01~DRB1*01:01~DQB1*05:01	0.000149
A*23:01~C*15:02~B*51:01~DRB1*14:04~DQB1*05:03	0.000149
A*01:01~C*06:02~B*55:01~DRB1*07:01~DQB1*03:03	0.000149
A*01:01~C*07:01~B*44:03~DRB1*08:01~DQB1*04:02	0.000149
A*33:03~C*03:02~B*51:01~DRB1*01:01~DQB1*05:01	0.000149
A*30:01~C*06:02~B*13:02~DRB1*04:01~DQB1*03:01	0.000149
A*01:01~C*03:04~B*40:01~DRB1*15:04~DQB1*05:02	0.000149
A*02:05~C*01:02~B*15:17~DRB1*13:02~DQB1*06:04	0.000149
A*24:02~C*08:01~B*15:02~DRB1*15:01~DQB1*06:01	0.000149
A*11:01~C*07:02~B*38:02~DRB1*16:02~DQB1*05:02	0.000149
A*02:11~C*03:03~B*15:05~DRB1*14:04~DQB1*05:03	0.000149
A*02:05~C*06:02~B*50:01~DRB1*04:04~DQB1*04:02	0.000149
A*03:01~C*12:03~B*35:03~DRB1*14:01~DQB1*05:02	0.000149
A*30:01~C*06:02~B*13:02~DRB1*13:02~DQB1*06:04	0.000149
A*24:02~C*04:01~B*51:01~DRB1*11:04~DQB1*03:01	0.000149
A*02:20~C*17:01~B*41:02~DRB1*13:03~DQB1*03:01	0.000149
A*03:02~C*03:03~B*15:01~DRB1*01:01~DQB1*05:01	0.000149
A*02:06~C*07:02~B*07:02~DRB1*04:18~DQB1*03:02	0.000149
A*31:01~C*04:01~B*35:02~DRB1*01:01~DQB1*05:01	0.000149
A*31:01~C*15:02~B*51:01~DRB1*14:01~DQB1*05:03	0.000149
A*01:01~C*16:02~B*51:01~DRB1*11:04~DQB1*02:01	0.000149
A*01:01~C*04:01~B*35:08~DRB1*11:01~DQB1*03:01	0.000149
A*02:11~C*06:02~B*13:02~DRB1*07:01~DQB1*02:01	0.000149
A*02:01~C*05:01~B*52:01~DRB1*07:01~DQB1*03:01	0.000149
A*68:01~C*02:02~B*40:02~DRB1*11:04~DQB1*03:01	0.000149
A*24:03~C*07:02~B*15:01~DRB1*15:02~DQB1*06:01	0.000149
A*30:04~C*17:01~B*27:07~DRB1*07:01~DQB1*03:03	0.000149
A*32:01~C*03:04~B*40:01~DRB1*03:01~DQB1*02:01	0.000149
A*24:02~C*04:01~B*40:06~DRB1*11:01~DQB1*03:01	0.000149
A*01:01~C*16:02~B*51:01~DRB1*13:03~DQB1*03:01	0.000149
A*11:01~C*07:01~B*49:01~DRB1*15:01~DQB1*06:01	0.000149
A*02:01~C*16:02~B*51:01~DRB1*04:01~DQB1*03:02	0.000149
A*02:06~C*06:02~B*37:01~DRB1*07:01~DQB1*03:03	0.000149
A*68:01~C*16:02~B*15:18~DRB1*04:03~DQB1*03:02	0.000149
A*24:02~C*15:02~B*57:01~DRB1*10:01~DQB1*05:01	0.000149
A*01:01~C*07:01~B*49:01~DRB1*14:04~DQB1*05:03	0.000149
A*03:02~C*04:01~B*35:03~DRB1*12:01~DQB1*02:07	0.000149
A*11:01~C*15:02~B*40:06~DRB1*13:02~DQB1*03:01	0.000149
A*68:01~C*04:01~B*35:03~DRB1*04:10~DQB1*04:02	0.000149
A*01:01~C*06:02~B*35:01~DRB1*09:01~DQB1*03:03	0.000149
A*24:07~C*14:02~B*40:02~DRB1*15:02~DQB1*05:03	0.000149
A*32:01~C*01:02~B*55:01~DRB1*13:02~DQB1*06:09	0.000149
A*30:01~C*07:01~B*49:01~DRB1*07:01~DQB1*02:01	0.000149
A*11:01~C*04:01~B*35:08~DRB1*13:03~DQB1*03:01	0.000149
A*02:06~C*15:02~B*40:06~DRB1*04:04~DQB1*03:02	0.000149
A*24:07~C*12:02~B*52:01~DRB1*10:01~DQB1*02:01	0.000149
A*02:06~C*03:03~B*15:11~DRB1*12:02~DQB1*03:01	0.000149
A*29:01~C*15:05~B*07:05~DRB1*14:04~DQB1*05:03	0.000149
A*11:01~C*12:03~B*15:01~DRB1*03:01~DQB1*02:01	0.000149
A*26:01~C*12:03~B*35:03~DRB1*13:01~DQB1*06:02	0.000149
A*02:11~C*12:02~B*52:01~DRB1*13:02~DQB1*06:04	0.000149
A*68:24~C*01:02~B*55:01~DRB1*14:04~DQB1*05:03	0.000149
A*03:01~C*04:01~B*35:01~DRB1*07:01~DQB1*03:03	0.000149
A*24:02~C*12:03~B*35:03~DRB1*04:03~DQB1*03:05	0.000149
A*24:02~C*04:01~B*35:01~DRB1*08:03~DQB1*03:01	0.000149
[truncated: 295 more rows]

## Sheet: Phenotype frequencies
Phenotype	Frequency
A*26:01+A*26:01^C*07:02+C*07:02^B*08:01+B*08:01^DRB1*03:01+DRB1*03:01^DQB1*02:01+DQB1*02:01	0.002685
A*02:11+A*26:01^C*07:02+C*15:02^B*08:01+B*40:06^DRB1*03:01+DRB1*15:01^DQB1*02:01+DQB1*06:01	0.002083
A*26:01+A*32:01^C*07:02+C*07:02^B*08:01+B*08:01^DRB1*03:01+DRB1*03:01^DQB1*02:01+DQB1*02:01	0.001193
A*11:01+A*24:02^C*12:03+C*14:02^B*40:01+B*51:07^DRB1*03:01+DRB1*11:01^DQB1*02:01+DQB1*03:01	0.001193
A*01:01+A*01:01^C*06:02+C*06:02^B*57:01+B*57:01^DRB1*07:01+DRB1*07:01^DQB1*03:03+DQB1*03:03	0.001193
A*30:01+A*30:01^C*06:02+C*06:02^B*13:02+B*13:02^DRB1*07:01+DRB1*07:01^DQB1*02:01+DQB1*02:01	0.001193
A*01:01+A*26:01^C*07:01+C*07:02^B*08:01+B*15:17^DRB1*03:01+DRB1*13:02^DQB1*02:01+DQB1*06:04	0.000895
A*33:03+A*33:03^C*03:02+C*03:02^B*58:01+B*58:01^DRB1*03:01+DRB1*03:01^DQB1*02:01+DQB1*02:01	0.000895
A*02:01+A*26:01^C*03:04+C*07:02^B*40:01+B*51:01^DRB1*10:01+DRB1*14:04^DQB1*05:01+DQB1*05:03	0.000895
A*01:01+A*33:03^C*04:01+C*15:02^B*35:01+B*51:01^DRB1*01:01+DRB1*11:01^DQB1*03:01+DQB1*05:01	0.000895
A*01:01+A*01:01^C*06:02+C*06:02^B*37:01+B*57:01^DRB1*07:01+DRB1*10:01^DQB1*03:03+DQB1*05:01	0.000895
A*33:03+A*33:03^C*07:01+C*07:01^B*44:03+B*44:03^DRB1*07:01+DRB1*07:01^DQB1*02:01+DQB1*02:01	0.000895
A*01:01+A*02:06^C*06:02+C*15:02^B*40:06+B*57:01^DRB1*07:01+DRB1*15:02^DQB1*03:03+DQB1*06:01	0.000895
A*26:01+A*30:01^C*06:02+C*07:02^B*08:01+B*13:02^DRB1*03:01+DRB1*07:01^DQB1*02:01+DQB1*02:01	0.000894
A*01:01+A*26:01^C*07:02+C*15:02^B*08:01+B*40:06^DRB1*03:01+DRB1*15:01^DQB1*02:01+DQB1*06:01	0.000893
A*26:01+A*32:01^C*07:02+C*12:02^B*08:01+B*52:01^DRB1*03:01+DRB1*15:02^DQB1*02:01+DQB1*06:01	0.000891
A*01:01+A*11:01^C*04:01+C*06:02^B*35:01+B*57:01^DRB1*07:01+DRB1*13:01^DQB1*03:03+DQB1*06:03	0.00089
A*01:01+A*26:01^C*06:02+C*07:02^B*08:01+B*57:01^DRB1*03:01+DRB1*07:01^DQB1*02:01+DQB1*03:03	0.000867
A*02:11+A*02:11^C*15:02+C*15:02^B*40:06+B*40:06^DRB1*15:01+DRB1*15:01^DQB1*06:01+DQB1*06:01	0.000866
A*02:01+A*11:01^C*05:01+C*14:02^B*44:02+B*51:01^DRB1*07:01+DRB1*11:04^DQB1*02:01+DQB1*03:01	0.000597
A*02:11+A*11:01^C*04:01+C*15:02^B*35:01+B*40:06^DRB1*13:01+DRB1*15:01^DQB1*06:01+DQB1*06:03	0.000597
A*11:01+A*24:02^C*15:02+C*15:02^B*40:06+B*51:01^DRB1*03:01+DRB1*04:05^DQB1*02:01+DQB1*05:02	0.000597
A*03:01+A*11:01^C*01:02+C*07:01^B*44:03+B*55:01^DRB1*13:01+DRB1*14:04^DQB1*05:03+DQB1*06:03	0.000597
A*02:11+A*11:01^C*04:01+C*15:02^B*40:06+B*55:01^DRB1*10:01+DRB1*15:01^DQB1*05:01+DQB1*06:01	0.000597
A*02:08+A*11:01^C*06:02+C*15:02^B*40:02+B*50:01^DRB1*07:01+DRB1*15:06^DQB1*02:01+DQB1*05:02	0.000597
A*02:03+A*11:01^C*07:02+C*14:02^B*38:02+B*51:06^DRB1*14:04+DRB1*15:01^DQB1*05:03+DQB1*06:01	0.000597
A*01:01+A*68:01^C*06:02+C*15:02^B*51:01+B*57:01^DRB1*07:01+DRB1*13:01^DQB1*03:03+DQB1*06:03	0.000597
A*01:01+A*31:01^C*01:02+C*15:02^B*51:01+B*55:01^DRB1*03:01+DRB1*14:07^DQB1*02:01+DQB1*05:03	0.000597
A*01:01+A*11:01^C*04:01+C*06:02^B*35:01+B*50:01^DRB1*04:03+DRB1*11:01^DQB1*03:01+DQB1*03:02	0.000597
A*02:11+A*11:01^C*07:26+C*15:02^B*15:25+B*40:06^DRB1*14:04+DRB1*15:01^DQB1*05:03+DQB1*06:01	0.000597
A*33:03+A*68:01^C*04:01+C*06:02^B*15:01+B*50:01^DRB1*03:01+DRB1*15:06^DQB1*02:01+DQB1*05:02	0.000597
A*02:06+A*32:01^C*12:02+C*15:02^B*40:06+B*52:01^DRB1*15:02+DRB1*15:06^DQB1*05:02+DQB1*06:01	0.000597
A*01:01+A*02:06^C*06:02+C*07:01^B*15:17+B*37:01^DRB1*10:01+DRB1*13:02^DQB1*05:01+DQB1*06:04	0.000597
A*01:01+A*26:01^C*04:01+C*07:02^B*08:01+B*35:02^DRB1*03:01+DRB1*11:04^DQB1*02:01+DQB1*03:01	0.000597
A*03:01+A*32:01^C*04:01+C*12:02^B*35:01+B*52:01^DRB1*01:01+DRB1*04:04^DQB1*03:02+DQB1*05:01	0.000597
A*11:01+A*32:01^C*07:02+C*12:02^B*08:01+B*52:01^DRB1*03:01+DRB1*13:01^DQB1*02:01+DQB1*06:03	0.000597
A*01:01+A*68:01^C*06:02+C*15:02^B*51:01+B*57:01^DRB1*07:01+DRB1*13:01^DQB1*02:01+DQB1*06:03	0.000597
A*24:02+A*26:01^C*07:02+C*15:02^B*08:01+B*40:06^DRB1*04:06+DRB1*04:06^DQB1*03:02+DQB1*03:02	0.000597
A*32:01+A*32:01^C*15:02+C*15:02^B*51:01+B*51:01^DRB1*15:02+DRB1*15:02^DQB1*06:01+DQB1*06:01	0.000597
A*01:01+A*02:06^C*07:02+C*15:02^B*08:01+B*40:06^DRB1*03:01+DRB1*14:04^DQB1*02:01+DQB1*05:03	0.000597
A*02:05+A*31:01^C*04:01+C*06:02^B*35:01+B*50:01^DRB1*03:01+DRB1*12:01^DQB1*02:01+DQB1*03:01	0.000597
A*24:02+A*26:01^C*04:01+C*12:02^B*35:02+B*52:01^DRB1*11:04+DRB1*15:02^DQB1*03:01+DQB1*06:01	0.000597
A*01:01+A*02:06^C*01:02+C*06:02^B*15:08+B*57:01^DRB1*07:01+DRB1*15:01^DQB1*03:03+DQB1*06:01	0.000597
A*01:01+A*33:03^C*07:01+C*12:03^B*40:01+B*44:03^DRB1*07:01+DRB1*11:01^DQB1*02:01+DQB1*03:01	0.000597
A*02:11+A*11:01^C*04:01+C*15:02^B*35:01+B*40:06^DRB1*15:01+DRB1*15:02^DQB1*06:01+DQB1*06:01	0.000597
A*01:01+A*32:01^C*07:02+C*07:02^B*08:01+B*08:01^DRB1*03:01+DRB1*03:01^DQB1*02:01+DQB1*02:01	0.000597
A*01:01+A*02:11^C*07:01+C*15:02^B*15:17+B*40:06^DRB1*13:02+DRB1*15:01^DQB1*06:01+DQB1*06:04	0.000597
A*33:03+A*33:03^C*03:02+C*03:02^B*58:01+B*58:01^DRB1*13:02+DRB1*13:02^DQB1*06:09+DQB1*06:09	0.000597
A*11:01+A*11:01^C*04:01+C*12:02^B*13:01+B*52:01^DRB1*04:08+DRB1*14:01^DQB1*03:02+DQB1*05:03	0.000597
A*01:01+A*11:01^C*04:01+C*06:02^B*15:01+B*57:01^DRB1*07:01+DRB1*15:06^DQB1*02:01+DQB1*05:02	0.000597
A*03:01+A*11:01^C*07:02+C*15:05^B*07:02+B*07:05^DRB1*10:01+DRB1*11:04^DQB1*03:01+DQB1*05:01	0.000597
A*01:01+A*01:01^C*06:02+C*06:02^B*57:01+B*57:01^DRB1*03:01+DRB1*07:01^DQB1*02:01+DQB1*03:03	0.000597
A*33:03+A*68:01^C*07:01+C*07:02^B*44:03+B*51:01^DRB1*07:01+DRB1*11:01^DQB1*02:01+DQB1*03:01	0.000597
A*01:01+A*32:01^C*06:02+C*07:02^B*08:01+B*50:01^DRB1*07:01+DRB1*15:01^DQB1*02:01+DQB1*06:02	0.000597
A*02:11+A*02:11^C*07:01+C*07:01^B*44:03+B*44:03^DRB1*15:01+DRB1*15:01^DQB1*06:02+DQB1*06:02	0.000597
A*01:01+A*11:01^C*06:02+C*06:02^B*57:01+B*57:01^DRB1*07:01+DRB1*07:01^DQB1*03:03+DQB1*03:03	0.000597
A*03:01+A*33:03^C*04:01+C*15:02^B*35:01+B*51:01^DRB1*01:01+DRB1*04:02^DQB1*03:02+DQB1*05:01	0.000597
A*03:01+A*32:01^C*04:01+C*07:02^B*08:01+B*35:01^DRB1*01:01+DRB1*03:01^DQB1*02:01+DQB1*05:01	0.000597
A*01:01+A*68:01^C*06:02+C*12:03^B*35:03+B*50:01^DRB1*07:01+DRB1*07:01^DQB1*02:01+DQB1*03:03	0.000597
A*11:01+A*32:01^C*07:02+C*15:02^B*08:01+B*40:06^DRB1*03:01+DRB1*15:01^DQB1*02:01+DQB1*06:01	0.000597
A*01:01+A*11:01^C*06:02+C*14:02^B*51:07+B*57:01^DRB1*03:01+DRB1*11:01^DQB1*02:01+DQB1*03:01	0.000597
A*01:01+A*11:01^C*06:02+C*08:01^B*15:02+B*57:01^DRB1*07:01+DRB1*12:02^DQB1*03:01+DQB1*03:03	0.000597
A*03:01+A*31:16^C*04:01+C*06:02^B*35:01+B*57:01^DRB1*07:01+DRB1*11:01^DQB1*03:01+DQB1*03:03	0.000597
A*24:02+A*33:03^C*03:02+C*12:02^B*52:01+B*58:01^DRB1*14:04+DRB1*15:02^DQB1*05:03+DQB1*06:01	0.000597
A*02:05+A*24:02^C*06:02+C*07:02^B*08:01+B*50:01^DRB1*03:01+DRB1*03:01^DQB1*02:01+DQB1*02:01	0.000597
A*01:01+A*02:01^C*12:02+C*16:02^B*51:01+B*52:01^DRB1*13:01+DRB1*15:02^DQB1*06:01+DQB1*06:03	0.000597
A*24:02+A*24:02^C*04:01+C*04:01^B*35:02+B*35:02^DRB1*11:04+DRB1*11:04^DQB1*03:01+DQB1*03:01	0.000597
A*26:01+A*32:01^C*07:02+C*12:02^B*08:01+B*52:01^DRB1*15:02+DRB1*15:02^DQB1*06:01+DQB1*06:01	0.000597
A*24:02+A*32:01^C*04:01+C*07:04^B*15:29+B*35:02^DRB1*10:01+DRB1*11:04^DQB1*03:01+DQB1*05:01	0.000597
A*02:11+A*29:01^C*15:02+C*15:05^B*07:05+B*40:06^DRB1*10:01+DRB1*15:01^DQB1*05:01+DQB1*06:01	0.000597
A*30:01+A*31:06^C*01:02+C*06:02^B*13:02+B*55:01^DRB1*07:01+DRB1*13:01^DQB1*02:01+DQB1*06:03	0.000597
A*01:01+A*24:02^C*05:01+C*07:01^B*15:17+B*44:29^DRB1*07:01+DRB1*13:01^DQB1*02:01+DQB1*06:03	0.000597
A*23:01+A*30:01^C*17:01+C*17:01^B*41:01+B*42:01^DRB1*03:02+DRB1*07:01^DQB1*02:01+DQB1*04:02	0.000597
A*02:01+A*32:01^C*04:01+C*07:02^B*07:02+B*35:03^DRB1*07:01+DRB1*10:01^DQB1*03:03+DQB1*05:01	0.000597
A*01:01+A*26:01^C*06:02+C*12:03^B*18:01+B*37:01^DRB1*13:01+DRB1*15:06^DQB1*05:02+DQB1*06:03	0.000597
A*24:02+A*24:02^C*04:01+C*12:03^B*15:01+B*40:01^DRB1*10:01+DRB1*11:01^DQB1*03:01+DQB1*05:01	0.000597
A*01:01+A*24:02^C*03:04+C*06:02^B*51:01+B*57:01^DRB1*07:01+DRB1*15:01^DQB1*03:03+DQB1*06:02	0.000597
A*01:01+A*33:03^C*07:01+C*07:01^B*15:17+B*44:03^DRB1*07:01+DRB1*13:02^DQB1*02:01+DQB1*06:04	0.000597
A*01:01+A*02:11^C*06:02+C*07:01^B*44:03+B*57:01^DRB1*07:01+DRB1*07:01^DQB1*02:01+DQB1*03:03	0.000597
A*11:01+A*11:01^C*14:02+C*14:02^B*51:07+B*51:07^DRB1*03:01+DRB1*03:01^DQB1*02:01+DQB1*02:01	0.000597
A*03:01+A*24:02^C*03:02+C*04:01^B*35:03+B*58:01^DRB1*03:01+DRB1*11:01^DQB1*02:01+DQB1*03:01	0.000597
A*26:01+A*31:01^C*07:02+C*12:02^B*08:01+B*52:01^DRB1*03:01+DRB1*15:06^DQB1*02:01+DQB1*05:02	0.000597
A*02:06+A*33:03^C*04:01+C*12:02^B*35:01+B*52:01^DRB1*01:01+DRB1*15:02^DQB1*05:01+DQB1*06:01	0.000597
A*02:01+A*02:05^C*07:01+C*14:02^B*44:03+B*51:07^DRB1*07:01+DRB1*10:01^DQB1*02:01+DQB1*05:01	0.000597
A*02:01+A*02:01^C*04:01+C*16:04^B*44:02+B*52:01^DRB1*11:04+DRB1*15:01^DQB1*03:01+DQB1*06:01	0.000597
A*02:06+A*24:02^C*07:02+C*15:02^B*07:02+B*51:01^DRB1*13:02+DRB1*15:02^DQB1*06:01+DQB1*06:04	0.000597
A*11:01+A*32:01^C*04:01+C*07:02^B*35:02+B*38:02^DRB1*11:04+DRB1*15:04^DQB1*03:01+DQB1*05:02	0.000597
A*02:16+A*26:01^C*07:01+C*07:02^B*08:01+B*44:03^DRB1*03:01+DRB1*07:01^DQB1*02:01+DQB1*02:01	0.000597
A*01:01+A*24:02^C*07:02+C*15:02^B*08:01+B*40:06^DRB1*03:01+DRB1*14:04^DQB1*02:01+DQB1*05:03	0.000597
A*26:01+A*31:01^C*07:02+C*16:02^B*08:01+B*51:01^DRB1*03:01+DRB1*13:01^DQB1*02:01+DQB1*06:03	0.000597
A*01:01+A*30:01^C*06:02+C*06:02^B*13:02+B*37:01^DRB1*07:01+DRB1*10:01^DQB1*02:01+DQB1*05:01	0.000597
A*01:01+A*32:01^C*01:02+C*15:02^B*27:07+B*55:01^DRB1*07:01+DRB1*14:04^DQB1*02:01+DQB1*05:03	0.000597
A*33:03+A*68:01^C*03:02+C*15:02^B*40:06+B*58:01^DRB1*03:01+DRB1*15:01^DQB1*02:01+DQB1*06:01	0.000597
A*24:02+A*26:01^C*02:02+C*07:02^B*08:01+B*27:05^DRB1*03:01+DRB1*04:04^DQB1*02:01+DQB1*03:02	0.000597
A*02:01+A*03:02^C*07:01+C*07:02^B*08:01+B*18:01^DRB1*03:01+DRB1*15:06^DQB1*02:01+DQB1*05:02	0.000597
A*01:01+A*31:01^C*01:02+C*14:02^B*15:08+B*51:01^DRB1*11:04+DRB1*14:04^DQB1*03:01+DQB1*05:03	0.000597
A*33:03+A*68:01^C*03:02+C*12:02^B*52:01+B*58:01^DRB1*03:01+DRB1*15:06^DQB1*02:01+DQB1*05:02	0.000597
A*02:01+A*02:01^C*07:02+C*15:02^B*07:02+B*40:06^DRB1*13:01+DRB1*15:06^DQB1*05:02+DQB1*06:03	0.000597
A*26:01+A*32:01^C*06:02+C*07:02^B*08:01+B*57:01^DRB1*03:01+DRB1*07:01^DQB1*02:01+DQB1*03:03	0.000597
A*01:01+A*33:03^C*03:02+C*07:02^B*07:05+B*57:01^DRB1*07:01+DRB1*15:01^DQB1*03:03+DQB1*06:01	0.000597
A*01:01+A*11:01^C*06:02+C*12:03^B*40:01+B*57:01^DRB1*04:06+DRB1*15:02^DQB1*03:02+DQB1*06:01	0.000597
A*29:02+A*32:01^C*07:02+C*16:01^B*08:01+B*44:03^DRB1*07:01+DRB1*15:06^DQB1*02:01+DQB1*05:02	0.000597
A*26:01+A*33:03^C*03:02+C*07:02^B*08:01+B*58:01^DRB1*03:01+DRB1*03:01^DQB1*02:01+DQB1*02:01	0.000596
A*24:02+A*33:03^C*07:01+C*07:02^B*08:01+B*44:03^DRB1*03:01+DRB1*07:01^DQB1*02:01+DQB1*02:01	0.000596
A*02:01+A*68:01^C*04:01+C*16:02^B*35:08+B*51:01^DRB1*11:01+DRB1*14:04^DQB1*03:01+DQB1*05:03	0.000595
A*02:06+A*30:01^C*04:01+C*06:02^B*13:02+B*35:03^DRB1*07:01+DRB1*14:04^DQB1*02:01+DQB1*05:03	0.000594
A*11:01+A*26:01^C*07:02+C*12:02^B*08:01+B*52:01^DRB1*03:01+DRB1*15:02^DQB1*02:01+DQB1*06:01	0.000594
A*01:01+A*02:05^C*06:02+C*06:02^B*50:01+B*57:01^DRB1*03:01+DRB1*07:01^DQB1*02:01+DQB1*03:03	0.000594
A*02:11+A*33:03^C*07:01+C*15:02^B*40:06+B*44:03^DRB1*07:01+DRB1*15:01^DQB1*02:01+DQB1*06:01	0.000594
A*24:02+A*26:01^C*07:02+C*07:02^B*07:02+B*08:01^DRB1*03:01+DRB1*07:01^DQB1*02:01+DQB1*02:01	0.000593
A*11:01+A*26:01^C*07:02+C*12:02^B*08:01+B*52:01^DRB1*03:01+DRB1*14:04^DQB1*02:01+DQB1*05:03	0.000593
A*32:01+A*33:03^C*07:01+C*12:02^B*44:03+B*52:01^DRB1*07:01+DRB1*15:02^DQB1*02:01+DQB1*06:01	0.000593
A*01:01+A*11:01^C*04:01+C*06:02^B*15:01+B*57:01^DRB1*07:01+DRB1*15:06^DQB1*03:03+DQB1*05:02	0.000593
A*11:01+A*33:03^C*01:02+C*04:01^B*35:01+B*55:01^DRB1*01:01+DRB1*14:04^DQB1*05:01+DQB1*05:03	0.000593
A*01:01+A*26:01^C*01:02+C*07:02^B*08:01+B*55:01^DRB1*03:01+DRB1*10:01^DQB1*02:01+DQB1*05:01	0.000592
A*01:01+A*31:01^C*06:02+C*12:02^B*52:01+B*57:01^DRB1*07:01+DRB1*15:02^DQB1*03:03+DQB1*06:01	0.000575
A*01:01+A*11:01^C*04:01+C*06:02^B*35:03+B*57:01^DRB1*10:01+DRB1*15:02^DQB1*05:01+DQB1*06:01	0.000558
A*24:02+A*33:03^C*07:01+C*15:02^B*40:06+B*44:03^DRB1*07:01+DRB1*15:01^DQB1*02:01+DQB1*06:01	0.000556
A*01:01+A*26:01^C*01:02+C*07:01^B*44:03+B*55:01^DRB1*07:01+DRB1*14:04^DQB1*02:01+DQB1*05:03	0.000551
A*03:01+A*24:02^C*07:02+C*08:01^B*07:02+B*48:01^DRB1*11:01+DRB1*15:01^DQB1*03:01+DQB1*06:02	0.000544
A*11:01+A*24:02^C*15:04+C*15:05^B*07:05+B*51:01^DRB1*03:01+DRB1*07:01^DQB1*02:01+DQB1*02:07	0.000493
A*24:02+A*31:01^C*07:02+C*07:02^B*07:02+B*08:01^DRB1*15:01+DRB1*15:01^DQB1*06:02+DQB1*06:03	0.000442
A*02:05+A*26:01^C*06:02+C*15:02^B*40:06+B*50:01^DRB1*04:05+DRB1*15:02^DQB1*02:01+DQB1*06:01	0.000301
A*02:01+A*68:01^C*12:02+C*16:02^B*51:01+B*52:01^DRB1*11:04+DRB1*15:01^DQB1*03:01+DQB1*06:02	0.000298
A*24:02+A*74:01^C*14:02+C*16:01^B*45:01+B*51:01^DRB1*03:01+DRB1*14:04^DQB1*02:01+DQB1*05:03	0.000298
A*26:01+A*26:08^C*07:02+C*12:03^B*08:01+B*38:01^DRB1*03:01+DRB1*14:01^DQB1*02:01+DQB1*05:03	0.000298
A*02:01+A*24:02^C*12:02+C*15:02^B*40:06+B*52:01^DRB1*14:04+DRB1*15:02^DQB1*05:03+DQB1*06:01	0.000298
A*01:01+A*24:03^C*06:02+C*12:02^B*41:01+B*50:01^DRB1*07:01+DRB1*07:01^DQB1*02:01+DQB1*02:01	0.000298
A*02:05+A*11:01^C*07:01+C*07:01^B*15:17+B*41:01^DRB1*08:04+DRB1*13:02^DQB1*03:01+DQB1*06:04	0.000298
A*24:02+A*68:01^C*03:03+C*04:03^B*13:01+B*15:05^DRB1*15:02+DRB1*15:02^DQB1*05:03+DQB1*06:01	0.000298
A*02:11+A*11:01^C*12:03+C*14:02^B*35:03+B*51:01^DRB1*07:01+DRB1*14:04^DQB1*02:01+DQB1*05:03	0.000298
A*24:02+A*68:01^C*04:01+C*12:03^B*18:01+B*35:01^DRB1*11:04+DRB1*12:01^DQB1*03:01+DQB1*03:01	0.000298
A*24:02+A*33:03^C*03:02+C*15:02^B*27:07+B*58:01^DRB1*03:01+DRB1*11:01^DQB1*02:01+DQB1*03:01	0.000298
A*02:06+A*33:03^C*03:02+C*07:04^B*15:18+B*58:01^DRB1*03:01+DRB1*15:01^DQB1*02:01+DQB1*06:02	0.000298
A*02:01+A*02:01^C*14:02+C*14:02^B*51:01+B*51:01^DRB1*04:02+DRB1*04:02^DQB1*03:02+DQB1*03:02	0.000298
A*01:01+A*11:01^C*07:01+C*07:02^B*07:02+B*15:17^DRB1*13:02+DRB1*15:01^DQB1*06:02+DQB1*06:04	0.000298
A*01:01+A*01:01^C*07:01+C*12:02^B*15:17+B*52:01^DRB1*13:02+DRB1*15:02^DQB1*06:01+DQB1*06:04	0.000298
A*01:01+A*02:05^C*06:02+C*07:02^B*07:02+B*50:01^DRB1*03:01+DRB1*03:01^DQB1*02:01+DQB1*02:01	0.000298
A*02:03+A*24:02^C*08:01+C*15:02^B*15:02+B*40:06^DRB1*04:03+DRB1*14:04^DQB1*03:02+DQB1*05:03	0.000298
A*24:02+A*31:01^C*04:01+C*12:03^B*35:03+B*35:03^DRB1*03:01+DRB1*13:01^DQB1*02:01+DQB1*06:03	0.000298
A*26:01+A*68:01^C*04:01+C*07:02^B*08:01+B*35:03^DRB1*03:01+DRB1*03:01^DQB1*02:01+DQB1*02:01	0.000298
A*02:06+A*32:01^C*06:02+C*12:02^B*37:01+B*52:01^DRB1*03:01+DRB1*15:02^DQB1*02:01+DQB1*06:01	0.000298
A*11:01+A*26:01^C*03:04+C*07:02^B*08:01+B*40:01^DRB1*03:01+DRB1*04:04^DQB1*02:01+DQB1*03:02	0.000298
A*03:01+A*32:01^C*04:01+C*07:01^B*35:01+B*44:03^DRB1*03:01+DRB1*15:02^DQB1*02:01+DQB1*06:01	0.000298
A*33:03+A*33:03^C*12:02+C*16:02^B*51:01+B*52:01^DRB1*10:01+DRB1*13:01^DQB1*05:01+DQB1*06:03	0.000298
A*03:01+A*26:01^C*01:02+C*14:02^B*51:01+B*55:01^DRB1*14:04+DRB1*15:02^DQB1*05:03+DQB1*06:01	0.000298
A*24:02+A*24:02^C*04:01+C*07:02^B*07:05+B*35:02^DRB1*11:04+DRB1*15:01^DQB1*03:01+DQB1*06:01	0.000298
A*02:05+A*02:11^C*06:02+C*07:01^B*44:03+B*50:01^DRB1*03:01+DRB1*07:01^DQB1*02:01+DQB1*02:01	0.000298
A*01:01+A*02:11^C*15:02+C*15:02^B*40:06+B*40:06^DRB1*15:01+DRB1*15:01^DQB1*06:01+DQB1*06:01	0.000298
A*01:01+A*33:03^C*03:02+C*08:02^B*14:02+B*58:01^DRB1*03:01+DRB1*07:01^DQB1*02:01+DQB1*02:01	0.000298
A*11:01+A*24:02^C*03:04+C*06:02^B*40:01+B*57:01^DRB1*10:01+DRB1*11:04^DQB1*03:01+DQB1*05:01	0.000298
A*32:01+A*68:01^C*04:01+C*04:01^B*15:01+B*35:01^DRB1*03:01+DRB1*15:02^DQB1*02:01+DQB1*06:01	0.000298
A*02:06+A*68:01^C*08:01+C*15:02^B*15:02+B*35:01^DRB1*03:01+DRB1*15:01^DQB1*02:01+DQB1*06:01	0.000298
A*24:02+A*26:01^C*07:02+C*15:02^B*08:01+B*40:06^DRB1*09:01+DRB1*15:06^DQB1*03:03+DQB1*05:02	0.000298
A*02:11+A*11:01^C*07:01+C*12:03^B*18:01+B*55:01^DRB1*04:03+DRB1*13:01^DQB1*03:02+DQB1*06:03	0.000298
A*01:01+A*01:01^C*06:02+C*12:02^B*37:01+B*52:01^DRB1*04:03+DRB1*11:04^DQB1*03:01+DQB1*03:02	0.000298
A*02:01+A*68:01^C*01:02+C*06:02^B*13:02+B*55:01^DRB1*07:01+DRB1*11:11^DQB1*02:01+DQB1*03:01	0.000298
A*33:03+A*68:01^C*01:02+C*03:02^B*55:01+B*58:01^DRB1*07:01+DRB1*13:02^DQB1*03:03+DQB1*06:09	0.000298
A*24:02+A*68:01^C*15:02+C*16:02^B*51:01+B*51:01^DRB1*08:03+DRB1*13:01^DQB1*03:01+DQB1*06:03	0.000298
A*11:01+A*24:02^C*07:02+C*12:03^B*08:01+B*35:03^DRB1*03:01+DRB1*13:01^DQB1*02:01+DQB1*06:03	0.000298
A*31:01+A*33:03^C*07:01+C*07:02^B*08:01+B*44:03^DRB1*03:01+DRB1*07:01^DQB1*02:01+DQB1*02:01	0.000298
A*03:02+A*11:01^C*06:02+C*12:03^B*15:32+B*57:01^DRB1*07:01+DRB1*14:04^DQB1*03:03+DQB1*05:03	0.000298
A*11:01+A*24:02^C*03:02+C*16:02^B*51:01+B*58:01^DRB1*04:01+DRB1*13:02^DQB1*03:02+DQB1*06:09	0.000298
A*26:01+A*68:01^C*07:02+C*07:02^B*08:01+B*08:01^DRB1*03:01+DRB1*14:04^DQB1*02:01+DQB1*05:03	0.000298
A*68:01+A*68:01^C*14:02+C*14:02^B*51:01+B*51:01^DRB1*04:02+DRB1*04:02^DQB1*03:02+DQB1*03:02	0.000298
A*03:01+A*11:01^C*04:01+C*12:03^B*35:01+B*40:01^DRB1*13:01+DRB1*15:02^DQB1*06:01+DQB1*06:03	0.000298
A*02:01+A*30:01^C*06:02+C*16:02^B*13:02+B*51:01^DRB1*04:01+DRB1*07:01^DQB1*02:01+DQB1*03:02	0.000298
A*02:06+A*11:01^C*12:03+C*12:03^B*35:03+B*39:01^DRB1*07:01+DRB1*13:01^DQB1*02:01+DQB1*06:03	0.000298
A*01:01+A*26:01^C*06:02+C*07:02^B*08:01+B*57:01^DRB1*09:01+DRB1*14:04^DQB1*03:03+DQB1*05:03	0.000298
A*01:01+A*02:11^C*04:01+C*12:03^B*18:01+B*35:03^DRB1*15:01+DRB1*15:01^DQB1*06:02+DQB1*06:02	0.000298
A*02:01+A*03:01^C*04:01+C*07:02^B*08:01+B*35:03^DRB1*03:01+DRB1*11:01^DQB1*02:01+DQB1*03:01	0.000298
A*11:01+A*32:01^C*12:05+C*14:02^B*18:01+B*51:07^DRB1*10:01+DRB1*10:01^DQB1*05:01+DQB1*05:01	0.000298
A*01:01+A*02:01^C*04:01+C*06:02^B*44:03+B*57:01^DRB1*07:01+DRB1*07:01^DQB1*02:01+DQB1*03:03	0.000298
A*01:01+A*31:01^C*06:02+C*07:02^B*08:01+B*50:01^DRB1*03:01+DRB1*07:01^DQB1*02:01+DQB1*02:01	0.000298
A*01:01+A*32:01^C*06:02+C*12:03^B*38:01+B*50:01^DRB1*03:01+DRB1*03:01^DQB1*02:01+DQB1*02:01	0.000298
A*11:01+A*11:01^C*12:03+C*12:03^B*39:01+B*39:01^DRB1*11:04+DRB1*11:04^DQB1*03:01+DQB1*03:01	0.000298
A*02:01+A*02:06^C*07:02+C*12:02^B*07:02+B*52:01^DRB1*04:18+DRB1*15:02^DQB1*03:02+DQB1*06:01	0.000298
A*01:01+A*02:06^C*04:01+C*06:02^B*35:03+B*57:01^DRB1*07:01+DRB1*14:04^DQB1*03:03+DQB1*05:03	0.000298
A*11:01+A*30:01^C*06:02+C*15:02^B*13:02+B*40:06^DRB1*03:01+DRB1*09:01^DQB1*02:01+DQB1*03:03	0.000298
A*03:01+A*33:03^C*01:02+C*07:02^B*08:01+B*37:01^DRB1*03:01+DRB1*10:01^DQB1*02:01+DQB1*05:01	0.000298
A*03:01+A*11:01^C*12:03+C*12:03^B*18:01+B*39:01^DRB1*11:04+DRB1*13:01^DQB1*03:01+DQB1*06:03	0.000298
A*01:01+A*02:01^C*06:02+C*17:01^B*41:01+B*57:01^DRB1*03:01+DRB1*07:01^DQB1*02:01+DQB1*03:03	0.000298
A*02:03+A*02:05^C*06:02+C*08:01^B*15:02+B*50:01^DRB1*12:02+DRB1*13:01^DQB1*03:01+DQB1*06:03	0.000298
A*11:01+A*11:01^C*04:01+C*15:02^B*35:01+B*40:06^DRB1*15:01+DRB1*15:06^DQB1*05:02+DQB1*06:03	0.000298
A*11:01+A*26:01^C*04:01+C*04:01^B*35:01+B*35:01^DRB1*07:01+DRB1*15:01^DQB1*03:03+DQB1*06:01	0.000298
A*02:11+A*33:03^C*07:01+C*15:02^B*40:06+B*44:03^DRB1*07:01+DRB1*14:04^DQB1*02:01+DQB1*05:03	0.000298
A*11:01+A*33:03^C*01:02+C*04:03^B*13:01+B*55:01^DRB1*14:04+DRB1*15:02^DQB1*05:03+DQB1*06:01	0.000298
A*03:01+A*68:01^C*12:02+C*15:02^B*40:06+B*52:01^DRB1*11:01+DRB1*15:02^DQB1*03:01+DQB1*06:01	0.000298
A*11:01+A*26:01^C*04:01+C*07:02^B*08:01+B*51:01^DRB1*03:01+DRB1*15:02^DQB1*02:01+DQB1*06:01	0.000298
A*01:01+A*11:01^C*06:02+C*07:02^B*51:01+B*57:01^DRB1*07:01+DRB1*14:04^DQB1*03:03+DQB1*05:03	0.000298
A*11:01+A*33:03^C*03:02+C*15:02^B*40:06+B*58:01^DRB1*03:01+DRB1*15:02^DQB1*02:01+DQB1*06:01	0.000298
A*03:01+A*33:03^C*03:02+C*08:01^B*15:02+B*58:01^DRB1*03:01+DRB1*15:01^DQB1*02:01+DQB1*06:01	0.000298
A*03:01+A*33:03^C*01:02+C*03:02^B*51:01+B*55:01^DRB1*14:04+DRB1*15:01^DQB1*05:03+DQB1*06:02	0.000298
A*02:01+A*03:01^C*07:01+C*12:02^B*18:01+B*52:01^DRB1*04:03+DRB1*15:02^DQB1*03:05+DQB1*06:01	0.000298
A*24:02+A*24:02^C*04:01+C*15:02^B*27:04+B*35:02^DRB1*11:04+DRB1*14:04^DQB1*03:01+DQB1*05:03	0.000298
A*29:02+A*32:01^C*07:01+C*12:03^B*35:03+B*58:01^DRB1*13:01+DRB1*14:01^DQB1*05:03+DQB1*06:03	0.000298
A*32:01+A*33:03^C*01:02+C*07:02^B*08:01+B*27:05^DRB1*13:01+DRB1*15:02^DQB1*06:01+DQB1*06:03	0.000298
A*24:02+A*68:01^C*07:04+C*12:03^B*15:18+B*35:03^DRB1*04:03+DRB1*11:01^DQB1*03:01+DQB1*03:02	0.000298
A*03:02+A*11:01^C*03:04+C*15:02^B*40:01+B*51:01^DRB1*04:03+DRB1*15:01^DQB1*03:02+DQB1*06:02	0.000298
A*01:01+A*02:01^C*03:04+C*06:02^B*40:23+B*57:01^DRB1*03:01+DRB1*09:01^DQB1*02:01+DQB1*03:02	0.000298
A*24:07+A*74:01^C*04:03+C*16:01^B*13:01+B*45:01^DRB1*03:01+DRB1*15:02^DQB1*02:01+DQB1*06:01	0.000298
A*02:01+A*26:01^C*12:03+C*12:03^B*35:03+B*57:01^DRB1*07:01+DRB1*14:01^DQB1*02:01+DQB1*05:03	0.000298
A*11:01+A*26:01^C*12:02+C*12:03^B*38:01+B*52:01^DRB1*01:01+DRB1*15:02^DQB1*05:01+DQB1*06:01	0.000298
A*01:01+A*02:01^C*01:02+C*15:02^B*40:06+B*55:01^DRB1*03:01+DRB1*13:01^DQB1*02:01+DQB1*06:03	0.000298
A*24:02+A*26:01^C*01:02+C*12:02^B*52:01+B*55:01^DRB1*14:04+DRB1*15:02^DQB1*05:03+DQB1*06:01	0.000298
A*30:01+A*33:03^C*03:02+C*04:01^B*35:02+B*58:01^DRB1*11:04+DRB1*13:02^DQB1*03:01+DQB1*06:09	0.000298
A*01:01+A*11:01^C*03:19+C*12:02^B*40:01+B*52:01^DRB1*10:01+DRB1*13:03^DQB1*03:01+DQB1*05:01	0.000298
A*02:06+A*33:03^C*03:02+C*15:02^B*40:06+B*58:01^DRB1*11:01+DRB1*11:04^DQB1*03:01+DQB1*03:01	0.000298
A*01:01+A*24:02^C*07:02+C*14:02^B*08:01+B*51:01^DRB1*03:01+DRB1*13:01^DQB1*02:01+DQB1*06:03	0.000298
A*02:11+A*32:01^C*12:02+C*16:02^B*51:01+B*52:01^DRB1*11:04+DRB1*13:01^DQB1*03:01+DQB1*06:03	0.000298
A*03:02+A*11:01^C*04:01+C*05:01^B*35:01+B*44:02^DRB1*11:01+DRB1*11:01^DQB1*03:01+DQB1*03:01	0.000298
A*03:01+A*11:01^C*07:02+C*15:05^B*07:02+B*07:05^DRB1*03:01+DRB1*10:01^DQB1*02:01+DQB1*05:01	0.000298
A*01:01+A*24:02^C*12:03+C*15:02^B*51:01+B*58:01^DRB1*13:02+DRB1*14:04^DQB1*05:03+DQB1*06:09	0.000298
A*11:01+A*11:01^C*06:02+C*08:01^B*15:02+B*57:01^DRB1*07:01+DRB1*15:01^DQB1*03:03+DQB1*06:01	0.000298
A*01:01+A*68:01^C*15:02+C*16:02^B*27:07+B*51:01^DRB1*04:03+DRB1*11:11^DQB1*03:01+DQB1*03:02	0.000298
A*11:01+A*33:03^C*03:02+C*08:01^B*15:02+B*58:01^DRB1*13:02+DRB1*15:01^DQB1*06:01+DQB1*06:09	0.000298
A*01:01+A*68:01^C*06:02+C*07:02^B*07:02+B*57:01^DRB1*07:01+DRB1*15:01^DQB1*03:03+DQB1*06:02	0.000298
A*11:01+A*31:01^C*07:01+C*07:02^B*08:01+B*49:01^DRB1*11:01+DRB1*15:01^DQB1*03:01+DQB1*06:01	0.000298
A*11:01+A*26:01^C*04:01+C*07:02^B*08:01+B*35:01^DRB1*03:01+DRB1*13:01^DQB1*02:01+DQB1*06:03	0.000298
A*02:06+A*11:01^C*04:01+C*15:02^B*35:01+B*40:06^DRB1*13:01+DRB1*15:01^DQB1*06:01+DQB1*06:03	0.000298
A*24:02+A*24:02^C*04:01+C*07:04^B*15:18+B*35:01^DRB1*04:02+DRB1*04:03^DQB1*03:02+DQB1*03:02	0.000298
A*01:01+A*32:01^C*02:02+C*06:02^B*27:05+B*35:01^DRB1*01:01+DRB1*09:01^DQB1*03:03+DQB1*05:01	0.000298
A*02:01+A*32:01^C*04:01+C*07:02^B*08:01+B*35:01^DRB1*01:01+DRB1*03:01^DQB1*02:01+DQB1*05:01	0.000298
A*03:02+A*31:01^C*14:02+C*15:02^B*51:01+B*51:01^DRB1*11:04+DRB1*13:01^DQB1*03:01+DQB1*06:03	0.000298
A*26:01+A*74:01^C*07:02+C*16:01^B*08:01+B*45:01^DRB1*03:01+DRB1*04:02^DQB1*02:01+DQB1*03:02	0.000298
A*11:01+A*24:02^C*01:02+C*16:02^B*15:01+B*51:01^DRB1*13:01+DRB1*14:04^DQB1*05:03+DQB1*06:03	0.000298
A*11:01+A*33:03^C*07:01+C*08:01^B*15:02+B*44:03^DRB1*07:01+DRB1*15:01^DQB1*02:01+DQB1*06:01	0.000298
A*01:01+A*68:01^C*03:02+C*15:02^B*40:06+B*58:01^DRB1*03:01+DRB1*11:01^DQB1*02:01+DQB1*03:02	0.000298
A*26:01+A*32:01^C*07:02+C*14:02^B*08:01+B*51:07^DRB1*03:01+DRB1*10:01^DQB1*02:01+DQB1*05:01	0.000298
A*03:01+A*68:01^C*07:02+C*14:02^B*07:02+B*51:01^DRB1*15:02+DRB1*16:02^DQB1*05:02+DQB1*06:01	0.000298
A*02:01+A*11:01^C*04:01+C*05:01^B*35:01+B*44:03^DRB1*07:01+DRB1*13:01^DQB1*02:01+DQB1*06:03	0.000298
A*03:02+A*26:01^C*07:02+C*15:02^B*08:01+B*51:01^DRB1*03:01+DRB1*04:05^DQB1*02:01+DQB1*03:02	0.000298
A*01:01+A*02:11^C*14:02+C*15:02^B*40:06+B*51:01^DRB1*04:03+DRB1*15:01^DQB1*03:02+DQB1*06:01	0.000298
A*02:01+A*31:01^C*06:02+C*07:02^B*08:01+B*57:01^DRB1*03:01+DRB1*07:01^DQB1*02:01+DQB1*03:03	0.000298
A*24:02+A*33:03^C*04:01+C*07:01^B*35:01+B*44:03^DRB1*07:01+DRB1*13:01^DQB1*02:01+DQB1*06:03	0.000298
A*01:01+A*24:02^C*04:01+C*12:03^B*35:03+B*38:01^DRB1*13:01+DRB1*14:04^DQB1*05:03+DQB1*06:03	0.000298
A*01:01+A*03:01^C*03:04+C*15:02^B*40:06+B*51:01^DRB1*14:04+DRB1*15:01^DQB1*05:03+DQB1*06:01	0.000298
A*26:01+A*32:64^C*01:02+C*12:02^B*15:08+B*52:01^DRB1*15:02+DRB1*15:02^DQB1*05:03+DQB1*06:01	0.000298
A*03:01+A*03:01^C*12:02+C*12:03^B*39:01+B*52:01^DRB1*11:01+DRB1*13:01^DQB1*03:01+DQB1*06:03	0.000298
A*02:06+A*68:01^C*07:04+C*15:02^B*44:02+B*51:01^DRB1*04:03+DRB1*04:04^DQB1*03:02+DQB1*03:02	0.000298
A*24:02+A*32:01^C*12:02+C*14:02^B*51:06+B*52:01^DRB1*04:03+DRB1*15:02^DQB1*03:02+DQB1*06:01	0.000298
A*02:01+A*32:01^C*07:01+C*07:02^B*08:01+B*49:01^DRB1*03:01+DRB1*13:02^DQB1*02:01+DQB1*06:04	0.000298
A*11:01+A*68:01^C*04:01+C*07:04^B*15:18+B*35:01^DRB1*01:01+DRB1*12:02^DQB1*03:01+DQB1*05:01	0.000298
A*01:01+A*02:05^C*04:01+C*06:02^B*35:01+B*50:01^DRB1*01:01+DRB1*07:01^DQB1*02:01+DQB1*05:01	0.000298
A*24:02+A*68:01^C*04:01+C*15:02^B*35:01+B*40:06^DRB1*04:03+DRB1*13:01^DQB1*03:02+DQB1*06:03	0.000298
A*01:01+A*31:01^C*06:02+C*07:01^B*15:17+B*50:01^DRB1*03:01+DRB1*13:02^DQB1*02:01+DQB1*06:04	0.000298
A*11:01+A*26:01^C*07:02+C*12:03^B*08:01+B*39:01^DRB1*03:01+DRB1*04:03^DQB1*02:01+DQB1*03:02	0.000298
A*01:01+A*24:03^C*02:02+C*07:02^B*27:05+B*52:01^DRB1*04:04+DRB1*11:06^DQB1*03:01+DQB1*03:02	0.000298
A*02:11+A*32:01^C*04:01+C*07:01^B*15:17+B*18:01^DRB1*13:02+DRB1*15:06^DQB1*05:02+DQB1*06:04	0.000298
A*02:01+A*11:01^C*12:03+C*12:03^B*38:01+B*39:01^DRB1*13:01+DRB1*13:01^DQB1*06:03+DQB1*06:03	0.000298
A*11:01+A*31:01^C*12:02+C*15:02^B*40:06+B*51:01^DRB1*11:01+DRB1*15:01^DQB1*03:01+DQB1*06:01	0.000298
A*24:02+A*24:02^C*12:02+C*15:02^B*51:01+B*52:01^DRB1*11:01+DRB1*15:02^DQB1*03:01+DQB1*06:01	0.000298
A*03:01+A*26:01^C*12:03+C*17:01^B*27:04+B*41:02^DRB1*13:03+DRB1*16:02^DQB1*03:01+DQB1*05:02	0.000298
A*31:01+A*32:01^C*03:02+C*07:04^B*15:29+B*58:01^DRB1*11:04+DRB1*15:02^DQB1*03:01+DQB1*06:01	0.000298
A*01:01+A*03:01^C*06:02+C*07:02^B*08:01+B*57:01^DRB1*03:01+DRB1*07:01^DQB1*02:01+DQB1*03:03	0.000298
A*01:01+A*23:01^C*06:02+C*17:01^B*37:01+B*41:01^DRB1*07:01+DRB1*10:01^DQB1*02:01+DQB1*05:01	0.000298
A*24:02+A*68:01^C*14:02+C*16:01^B*45:01+B*51:01^DRB1*03:01+DRB1*13:01^DQB1*02:01+DQB1*06:03	0.000298
A*24:02+A*30:04^C*15:02+C*17:01^B*27:07+B*57:01^DRB1*07:01+DRB1*10:01^DQB1*03:03+DQB1*05:01	0.000298
A*02:11+A*11:01^C*04:01+C*16:02^B*35:01+B*51:01^DRB1*01:01+DRB1*15:02^DQB1*05:01+DQB1*06:01	0.000298
A*02:01+A*29:01^C*05:01+C*06:02^B*44:02+B*50:01^DRB1*07:01+DRB1*11:04^DQB1*02:01+DQB1*03:01	0.000298
A*01:01+A*02:01^C*06:02+C*06:02^B*50:01+B*57:01^DRB1*03:01+DRB1*14:01^DQB1*02:01+DQB1*05:03	0.000298
A*02:11+A*11:01^C*04:01+C*15:02^B*35:03+B*40:06^DRB1*15:01+DRB1*15:02^DQB1*06:01+DQB1*06:02	0.000298
A*11:01+A*68:01^C*04:01+C*16:02^B*35:01+B*51:01^DRB1*14:04+DRB1*15:02^DQB1*05:03+DQB1*06:01	0.000298
A*01:01+A*01:01^C*04:01+C*06:02^B*35:03+B*41:01^DRB1*13:02+DRB1*13:02^DQB1*06:03+DQB1*06:04	0.000298
A*32:01+A*33:03^C*06:02+C*07:01^B*37:01+B*44:03^DRB1*03:01+DRB1*07:01^DQB1*02:01+DQB1*02:01	0.000298
A*24:02+A*33:03^C*07:01+C*15:02^B*40:06+B*44:03^DRB1*14:04+DRB1*16:10^DQB1*05:02+DQB1*05:03	0.000298
A*02:06+A*24:03^C*12:02+C*14:02^B*51:01+B*52:01^DRB1*10:01+DRB1*11:04^DQB1*03:01+DQB1*05:01	0.000298
A*02:01+A*33:03^C*03:04+C*07:01^B*40:01+B*44:03^DRB1*04:01+DRB1*15:02^DQB1*03:02+DQB1*06:01	0.000298
A*01:01+A*68:01^C*01:02+C*07:01^B*51:01+B*55:01^DRB1*04:03+DRB1*11:11^DQB1*03:01+DQB1*03:05	0.000298
A*01:01+A*32:01^C*07:02+C*12:02^B*08:01+B*52:01^DRB1*03:01+DRB1*07:01^DQB1*02:01+DQB1*02:01	0.000298
A*01:01+A*30:01^C*06:02+C*06:02^B*13:02+B*57:01^DRB1*03:01+DRB1*07:01^DQB1*02:01+DQB1*02:01	0.000298
A*26:01+A*26:01^C*12:03+C*12:03^B*18:01+B*18:01^DRB1*13:01+DRB1*13:01^DQB1*06:03+DQB1*06:03	0.000298
A*02:06+A*32:01^C*03:03+C*15:02^B*35:01+B*51:01^DRB1*08:02+DRB1*15:02^DQB1*04:02+DQB1*06:01	0.000298
A*23:01+A*68:01^C*12:02+C*17:01^B*41:01+B*52:01^DRB1*11:01+DRB1*15:01^DQB1*03:01+DQB1*06:01	0.000298
A*01:01+A*02:06^C*06:02+C*07:01^B*37:01+B*44:03^DRB1*07:01+DRB1*10:01^DQB1*02:01+DQB1*05:01	0.000298
A*02:11+A*31:01^C*01:02+C*15:02^B*35:03+B*40:06^DRB1*11:01+DRB1*15:01^DQB1*03:01+DQB1*06:01	0.000298
A*01:01+A*68:01^C*01:02+C*06:02^B*51:01+B*57:01^DRB1*01:01+DRB1*03:01^DQB1*02:01+DQB1*05:01	0.000298
A*11:01+A*11:01^C*03:04+C*03:04^B*40:01+B*40:01^DRB1*15:02+DRB1*15:02^DQB1*06:01+DQB1*06:01	0.000298
A*02:06+A*26:01^C*01:02+C*07:02^B*08:01+B*15:08^DRB1*08:02+DRB1*15:02^DQB1*04:02+DQB1*06:01	0.000298
A*01:01+A*11:01^C*04:03+C*06:02^B*13:01+B*37:01^DRB1*11:04+DRB1*15:02^DQB1*03:01+DQB1*06:01	0.000298
A*01:01+A*33:03^C*06:02+C*06:02^B*37:01+B*37:01^DRB1*10:01+DRB1*10:01^DQB1*05:01+DQB1*05:01	0.000298
A*11:01+A*68:24^C*01:02+C*08:01^B*15:02+B*55:01^DRB1*14:04+DRB1*15:01^DQB1*05:03+DQB1*06:01	0.000298
A*24:02+A*24:02^C*15:02+C*15:02^B*40:06+B*40:06^DRB1*04:03+DRB1*11:01^DQB1*03:01+DQB1*03:02	0.000298
A*02:11+A*68:01^C*07:02+C*15:02^B*08:01+B*40:06^DRB1*03:01+DRB1*15:01^DQB1*02:01+DQB1*06:01	0.000298
A*01:01+A*24:02^C*03:04+C*15:05^B*07:05+B*40:01^DRB1*04:03+DRB1*10:01^DQB1*03:02+DQB1*05:01	0.000298
A*01:01+A*31:01^C*04:01+C*06:02^B*35:03+B*37:01^DRB1*13:01+DRB1*13:01^DQB1*06:03+DQB1*06:03	0.000298
A*01:01+A*30:01^C*06:02+C*06:02^B*13:02+B*37:01^DRB1*04:05+DRB1*10:01^DQB1*03:02+DQB1*05:01	0.000298
A*02:06+A*32:01^C*02:02+C*06:02^B*18:01+B*50:01^DRB1*04:03+DRB1*07:01^DQB1*02:01+DQB1*03:02	0.000298
A*02:05+A*24:02^C*06:02+C*15:02^B*40:06+B*50:01^DRB1*07:01+DRB1*14:04^DQB1*02:01+DQB1*05:03	0.000298
A*02:06+A*26:01^C*04:01+C*07:01^B*15:17+B*35:03^DRB1*03:01+DRB1*07:01^DQB1*02:01+DQB1*02:01	0.000298
A*03:02+A*68:01^C*07:02+C*16:04^B*08:01+B*44:02^DRB1*03:01+DRB1*04:02^DQB1*02:01+DQB1*03:02	0.000298
A*01:01+A*24:02^C*07:02+C*12:02^B*08:01+B*52:01^DRB1*03:01+DRB1*15:02^DQB1*02:01+DQB1*06:01	0.000298
A*31:01+A*31:01^C*07:02+C*14:02^B*07:02+B*51:01^DRB1*10:01+DRB1*13:01^DQB1*05:01+DQB1*06:03	0.000298
A*02:01+A*68:01^C*07:04+C*14:02^B*15:18+B*51:01^DRB1*04:02+DRB1*13:01^DQB1*03:02+DQB1*06:03	0.000298
A*11:01+A*26:01^C*04:01+C*07:02^B*08:01+B*35:03^DRB1*03:01+DRB1*15:01^DQB1*02:01+DQB1*06:02	0.000298
A*11:01+A*24:02^C*01:02+C*12:03^B*35:03+B*56:01^DRB1*08:01+DRB1*15:02^DQB1*04:02+DQB1*06:01	0.000298
A*24:02+A*68:01^C*07:02+C*16:02^B*08:01+B*51:01^DRB1*03:01+DRB1*04:03^DQB1*02:01+DQB1*03:02	0.000298
A*01:01+A*31:01^C*06:02+C*15:02^B*40:06+B*57:01^DRB1*04:04+DRB1*07:01^DQB1*03:02+DQB1*03:03	0.000298
A*02:01+A*11:01^C*04:01+C*14:02^B*35:01+B*51:01^DRB1*08:02+DRB1*09:01^DQB1*03:03+DQB1*04:02	0.000298
A*01:01+A*26:01^C*07:02+C*12:02^B*08:01+B*52:01^DRB1*04:01+DRB1*15:02^DQB1*03:02+DQB1*06:01	0.000298
A*26:01+A*32:01^C*02:02+C*04:01^B*27:05+B*35:03^DRB1*07:01+DRB1*15:06^DQB1*03:03+DQB1*05:02	0.000298
A*11:01+A*26:01^C*03:02+C*04:03^B*13:01+B*58:01^DRB1*03:01+DRB1*15:01^DQB1*02:01+DQB1*06:01	0.000298
A*26:01+A*32:01^C*07:02+C*15:02^B*08:01+B*51:01^DRB1*03:01+DRB1*15:02^DQB1*02:01+DQB1*06:01	0.000298
A*01:01+A*68:01^C*06:02+C*15:02^B*37:01+B*40:06^DRB1*07:01+DRB1*10:01^DQB1*03:03+DQB1*05:01	0.000298
A*11:01+A*32:01^C*04:01+C*07:04^B*15:29+B*35:01^DRB1*03:01+DRB1*15:06^DQB1*02:01+DQB1*05:02	0.000298
A*01:01+A*11:01^C*04:01+C*07:01^B*35:03+B*57:01^DRB1*07:01+DRB1*15:01^DQB1*03:03+DQB1*06:02	0.000298
A*26:01+A*68:01^C*04:01+C*07:02^B*07:02+B*35:01^DRB1*15:01+DRB1*15:02^DQB1*06:01+DQB1*06:02	0.000298
A*01:01+A*01:01^C*06:02+C*16:02^B*15:18+B*37:01^DRB1*07:01+DRB1*11:01^DQB1*03:01+DQB1*03:03	0.000298
A*03:01+A*26:01^C*03:02+C*04:01^B*35:01+B*58:01^DRB1*03:01+DRB1*13:01^DQB1*02:01+DQB1*06:03	0.000298
A*02:06+A*26:01^C*12:02+C*12:03^B*38:01+B*52:01^DRB1*04:02+DRB1*15:02^DQB1*03:02+DQB1*06:01	0.000298
A*31:01+A*68:01^C*14:02+C*14:02^B*51:01+B*51:07^DRB1*07:01+DRB1*13:01^DQB1*03:03+DQB1*06:03	0.000298
A*02:11+A*11:01^C*03:03+C*08:01^B*15:02+B*35:03^DRB1*12:02+DRB1*14:04^DQB1*03:01+DQB1*05:03	0.000298
A*03:01+A*24:02^C*04:01+C*04:03^B*13:01+B*35:01^DRB1*01:01+DRB1*15:01^DQB1*05:01+DQB1*06:01	0.000298
A*02:01+A*11:01^C*04:01+C*15:02^B*15:01+B*40:06^DRB1*15:01+DRB1*15:06^DQB1*05:02+DQB1*06:02	0.000298
A*02:06+A*02:20^C*03:03+C*05:01^B*15:01+B*44:02^DRB1*04:03+DRB1*11:04^DQB1*03:01+DQB1*03:02	0.000298
A*03:02+A*33:03^C*03:02+C*07:02^B*08:01+B*58:01^DRB1*03:01+DRB1*03:01^DQB1*02:01+DQB1*02:01	0.000298
A*02:03+A*33:03^C*06:02+C*06:02^B*50:01+B*57:01^DRB1*07:01+DRB1*11:01^DQB1*03:01+DQB1*03:03	0.000298
A*01:01+A*01:01^C*07:01+C*07:02^B*08:01+B*15:17^DRB1*13:02+DRB1*15:01^DQB1*06:02+DQB1*06:04	0.000298
A*01:01+A*01:01^C*06:02+C*15:02^B*40:06+B*40:06^DRB1*07:01+DRB1*15:01^DQB1*03:03+DQB1*06:01	0.000298
A*33:03+A*33:03^C*12:03+C*12:03^B*35:84+B*35:84^DRB1*11:01+DRB1*11:01^DQB1*03:01+DQB1*03:01	0.000298
A*02:06+A*03:01^C*07:02+C*15:02^B*07:02+B*40:06^DRB1*11:01+DRB1*13:01^DQB1*03:01+DQB1*06:03	0.000298
A*31:01+A*31:01^C*04:01+C*04:01^B*35:03+B*35:03^DRB1*03:01+DRB1*03:01^DQB1*02:01+DQB1*02:01	0.000298
A*03:01+A*68:01^C*12:02+C*15:02^B*40:02+B*52:01^DRB1*09:01+DRB1*15:01^DQB1*03:03+DQB1*06:01	0.000298
A*01:01+A*01:01^C*06:02+C*17:01^B*37:01+B*41:01^DRB1*03:01+DRB1*07:01^DQB1*02:01+DQB1*03:03	0.000298
A*11:01+A*24:02^C*12:02+C*16:02^B*15:18+B*52:01^DRB1*10:01+DRB1*13:01^DQB1*05:01+DQB1*06:03	0.000298
A*02:01+A*11:01^C*04:01+C*16:02^B*35:01+B*51:01^DRB1*10:01+DRB1*11:04^DQB1*03:01+DQB1*05:01	0.000298
A*01:01+A*24:02^C*06:02+C*07:02^B*08:01+B*57:01^DRB1*13:01+DRB1*15:06^DQB1*05:02+DQB1*06:03	0.000298
A*24:02+A*24:02^C*12:03+C*12:03^B*35:03+B*35:03^DRB1*14:01+DRB1*14:01^DQB1*05:03+DQB1*05:03	0.000298
A*24:02+A*68:01^C*06:02+C*12:02^B*50:01+B*52:01^DRB1*11:01+DRB1*15:02^DQB1*03:01+DQB1*06:01	0.000298
A*01:01+A*68:01^C*05:01+C*12:03^B*35:03+B*44:02^DRB1*03:01+DRB1*10:01^DQB1*02:01+DQB1*05:01	0.000298
A*11:01+A*68:01^C*07:02+C*12:02^B*08:01+B*52:01^DRB1*03:01+DRB1*15:02^DQB1*02:01+DQB1*06:01	0.000298
A*01:01+A*31:01^C*07:01+C*16:02^B*15:17+B*51:01^DRB1*07:01+DRB1*13:02^DQB1*03:03+DQB1*06:04	0.000298
A*11:01+A*26:01^C*07:02+C*12:02^B*08:01+B*52:01^DRB1*07:01+DRB1*15:01^DQB1*02:01+DQB1*06:02	0.000298
A*02:01+A*02:01^C*04:01+C*07:01^B*35:01+B*44:03^DRB1*07:13+DRB1*13:01^DQB1*02:01+DQB1*06:03	0.000298
A*03:01+A*68:01^C*04:01+C*12:02^B*35:01+B*52:01^DRB1*04:03+DRB1*15:06^DQB1*03:02+DQB1*05:02	0.000298
A*24:02+A*30:01^C*06:02+C*12:02^B*13:02+B*52:01^DRB1*07:01+DRB1*15:02^DQB1*02:01+DQB1*06:01	0.000298
A*01:01+A*02:06^C*06:02+C*08:01^B*13:01+B*48:01^DRB1*09:01+DRB1*15:01^DQB1*03:03+DQB1*06:01	0.000298
A*01:01+A*02:01^C*03:03+C*06:02^B*40:06+B*57:01^DRB1*07:01+DRB1*15:01^DQB1*03:03+DQB1*06:02	0.000298
A*26:01+A*33:03^C*07:02+C*07:04^B*08:01+B*15:18^DRB1*11:01+DRB1*13:01^DQB1*03:01+DQB1*06:03	0.000298
A*02:05+A*32:01^C*06:02+C*07:01^B*49:01+B*50:01^DRB1*07:01+DRB1*13:02^DQB1*02:01+DQB1*06:04	0.000298
A*02:11+A*24:02^C*07:01+C*07:01^B*18:01+B*44:03^DRB1*07:01+DRB1*07:01^DQB1*02:01+DQB1*02:01	0.000298
A*32:01+A*32:01^C*06:02+C*07:01^B*13:02+B*49:01^DRB1*07:01+DRB1*13:02^DQB1*02:01+DQB1*06:04	0.000298
A*68:01+A*68:01^C*15:02+C*15:02^B*40:06+B*40:06^DRB1*07:01+DRB1*15:02^DQB1*03:03+DQB1*06:01	0.000298
A*01:01+A*24:02^C*04:01+C*15:02^B*35:02+B*51:01^DRB1*07:01+DRB1*09:01^DQB1*02:01+DQB1*03:03	0.000298
A*01:01+A*33:01^C*06:02+C*08:02^B*14:02+B*57:01^DRB1*01:02+DRB1*07:01^DQB1*03:03+DQB1*05:01	0.000298
A*01:01+A*32:01^C*07:01+C*07:04^B*15:29+B*44:03^DRB1*07:01+DRB1*15:02^DQB1*02:01+DQB1*06:01	0.000298
A*11:01+A*33:03^C*07:02+C*07:02^B*07:02+B*07:02^DRB1*01:01+DRB1*16:02^DQB1*05:01+DQB1*05:02	0.000298
A*11:01+A*26:01^C*04:01+C*08:01^B*15:01+B*48:01^DRB1*12:01+DRB1*15:06^DQB1*03:01+DQB1*05:02	0.000298
A*02:06+A*11:01^C*06:02+C*07:02^B*38:02+B*57:01^DRB1*04:04+DRB1*07:01^DQB1*03:02+DQB1*03:03	0.000298
A*23:01+A*26:01^C*06:02+C*17:01^B*41:01+B*57:01^DRB1*07:01+DRB1*07:01^DQB1*02:01+DQB1*03:03	0.000298
A*02:01+A*74:01^C*15:02+C*16:01^B*40:06+B*45:01^DRB1*03:01+DRB1*15:01^DQB1*02:01+DQB1*05:02	0.000298
A*26:01+A*26:01^C*02:02+C*07:02^B*08:01+B*27:05^DRB1*03:01+DRB1*15:01^DQB1*02:01+DQB1*06:01	0.000298
A*29:01+A*33:01^C*08:02+C*15:05^B*07:05+B*14:02^DRB1*01:02+DRB1*03:01^DQB1*02:01+DQB1*05:01	0.000298
A*11:01+A*33:03^C*07:02+C*12:03^B*38:01+B*38:02^DRB1*07:01+DRB1*13:01^DQB1*02:01+DQB1*06:03	0.000298
A*11:01+A*24:02^C*04:01+C*12:03^B*35:01+B*35:03^DRB1*11:01+DRB1*13:01^DQB1*03:01+DQB1*06:03	0.000298
A*30:01+A*33:03^C*03:02+C*06:02^B*13:02+B*58:01^DRB1*07:01+DRB1*13:02^DQB1*02:01+DQB1*06:09	0.000298
A*03:01+A*11:01^C*04:01+C*05:01^B*35:03+B*44:02^DRB1*11:01+DRB1*11:04^DQB1*03:01+DQB1*03:01	0.000298
A*03:02+A*24:02^C*01:02+C*04:01^B*35:03+B*54:01^DRB1*04:05+DRB1*14:01^DQB1*04:01+DQB1*05:03	0.000298
A*03:01+A*33:03^C*04:01+C*07:02^B*08:01+B*35:03^DRB1*08:01+DRB1*09:01^DQB1*03:02+DQB1*04:02	0.000298
A*02:01+A*68:01^C*07:02+C*12:05^B*07:02+B*18:01^DRB1*08:01+DRB1*10:01^DQB1*04:02+DQB1*05:01	0.000298
A*03:01+A*11:01^C*05:01+C*14:02^B*44:03+B*51:01^DRB1*04:02+DRB1*07:01^DQB1*02:01+DQB1*03:02	0.000298
A*11:01+A*11:01^C*04:01+C*04:01^B*15:01+B*51:01^DRB1*04:01+DRB1*15:06^DQB1*03:02+DQB1*05:02	0.000298
A*02:01+A*68:01^C*01:02+C*15:02^B*51:01+B*55:01^DRB1*03:01+DRB1*03:01^DQB1*02:01+DQB1*02:01	0.000298
A*02:06+A*26:01^C*01:02+C*07:02^B*08:01+B*27:05^DRB1*03:01+DRB1*14:01^DQB1*02:01+DQB1*05:03	0.000298
A*11:01+A*33:03^C*04:01+C*07:01^B*35:03+B*44:03^DRB1*07:01+DRB1*14:04^DQB1*02:01+DQB1*05:03	0.000298
A*01:01+A*24:02^C*06:02+C*12:02^B*37:01+B*52:01^DRB1*12:02+DRB1*15:02^DQB1*03:01+DQB1*06:01	0.000298
A*11:01+A*24:02^C*04:01+C*12:02^B*35:02+B*41:01^DRB1*07:01+DRB1*11:04^DQB1*02:01+DQB1*03:01	0.000298
A*11:01+A*24:02^C*08:01+C*17:01^B*41:02+B*48:01^DRB1*03:01+DRB1*04:03^DQB1*02:01+DQB1*03:02	0.000298
A*02:01+A*68:01^C*08:01+C*15:02^B*40:06+B*48:01^DRB1*15:01+DRB1*15:02^DQB1*06:01+DQB1*06:01	0.000298
A*11:01+A*32:01^C*04:01+C*12:03^B*35:01+B*35:03^DRB1*01:01+DRB1*13:01^DQB1*05:01+DQB1*06:03	0.000298
A*02:06+A*23:01^C*07:02+C*07:02^B*08:01+B*08:01^DRB1*03:01+DRB1*03:01^DQB1*02:01+DQB1*02:01	0.000298
A*01:01+A*26:01^C*12:02+C*12:03^B*38:01+B*52:01^DRB1*03:01+DRB1*11:04^DQB1*02:01+DQB1*03:01	0.000298
A*32:01+A*32:01^C*12:02+C*17:01^B*41:01+B*52:01^DRB1*10:01+DRB1*15:02^DQB1*05:01+DQB1*06:01	0.000298
A*26:01+A*68:01^C*07:02+C*16:02^B*08:01+B*51:01^DRB1*03:01+DRB1*13:01^DQB1*02:01+DQB1*06:03	0.000298
A*03:01+A*24:02^C*12:02+C*12:03^B*35:03+B*52:01^DRB1*14:01+DRB1*15:02^DQB1*05:02+DQB1*06:01	0.000298
A*24:02+A*32:01^C*12:03+C*14:02^B*40:01+B*51:07^DRB1*10:01+DRB1*11:01^DQB1*03:01+DQB1*05:01	0.000298
A*11:01+A*11:01^C*12:09+C*15:02^B*40:06+B*51:01^DRB1*03:01+DRB1*10:01^DQB1*02:01+DQB1*05:01	0.000298
A*01:01+A*33:03^C*03:02+C*07:02^B*07:02+B*07:05^DRB1*07:01+DRB1*15:01^DQB1*02:01+DQB1*06:01	0.000298
A*11:01+A*24:02^C*04:01+C*07:02^B*07:02+B*15:01^DRB1*07:01+DRB1*15:06^DQB1*02:01+DQB1*05:02	0.000298
A*01:01+A*03:01^C*12:03+C*15:02^B*38:01+B*40:06^DRB1*11:04+DRB1*15:02^DQB1*03:01+DQB1*06:01	0.000298
A*02:06+A*11:01^C*04:01+C*14:02^B*35:01+B*51:01^DRB1*15:01+DRB1*15:06^DQB1*05:02+DQB1*06:01	0.000298
A*30:01+A*33:03^C*07:01+C*15:02^B*40:06+B*44:03^DRB1*07:01+DRB1*15:02^DQB1*02:01+DQB1*06:01	0.000298
A*02:06+A*32:01^C*04:01+C*07:02^B*07:02+B*35:01^DRB1*15:01+DRB1*15:02^DQB1*06:01+DQB1*06:01	0.000298
A*24:02+A*33:03^C*07:01+C*12:02^B*40:06+B*44:03^DRB1*07:01+DRB1*12:02^DQB1*02:01+DQB1*03:01	0.000298
A*11:01+A*24:02^C*01:02+C*07:01^B*44:03+B*52:01^DRB1*07:01+DRB1*07:01^DQB1*02:01+DQB1*03:03	0.000298
A*03:01+A*24:02^C*01:02+C*12:03^B*35:03+B*54:01^DRB1*04:05+DRB1*13:01^DQB1*04:01+DQB1*06:03	0.000298
A*02:11+A*24:02^C*12:02+C*15:02^B*40:06+B*40:06^DRB1*11:01+DRB1*15:01^DQB1*03:01+DQB1*06:01	0.000298
A*02:01+A*02:03^C*07:02+C*07:02^B*08:01+B*38:02^DRB1*03:01+DRB1*14:04^DQB1*02:01+DQB1*05:03	0.000298
A*11:01+A*33:03^C*07:02+C*15:02^B*08:01+B*40:06^DRB1*03:01+DRB1*04:03^DQB1*02:01+DQB1*03:02	0.000298
A*24:02+A*24:02^C*06:02+C*15:02^B*40:06+B*50:01^DRB1*03:01+DRB1*11:01^DQB1*02:01+DQB1*03:01	0.000298
A*02:06+A*11:01^C*12:02+C*12:03^B*39:01+B*52:01^DRB1*13:01+DRB1*15:02^DQB1*06:01+DQB1*06:03	0.000298
A*01:01+A*24:02^C*07:01+C*15:02^B*15:17+B*40:50^DRB1*13:02+DRB1*14:04^DQB1*05:03+DQB1*06:04	0.000298
A*24:02+A*31:01^C*01:02+C*07:02^B*08:01+B*55:01^DRB1*03:01+DRB1*13:01^DQB1*02:01+DQB1*06:03	0.000298
A*02:11+A*02:11^C*15:02+C*15:02^B*40:06+B*40:06^DRB1*03:01+DRB1*03:01^DQB1*02:01+DQB1*02:01	0.000298
A*02:01+A*33:03^C*05:01+C*06:02^B*13:02+B*44:02^DRB1*04:01+DRB1*07:01^DQB1*02:01+DQB1*03:01	0.000298
A*11:01+A*30:01^C*06:02+C*14:02^B*13:02+B*51:07^DRB1*03:01+DRB1*07:01^DQB1*02:01+DQB1*02:01	0.000298
A*24:02+A*32:01^C*06:02+C*07:01^B*13:02+B*49:01^DRB1*07:01+DRB1*13:02^DQB1*02:01+DQB1*06:04	0.000298
A*02:01+A*26:01^C*06:02+C*07:02^B*08:01+B*50:01^DRB1*03:01+DRB1*07:01^DQB1*02:01+DQB1*02:01	0.000298
A*02:01+A*24:02^C*12:02+C*16:04^B*44:02+B*52:01^DRB1*11:04+DRB1*15:01^DQB1*03:01+DQB1*06:01	0.000298
A*11:01+A*24:03^C*04:03+C*12:03^B*13:01+B*38:01^DRB1*11:01+DRB1*15:02^DQB1*03:01+DQB1*06:01	0.000298
A*03:01+A*11:01^C*07:04+C*15:02^B*18:01+B*40:06^DRB1*15:03+DRB1*16:02^DQB1*05:02+DQB1*06:02	0.000298
A*32:01+A*33:03^C*02:02+C*03:02^B*27:05+B*58:01^DRB1*01:01+DRB1*13:02^DQB1*05:01+DQB1*06:09	0.000298
A*01:01+A*01:01^C*05:01+C*06:02^B*37:01+B*44:03^DRB1*07:01+DRB1*10:01^DQB1*02:01+DQB1*05:01	0.000298
A*24:02+A*32:01^C*02:02+C*02:02^B*27:05+B*40:01^DRB1*14:04+DRB1*15:01^DQB1*05:03+DQB1*06:02	0.000298
A*01:01+A*01:01^C*03:02+C*06:02^B*57:01+B*58:01^DRB1*03:01+DRB1*07:01^DQB1*02:01+DQB1*02:01	0.000298
A*33:03+A*33:03^C*03:02+C*14:02^B*51:01+B*58:01^DRB1*03:01+DRB1*11:01^DQB1*02:01+DQB1*03:01	0.000298
A*03:01+A*11:01^C*12:03+C*14:02^B*40:01+B*51:01^DRB1*08:01+DRB1*15:02^DQB1*04:02+DQB1*06:01	0.000298
A*26:01+A*33:03^C*03:02+C*04:01^B*35:01+B*58:01^DRB1*03:01+DRB1*04:02^DQB1*02:01+DQB1*03:02	0.000298
A*30:01+A*68:01^C*06:02+C*15:02^B*13:02+B*40:06^DRB1*07:01+DRB1*11:01^DQB1*02:01+DQB1*03:02	0.000298
A*02:01+A*31:01^C*01:02+C*12:03^B*35:03+B*51:01^DRB1*01:01+DRB1*15:06^DQB1*05:01+DQB1*05:02	0.000298
A*01:01+A*32:01^C*06:02+C*12:03^B*35:03+B*57:01^DRB1*13:01+DRB1*15:01^DQB1*06:01+DQB1*06:03	0.000298
A*01:01+A*11:01^C*04:01+C*06:02^B*50:01+B*52:01^DRB1*03:01+DRB1*15:02^DQB1*02:01+DQB1*06:01	0.000298
A*01:01+A*30:01^C*04:01+C*04:01^B*35:02+B*35:08^DRB1*11:04+DRB1*16:01^DQB1*03:01+DQB1*05:02	0.000298
A*03:01+A*11:01^C*08:01+C*15:02^B*15:02+B*40:06^DRB1*15:01+DRB1*15:01^DQB1*06:01+DQB1*06:01	0.000298
A*03:01+A*26:01^C*04:01+C*06:02^B*13:02+B*35:03^DRB1*07:01+DRB1*14:04^DQB1*02:01+DQB1*05:03	0.000298
A*11:01+A*68:01^C*01:02+C*16:02^B*51:01+B*55:01^DRB1*04:01+DRB1*14:04^DQB1*03:02+DQB1*05:03	0.000298
A*01:01+A*68:01^C*06:02+C*07:01^B*37:01+B*57:03^DRB1*10:01+DRB1*13:02^DQB1*05:01+DQB1*06:04	0.000298
A*02:05+A*03:01^C*06:02+C*07:02^B*08:01+B*50:01^DRB1*03:01+DRB1*03:01^DQB1*02:01+DQB1*02:01	0.000298
A*02:11+A*30:01^C*06:02+C*15:02^B*13:02+B*40:06^DRB1*15:01+DRB1*15:02^DQB1*06:01+DQB1*06:01	0.000298
A*01:01+A*31:01^C*03:02+C*06:02^B*57:01+B*58:01^DRB1*07:01+DRB1*11:01^DQB1*03:01+DQB1*03:03	0.000298
A*02:06+A*11:01^C*03:03+C*15:02^B*40:06+B*51:01^DRB1*08:01+DRB1*15:01^DQB1*04:02+DQB1*06:02	0.000298
A*02:11+A*33:03^C*07:01+C*14:02^B*44:03+B*51:01^DRB1*07:01+DRB1*14:04^DQB1*02:01+DQB1*05:03	0.000298
A*03:01+A*11:01^C*03:02+C*04:01^B*15:01+B*58:01^DRB1*15:01+DRB1*15:06^DQB1*05:02+DQB1*06:01	0.000298
A*02:06+A*24:02^C*04:01+C*15:02^B*27:07+B*35:03^DRB1*07:01+DRB1*11:04^DQB1*02:01+DQB1*03:01	0.000298
A*31:01+A*74:01^C*01:02+C*16:01^B*15:08+B*45:01^DRB1*04:02+DRB1*09:01^DQB1*02:01+DQB1*03:02	0.000298
A*03:01+A*03:01^C*06:02+C*14:02^B*47:01+B*52:01^DRB1*15:01+DRB1*15:01^DQB1*05:02+DQB1*06:02	0.000298
A*02:06+A*26:01^C*07:02+C*14:02^B*07:02+B*51:01^DRB1*11:04+DRB1*13:01^DQB1*03:01+DQB1*06:03	0.000298
A*02:11+A*24:02^C*15:02+C*15:02^B*40:06+B*51:01^DRB1*11:01+DRB1*15:01^DQB1*03:01+DQB1*06:01	0.000298
A*03:01+A*11:01^C*07:02+C*12:03^B*08:01+B*39:01^DRB1*03:01+DRB1*13:01^DQB1*02:01+DQB1*06:03	0.000298
A*24:02+A*26:01^C*07:02+C*12:03^B*08:01+B*35:03^DRB1*03:01+DRB1*14:01^DQB1*02:01+DQB1*05:01	0.000298
A*11:01+A*24:02^C*01:02+C*12:02^B*52:01+B*52:01^DRB1*07:01+DRB1*15:02^DQB1*03:03+DQB1*06:01	0.000298
A*26:01+A*32:01^C*03:03+C*07:212^B*15:17+B*55:01^DRB1*03:01+DRB1*11:01^DQB1*02:01+DQB1*03:01	0.000298
A*02:03+A*30:01^C*06:02+C*08:01^B*13:02+B*15:02^DRB1*07:01+DRB1*12:02^DQB1*02:01+DQB1*03:01	0.000298
A*24:02+A*32:01^C*04:01+C*16:02^B*35:01+B*51:01^DRB1*04:03+DRB1*04:04^DQB1*03:02+DQB1*04:02	0.000298
A*02:01+A*32:01^C*04:01+C*14:02^B*15:01+B*51:07^DRB1*15:01+DRB1*15:02^DQB1*06:01+DQB1*06:02	0.000298
A*11:01+A*33:03^C*07:01+C*08:01^B*15:02+B*44:03^DRB1*12:01+DRB1*15:01^DQB1*03:01+DQB1*06:01	0.000298
A*11:01+A*24:02^C*04:01+C*04:01^B*35:01+B*35:03^DRB1*15:01+DRB1*15:06^DQB1*05:02+DQB1*06:02	0.000298
A*24:02+A*26:01^C*06:02+C*07:02^B*08:01+B*50:01^DRB1*03:01+DRB1*03:01^DQB1*02:01+DQB1*02:01	0.000298
A*02:01+A*33:03^C*07:01+C*15:02^B*40:06+B*44:03^DRB1*07:13+DRB1*15:02^DQB1*02:01+DQB1*06:01	0.000298
A*01:01+A*24:02^C*07:02+C*12:02^B*07:02+B*40:06^DRB1*10:01+DRB1*15:02^DQB1*05:01+DQB1*06:01	0.000298
A*26:01+A*26:01^C*07:02+C*07:02^B*07:02+B*08:01^DRB1*03:01+DRB1*15:02^DQB1*02:01+DQB1*06:01	0.000298
A*01:01+A*01:01^C*04:01+C*17:01^B*35:02+B*41:02^DRB1*11:04+DRB1*13:03^DQB1*03:01+DQB1*03:01	0.000298
A*01:01+A*23:01^C*07:01+C*14:02^B*44:03+B*51:07^DRB1*11:01+DRB1*11:01^DQB1*03:01+DQB1*03:01	0.000298
A*11:01+A*68:01^C*03:04+C*12:02^B*35:01+B*40:01^DRB1*15:02+DRB1*16:02^DQB1*05:02+DQB1*06:01	0.000298
A*01:01+A*33:03^C*07:01+C*07:26^B*15:25+B*44:03^DRB1*07:01+DRB1*14:04^DQB1*02:01+DQB1*05:03	0.000298
A*01:01+A*02:11^C*03:04+C*07:01^B*40:01+B*40:06^DRB1*04:01+DRB1*15:01^DQB1*03:02+DQB1*06:01	0.000298
A*31:01+A*32:01^C*04:01+C*14:02^B*35:01+B*51:01^DRB1*01:01+DRB1*13:01^DQB1*05:01+DQB1*06:03	0.000298
A*02:06+A*68:01^C*04:01+C*14:02^B*35:03+B*51:01^DRB1*07:01+DRB1*13:02^DQB1*03:03+DQB1*06:09	0.000298
A*26:01+A*32:01^C*07:01+C*12:03^B*38:01+B*49:01^DRB1*13:02+DRB1*14:01^DQB1*05:03+DQB1*06:04	0.000298
A*01:01+A*01:01^C*06:02+C*17:01^B*41:01+B*57:01^DRB1*07:01+DRB1*10:01^DQB1*02:01+DQB1*05:01	0.000298
A*24:17+A*26:01^C*07:02+C*07:02^B*08:01+B*35:03^DRB1*03:01+DRB1*13:01^DQB1*02:01+DQB1*06:03	0.000298
A*23:01+A*36:01^C*04:01+C*07:01^B*15:10+B*53:01^DRB1*11:04+DRB1*15:03^DQB1*02:01+DQB1*05:02	0.000298
A*11:01+A*68:01^C*01:02+C*08:01^B*15:02+B*40:06^DRB1*11:01+DRB1*15:01^DQB1*03:01+DQB1*06:01	0.000298
A*01:01+A*01:01^C*06:02+C*14:02^B*51:01+B*57:01^DRB1*07:01+DRB1*14:04^DQB1*03:03+DQB1*05:03	0.000298
A*01:01+A*26:01^C*06:02+C*07:02^B*08:01+B*50:01^DRB1*03:01+DRB1*03:01^DQB1*02:01+DQB1*02:01	0.000298
A*24:02+A*68:01^C*12:02+C*14:02^B*51:01+B*52:01^DRB1*03:01+DRB1*15:02^DQB1*02:01+DQB1*06:01	0.000298
A*03:02+A*33:03^C*03:02+C*07:02^B*07:02+B*58:01^DRB1*03:01+DRB1*15:01^DQB1*02:01+DQB1*06:02	0.000298
A*24:03+A*68:01^C*01:02+C*04:01^B*35:08+B*55:01^DRB1*11:11+DRB1*14:04^DQB1*03:01+DQB1*05:03	0.000298
A*02:11+A*03:02^C*07:01+C*15:02^B*18:01+B*40:06^DRB1*11:01+DRB1*15:01^DQB1*03:01+DQB1*06:01	0.000298
A*02:01+A*02:20^C*01:02+C*07:02^B*08:01+B*55:01^DRB1*03:01+DRB1*13:01^DQB1*02:01+DQB1*06:03	0.000298
A*11:01+A*24:02^C*07:26+C*12:02^B*15:25+B*52:01^DRB1*04:03+DRB1*15:02^DQB1*03:02+DQB1*06:01	0.000298
A*01:01+A*02:01^C*06:02+C*07:01^B*15:17+B*57:01^DRB1*07:01+DRB1*13:02^DQB1*03:03+DQB1*06:03	0.000298
A*24:02+A*31:01^C*04:01+C*04:01^B*35:03+B*35:03^DRB1*11:01+DRB1*11:01^DQB1*03:01+DQB1*03:01	0.000298
A*23:01+A*68:02^C*03:04+C*15:05^B*07:02+B*15:10^DRB1*01:02+DRB1*15:03^DQB1*05:01+DQB1*06:02	0.000298
A*03:01+A*03:01^C*04:01+C*04:01^B*35:01+B*35:03^DRB1*08:01+DRB1*15:02^DQB1*04:02+DQB1*06:01	0.000298
A*02:01+A*68:01^C*07:02+C*07:02^B*07:02+B*51:01^DRB1*03:01+DRB1*15:01^DQB1*02:01+DQB1*05:02	0.000298
A*11:01+A*68:01^C*05:01+C*15:02^B*44:03+B*51:01^DRB1*07:01+DRB1*13:01^DQB1*02:01+DQB1*06:03	0.000298
A*24:02+A*26:01^C*07:02+C*08:01^B*08:01+B*15:02^DRB1*03:01+DRB1*12:02^DQB1*02:01+DQB1*03:01	0.000298
A*24:03+A*32:01^C*06:02+C*12:02^B*37:01+B*52:01^DRB1*03:01+DRB1*07:01^DQB1*02:01+DQB1*02:01	0.000298
A*02:01+A*24:03^C*12:02+C*16:02^B*51:01+B*52:01^DRB1*11:04+DRB1*11:04^DQB1*03:01+DQB1*03:01	0.000298
A*01:01+A*02:01^C*15:02+C*15:04^B*40:06+B*51:01^DRB1*07:01+DRB1*15:02^DQB1*02:01+DQB1*06:01	0.000298
A*11:01+A*24:02^C*01:02+C*06:02^B*55:01+B*57:01^DRB1*07:01+DRB1*15:01^DQB1*03:03+DQB1*06:02	0.000298
A*23:01+A*30:01^C*06:02+C*16:02^B*13:02+B*51:01^DRB1*07:01+DRB1*11:04^DQB1*02:01+DQB1*03:01	0.000298
A*31:01+A*33:03^C*03:02+C*06:02^B*50:01+B*58:01^DRB1*11:01+DRB1*13:02^DQB1*03:01+DQB1*06:09	0.000298
A*31:01+A*32:01^C*07:02+C*07:04^B*08:01+B*15:29^DRB1*07:01+DRB1*16:02^DQB1*03:03+DQB1*05:02	0.000298
A*01:01+A*11:01^C*06:02+C*07:02^B*38:02+B*57:01^DRB1*07:01+DRB1*15:04^DQB1*03:03+DQB1*05:02	0.000298
A*03:02+A*33:03^C*03:02+C*06:02^B*13:02+B*58:01^DRB1*03:01+DRB1*07:01^DQB1*02:01+DQB1*02:01	0.000298
A*01:01+A*24:02^C*14:02+C*15:05^B*07:05+B*51:01^DRB1*04:04+DRB1*13:01^DQB1*03:02+DQB1*06:03	0.000298
A*02:01+A*32:01^C*07:01+C*12:02^B*51:01+B*52:01^DRB1*04:03+DRB1*15:02^DQB1*03:05+DQB1*06:01	0.000298
A*11:01+A*26:01^C*01:02+C*15:02^B*51:01+B*55:01^DRB1*11:01+DRB1*13:01^DQB1*03:01+DQB1*06:03	0.000298
A*01:01+A*02:11^C*03:02+C*15:02^B*40:06+B*58:01^DRB1*11:01+DRB1*15:01^DQB1*03:01+DQB1*06:01	0.000298
A*03:02+A*68:01^C*06:02+C*15:02^B*13:02+B*40:06^DRB1*07:01+DRB1*11:04^DQB1*02:01+DQB1*03:01	0.000298
A*02:11+A*24:02^C*12:02+C*15:02^B*40:06+B*52:01^DRB1*10:01+DRB1*15:01^DQB1*05:01+DQB1*06:01	0.000298
A*02:01+A*11:01^C*12:02+C*16:02^B*08:01+B*52:01^DRB1*03:01+DRB1*15:02^DQB1*02:01+DQB1*06:01	0.000298
A*26:01+A*68:01^C*01:02+C*07:02^B*08:01+B*55:01^DRB1*03:01+DRB1*03:01^DQB1*02:01+DQB1*02:01	0.000298
A*01:01+A*01:01^C*06:02+C*06:02^B*37:01+B*50:01^DRB1*03:01+DRB1*10:01^DQB1*02:01+DQB1*05:01	0.000298
A*01:01+A*24:02^C*15:02+C*16:01^B*40:06+B*45:01^DRB1*03:01+DRB1*14:04^DQB1*02:01+DQB1*05:03	0.000298
A*01:01+A*68:01^C*05:01+C*15:02^B*40:06+B*48:01^DRB1*12:01+DRB1*15:01^DQB1*03:01+DQB1*06:01	0.000298
A*01:01+A*01:01^C*06:02+C*12:02^B*37:01+B*52:01^DRB1*10:01+DRB1*12:01^DQB1*03:01+DQB1*05:01	0.000298
A*26:01+A*68:01^C*07:02+C*15:02^B*40:06+B*51:01^DRB1*04:04+DRB1*10:01^DQB1*03:02+DQB1*05:01	0.000298
A*11:01+A*24:02^C*12:02+C*12:03^B*35:03+B*52:01^DRB1*14:01+DRB1*15:02^DQB1*05:03+DQB1*06:01	0.000298
A*02:11+A*32:01^C*12:02+C*15:02^B*40:06+B*52:01^DRB1*11:01+DRB1*14:04^DQB1*03:01+DQB1*05:03	0.000298
A*26:01+A*31:01^C*12:02+C*12:02^B*52:01+B*52:01^DRB1*15:02+DRB1*15:02^DQB1*06:01+DQB1*06:01	0.000298
A*11:01+A*26:01^C*07:01+C*15:02^B*40:06+B*44:03^DRB1*07:01+DRB1*15:02^DQB1*02:01+DQB1*06:01	0.000298
A*03:01+A*03:01^C*04:01+C*07:02^B*08:01+B*35:01^DRB1*01:01+DRB1*03:01^DQB1*02:01+DQB1*05:01	0.000298
A*11:01+A*23:01^C*12:03+C*15:02^B*35:03+B*51:01^DRB1*04:03+DRB1*11:01^DQB1*03:01+DQB1*03:02	0.000298
A*02:11+A*11:01^C*04:01+C*15:02^B*15:01+B*40:06^DRB1*15:01+DRB1*15:06^DQB1*05:02+DQB1*06:01	0.000298
A*02:11+A*03:01^C*07:01+C*15:02^B*15:17+B*40:06^DRB1*03:01+DRB1*15:01^DQB1*02:01+DQB1*06:01	0.000298
A*24:02+A*24:07^C*04:01+C*07:02^B*08:01+B*53:01^DRB1*03:01+DRB1*15:02^DQB1*02:01+DQB1*06:01	0.000298
A*02:11+A*26:01^C*06:02+C*15:02^B*40:06+B*40:06^DRB1*13:02+DRB1*15:01^DQB1*06:01+DQB1*06:09	0.000298
A*11:01+A*24:02^C*04:01+C*06:02^B*35:03+B*50:01^DRB1*03:01+DRB1*11:01^DQB1*02:01+DQB1*03:01	0.000298
A*02:01+A*32:01^C*04:01+C*04:01^B*35:01+B*35:08^DRB1*04:03+DRB1*15:02^DQB1*03:02+DQB1*06:01	0.000298
A*02:01+A*11:01^C*12:03+C*15:02^B*39:01+B*51:01^DRB1*10:01+DRB1*11:01^DQB1*03:01+DQB1*05:01	0.000298
A*01:01+A*24:03^C*01:02+C*12:03^B*18:01+B*55:01^DRB1*10:01+DRB1*15:02^DQB1*05:01+DQB1*06:01	0.000298
A*02:11+A*11:01^C*03:03+C*15:02^B*40:06+B*40:06^DRB1*15:01+DRB1*15:01^DQB1*06:01+DQB1*06:01	0.000298
A*03:01+A*26:01^C*04:01+C*07:02^B*08:01+B*35:01^DRB1*03:01+DRB1*07:01^DQB1*02:01+DQB1*03:03	0.000298
A*11:01+A*68:01^C*04:01+C*04:01^B*35:01+B*35:01^DRB1*15:02+DRB1*15:02^DQB1*06:01+DQB1*06:01	0.000298
A*02:01+A*11:01^C*04:03+C*12:02^B*15:25+B*52:01^DRB1*04:05+DRB1*11:01^DQB1*03:01+DQB1*04:02	0.000298
A*32:01+A*32:01^C*14:02+C*14:02^B*51:07+B*51:07^DRB1*10:01+DRB1*10:01^DQB1*05:01+DQB1*05:01	0.000298
A*02:06+A*11:01^C*04:01+C*07:02^B*08:01+B*35:01^DRB1*03:01+DRB1*07:01^DQB1*02:01+DQB1*02:01	0.000298
A*01:01+A*29:01^C*02:02+C*06:02^B*13:02+B*27:05^DRB1*04:04+DRB1*15:02^DQB1*03:02+DQB1*06:01	0.000298
A*01:01+A*24:02^C*04:01+C*15:05^B*07:05+B*35:03^DRB1*03:01+DRB1*10:01^DQB1*02:01+DQB1*05:01	0.000298
A*26:01+A*68:01^C*07:02+C*12:03^B*08:01+B*18:01^DRB1*11:04+DRB1*15:02^DQB1*03:01+DQB1*06:01	0.000298
A*01:01+A*11:01^C*08:01+C*15:02^B*15:02+B*27:07^DRB1*07:01+DRB1*12:02^DQB1*02:01+DQB1*03:01	0.000298
A*02:06+A*23:01^C*06:02+C*16:02^B*37:01+B*51:01^DRB1*10:01+DRB1*11:04^DQB1*03:01+DQB1*05:01	0.000298
A*01:01+A*11:01^C*05:01+C*12:03^B*38:01+B*44:03^DRB1*07:01+DRB1*13:01^DQB1*02:01+DQB1*06:03	0.000298
A*24:02+A*24:02^C*04:03+C*07:02^B*07:02+B*13:01^DRB1*13:01+DRB1*15:01^DQB1*05:02+DQB1*06:03	0.000298
A*02:01+A*02:01^C*01:02+C*16:02^B*51:01+B*51:01^DRB1*11:03+DRB1*11:04^DQB1*03:01+DQB1*03:01	0.000298
A*01:01+A*03:01^C*04:01+C*12:02^B*35:01+B*52:01^DRB1*07:01+DRB1*15:06^DQB1*03:03+DQB1*05:02	0.000298
A*01:01+A*02:01^C*03:04+C*07:02^B*07:02+B*40:23^DRB1*09:01+DRB1*11:01^DQB1*03:01+DQB1*03:02	0.000298
A*01:01+A*68:24^C*06:02+C*06:02^B*37:01+B*37:01^DRB1*03:01+DRB1*14:04^DQB1*02:01+DQB1*05:03	0.000298
A*24:02+A*68:01^C*05:01+C*12:03^B*18:01+B*44:02^DRB1*01:01+DRB1*11:04^DQB1*03:01+DQB1*05:01	0.000298
A*01:01+A*68:01^C*02:02+C*05:01^B*27:05+B*44:02^DRB1*13:01+DRB1*15:02^DQB1*06:01+DQB1*06:03	0.000298
A*26:01+A*68:01^C*04:01+C*07:02^B*08:01+B*15:01^DRB1*03:01+DRB1*15:06^DQB1*02:01+DQB1*05:02	0.000298
A*02:01+A*26:01^C*07:02+C*12:03^B*08:01+B*35:03^DRB1*03:01+DRB1*14:01^DQB1*02:01+DQB1*05:03	0.000298
A*11:01+A*33:03^C*04:01+C*06:02^B*35:03+B*50:01^DRB1*03:01+DRB1*11:01^DQB1*02:01+DQB1*03:01	0.000298
A*01:01+A*11:01^C*04:01+C*15:02^B*27:07+B*35:01^DRB1*07:01+DRB1*11:01^DQB1*02:01+DQB1*03:01	0.000298
A*11:01+A*24:02^C*07:02+C*12:05^B*07:02+B*18:01^DRB1*03:01+DRB1*15:02^DQB1*02:01+DQB1*06:01	0.000298
A*01:01+A*26:01^C*06:02+C*06:02^B*37:01+B*37:01^DRB1*10:01+DRB1*11:04^DQB1*03:01+DQB1*05:01	0.000298
A*11:01+A*68:01^C*04:01+C*12:03^B*35:01+B*35:03^DRB1*01:01+DRB1*14:01^DQB1*05:01+DQB1*05:03	0.000298
A*02:06+A*32:01^C*04:01+C*16:02^B*35:03+B*51:01^DRB1*04:03+DRB1*07:01^DQB1*03:02+DQB1*03:03	0.000298
A*01:01+A*02:20^C*05:01+C*06:02^B*44:02+B*57:01^DRB1*11:04+DRB1*15:02^DQB1*03:01+DQB1*06:01	0.000298
A*01:01+A*24:02^C*06:02+C*15:02^B*40:06+B*57:01^DRB1*04:03+DRB1*15:06^DQB1*03:02+DQB1*05:02	0.000298
A*01:01+A*02:01^C*06:27+C*15:02^B*51:01+B*57:01^DRB1*07:01+DRB1*09:01^DQB1*03:03+DQB1*03:03	0.000298
A*01:01+A*02:06^C*07:01+C*16:02^B*15:17+B*51:01^DRB1*03:01+DRB1*15:02^DQB1*02:01+DQB1*06:01	0.000298
A*02:01+A*11:01^C*03:04+C*07:01^B*18:01+B*40:01^DRB1*15:02+DRB1*15:06^DQB1*05:02+DQB1*06:01	0.000298
A*33:03+A*33:03^C*12:02+C*12:02^B*52:01+B*52:01^DRB1*15:02+DRB1*15:02^DQB1*06:01+DQB1*06:01	0.000298
A*01:01+A*11:01^C*04:01+C*06:02^B*35:01+B*57:01^DRB1*03:01+DRB1*15:02^DQB1*02:01+DQB1*06:01	0.000298
A*01:01+A*33:03^C*04:01+C*07:01^B*15:17+B*35:01^DRB1*01:01+DRB1*15:02^DQB1*05:01+DQB1*06:01	0.000298
A*11:01+A*24:02^C*01:02+C*12:03^B*35:03+B*55:01^DRB1*10:01+DRB1*13:01^DQB1*05:01+DQB1*06:03	0.000298
A*02:01+A*02:06^C*08:01+C*14:02^B*15:02+B*51:01^DRB1*13:02+DRB1*15:01^DQB1*06:01+DQB1*06:09	0.000298
A*02:05+A*24:03^C*06:02+C*12:03^B*18:01+B*50:01^DRB1*03:01+DRB1*11:04^DQB1*02:01+DQB1*03:01	0.000298
A*11:01+A*24:02^C*01:02+C*16:02^B*51:01+B*55:01^DRB1*03:01+DRB1*11:04^DQB1*02:01+DQB1*03:01	0.000298
A*24:02+A*66:01^C*07:01+C*17:01^B*15:17+B*41:02^DRB1*13:02+DRB1*13:03^DQB1*03:01+DQB1*06:04	0.000298
A*01:01+A*11:01^C*03:02+C*07:01^B*15:17+B*58:01^DRB1*13:01+DRB1*15:02^DQB1*06:01+DQB1*06:03	0.000298
A*24:02+A*24:02^C*07:02+C*07:02^B*07:02+B*07:02^DRB1*10:01+DRB1*10:01^DQB1*05:01+DQB1*05:01	0.000298
A*01:01+A*03:01^C*06:02+C*07:01^B*15:17+B*37:01^DRB1*11:01+DRB1*13:02^DQB1*03:01+DQB1*06:04	0.000298
A*31:01+A*33:03^C*03:02+C*15:02^B*51:01+B*58:01^DRB1*03:01+DRB1*04:07^DQB1*02:01+DQB1*03:01	0.000298
A*11:01+A*68:01^C*07:02+C*12:03^B*08:01+B*35:03^DRB1*03:01+DRB1*13:01^DQB1*02:01+DQB1*06:03	0.000298
A*02:06+A*24:02^C*16:02+C*16:02^B*51:01+B*51:01^DRB1*01:01+DRB1*01:01^DQB1*05:01+DQB1*05:01	0.000298
A*01:01+A*11:01^C*07:02+C*12:03^B*07:02+B*39:01^DRB1*14:07+DRB1*15:01^DQB1*05:03+DQB1*06:02	0.000298
A*02:11+A*29:01^C*04:01+C*15:05^B*07:05+B*35:01^DRB1*07:01+DRB1*14:04^DQB1*02:01+DQB1*05:03	0.000298
A*02:01+A*26:01^C*02:02+C*05:01^B*27:05+B*44:02^DRB1*04:04+DRB1*11:04^DQB1*03:01+DQB1*03:02	0.000298
A*02:01+A*02:01^C*07:02+C*16:02^B*07:02+B*51:01^DRB1*11:04+DRB1*15:02^DQB1*03:01+DQB1*06:01	0.000298
A*01:01+A*24:02^C*04:01+C*15:02^B*35:02+B*40:06^DRB1*11:04+DRB1*14:04^DQB1*03:01+DQB1*05:03	0.000298
A*01:01+A*68:01^C*06:02+C*12:02^B*50:01+B*52:01^DRB1*03:01+DRB1*04:03^DQB1*02:01+DQB1*03:02	0.000298
A*02:01+A*03:01^C*01:02+C*15:02^B*51:01+B*51:01^DRB1*04:02+DRB1*11:03^DQB1*03:01+DQB1*03:02	0.000298
A*01:01+A*33:03^C*03:02+C*12:02^B*52:01+B*58:01^DRB1*03:01+DRB1*03:01^DQB1*02:01+DQB1*02:01	0.000298
A*32:01+A*68:01^C*07:02+C*12:02^B*08:01+B*52:01^DRB1*03:01+DRB1*15:02^DQB1*02:01+DQB1*06:01	0.000298
A*01:01+A*24:02^C*03:02+C*06:02^B*40:06+B*58:01^DRB1*03:01+DRB1*07:01^DQB1*02:01+DQB1*03:03	0.000298
A*01:01+A*01:01^C*06:02+C*15:02^B*51:01+B*57:01^DRB1*03:01+DRB1*04:02^DQB1*02:01+DQB1*03:02	0.000298
A*01:01+A*26:01^C*04:01+C*07:02^B*08:01+B*56:01^DRB1*03:01+DRB1*15:02^DQB1*02:01+DQB1*06:01	0.000298
A*01:01+A*11:01^C*06:02+C*15:02^B*37:01+B*40:06^DRB1*11:01+DRB1*13:01^DQB1*03:01+DQB1*06:03	0.000298
A*02:01+A*11:01^C*03:03+C*04:01^B*15:01+B*35:03^DRB1*09:01+DRB1*13:01^DQB1*03:03+DQB1*06:03	0.000298
A*02:11+A*31:01^C*15:02+C*16:02^B*40:06+B*51:01^DRB1*01:01+DRB1*07:01^DQB1*02:01+DQB1*05:01	0.000298
A*01:01+A*02:06^C*16:02+C*16:02^B*51:01+B*51:01^DRB1*13:01+DRB1*13:01^DQB1*06:03+DQB1*06:03	0.000298
A*11:01+A*33:03^C*01:02+C*07:02^B*15:08+B*51:01^DRB1*08:01+DRB1*08:02^DQB1*04:02+DQB1*04:02	0.000298
A*03:01+A*31:01^C*12:03+C*14:02^B*15:01+B*51:01^DRB1*03:01+DRB1*15:02^DQB1*02:01+DQB1*06:01	0.000298
A*33:03+A*33:03^C*07:01+C*07:01^B*44:03+B*44:03^DRB1*15:01+DRB1*15:01^DQB1*06:02+DQB1*06:02	0.000298
A*01:01+A*11:01^C*07:01+C*16:02^B*15:17+B*51:01^DRB1*14:01+DRB1*15:02^DQB1*05:03+DQB1*06:01	0.000298
A*02:01+A*11:01^C*03:02+C*05:01^B*44:02+B*58:01^DRB1*11:01+DRB1*13:02^DQB1*03:01+DQB1*06:09	0.000298
A*03:01+A*24:02^C*12:02+C*12:03^B*40:06+B*40:06^DRB1*03:01+DRB1*11:01^DQB1*02:01+DQB1*03:01	0.000298
A*32:01+A*68:01^C*07:02+C*07:02^B*08:01+B*08:01^DRB1*03:01+DRB1*15:06^DQB1*02:01+DQB1*05:02	0.000298
A*02:01+A*26:01^C*07:02+C*08:01^B*08:01+B*48:01^DRB1*03:01+DRB1*12:01^DQB1*02:01+DQB1*03:01	0.000298
A*02:01+A*33:03^C*03:02+C*06:02^B*13:02+B*58:01^DRB1*07:01+DRB1*13:02^DQB1*02:01+DQB1*06:09	0.000298
A*11:01+A*23:01^C*07:01+C*12:02^B*49:01+B*52:01^DRB1*11:01+DRB1*15:02^DQB1*03:01+DQB1*06:01	0.000298
A*24:02+A*26:01^C*06:02+C*07:02^B*08:01+B*37:01^DRB1*01:01+DRB1*03:01^DQB1*02:01+DQB1*05:01	0.000298
A*01:01+A*33:03^C*07:01+C*15:02^B*40:06+B*44:03^DRB1*14:07+DRB1*15:01^DQB1*05:03+DQB1*06:01	0.000298
A*01:01+A*23:01^C*06:02+C*17:01^B*13:02+B*41:01^DRB1*07:01+DRB1*07:01^DQB1*02:01+DQB1*02:01	0.000298
A*26:01+A*32:01^C*07:02+C*12:02^B*08:01+B*52:01^DRB1*11:01+DRB1*15:02^DQB1*03:01+DQB1*06:01	0.000298
A*02:01+A*33:03^C*07:01+C*07:02^B*08:01+B*44:03^DRB1*03:01+DRB1*07:01^DQB1*02:01+DQB1*02:01	0.000298
A*03:01+A*24:02^C*12:02+C*12:02^B*52:01+B*52:01^DRB1*11:04+DRB1*13:02^DQB1*03:01+DQB1*06:09	0.000298
A*03:01+A*11:01^C*04:01+C*15:02^B*35:03+B*51:01^DRB1*04:02+DRB1*11:01^DQB1*03:01+DQB1*03:02	0.000298
A*02:05+A*26:01^C*06:02+C*07:02^B*08:01+B*50:01^DRB1*03:01+DRB1*03:01^DQB1*02:01+DQB1*02:01	0.000298
A*11:01+A*24:02^C*03:04+C*04:03^B*13:01+B*40:01^DRB1*03:01+DRB1*15:01^DQB1*02:01+DQB1*06:01	0.000298
A*24:02+A*32:01^C*04:01+C*07:26^B*15:25+B*44:03^DRB1*07:01+DRB1*13:01^DQB1*02:01+DQB1*06:03	0.000298
A*11:01+A*31:01^C*12:03+C*15:02^B*35:03+B*40:06^DRB1*10:01+DRB1*14:01^DQB1*05:01+DQB1*05:03	0.000298
A*11:01+A*26:01^C*06:02+C*12:02^B*51:01+B*57:01^DRB1*07:01+DRB1*11:01^DQB1*03:01+DQB1*03:03	0.000298
A*11:01+A*24:07^C*04:01+C*15:02^B*35:01+B*40:06^DRB1*11:01+DRB1*15:02^DQB1*03:01+DQB1*06:01	0.000298
A*02:11+A*03:01^C*07:02+C*07:02^B*07:02+B*08:01^DRB1*03:01+DRB1*15:01^DQB1*02:01+DQB1*06:02	0.000298
A*01:01+A*66:01^C*01:02+C*17:01^B*41:02+B*56:01^DRB1*04:02+DRB1*10:01^DQB1*03:02+DQB1*05:01	0.000298
A*11:01+A*26:17^C*01:02+C*08:01^B*15:08+B*48:01^DRB1*04:10+DRB1*13:02^DQB1*04:02+DQB1*06:09	0.000298
A*02:01+A*68:01^C*07:02+C*12:02^B*08:01+B*52:01^DRB1*03:01+DRB1*04:05^DQB1*02:01+DQB1*04:01	0.000298
A*24:02+A*32:01^C*12:03+C*16:02^B*40:01+B*51:01^DRB1*04:03+DRB1*11:01^DQB1*03:01+DQB1*03:02	0.000298
A*02:01+A*26:01^C*05:01+C*07:02^B*08:01+B*44:02^DRB1*03:01+DRB1*03:01^DQB1*02:01+DQB1*02:01	0.000298
A*03:01+A*68:01^C*01:02+C*01:02^B*15:08+B*51:01^DRB1*01:01+DRB1*14:04^DQB1*05:01+DQB1*05:03	0.000298
A*03:01+A*24:02^C*04:01+C*15:02^B*35:01+B*40:06^DRB1*11:01+DRB1*15:06^DQB1*03:01+DQB1*05:02	0.000298
A*33:03+A*68:01^C*12:02+C*12:03^B*35:03+B*52:01^DRB1*11:01+DRB1*15:02^DQB1*03:01+DQB1*06:01	0.000298
A*11:01+A*26:01^C*07:01+C*07:02^B*08:01+B*18:01^DRB1*13:03+DRB1*15:01^DQB1*03:01+DQB1*06:01	0.000298
A*02:06+A*24:02^C*07:02+C*15:02^B*07:02+B*40:06^DRB1*11:01+DRB1*15:01^DQB1*03:01+DQB1*06:01	0.000298
A*02:01+A*34:02^C*01:02+C*04:01^B*15:01+B*44:03^DRB1*09:01+DRB1*15:03^DQB1*03:03+DQB1*06:02	0.000298
A*11:01+A*68:01^C*04:03+C*12:03^B*13:01+B*40:01^DRB1*13:01+DRB1*15:01^DQB1*06:01+DQB1*06:03	0.000298
A*11:01+A*68:01^C*01:02+C*04:01^B*15:01+B*55:01^DRB1*11:01+DRB1*15:06^DQB1*03:01+DQB1*05:02	0.000298
A*02:06+A*02:11^C*04:01+C*08:01^B*15:02+B*35:03^DRB1*04:01+DRB1*15:01^DQB1*03:02+DQB1*06:01	0.000298
A*26:01+A*26:01^C*03:02+C*04:01^B*35:01+B*58:01^DRB1*01:01+DRB1*03:01^DQB1*02:01+DQB1*05:01	0.000298
A*32:01+A*32:01^C*01:02+C*07:01^B*49:01+B*55:01^DRB1*13:01+DRB1*13:02^DQB1*06:03+DQB1*06:04	0.000298
A*01:01+A*33:03^C*07:01+C*07:02^B*08:01+B*44:03^DRB1*03:01+DRB1*07:01^DQB1*02:01+DQB1*02:01	0.000298
A*02:06+A*30:01^C*04:03+C*06:02^B*13:01+B*13:02^DRB1*03:01+DRB1*15:01^DQB1*02:01+DQB1*06:01	0.000298
A*01:01+A*33:03^C*03:02+C*06:02^B*40:23+B*58:01^DRB1*09:01+DRB1*13:02^DQB1*03:02+DQB1*06:09	0.000298
A*11:01+A*24:02^C*01:02+C*06:02^B*55:01+B*57:01^DRB1*04:01+DRB1*07:01^DQB1*03:02+DQB1*03:03	0.000298
A*01:01+A*33:03^C*03:02+C*07:01^B*15:17+B*58:01^DRB1*03:01+DRB1*13:01^DQB1*02:01+DQB1*06:03	0.000298
A*02:01+A*03:01^C*07:02+C*07:04^B*07:02+B*15:18^DRB1*04:05+DRB1*04:08^DQB1*03:01+DQB1*05:02	0.000298
A*01:01+A*01:01^C*07:01+C*07:01^B*44:03+B*44:03^DRB1*07:01+DRB1*07:01^DQB1*02:01+DQB1*02:01	0.000298
A*11:01+A*32:01^C*01:02+C*03:04^B*40:01+B*56:01^DRB1*15:01+DRB1*15:02^DQB1*06:01+DQB1*06:01	0.000298
A*01:01+A*11:01^C*07:01+C*12:02^B*13:02+B*52:04^DRB1*07:01+DRB1*14:04^DQB1*02:01+DQB1*05:03	0.000298
A*01:01+A*02:03^C*07:02+C*15:02^B*40:06+B*51:01^DRB1*11:01+DRB1*14:04^DQB1*03:01+DQB1*05:03	0.000298
A*02:03+A*11:01^C*07:02+C*12:03^B*38:02+B*39:01^DRB1*03:01+DRB1*07:01^DQB1*02:01+DQB1*02:01	0.000298
A*02:01+A*02:11^C*12:03+C*15:02^B*38:01+B*40:06^DRB1*07:01+DRB1*15:01^DQB1*03:03+DQB1*06:01	0.000298
A*02:11+A*24:02^C*04:01+C*04:01^B*15:01+B*35:03^DRB1*15:02+DRB1*15:06^DQB1*05:02+DQB1*06:01	0.000298
A*11:01+A*68:01^C*07:02+C*07:04^B*15:01+B*44:03^DRB1*11:04+DRB1*15:02^DQB1*03:01+DQB1*06:01	0.000298
A*68:01+A*68:02^C*03:04+C*18:01^B*15:10+B*57:02^DRB1*01:02+DRB1*08:04^DQB1*03:01+DQB1*05:01	0.000298
A*02:01+A*68:01^C*07:02+C*07:02^B*08:01+B*38:02^DRB1*03:01+DRB1*15:04^DQB1*02:01+DQB1*05:02	0.000298
A*24:02+A*32:01^C*07:02+C*15:02^B*07:02+B*40:06^DRB1*13:01+DRB1*15:01^DQB1*06:02+DQB1*06:03	0.000298
A*33:03+A*68:01^C*04:01+C*12:03^B*35:02+B*39:01^DRB1*11:04+DRB1*15:02^DQB1*03:01+DQB1*06:01	0.000298
A*24:02+A*33:03^C*03:02+C*07:02^B*07:05+B*58:01^DRB1*03:01+DRB1*15:01^DQB1*02:01+DQB1*06:01	0.000298
A*01:01+A*02:01^C*01:02+C*06:02^B*51:01+B*57:01^DRB1*01:01+DRB1*07:01^DQB1*03:03+DQB1*05:01	0.000298
A*26:01+A*32:01^C*07:02+C*15:02^B*07:02+B*51:01^DRB1*04:04+DRB1*15:01^DQB1*03:02+DQB1*06:02	0.000298
A*11:01+A*11:01^C*12:05+C*12:05^B*18:01+B*18:01^DRB1*11:01+DRB1*11:01^DQB1*03:01+DQB1*03:01	0.000298
A*02:06+A*66:01^C*07:04+C*17:01^B*15:29+B*41:02^DRB1*10:01+DRB1*13:03^DQB1*03:01+DQB1*05:01	0.000298
A*01:01+A*24:02^C*06:02+C*16:02^B*50:01+B*52:01^DRB1*07:01+DRB1*15:02^DQB1*02:01+DQB1*06:01	0.000298
A*02:01+A*32:01^C*01:02+C*16:02^B*51:01+B*55:01^DRB1*11:01+DRB1*14:01^DQB1*03:01+DQB1*05:03	0.000298
A*01:01+A*11:01^C*04:01+C*06:02^B*35:01+B*57:01^DRB1*07:01+DRB1*07:01^DQB1*02:01+DQB1*03:03	0.000298
A*01:01+A*02:01^C*06:02+C*07:01^B*49:01+B*57:01^DRB1*07:01+DRB1*07:01^DQB1*02:01+DQB1*03:03	0.000298
A*02:01+A*33:03^C*04:01+C*06:02^B*13:02+B*35:05^DRB1*07:01+DRB1*12:02^DQB1*02:01+DQB1*03:01	0.000298
A*11:01+A*32:01^C*12:03+C*12:09^B*39:01+B*51:01^DRB1*13:01+DRB1*13:01^DQB1*06:03+DQB1*06:03	0.000298
A*68:01+A*68:01^C*04:01+C*05:01^B*35:03+B*44:02^DRB1*07:01+DRB1*14:04^DQB1*03:03+DQB1*05:03	0.000298
A*02:01+A*31:01^C*03:04+C*16:02^B*40:01+B*51:01^DRB1*11:01+DRB1*13:01^DQB1*03:01+DQB1*06:03	0.000298
A*24:02+A*68:01^C*07:04+C*12:02^B*15:18+B*52:01^DRB1*08:02+DRB1*10:01^DQB1*03:01+DQB1*05:01	0.000298
A*11:01+A*24:02^C*03:03+C*12:03^B*15:01+B*39:01^DRB1*13:01+DRB1*13:01^DQB1*06:03+DQB1*06:03	0.000298
A*29:01+A*68:01^C*12:03+C*15:05^B*07:05+B*35:03^DRB1*10:01+DRB1*13:01^DQB1*05:01+DQB1*06:03	0.000298
A*11:01+A*31:01^C*01:02+C*04:01^B*15:08+B*35:03^DRB1*03:01+DRB1*13:01^DQB1*02:01+DQB1*06:03	0.000298
A*01:01+A*33:03^C*07:01+C*12:03^B*15:17+B*35:03^DRB1*13:02+DRB1*14:01^DQB1*05:03+DQB1*06:04	0.000298
A*02:01+A*23:01^C*04:01+C*17:01^B*41:01+B*44:03^DRB1*03:01+DRB1*07:01^DQB1*02:01+DQB1*02:01	0.000298
A*01:01+A*26:01^C*03:02+C*12:03^B*38:01+B*58:01^DRB1*11:01+DRB1*13:01^DQB1*03:01+DQB1*06:03	0.000298
A*03:01+A*11:01^C*07:01+C*14:02^B*44:03+B*51:01^DRB1*07:01+DRB1*10:01^DQB1*02:01+DQB1*05:01	0.000298
A*32:01+A*68:01^C*07:02+C*07:04^B*08:01+B*15:18^DRB1*03:01+DRB1*13:01^DQB1*02:01+DQB1*06:03	0.000298
A*01:01+A*01:01^C*06:02+C*07:01^B*15:17+B*37:01^DRB1*12:01+DRB1*13:02^DQB1*03:01+DQB1*06:04	0.000298
A*11:01+A*23:01^C*04:01+C*16:02^B*44:03+B*51:01^DRB1*01:01+DRB1*07:01^DQB1*02:01+DQB1*05:01	0.000298
A*11:01+A*26:01^C*04:01+C*16:02^B*35:03+B*51:01^DRB1*11:01+DRB1*15:01^DQB1*03:01+DQB1*06:01	0.000298
A*02:06+A*24:02^C*04:01+C*14:02^B*35:03+B*51:01^DRB1*14:04+DRB1*15:02^DQB1*05:03+DQB1*06:01	0.000298
A*01:01+A*01:01^C*06:02+C*06:02^B*57:01+B*57:01^DRB1*03:01+DRB1*13:01^DQB1*02:01+DQB1*06:03	0.000298
A*11:01+A*23:01^C*04:01+C*16:02^B*35:03+B*51:01^DRB1*11:04+DRB1*13:01^DQB1*03:01+DQB1*06:03	0.000298
A*02:05+A*26:01^C*06:02+C*07:02^B*08:01+B*50:01^DRB1*04:04+DRB1*14:04^DQB1*04:02+DQB1*05:03	0.000298
A*02:01+A*24:02^C*07:01+C*12:02^B*18:01+B*51:01^DRB1*11:01+DRB1*15:01^DQB1*03:01+DQB1*06:01	0.000298
A*01:01+A*26:01^C*12:02+C*15:02^B*40:06+B*52:01^DRB1*03:01+DRB1*15:01^DQB1*02:01+DQB1*06:01	0.000298
A*11:01+A*11:01^C*04:01+C*08:01^B*15:02+B*35:01^DRB1*11:01+DRB1*12:02^DQB1*03:01+DQB1*03:01	0.000298
A*11:01+A*24:02^C*04:01+C*12:02^B*35:01+B*41:01^DRB1*07:01+DRB1*15:02^DQB1*02:01+DQB1*06:01	0.000298
A*31:01+A*31:01^C*16:02+C*16:02^B*51:01+B*51:01^DRB1*13:01+DRB1*13:01^DQB1*06:03+DQB1*06:03	0.000298
A*02:06+A*03:02^C*07:01+C*15:02^B*18:01+B*51:01^DRB1*04:03+DRB1*11:01^DQB1*03:01+DQB1*03:02	0.000298
A*26:01+A*31:01^C*12:02+C*12:03^B*15:01+B*52:01^DRB1*07:01+DRB1*07:01^DQB1*02:01+DQB1*03:03	0.000298
A*01:01+A*24:03^C*06:02+C*07:02^B*15:01+B*37:01^DRB1*10:01+DRB1*15:02^DQB1*05:01+DQB1*06:01	0.000298
A*01:01+A*33:03^C*06:02+C*15:05^B*07:05+B*50:01^DRB1*07:01+DRB1*08:01^DQB1*02:01+DQB1*04:02	0.000298
A*02:01+A*33:03^C*03:02+C*03:04^B*40:01+B*58:01^DRB1*03:01+DRB1*04:01^DQB1*02:01+DQB1*03:02	0.000298
A*26:01+A*32:01^C*04:01+C*07:02^B*08:01+B*44:03^DRB1*03:01+DRB1*07:01^DQB1*02:01+DQB1*02:01	0.000298
A*01:01+A*23:01^C*15:02+C*16:02^B*40:06+B*51:01^DRB1*11:01+DRB1*15:01^DQB1*03:01+DQB1*06:01	0.000298
A*11:01+A*68:01^C*04:01+C*04:01^B*35:01+B*35:08^DRB1*14:04+DRB1*15:02^DQB1*05:03+DQB1*06:01	0.000298
A*24:02+A*33:03^C*04:01+C*07:02^B*07:02+B*35:01^DRB1*01:01+DRB1*15:01^DQB1*05:01+DQB1*06:02	0.000298
A*01:01+A*24:02^C*04:01+C*14:02^B*35:01+B*51:06^DRB1*15:01+DRB1*15:02^DQB1*06:01+DQB1*06:01	0.000298
A*03:01+A*24:02^C*04:01+C*12:03^B*18:01+B*35:01^DRB1*07:01+DRB1*13:01^DQB1*02:01+DQB1*06:03	0.000298
A*24:02+A*24:02^C*03:04+C*03:04^B*57:01+B*57:01^DRB1*11:04+DRB1*11:04^DQB1*03:01+DQB1*03:01	0.000298
A*02:11+A*24:02^C*01:02+C*04:01^B*35:01+B*55:01^DRB1*15:02+DRB1*15:02^DQB1*06:01+DQB1*06:01	0.000298
A*02:06+A*31:01^C*07:02+C*15:05^B*07:05+B*08:01^DRB1*03:01+DRB1*10:01^DQB1*02:01+DQB1*05:01	0.000298
A*01:01+A*02:01^C*01:02+C*15:02^B*51:01+B*51:01^DRB1*11:01+DRB1*11:03^DQB1*03:01+DQB1*03:01	0.000298
A*11:01+A*68:01^C*04:01+C*14:02^B*35:03+B*51:01^DRB1*13:01+DRB1*14:06^DQB1*03:01+DQB1*06:03	0.000298
A*11:01+A*31:01^C*12:02+C*14:02^B*51:01+B*52:01^DRB1*04:03+DRB1*08:03^DQB1*03:01+DQB1*03:02	0.000298
A*01:01+A*26:01^C*07:02+C*15:02^B*08:01+B*58:01^DRB1*03:01+DRB1*15:01^DQB1*02:01+DQB1*06:01	0.000298
A*02:01+A*02:05^C*02:02+C*06:02^B*50:01+B*51:01^DRB1*13:01+DRB1*15:02^DQB1*06:01+DQB1*06:03	0.000298
A*01:01+A*24:02^C*07:02+C*15:02^B*08:01+B*40:06^DRB1*03:01+DRB1*03:01^DQB1*02:01+DQB1*02:01	0.000298
A*02:06+A*33:03^C*04:01+C*16:02^B*35:01+B*51:01^DRB1*01:01+DRB1*03:01^DQB1*02:01+DQB1*05:01	0.000298
A*01:01+A*29:01^C*07:02+C*15:05^B*07:05+B*08:01^DRB1*03:01+DRB1*10:01^DQB1*02:01+DQB1*05:01	0.000298
A*02:06+A*24:02^C*01:02+C*12:03^B*15:08+B*35:03^DRB1*13:01+DRB1*15:01^DQB1*06:01+DQB1*06:03	0.000298
A*02:06+A*11:01^C*04:01+C*12:02^B*35:03+B*52:01^DRB1*04:03+DRB1*07:01^DQB1*03:02+DQB1*03:03	0.000298
A*01:01+A*74:01^C*06:02+C*16:01^B*45:01+B*57:01^DRB1*03:01+DRB1*15:02^DQB1*02:01+DQB1*06:01	0.000298
A*02:11+A*02:11^C*14:02+C*14:02^B*51:01+B*51:01^DRB1*12:01+DRB1*12:01^DQB1*03:01+DQB1*03:01	0.000298
A*32:01+A*68:01^C*04:01+C*12:02^B*35:08+B*52:01^DRB1*04:03+DRB1*15:02^DQB1*03:02+DQB1*06:01	0.000298
A*02:11+A*11:01^C*06:02+C*07:01^B*18:01+B*57:01^DRB1*03:01+DRB1*04:03^DQB1*02:01+DQB1*03:02	0.000298
A*01:01+A*01:01^C*06:02+C*07:02^B*07:02+B*57:01^DRB1*04:03+DRB1*15:01^DQB1*03:02+DQB1*06:01	0.000298
A*02:06+A*68:01^C*07:04+C*14:02^B*15:18+B*51:01^DRB1*03:01+DRB1*13:01^DQB1*02:01+DQB1*06:03	0.000298
A*01:01+A*31:01^C*06:02+C*14:02^B*41:01+B*51:01^DRB1*13:01+DRB1*13:02^DQB1*06:03+DQB1*06:04	0.000298
A*24:02+A*26:01^C*07:02+C*07:02^B*08:01+B*39:06^DRB1*03:01+DRB1*08:01^DQB1*02:01+DQB1*04:02	0.000298
A*29:01+A*33:03^C*07:01+C*15:05^B*07:05+B*44:03^DRB1*10:01+DRB1*10:01^DQB1*05:01+DQB1*05:01	0.000298
A*68:01+A*68:01^C*01:02+C*08:03^B*15:01+B*55:01^DRB1*07:01+DRB1*11:11^DQB1*02:01+DQB1*03:01	0.000298
A*11:01+A*24:02^C*06:02+C*12:03^B*35:03+B*57:01^DRB1*07:01+DRB1*14:01^DQB1*03:03+DQB1*05:03	0.000298
A*32:01+A*33:03^C*04:01+C*06:02^B*35:08+B*50:01^DRB1*03:01+DRB1*04:03^DQB1*02:01+DQB1*03:02	0.000298
A*66:01+A*68:01^C*01:02+C*17:01^B*41:02+B*55:01^DRB1*07:01+DRB1*13:03^DQB1*03:01+DQB1*03:03	0.000298
A*01:01+A*01:01^C*01:02+C*06:02^B*55:01+B*55:01^DRB1*07:01+DRB1*11:11^DQB1*03:01+DQB1*03:03	0.000298
A*30:01+A*74:01^C*06:02+C*16:01^B*13:02+B*45:01^DRB1*04:02+DRB1*13:01^DQB1*03:02+DQB1*06:03	0.000298
A*02:01+A*26:01^C*07:02+C*07:02^B*07:02+B*08:01^DRB1*03:01+DRB1*15:01^DQB1*02:01+DQB1*06:02	0.000298
A*02:01+A*29:01^C*15:05+C*16:02^B*07:05+B*51:08^DRB1*07:01+DRB1*10:01^DQB1*02:01+DQB1*05:01	0.000298
A*11:01+A*24:02^C*03:03+C*12:03^B*40:01+B*55:01^DRB1*04:05+DRB1*13:02^DQB1*05:02+DQB1*06:09	0.000298
A*01:01+A*26:01^C*07:02+C*17:01^B*08:01+B*41:01^DRB1*03:01+DRB1*07:01^DQB1*02:01+DQB1*03:03	0.000298
A*31:01+A*68:01^C*04:01+C*16:02^B*35:02+B*51:01^DRB1*01:01+DRB1*14:04^DQB1*05:01+DQB1*05:03	0.000298
A*02:01+A*68:01^C*03:02+C*15:02^B*51:01+B*58:01^DRB1*03:01+DRB1*15:02^DQB1*02:01+DQB1*06:01	0.000298
A*02:11+A*11:01^C*12:03+C*12:03^B*35:03+B*39:01^DRB1*13:01+DRB1*13:01^DQB1*06:03+DQB1*06:03	0.000298
A*11:01+A*68:01^C*14:02+C*15:02^B*40:06+B*51:01^DRB1*07:01+DRB1*15:02^DQB1*02:01+DQB1*06:01	0.000298
A*26:01+A*68:01^C*07:02+C*12:02^B*08:01+B*52:01^DRB1*03:01+DRB1*15:02^DQB1*02:01+DQB1*06:01	0.000298
A*11:01+A*24:02^C*07:02+C*15:02^B*08:01+B*40:06^DRB1*03:01+DRB1*15:01^DQB1*02:01+DQB1*05:02	0.000298
A*32:01+A*32:01^C*07:02+C*07:02^B*08:01+B*08:01^DRB1*03:01+DRB1*03:01^DQB1*02:01+DQB1*02:01	0.000298
A*02:11+A*03:01^C*04:01+C*15:02^B*40:06+B*44:03^DRB1*07:01+DRB1*15:01^DQB1*03:03+DQB1*06:01	0.000298
A*32:01+A*68:01^C*07:02+C*07:02^B*07:02+B*08:01^DRB1*03:01+DRB1*15:02^DQB1*02:01+DQB1*06:01	0.000298
A*11:01+A*11:01^C*04:03+C*12:02^B*13:01+B*52:01^DRB1*04:03+DRB1*15:02^DQB1*03:02+DQB1*06:01	0.000298
A*01:01+A*02:05^C*06:02+C*06:02^B*50:01+B*57:01^DRB1*03:01+DRB1*11:01^DQB1*02:01+DQB1*03:01	0.000298
A*26:01+A*29:01^C*07:02+C*16:02^B*08:01+B*51:01^DRB1*03:01+DRB1*07:01^DQB1*02:01+DQB1*03:03	0.000298
A*68:01+A*68:01^C*12:02+C*12:02^B*52:01+B*52:01^DRB1*14:04+DRB1*14:04^DQB1*05:03+DQB1*05:03	0.000298
A*26:01+A*26:01^C*07:02+C*12:02^B*08:01+B*52:01^DRB1*03:01+DRB1*15:02^DQB1*02:01+DQB1*06:01	0.000298
A*02:01+A*29:01^C*03:02+C*04:01^B*35:02+B*58:01^DRB1*03:01+DRB1*13:11^DQB1*02:01+DQB1*03:01	0.000298
A*03:01+A*26:01^C*03:02+C*04:01^B*35:01+B*58:01^DRB1*01:01+DRB1*03:01^DQB1*02:01+DQB1*05:01	0.000298
A*11:01+A*24:02^C*12:03+C*15:02^B*35:03+B*40:02^DRB1*03:01+DRB1*15:06^DQB1*02:01+DQB1*05:02	0.000298
A*01:01+A*29:01^C*06:02+C*15:05^B*07:05+B*40:06^DRB1*03:01+DRB1*15:02^DQB1*02:01+DQB1*06:01	0.000298
A*11:01+A*30:01^C*04:01+C*04:01^B*35:01+B*35:02^DRB1*11:04+DRB1*11:04^DQB1*03:01+DQB1*03:01	0.000298
A*24:02+A*33:03^C*07:02+C*07:02^B*07:05+B*08:01^DRB1*03:01+DRB1*10:01^DQB1*02:01+DQB1*05:01	0.000298
A*68:01+A*68:01^C*01:02+C*08:01^B*15:01+B*55:01^DRB1*07:01+DRB1*11:11^DQB1*02:01+DQB1*03:01	0.000298
A*02:01+A*31:01^C*12:03+C*14:02^B*35:03+B*51:01^DRB1*13:01+DRB1*15:01^DQB1*06:02+DQB1*06:03	0.000298
A*11:01+A*26:01^C*06:02+C*07:02^B*08:01+B*50:01^DRB1*03:01+DRB1*07:01^DQB1*02:01+DQB1*02:01	0.000298
A*11:01+A*68:01^C*04:01+C*16:02^B*15:18+B*35:03^DRB1*04:03+DRB1*11:01^DQB1*03:01+DQB1*03:02	0.000298
A*33:03+A*68:01^C*12:02+C*15:02^B*27:07+B*52:01^DRB1*04:03+DRB1*11:01^DQB1*03:01+DQB1*03:02	0.000298
A*24:02+A*26:01^C*07:02+C*15:02^B*08:01+B*51:01^DRB1*03:01+DRB1*10:01^DQB1*02:01+DQB1*05:01	0.000298
A*02:01+A*02:01^C*04:01+C*04:01^B*35:03+B*35:03^DRB1*13:01+DRB1*13:01^DQB1*06:03+DQB1*06:03	0.000298
A*02:01+A*32:01^C*03:02+C*12:03^B*35:03+B*58:01^DRB1*03:01+DRB1*14:04^DQB1*02:01+DQB1*05:03	0.000298
A*01:01+A*26:01^C*07:02+C*15:02^B*08:01+B*35:01^DRB1*14:04+DRB1*14:04^DQB1*05:03+DQB1*05:03	0.000298
A*02:16+A*68:01^C*07:01+C*07:02^B*08:01+B*44:03^DRB1*03:01+DRB1*07:01^DQB1*02:01+DQB1*02:01	0.000298
A*01:01+A*02:01^C*04:01+C*12:03^B*35:01+B*40:01^DRB1*04:18+DRB1*11:04^DQB1*03:01+DQB1*03:02	0.000298
A*01:01+A*23:01^C*06:02+C*15:02^B*51:01+B*57:01^DRB1*07:01+DRB1*14:04^DQB1*03:03+DQB1*05:03	0.000298
A*03:02+A*33:03^C*04:01+C*07:02^B*08:01+B*35:03^DRB1*03:01+DRB1*11:01^DQB1*02:01+DQB1*03:01	0.000298
A*02:06+A*68:01^C*04:01+C*07:01^B*35:03+B*49:01^DRB1*07:01+DRB1*15:02^DQB1*02:01+DQB1*06:01	0.000298
A*30:01+A*68:01^C*06:02+C*07:02^B*08:01+B*13:02^DRB1*03:01+DRB1*13:01^DQB1*02:01+DQB1*06:03	0.000298
A*02:01+A*68:12^C*12:02+C*12:02^B*52:01+B*52:01^DRB1*04:03+DRB1*15:02^DQB1*03:02+DQB1*06:01	0.000298
A*01:01+A*11:01^C*01:02+C*12:02^B*40:06+B*52:01^DRB1*15:02+DRB1*15:02^DQB1*06:01+DQB1*06:01	0.000298
A*01:01+A*01:01^C*15:02+C*16:02^B*40:06+B*51:01^DRB1*03:01+DRB1*13:01^DQB1*02:01+DQB1*06:03	0.000298
A*03:02+A*68:01^C*04:01+C*15:02^B*27:07+B*35:01^DRB1*11:01+DRB1*13:01^DQB1*03:01+DQB1*06:03	0.000298
A*24:02+A*33:03^C*15:02+C*15:02^B*27:07+B*40:06^DRB1*11:01+DRB1*15:02^DQB1*03:01+DQB1*06:01	0.000298
A*02:01+A*11:01^C*03:04+C*07:02^B*07:02+B*40:23^DRB1*09:01+DRB1*13:01^DQB1*03:02+DQB1*06:03	0.000298
A*24:02+A*68:01^C*01:02+C*12:03^B*35:03+B*51:01^DRB1*01:01+DRB1*11:01^DQB1*03:01+DQB1*05:01	0.000298
A*03:01+A*11:01^C*04:01+C*15:02^B*35:01+B*40:02^DRB1*03:01+DRB1*04:04^DQB1*02:01+DQB1*03:02	0.000298
A*24:02+A*32:01^C*01:02+C*07:01^B*18:01+B*55:01^DRB1*13:01+DRB1*14:04^DQB1*05:03+DQB1*06:03	0.000298
A*11:01+A*33:01^C*08:02+C*12:02^B*14:02+B*52:01^DRB1*01:02+DRB1*15:02^DQB1*05:01+DQB1*06:01	0.000298
A*02:01+A*30:01^C*06:02+C*12:03^B*13:02+B*35:03^DRB1*07:01+DRB1*15:01^DQB1*02:01+DQB1*06:01	0.000298
A*24:02+A*32:01^C*08:01+C*12:02^B*15:02+B*52:01^DRB1*15:01+DRB1*15:02^DQB1*06:01+DQB1*06:01	0.000298
A*01:01+A*01:01^C*07:01+C*07:01^B*15:17+B*15:17^DRB1*13:02+DRB1*13:02^DQB1*06:03+DQB1*06:04	0.000298
A*24:02+A*26:01^C*01:02+C*04:01^B*35:01+B*55:01^DRB1*01:01+DRB1*13:01^DQB1*05:01+DQB1*06:03	0.000298
A*31:01+A*31:01^C*14:02+C*14:02^B*51:01+B*51:01^DRB1*13:01+DRB1*13:01^DQB1*06:03+DQB1*06:03	0.000298
A*01:01+A*03:01^C*06:02+C*12:03^B*40:01+B*57:01^DRB1*11:01+DRB1*15:02^DQB1*03:01+DQB1*06:01	0.000298
A*03:01+A*26:01^C*04:01+C*12:02^B*35:01+B*52:01^DRB1*04:03+DRB1*14:04^DQB1*03:05+DQB1*05:03	0.000298
A*26:01+A*26:01^C*14:02+C*14:02^B*51:01+B*51:01^DRB1*11:04+DRB1*11:04^DQB1*03:01+DQB1*03:01	0.000298
A*24:02+A*26:01^C*05:01+C*07:02^B*08:01+B*44:02^DRB1*10:01+DRB1*13:01^DQB1*05:01+DQB1*06:03	0.000298
A*01:01+A*33:03^C*07:01+C*12:03^B*38:01+B*44:03^DRB1*07:01+DRB1*13:01^DQB1*02:01+DQB1*06:03	0.000298
A*24:02+A*24:02^C*04:01+C*12:02^B*15:01+B*52:01^DRB1*10:01+DRB1*15:02^DQB1*05:01+DQB1*06:01	0.000298
A*11:01+A*68:01^C*06:02+C*14:02^B*50:01+B*51:01^DRB1*03:01+DRB1*15:06^DQB1*02:01+DQB1*05:02	0.000298
A*02:03+A*24:02^C*12:02+C*16:02^B*51:01+B*52:01^DRB1*10:01+DRB1*11:04^DQB1*03:01+DQB1*05:01	0.000298
A*01:01+A*01:01^C*06:02+C*06:02^B*57:01+B*57:01^DRB1*04:04+DRB1*15:01^DQB1*03:02+DQB1*06:02	0.000298
A*01:01+A*11:01^C*06:02+C*15:02^B*37:01+B*40:02^DRB1*01:01+DRB1*14:04^DQB1*05:03+DQB1*06:01	0.000298
A*24:02+A*68:02^C*02:02+C*12:03^B*27:03+B*35:03^DRB1*11:01+DRB1*14:04^DQB1*03:01+DQB1*05:03	0.000298
A*03:01+A*26:01^C*04:01+C*07:02^B*08:01+B*35:01^DRB1*03:01+DRB1*13:01^DQB1*02:01+DQB1*06:03	0.000298
A*01:01+A*24:02^C*08:01+C*12:03^B*15:02+B*35:03^DRB1*12:02+DRB1*14:01^DQB1*03:01+DQB1*05:03	0.000298
A*01:01+A*24:02^C*03:03+C*07:02^B*08:01+B*15:05^DRB1*10:01+DRB1*11:01^DQB1*03:01+DQB1*05:01	0.000298
A*02:11+A*11:01^C*04:01+C*05:01^B*35:03+B*44:02^DRB1*04:03+DRB1*07:01^DQB1*02:01+DQB1*03:02	0.000298
A*24:02+A*32:01^C*07:02+C*16:02^B*51:01+B*51:01^DRB1*08:01+DRB1*14:04^DQB1*04:02+DQB1*05:03	0.000298
A*11:01+A*68:02^C*02:02+C*12:02^B*27:03+B*40:06^DRB1*03:01+DRB1*11:01^DQB1*02:01+DQB1*03:01	0.000298
A*11:01+A*68:01^C*14:02+C*14:02^B*51:01+B*51:01^DRB1*04:03+DRB1*14:04^DQB1*03:02+DQB1*05:03	0.000298
A*11:01+A*24:02^C*07:02+C*15:02^B*07:02+B*40:06^DRB1*15:01+DRB1*15:02^DQB1*06:01+DQB1*06:02	0.000298
A*23:01+A*68:01^C*06:02+C*16:01^B*35:01+B*50:01^DRB1*03:02+DRB1*14:01^DQB1*04:02+DQB1*05:03	0.000298
A*29:01+A*68:01^C*14:02+C*15:05^B*07:05+B*51:01^DRB1*03:01+DRB1*13:02^DQB1*02:01+DQB1*06:04	0.000298
A*11:118+A*24:02^C*01:02+C*06:02^B*55:01+B*57:01^DRB1*03:01+DRB1*11:01^DQB1*02:01+DQB1*03:01	0.000298
A*01:01+A*11:01^C*08:01+C*12:02^B*15:02+B*52:01^DRB1*03:01+DRB1*15:01^DQB1*02:01+DQB1*06:01	0.000298
A*11:01+A*26:01^C*04:01+C*07:02^B*08:01+B*35:03^DRB1*03:01+DRB1*14:04^DQB1*02:01+DQB1*05:03	0.000298
A*01:01+A*01:01^C*06:02+C*06:02^B*50:01+B*50:01^DRB1*04:03+DRB1*07:01^DQB1*02:01+DQB1*03:02	0.000298
A*01:01+A*26:01^C*07:02+C*07:02^B*07:02+B*08:01^DRB1*07:01+DRB1*09:01^DQB1*02:01+DQB1*03:03	0.000298
A*31:01+A*31:01^C*15:02+C*15:02^B*40:06+B*51:01^DRB1*11:01+DRB1*15:01^DQB1*03:01+DQB1*06:01	0.000298
A*02:05+A*33:01^C*07:01+C*08:02^B*14:02+B*49:01^DRB1*01:02+DRB1*04:03^DQB1*03:02+DQB1*05:01	0.000298
A*01:01+A*02:06^C*04:01+C*04:01^B*35:03+B*35:08^DRB1*10:01+DRB1*14:04^DQB1*05:01+DQB1*05:03	0.000298
A*11:01+A*11:01^C*01:02+C*12:02^B*52:01+B*55:01^DRB1*01:01+DRB1*14:04^DQB1*05:01+DQB1*05:03	0.000298
A*02:01+A*24:02^C*16:02+C*16:02^B*51:01+B*51:01^DRB1*11:01+DRB1*11:04^DQB1*03:01+DQB1*03:01	0.000298
A*02:01+A*26:01^C*01:02+C*14:02^B*51:01+B*51:01^DRB1*04:03+DRB1*08:03^DQB1*03:01+DQB1*03:01	0.000298
A*01:01+A*24:02^C*07:04+C*15:02^B*15:18+B*51:01^DRB1*04:02+DRB1*10:01^DQB1*03:02+DQB1*05:01	0.000298
A*01:01+A*01:01^C*06:02+C*16:02^B*08:01+B*51:01^DRB1*03:01+DRB1*13:01^DQB1*02:01+DQB1*06:03	0.000298
A*01:01+A*68:01^C*07:01+C*07:01^B*18:01+B*49:01^DRB1*04:03+DRB1*13:02^DQB1*03:02+DQB1*06:04	0.000298
A*01:01+A*24:02^C*01:02+C*12:02^B*52:01+B*55:01^DRB1*03:01+DRB1*15:02^DQB1*02:01+DQB1*06:01	0.000298
A*01:01+A*26:01^C*06:02+C*07:02^B*08:01+B*57:01^DRB1*03:01+DRB1*13:02^DQB1*02:01+DQB1*06:04	0.000298
A*02:20+A*26:01^C*05:01+C*06:02^B*44:02+B*57:01^DRB1*07:01+DRB1*11:04^DQB1*03:01+DQB1*03:03	0.000298
A*31:01+A*33:03^C*07:01+C*16:02^B*44:03+B*51:01^DRB1*07:01+DRB1*11:04^DQB1*02:01+DQB1*03:01	0.000298
A*03:01+A*24:02^C*04:03+C*12:03^B*13:01+B*38:01^DRB1*04:03+DRB1*15:01^DQB1*03:02+DQB1*06:01	0.000298
A*03:01+A*24:02^C*04:03+C*14:02^B*13:01+B*51:01^DRB1*10:01+DRB1*15:02^DQB1*05:01+DQB1*06:01	0.000298
A*24:02+A*31:01^C*12:03+C*16:02^B*40:06+B*51:01^DRB1*11:04+DRB1*15:01^DQB1*03:01+DQB1*06:48	0.000298
A*24:02+A*30:01^C*06:02+C*12:02^B*13:02+B*27:04^DRB1*07:01+DRB1*15:02^DQB1*02:01+DQB1*06:01	0.000298
A*24:02+A*32:01^C*07:02+C*12:02^B*51:01+B*52:01^DRB1*07:01+DRB1*15:02^DQB1*02:01+DQB1*06:01	0.000298
A*02:01+A*02:01^C*05:01+C*05:01^B*44:02+B*44:02^DRB1*01:01+DRB1*04:01^DQB1*03:01+DQB1*05:01	0.000298
A*24:02+A*33:03^C*01:02+C*07:01^B*44:03+B*55:01^DRB1*03:01+DRB1*15:02^DQB1*02:01+DQB1*06:01	0.000298
A*01:01+A*29:01^C*07:01+C*15:05^B*07:05+B*44:03^DRB1*07:01+DRB1*10:01^DQB1*03:03+DQB1*05:01	0.000298
A*03:02+A*11:01^C*04:01+C*16:02^B*35:03+B*51:01^DRB1*10:01+DRB1*14:01^DQB1*05:01+DQB1*05:03	0.000298
A*02:01+A*32:01^C*04:01+C*14:02^B*35:03+B*51:01^DRB1*07:01+DRB1*13:02^DQB1*03:03+DQB1*06:09	0.000298
A*01:01+A*68:01^C*06:02+C*16:02^B*37:01+B*51:01^DRB1*04:03+DRB1*13:01^DQB1*03:02+DQB1*06:03	0.000298
A*26:01+A*30:01^C*04:01+C*07:02^B*08:01+B*35:02^DRB1*03:01+DRB1*07:01^DQB1*02:01+DQB1*02:01	0.000298
A*11:01+A*29:01^C*12:02+C*15:05^B*07:05+B*52:01^DRB1*10:01+DRB1*15:02^DQB1*05:01+DQB1*06:01	0.000298
A*02:06+A*33:03^C*03:02+C*12:02^B*52:01+B*58:01^DRB1*13:02+DRB1*14:01^DQB1*05:03+DQB1*06:09	0.000298
A*01:01+A*24:02^C*01:02+C*12:03^B*35:03+B*55:01^DRB1*11:01+DRB1*13:03^DQB1*03:01+DQB1*03:01	0.000298
A*24:02+A*31:06^C*03:02+C*07:02^B*08:01+B*58:01^DRB1*03:01+DRB1*07:01^DQB1*02:01+DQB1*03:03	0.000298
A*33:03+A*68:01^C*03:02+C*07:01^B*44:03+B*58:01^DRB1*03:01+DRB1*03:01^DQB1*02:01+DQB1*02:01	0.000298
A*24:02+A*68:01^C*07:04+C*14:02^B*15:18+B*51:01^DRB1*04:03+DRB1*11:04^DQB1*03:01+DQB1*03:02	0.000298
A*11:01+A*26:01^C*12:02+C*14:02^B*51:01+B*52:01^DRB1*15:02+DRB1*15:06^DQB1*05:02+DQB1*06:01	0.000298
A*11:01+A*11:01^C*07:02+C*12:03^B*18:01+B*39:01^DRB1*10:01+DRB1*11:04^DQB1*03:01+DQB1*05:01	0.000298
A*02:05+A*11:01^C*06:02+C*12:03^B*35:03+B*50:01^DRB1*07:01+DRB1*10:01^DQB1*02:01+DQB1*05:01	0.000298
A*24:02+A*32:01^C*07:02+C*15:02^B*08:01+B*40:06^DRB1*11:01+DRB1*15:02^DQB1*03:01+DQB1*06:01	0.000298
A*02:20+A*11:01^C*05:01+C*12:02^B*44:02+B*52:01^DRB1*11:04+DRB1*15:02^DQB1*03:01+DQB1*06:01	0.000298
A*01:01+A*24:02^C*07:02+C*12:03^B*08:01+B*58:01^DRB1*03:01+DRB1*13:02^DQB1*02:01+DQB1*05:03	0.000298
A*02:01+A*31:01^C*01:02+C*06:02^B*50:01+B*55:01^DRB1*07:01+DRB1*13:01^DQB1*02:01+DQB1*06:03	0.000298
A*01:01+A*02:11^C*03:02+C*12:02^B*40:06+B*58:01^DRB1*15:01+DRB1*15:02^DQB1*06:01+DQB1*06:02	0.000298
A*24:02+A*29:02^C*01:02+C*17:01^B*41:01+B*56:01^DRB1*07:01+DRB1*08:01^DQB1*03:03+DQB1*04:02	0.000298
A*01:01+A*11:01^C*06:02+C*14:02^B*37:01+B*51:06^DRB1*10:01+DRB1*15:01^DQB1*05:01+DQB1*06:01	0.000298
A*01:01+A*11:01^C*12:02+C*15:02^B*51:01+B*52:01^DRB1*01:01+DRB1*15:02^DQB1*05:01+DQB1*06:01	0.000298
A*31:01+A*32:01^C*03:04+C*12:02^B*40:23+B*52:01^DRB1*09:01+DRB1*15:02^DQB1*03:02+DQB1*06:01	0.000298
A*02:01+A*24:02^C*15:02+C*15:02^B*27:07+B*40:06^DRB1*11:01+DRB1*15:06^DQB1*03:01+DQB1*05:02	0.000298
A*31:01+A*33:03^C*03:02+C*14:02^B*51:01+B*58:01^DRB1*03:01+DRB1*13:01^DQB1*02:01+DQB1*06:03	0.000298
A*01:01+A*03:01^C*12:03+C*15:02^B*35:03+B*40:06^DRB1*03:01+DRB1*15:01^DQB1*02:01+DQB1*06:01	0.000298
A*03:01+A*24:02^C*15:02+C*15:02^B*27:07+B*51:01^DRB1*11:01+DRB1*11:01^DQB1*03:01+DQB1*03:01	0.000298
A*01:01+A*03:01^C*06:02+C*07:02^B*07:02+B*57:01^DRB1*07:01+DRB1*15:02^DQB1*03:03+DQB1*06:01	0.000298
A*01:01+A*02:01^C*04:01+C*04:01^B*35:01+B*44:03^DRB1*07:01+DRB1*13:01^DQB1*02:01+DQB1*06:03	0.000298
A*02:11+A*32:01^C*07:02+C*08:01^B*07:02+B*48:01^DRB1*08:02+DRB1*11:01^DQB1*03:01+DQB1*04:02	0.000298
A*01:01+A*24:02^C*03:04+C*07:02^B*07:02+B*40:01^DRB1*11:01+DRB1*14:04^DQB1*03:01+DQB1*05:03	0.000298
A*24:02+A*33:03^C*03:02+C*03:03^B*15:01+B*58:01^DRB1*07:01+DRB1*14:01^DQB1*03:03+DQB1*05:03	0.000298
A*03:01+A*33:03^C*03:02+C*04:01^B*44:03+B*58:01^DRB1*03:01+DRB1*07:01^DQB1*02:01+DQB1*03:03	0.000298
A*02:20+A*24:02^C*05:01+C*12:02^B*44:02+B*52:01^DRB1*11:04+DRB1*15:02^DQB1*03:01+DQB1*06:01	0.000298
A*03:02+A*32:01^C*15:02+C*15:02^B*51:01+B*51:01^DRB1*07:01+DRB1*12:01^DQB1*02:01+DQB1*03:01	0.000298
A*02:01+A*02:11^C*03:03+C*07:02^B*07:02+B*15:05^DRB1*04:02+DRB1*14:04^DQB1*03:02+DQB1*05:03	0.000298
A*01:01+A*01:01^C*01:02+C*07:01^B*15:17+B*55:01^DRB1*10:01+DRB1*13:02^DQB1*05:01+DQB1*06:04	0.000298
A*01:01+A*01:01^C*07:02+C*07:02^B*07:02+B*08:01^DRB1*03:01+DRB1*15:01^DQB1*02:01+DQB1*06:01	0.000298
A*02:06+A*32:01^C*04:01+C*07:02^B*08:01+B*35:03^DRB1*03:01+DRB1*14:04^DQB1*02:01+DQB1*05:03	0.000298
A*01:01+A*33:03^C*03:02+C*06:02^B*50:01+B*58:01^DRB1*01:01+DRB1*09:01^DQB1*03:03+DQB1*05:01	0.000298
A*30:02+A*68:01^C*07:01+C*12:03^B*38:01+B*44:03^DRB1*03:01+DRB1*07:01^DQB1*02:01+DQB1*02:01	0.000298
A*01:01+A*31:01^C*16:02+C*16:02^B*35:01+B*51:01^DRB1*01:01+DRB1*11:04^DQB1*03:01+DQB1*05:01	0.000298
A*02:01+A*68:01^C*03:02+C*03:03^B*35:01+B*58:01^DRB1*03:01+DRB1*08:01^DQB1*02:01+DQB1*04:02	0.000298
A*03:01+A*11:01^C*06:02+C*14:02^B*50:01+B*51:01^DRB1*04:03+DRB1*12:01^DQB1*03:01+DQB1*03:01	0.000298
A*11:01+A*29:01^C*01:02+C*07:02^B*08:01+B*51:01^DRB1*03:01+DRB1*14:04^DQB1*02:01+DQB1*05:03	0.000298
A*02:01+A*03:01^C*03:03+C*04:01^B*35:01+B*40:06^DRB1*15:01+DRB1*15:06^DQB1*05:02+DQB1*06:02	0.000298
A*02:01+A*23:01^C*04:01+C*07:04^B*15:18+B*44:03^DRB1*07:01+DRB1*11:01^DQB1*02:01+DQB1*03:01	0.000298
A*01:01+A*02:01^C*05:01+C*14:02^B*44:03+B*51:01^DRB1*07:01+DRB1*13:01^DQB1*02:01+DQB1*06:03	0.000298
A*03:01+A*03:02^C*07:02+C*12:03^B*07:02+B*40:01^DRB1*11:01+DRB1*16:02^DQB1*03:01+DQB1*05:02	0.000298
A*02:01+A*24:02^C*03:04+C*04:01^B*15:01+B*40:01^DRB1*13:01+DRB1*15:06^DQB1*05:02+DQB1*06:03	0.000298
A*02:06+A*11:01^C*04:01+C*07:02^B*08:01+B*35:01^DRB1*03:01+DRB1*04:04^DQB1*02:01+DQB1*04:02	0.000298
A*03:01+A*11:01^C*01:02+C*01:02^B*55:01+B*55:01^DRB1*03:01+DRB1*14:04^DQB1*02:01+DQB1*05:03	0.000298
A*02:11+A*29:01^C*03:04+C*15:05^B*07:05+B*37:01^DRB1*10:01+DRB1*10:01^DQB1*05:01+DQB1*05:01	0.000298
A*11:01+A*30:01^C*03:02+C*15:02^B*40:02+B*58:01^DRB1*03:01+DRB1*15:06^DQB1*02:01+DQB1*05:02	0.000298
A*11:01+A*31:01^C*04:01+C*04:01^B*35:01+B*35:02^DRB1*11:04+DRB1*15:02^DQB1*03:01+DQB1*06:01	0.000298
A*03:02+A*30:01^C*04:01+C*06:02^B*13:08+B*35:02^DRB1*07:01+DRB1*11:04^DQB1*02:01+DQB1*03:01	0.000298
A*26:01+A*68:01^C*03:04+C*07:02^B*08:01+B*51:01^DRB1*03:01+DRB1*10:01^DQB1*02:01+DQB1*05:01	0.000298
A*11:01+A*33:03^C*06:02+C*07:01^B*44:03+B*57:01^DRB1*07:01+DRB1*15:01^DQB1*03:03+DQB1*06:02	0.000298
A*02:05+A*68:01^C*07:01+C*15:02^B*40:06+B*41:01^DRB1*08:04+DRB1*10:01^DQB1*03:01+DQB1*05:01	0.000298
A*11:01+A*68:01^C*05:01+C*07:02^B*44:02+B*51:01^DRB1*08:03+DRB1*11:01^DQB1*03:01+DQB1*03:01	0.000298
A*02:01+A*03:02^C*07:02+C*07:02^B*08:01+B*08:01^DRB1*03:01+DRB1*15:02^DQB1*02:01+DQB1*06:01	0.000298
A*68:01+A*74:01^C*12:03+C*16:01^B*35:03+B*45:01^DRB1*11:01+DRB1*13:01^DQB1*03:01+DQB1*06:03	0.000298
A*26:01+A*33:03^C*12:03+C*15:02^B*18:01+B*40:06^DRB1*11:04+DRB1*15:02^DQB1*03:01+DQB1*06:01	0.000298
A*01:01+A*02:01^C*07:01+C*07:02^B*08:01+B*44:03^DRB1*03:01+DRB1*07:01^DQB1*02:01+DQB1*02:01	0.000298
A*01:01+A*68:01^C*04:01+C*12:03^B*35:03+B*35:03^DRB1*01:01+DRB1*14:15^DQB1*05:01+DQB1*05:03	0.000298
A*02:03+A*11:01^C*12:02+C*15:02^B*40:06+B*52:01^DRB1*04:03+DRB1*15:01^DQB1*03:02+DQB1*06:01	0.000298
A*24:02+A*32:01^C*03:03+C*07:02^B*08:01+B*15:05^DRB1*03:01+DRB1*14:04^DQB1*02:01+DQB1*05:03	0.000298
A*03:01+A*11:01^C*12:03+C*15:02^B*40:01+B*40:02^DRB1*15:02+DRB1*15:06^DQB1*05:02+DQB1*06:01	0.000298
A*01:01+A*32:01^C*02:02+C*07:02^B*08:01+B*27:05^DRB1*03:01+DRB1*15:01^DQB1*02:01+DQB1*06:01	0.000298
A*01:01+A*26:01^C*06:02+C*12:02^B*47:01+B*52:01^DRB1*13:01+DRB1*15:02^DQB1*06:01+DQB1*06:03	0.000298
A*24:02+A*31:01^C*03:04+C*12:03^B*35:03+B*40:01^DRB1*10:01+DRB1*15:02^DQB1*02:01+DQB1*06:01	0.000298
A*02:06+A*11:01^C*12:03+C*16:02^B*39:06+B*51:01^DRB1*11:04+DRB1*13:01^DQB1*03:01+DQB1*06:03	0.000298
A*02:01+A*68:01^C*01:02+C*03:02^B*51:01+B*58:01^DRB1*01:01+DRB1*03:01^DQB1*02:01+DQB1*05:01	0.000298
A*01:01+A*33:03^C*06:02+C*12:02^B*52:01+B*57:01^DRB1*10:01+DRB1*11:01^DQB1*03:01+DQB1*05:01	0.000298
A*31:01+A*31:01^C*01:02+C*01:02^B*55:01+B*55:01^DRB1*03:01+DRB1*03:01^DQB1*02:01+DQB1*02:01	0.000298
A*11:01+A*23:01^C*03:02+C*06:02^B*50:01+B*58:01^DRB1*03:01+DRB1*07:01^DQB1*02:01+DQB1*03:03	0.000298
A*02:06+A*68:01^C*06:02+C*12:02^B*52:01+B*57:01^DRB1*07:01+DRB1*14:04^DQB1*03:03+DQB1*05:03	0.000298
A*03:01+A*33:03^C*07:01+C*07:02^B*07:02+B*44:03^DRB1*04:03+DRB1*07:01^DQB1*02:01+DQB1*03:02	0.000298
A*11:01+A*11:01^C*04:01+C*04:01^B*35:01+B*35:03^DRB1*01:01+DRB1*14:04^DQB1*05:01+DQB1*05:03	0.000298
A*02:01+A*26:01^C*01:02+C*15:02^B*51:01+B*51:01^DRB1*11:03+DRB1*13:01^DQB1*03:01+DQB1*06:03	0.000298
A*26:01+A*68:01^C*07:02+C*07:02^B*08:01+B*51:01^DRB1*03:01+DRB1*15:01^DQB1*02:01+DQB1*06:01	0.000298
A*01:01+A*33:03^C*07:01+C*07:01^B*44:03+B*44:03^DRB1*07:01+DRB1*07:01^DQB1*02:01+DQB1*02:01	0.000298
A*24:17+A*33:03^C*03:02+C*08:01^B*15:02+B*58:01^DRB1*03:01+DRB1*12:02^DQB1*02:01+DQB1*03:01	0.000298
A*24:02+A*74:01^C*12:03+C*16:01^B*35:03+B*45:01^DRB1*03:01+DRB1*14:04^DQB1*02:01+DQB1*05:03	0.000298
A*02:01+A*02:06^C*03:04+C*12:02^B*40:23+B*52:01^DRB1*09:01+DRB1*15:02^DQB1*03:02+DQB1*06:01	0.000298
A*11:01+A*11:01^C*05:01+C*14:02^B*44:02+B*51:01^DRB1*13:01+DRB1*15:01^DQB1*06:02+DQB1*06:03	0.000298
A*01:01+A*02:05^C*06:02+C*12:02^B*15:17+B*50:01^DRB1*03:01+DRB1*13:02^DQB1*02:01+DQB1*06:04	0.000298
A*11:01+A*33:03^C*03:02+C*04:03^B*13:01+B*58:01^DRB1*03:01+DRB1*11:01^DQB1*02:01+DQB1*03:01	0.000298
A*32:01+A*68:01^C*12:02+C*14:02^B*51:07+B*52:01^DRB1*07:01+DRB1*15:02^DQB1*03:03+DQB1*06:01	0.000298
A*02:06+A*26:01^C*06:02+C*07:02^B*08:01+B*50:01^DRB1*07:01+DRB1*13:01^DQB1*02:01+DQB1*06:03	0.000298
A*24:02+A*32:01^C*08:01+C*12:03^B*15:02+B*38:01^DRB1*12:02+DRB1*13:01^DQB1*03:01+DQB1*06:03	0.000298
A*02:01+A*02:01^C*07:01+C*07:01^B*18:01+B*18:01^DRB1*15:06+DRB1*15:06^DQB1*05:02+DQB1*05:02	0.000298
A*11:01+A*23:01^C*12:02+C*17:01^B*41:01+B*52:01^DRB1*07:01+DRB1*15:02^DQB1*02:01+DQB1*06:01	0.000298
A*01:01+A*03:01^C*06:02+C*07:02^B*08:01+B*37:01^DRB1*03:01+DRB1*10:01^DQB1*02:01+DQB1*05:01	0.000298
A*68:01+A*74:01^C*16:01+C*16:02^B*45:01+B*51:01^DRB1*04:06+DRB1*11:01^DQB1*03:01+DQB1*03:02	0.000298
A*26:01+A*30:01^C*06:02+C*12:02^B*13:02+B*52:01^DRB1*07:01+DRB1*14:04^DQB1*02:01+DQB1*05:03	0.000298
A*11:01+A*24:02^C*04:01+C*08:01^B*35:03+B*48:01^DRB1*11:01+DRB1*14:04^DQB1*03:01+DQB1*05:03	0.000298
A*24:02+A*26:01^C*03:02+C*15:02^B*51:01+B*58:01^DRB1*10:01+DRB1*11:01^DQB1*03:01+DQB1*05:01	0.000298
A*01:01+A*03:01^C*04:01+C*06:02^B*35:03+B*50:01^DRB1*07:01+DRB1*07:01^DQB1*02:01+DQB1*03:03	0.000298
A*03:02+A*23:01^C*04:01+C*17:01^B*35:03+B*41:01^DRB1*07:01+DRB1*13:01^DQB1*02:01+DQB1*06:03	0.000298
A*02:11+A*24:02^C*15:02+C*17:01^B*41:01+B*51:01^DRB1*04:02+DRB1*07:01^DQB1*02:01+DQB1*03:02	0.000298
A*11:01+A*24:02^C*04:01+C*07:02^B*07:02+B*35:01^DRB1*13:01+DRB1*15:01^DQB1*06:02+DQB1*06:03	0.000298
A*11:01+A*11:01^C*07:01+C*16:02^B*44:03+B*51:01^DRB1*07:01+DRB1*14:01^DQB1*02:01+DQB1*05:03	0.000298
A*02:01+A*32:01^C*04:01+C*07:01^B*18:01+B*35:01^DRB1*11:04+DRB1*15:06^DQB1*03:01+DQB1*06:02	0.000298
A*02:01+A*24:02^C*07:02+C*12:03^B*08:01+B*40:01^DRB1*03:01+DRB1*11:01^DQB1*02:01+DQB1*03:01	0.000298
A*02:01+A*24:02^C*01:02+C*12:03^B*40:01+B*51:01^DRB1*11:01+DRB1*11:03^DQB1*03:01+DQB1*03:01	0.000298
A*24:02+A*33:03^C*07:01+C*15:02^B*27:07+B*44:03^DRB1*07:01+DRB1*15:01^DQB1*02:01+DQB1*06:01	0.000298
A*31:01+A*31:01^C*03:04+C*07:02^B*08:01+B*44:02^DRB1*03:01+DRB1*04:03^DQB1*02:01+DQB1*03:02	0.000298
A*01:01+A*02:01^C*07:02+C*15:02^B*40:06+B*51:01^DRB1*04:04+DRB1*14:04^DQB1*03:02+DQB1*05:03	0.000298
A*24:02+A*26:01^C*14:02+C*16:02^B*51:01+B*51:01^DRB1*11:04+DRB1*15:02^DQB1*03:01+DQB1*06:01	0.000298
A*02:01+A*02:06^C*01:02+C*02:02^B*27:05+B*51:01^DRB1*04:03+DRB1*15:01^DQB1*03:05+DQB1*06:02	0.000298
A*68:01+A*68:01^C*12:03+C*15:02^B*35:03+B*40:06^DRB1*04:04+DRB1*13:01^DQB1*03:02+DQB1*06:03	0.000298
A*24:02+A*32:01^C*06:02+C*12:03^B*35:03+B*50:01^DRB1*07:01+DRB1*14:04^DQB1*02:01+DQB1*05:03	0.000298
A*01:01+A*01:01^C*04:01+C*12:03^B*18:01+B*35:02^DRB1*03:01+DRB1*11:04^DQB1*02:01+DQB1*03:01	0.000298
A*24:02+A*24:02^C*15:02+C*15:02^B*51:01+B*51:01^DRB1*14:01+DRB1*14:01^DQB1*05:03+DQB1*05:03	0.000298
A*11:01+A*32:01^C*01:02+C*04:01^B*35:01+B*55:01^DRB1*11:01+DRB1*13:01^DQB1*03:01+DQB1*06:03	0.000298
A*26:01+A*68:01^C*04:01+C*04:01^B*35:01+B*35:03^DRB1*15:02+DRB1*16:02^DQB1*05:02+DQB1*06:01	0.000298
A*02:11+A*11:01^C*03:03+C*07:04^B*15:18+B*40:06^DRB1*03:01+DRB1*11:01^DQB1*02:01+DQB1*03:01	0.000298
A*01:01+A*32:01^C*03:02+C*07:02^B*08:01+B*58:01^DRB1*11:01+DRB1*11:01^DQB1*03:01+DQB1*03:01	0.000298
A*11:01+A*26:01^C*04:01+C*15:02^B*35:01+B*51:01^DRB1*13:01+DRB1*14:01^DQB1*05:03+DQB1*06:03	0.000298
A*26:01+A*32:01^C*01:02+C*12:02^B*52:01+B*55:01^DRB1*11:01+DRB1*14:04^DQB1*03:01+DQB1*05:03	0.000298
A*11:01+A*26:01^C*07:02+C*07:02^B*08:01+B*38:02^DRB1*09:01+DRB1*15:04^DQB1*03:03+DQB1*05:02	0.000298
A*01:01+A*01:01^C*02:02+C*15:02^B*27:05+B*40:06^DRB1*04:03+DRB1*15:01^DQB1*03:02+DQB1*06:01	0.000298
A*02:05+A*03:01^C*07:02+C*12:02^B*08:01+B*52:01^DRB1*03:01+DRB1*15:02^DQB1*02:01+DQB1*06:01	0.000298
A*01:01+A*32:01^C*01:02+C*07:02^B*08:01+B*55:01^DRB1*03:01+DRB1*13:01^DQB1*02:01+DQB1*06:03	0.000298
A*01:01+A*30:01^C*06:02+C*06:02^B*13:02+B*57:01^DRB1*07:01+DRB1*11:01^DQB1*02:01+DQB1*03:01	0.000298
A*01:01+A*24:03^C*06:02+C*12:03^B*38:01+B*57:01^DRB1*07:01+DRB1*13:01^DQB1*03:03+DQB1*06:03	0.000298
A*03:01+A*33:03^C*12:09+C*15:02^B*40:06+B*51:01^DRB1*13:01+DRB1*15:01^DQB1*06:01+DQB1*06:03	0.000298
A*01:01+A*03:02^C*04:01+C*12:03^B*35:01+B*40:01^DRB1*11:01+DRB1*15:02^DQB1*03:01+DQB1*06:01	0.000298
A*03:01+A*03:01^C*07:02+C*15:02^B*07:02+B*51:01^DRB1*01:01+DRB1*04:04^DQB1*03:02+DQB1*05:01	0.000298
A*02:01+A*26:01^C*07:02+C*15:02^B*08:01+B*40:06^DRB1*07:01+DRB1*15:06^DQB1*03:03+DQB1*05:02	0.000298
A*03:02+A*30:01^C*06:02+C*15:02^B*13:02+B*51:01^DRB1*11:04+DRB1*11:11^DQB1*03:01+DQB1*03:01	0.000298
A*24:02+A*68:02^C*03:04+C*16:02^B*15:10+B*51:01^DRB1*03:01+DRB1*14:04^DQB1*02:01+DQB1*05:03	0.000298
A*02:01+A*23:01^C*04:01+C*07:02^B*07:02+B*44:03^DRB1*07:01+DRB1*07:01^DQB1*02:01+DQB1*02:01	0.000298
A*02:01+A*11:01^C*05:01+C*07:04^B*15:18+B*44:03^DRB1*07:01+DRB1*15:02^DQB1*02:01+DQB1*05:01	0.000298
A*01:01+A*11:01^C*06:02+C*14:02^B*51:07+B*57:01^DRB1*03:01+DRB1*03:01^DQB1*02:01+DQB1*02:01	0.000298
A*01:01+A*01:01^C*04:01+C*04:01^B*35:01+B*35:02^DRB1*11:04+DRB1*15:02^DQB1*03:01+DQB1*06:01	0.000298
A*02:03+A*11:01^C*07:01+C*07:02^B*18:01+B*52:01^DRB1*14:10+DRB1*15:01^DQB1*05:03+DQB1*06:01	0.000298
A*24:02+A*24:02^C*03:02+C*12:03^B*18:01+B*58:01^DRB1*11:04+DRB1*13:02^DQB1*03:01+DQB1*06:09	0.000298
A*32:01+A*33:03^C*03:02+C*03:03^B*55:01+B*58:01^DRB1*03:01+DRB1*13:03^DQB1*02:01+DQB1*03:01	0.000298
A*24:03+A*32:01^C*04:01+C*12:03^B*18:01+B*44:03^DRB1*04:02+DRB1*07:01^DQB1*02:01+DQB1*03:02	0.000298
A*11:01+A*11:01^C*08:01+C*14:02^B*15:02+B*35:03^DRB1*13:01+DRB1*15:01^DQB1*06:01+DQB1*06:03	0.000298
A*02:11+A*11:01^C*12:03+C*15:02^B*39:01+B*40:06^DRB1*13:01+DRB1*15:01^DQB1*06:01+DQB1*06:03	0.000298
A*02:11+A*26:17^C*01:02+C*15:02^B*15:08+B*40:06^DRB1*13:02+DRB1*15:01^DQB1*06:01+DQB1*06:09	0.000298
A*11:01+A*68:01^C*15:02+C*16:02^B*40:06+B*51:01^DRB1*04:01+DRB1*13:02^DQB1*03:01+DQB1*05:03	0.000298
A*01:01+A*03:01^C*07:01+C*14:02^B*15:17+B*51:01^DRB1*13:01+DRB1*13:01^DQB1*06:03+DQB1*06:03	0.000298
A*01:01+A*24:02^C*03:02+C*12:02^B*52:01+B*58:01^DRB1*03:01+DRB1*03:01^DQB1*02:01+DQB1*02:01	0.000298
A*02:01+A*11:01^C*01:02+C*03:03^B*15:01+B*54:01^DRB1*04:05+DRB1*15:06^DQB1*04:01+DQB1*05:02	0.000298
A*03:01+A*32:01^C*07:02+C*15:02^B*08:01+B*40:06^DRB1*03:01+DRB1*15:06^DQB1*02:01+DQB1*05:02	0.000298
A*11:01+A*24:02^C*12:09+C*16:02^B*51:01+B*51:01^DRB1*03:01+DRB1*03:01^DQB1*02:01+DQB1*02:01	0.000298
A*01:01+A*02:11^C*04:01+C*15:02^B*35:02+B*40:06^DRB1*11:04+DRB1*15:01^DQB1*03:01+DQB1*06:01	0.000298
A*03:01+A*23:01^C*06:02+C*17:01^B*41:01+B*50:01^DRB1*14:04+DRB1*15:02^DQB1*05:03+DQB1*06:01	0.000298
A*03:01+A*68:01^C*01:02+C*14:02^B*51:01+B*55:01^DRB1*04:03+DRB1*13:01^DQB1*03:02+DQB1*06:03	0.000298
A*03:01+A*24:02^C*04:01+C*07:02^B*07:02+B*53:01^DRB1*15:02+DRB1*15:02^DQB1*06:01+DQB1*06:01	0.000298
A*11:01+A*26:01^C*08:01+C*12:03^B*15:02+B*35:03^DRB1*12:02+DRB1*14:01^DQB1*03:01+DQB1*05:03	0.000298
A*02:01+A*03:01^C*12:02+C*14:02^B*51:01+B*52:01^DRB1*13:02+DRB1*14:04^DQB1*05:03+DQB1*06:09	0.000298
A*24:17+A*32:01^C*07:04+C*08:01^B*15:02+B*15:29^DRB1*12:02+DRB1*15:01^DQB1*03:01+DQB1*06:01	0.000298
A*11:01+A*24:02^C*06:02+C*14:02^B*13:02+B*51:01^DRB1*04:03+DRB1*07:01^DQB1*02:01+DQB1*03:02	0.000298
A*01:01+A*11:01^C*06:02+C*12:03^B*35:08+B*37:01^DRB1*04:04+DRB1*10:01^DQB1*04:02+DQB1*05:01	0.000298
A*01:01+A*68:01^C*07:02+C*15:02^B*08:01+B*40:06^DRB1*03:01+DRB1*07:01^DQB1*02:01+DQB1*03:03	0.000298
A*31:01+A*33:03^C*03:02+C*14:02^B*51:01+B*58:01^DRB1*08:03+DRB1*13:01^DQB1*03:01+DQB1*06:03	0.000298
A*24:02+A*68:01^C*12:03+C*12:03^B*35:03+B*39:01^DRB1*03:01+DRB1*07:01^DQB1*02:01+DQB1*03:03	0.000298
A*01:01+A*11:01^C*04:01+C*17:01^B*35:01+B*41:01^DRB1*10:01+DRB1*15:02^DQB1*05:01+DQB1*06:01	0.000298
A*02:01+A*02:01^C*07:02+C*15:02^B*08:01+B*40:06^DRB1*03:01+DRB1*15:02^DQB1*02:01+DQB1*06:01	0.000298
A*02:01+A*24:02^C*06:02+C*12:03^B*35:03+B*57:01^DRB1*13:01+DRB1*15:06^DQB1*05:02+DQB1*06:03	0.000298
A*01:01+A*02:01^C*06:02+C*15:02^B*37:01+B*40:06^DRB1*10:01+DRB1*15:02^DQB1*05:01+DQB1*06:01	0.000298
A*11:01+A*11:01^C*03:04+C*04:01^B*35:01+B*40:01^DRB1*03:01+DRB1*13:02^DQB1*02:01+DQB1*06:09	0.000298
A*02:11+A*26:01^C*12:02+C*15:02^B*40:06+B*52:01^DRB1*15:01+DRB1*15:02^DQB1*06:01+DQB1*06:01	0.000298
A*01:01+A*01:01^C*06:02+C*07:01^B*44:03+B*57:01^DRB1*07:01+DRB1*09:01^DQB1*02:01+DQB1*03:03	0.000298
A*01:01+A*11:01^C*07:02+C*16:02^B*51:01+B*51:01^DRB1*03:01+DRB1*13:01^DQB1*02:01+DQB1*06:03	0.000298
A*02:11+A*24:02^C*03:03+C*15:02^B*15:05+B*40:06^DRB1*10:01+DRB1*15:01^DQB1*05:01+DQB1*06:01	0.000298
A*33:03+A*68:01^C*03:02+C*15:02^B*40:06+B*58:01^DRB1*15:01+DRB1*15:01^DQB1*06:01+DQB1*06:01	0.000298
A*32:01+A*33:03^C*07:02+C*07:04^B*15:08+B*52:01^DRB1*09:01+DRB1*11:06^DQB1*03:01+DQB1*03:02	0.000298
A*11:01+A*33:03^C*06:02+C*07:01^B*44:03+B*57:01^DRB1*07:01+DRB1*07:01^DQB1*02:01+DQB1*03:03	0.000298
A*01:01+A*24:02^C*06:02+C*12:03^B*35:03+B*37:01^DRB1*07:01+DRB1*15:01^DQB1*02:01+DQB1*06:01	0.000298
A*26:01+A*31:01^C*07:02+C*16:02^B*08:01+B*51:01^DRB1*03:01+DRB1*04:08^DQB1*02:01+DQB1*03:01	0.000298
A*31:01+A*33:03^C*03:03+C*04:01^B*35:01+B*55:01^DRB1*01:01+DRB1*14:01^DQB1*05:01+DQB1*05:03	0.000298
A*02:01+A*31:01^C*03:04+C*04:01^B*35:08+B*40:23^DRB1*07:01+DRB1*09:01^DQB1*02:01+DQB1*03:02	0.000298
A*01:01+A*01:01^C*06:02+C*06:02^B*15:05+B*50:01^DRB1*07:01+DRB1*15:02^DQB1*02:01+DQB1*05:03	0.000298
A*02:01+A*02:01^C*12:02+C*12:02^B*40:06+B*52:01^DRB1*04:01+DRB1*15:02^DQB1*03:02+DQB1*06:01	0.000298
A*01:01+A*24:02^C*03:04+C*07:01^B*15:17+B*37:01^DRB1*10:01+DRB1*13:02^DQB1*05:01+DQB1*06:04	0.000298
A*03:01+A*03:01^C*03:04+C*07:02^B*07:02+B*51:01^DRB1*03:01+DRB1*11:01^DQB1*02:01+DQB1*03:01	0.000298
A*11:01+A*68:01^C*12:02+C*15:02^B*51:01+B*52:01^DRB1*03:01+DRB1*14:04^DQB1*02:01+DQB1*05:03	0.000298
A*24:02+A*24:02^C*15:02+C*15:02^B*40:06+B*51:01^DRB1*03:01+DRB1*15:02^DQB1*02:01+DQB1*06:01	0.000298
A*24:02+A*30:01^C*06:02+C*12:03^B*13:02+B*40:01^DRB1*13:01+DRB1*15:02^DQB1*06:01+DQB1*06:03	0.000298
A*02:01+A*02:20^C*05:01+C*12:03^B*18:01+B*44:02^DRB1*01:01+DRB1*15:02^DQB1*05:01+DQB1*06:01	0.000298
A*24:02+A*24:02^C*15:02+C*15:02^B*40:06+B*40:06^DRB1*11:01+DRB1*11:01^DQB1*03:01+DQB1*03:01	0.000298
A*11:01+A*24:02^C*07:02+C*12:02^B*08:01+B*52:01^DRB1*03:01+DRB1*15:02^DQB1*03:01+DQB1*06:01	0.000298
A*11:01+A*68:01^C*15:02+C*15:02^B*40:06+B*40:06^DRB1*04:04+DRB1*15:02^DQB1*03:02+DQB1*06:01	0.000298
A*03:01+A*24:07^C*12:02+C*12:02^B*27:04+B*52:01^DRB1*14:01+DRB1*15:02^DQB1*05:03+DQB1*06:01	0.000298
A*02:11+A*26:01^C*15:02+C*15:02^B*40:06+B*40:06^DRB1*15:01+DRB1*15:01^DQB1*06:01+DQB1*06:01	0.000298
A*02:01+A*02:06^C*04:01+C*05:01^B*35:01+B*44:02^DRB1*01:01+DRB1*07:01^DQB1*02:01+DQB1*05:01	0.000298
A*30:01+A*30:01^C*06:02+C*17:01^B*13:02+B*42:01^DRB1*03:02+DRB1*07:01^DQB1*02:01+DQB1*04:02	0.000298
A*01:01+A*32:01^C*12:03+C*15:02^B*38:01+B*51:01^DRB1*13:01+DRB1*15:02^DQB1*06:01+DQB1*06:03	0.000298
A*02:01+A*33:03^C*03:02+C*03:04^B*40:23+B*58:01^DRB1*03:01+DRB1*09:01^DQB1*02:01+DQB1*03:02	0.000298
A*11:01+A*24:02^C*14:02+C*15:04^B*51:01+B*51:01^DRB1*15:01+DRB1*15:06^DQB1*05:02+DQB1*06:02	0.000298
A*11:01+A*24:02^C*02:02+C*14:02^B*27:05+B*51:01^DRB1*03:01+DRB1*04:05^DQB1*02:01+DQB1*04:01	0.000298
A*02:06+A*24:02^C*03:03+C*12:03^B*15:11+B*35:03^DRB1*12:02+DRB1*14:01^DQB1*03:01+DQB1*05:03	0.000298
A*03:01+A*33:03^C*07:02+C*14:02^B*08:01+B*51:01^DRB1*14:04+DRB1*15:02^DQB1*05:03+DQB1*06:01	0.000298
A*01:01+A*01:01^C*03:04+C*04:01^B*35:02+B*40:01^DRB1*11:04+DRB1*12:02^DQB1*03:01+DQB1*03:01	0.000298
A*01:01+A*02:01^C*07:01+C*12:02^B*15:17+B*52:01^DRB1*13:02+DRB1*15:02^DQB1*06:01+DQB1*06:04	0.000298
A*26:01+A*68:01^C*01:02+C*07:02^B*07:02+B*55:01^DRB1*13:01+DRB1*15:02^DQB1*06:01+DQB1*06:03	0.000298
A*11:01+A*30:01^C*06:02+C*07:02^B*08:01+B*13:02^DRB1*03:01+DRB1*13:02^DQB1*02:01+DQB1*06:04	0.000298
A*01:01+A*03:01^C*02:02+C*04:01^B*27:05+B*35:01^DRB1*01:01+DRB1*04:03^DQB1*03:02+DQB1*05:01	0.000298
A*03:02+A*33:03^C*01:02+C*03:02^B*55:01+B*58:01^DRB1*03:01+DRB1*03:01^DQB1*02:01+DQB1*02:01	0.000298
A*24:02+A*68:01^C*07:02+C*12:03^B*18:01+B*40:06^DRB1*11:04+DRB1*15:02^DQB1*03:01+DQB1*05:03	0.000298
A*11:01+A*31:01^C*04:01+C*14:02^B*35:03+B*51:01^DRB1*13:01+DRB1*15:06^DQB1*05:02+DQB1*06:03	0.000298
A*33:03+A*68:01^C*14:02+C*16:02^B*51:01+B*51:01^DRB1*01:01+DRB1*04:02^DQB1*03:02+DQB1*05:01	0.000298
A*11:01+A*68:01^C*07:02+C*14:02^B*39:01+B*51:01^DRB1*10:01+DRB1*15:01^DQB1*05:01+DQB1*06:01	0.000298
A*01:01+A*24:02^C*04:01+C*12:02^B*35:02+B*52:01^DRB1*04:03+DRB1*11:01^DQB1*03:01+DQB1*03:02	0.000298
A*02:06+A*26:01^C*07:02+C*07:02^B*07:02+B*08:01^DRB1*03:01+DRB1*03:01^DQB1*02:01+DQB1*02:01	0.000298
A*01:01+A*01:01^C*07:01+C*12:03^B*15:17+B*35:03^DRB1*03:01+DRB1*13:01^DQB1*02:01+DQB1*06:03	0.000298
A*11:01+A*26:01^C*04:01+C*07:02^B*08:01+B*35:01^DRB1*03:01+DRB1*04:03^DQB1*02:01+DQB1*03:02	0.000298
A*26:01+A*31:01^C*07:02+C*14:02^B*08:01+B*51:01^DRB1*11:04+DRB1*13:01^DQB1*03:01+DQB1*06:03	0.000298
A*24:02+A*68:01^C*12:02+C*12:03^B*40:01+B*52:01^DRB1*11:01+DRB1*15:02^DQB1*03:01+DQB1*06:01	0.000298
A*02:03+A*26:01^C*07:02+C*12:02^B*08:01+B*52:01^DRB1*04:03+DRB1*10:01^DQB1*03:02+DQB1*05:01	0.000298
A*30:01+A*68:01^C*06:02+C*07:02^B*08:01+B*50:01^DRB1*03:01+DRB1*07:01^DQB1*02:01+DQB1*02:01	0.000298
A*01:01+A*68:01^C*07:01+C*07:04^B*44:02+B*44:03^DRB1*07:01+DRB1*11:04^DQB1*02:01+DQB1*03:01	0.000298
A*26:01+A*31:01^C*01:02+C*07:02^B*08:01+B*15:08^DRB1*03:01+DRB1*14:04^DQB1*02:01+DQB1*05:03	0.000298
A*31:06+A*68:01^C*07:02+C*16:02^B*08:01+B*51:01^DRB1*03:01+DRB1*14:04^DQB1*02:01+DQB1*05:03	0.000298
A*11:01+A*24:02^C*12:03+C*14:02^B*35:03+B*51:06^DRB1*11:01+DRB1*12:02^DQB1*03:01+DQB1*03:01	0.000298
A*01:01+A*23:01^C*04:01+C*07:01^B*15:17+B*44:03^DRB1*11:01+DRB1*11:04^DQB1*03:01+DQB1*03:01	0.000298
A*03:01+A*68:24^C*07:01+C*12:03^B*15:17+B*27:04^DRB1*13:02+DRB1*16:02^DQB1*05:02+DQB1*06:04	0.000298
A*01:01+A*11:01^C*07:01+C*12:02^B*15:17+B*52:01^DRB1*13:02+DRB1*15:02^DQB1*06:01+DQB1*06:04	0.000298
A*11:01+A*24:02^C*03:03+C*15:02^B*15:05+B*40:06^DRB1*07:01+DRB1*14:04^DQB1*02:01+DQB1*05:03	0.000298
A*24:02+A*24:03^C*03:02+C*12:03^B*18:01+B*58:01^DRB1*11:04+DRB1*11:04^DQB1*03:01+DQB1*03:01	0.000298
A*02:07+A*11:01^C*04:01+C*15:02^B*35:03+B*51:02^DRB1*10:01+DRB1*15:02^DQB1*05:01+DQB1*06:01	0.000298
A*26:01+A*29:01^C*06:02+C*07:02^B*08:01+B*50:01^DRB1*03:01+DRB1*07:01^DQB1*02:01+DQB1*02:01	0.000298
A*24:02+A*26:01^C*07:02+C*12:03^B*35:03+B*51:01^DRB1*11:01+DRB1*11:01^DQB1*03:01+DQB1*03:01	0.000298
A*03:01+A*68:01^C*01:02+C*04:01^B*35:03+B*55:01^DRB1*13:01+DRB1*14:06^DQB1*03:01+DQB1*06:03	0.000298
A*11:01+A*33:03^C*06:02+C*14:02^B*37:01+B*51:01^DRB1*04:01+DRB1*04:03^DQB1*03:02+DQB1*03:05	0.000298
A*02:06+A*03:02^C*06:02+C*15:02^B*37:01+B*51:01^DRB1*10:01+DRB1*15:02^DQB1*05:01+DQB1*06:01	0.000298
A*01:01+A*01:01^C*07:01+C*07:01^B*15:17+B*15:17^DRB1*03:01+DRB1*13:01^DQB1*02:01+DQB1*06:03	0.000298
A*01:01+A*32:01^C*07:01+C*12:03^B*15:17+B*39:01^DRB1*04:01+DRB1*13:02^DQB1*04:02+DQB1*06:04	0.000298
A*01:01+A*01:01^C*03:03+C*03:03^B*55:01+B*55:01^DRB1*14:04+DRB1*14:04^DQB1*05:03+DQB1*05:03	0.000298
A*03:01+A*23:01^C*06:35+C*15:02^B*27:07+B*37:01^DRB1*07:01+DRB1*07:01^DQB1*02:01+DQB1*02:01	0.000298
A*03:01+A*24:02^C*02:02+C*07:02^B*07:02+B*27:05^DRB1*07:01+DRB1*15:01^DQB1*02:01+DQB1*06:01	0.000298
A*11:01+A*11:01^C*03:04+C*04:01^B*35:01+B*40:01^DRB1*11:01+DRB1*15:02^DQB1*03:01+DQB1*06:01	0.000298
A*03:01+A*26:01^C*07:02+C*16:02^B*08:01+B*51:01^DRB1*03:01+DRB1*13:01^DQB1*02:01+DQB1*06:03	0.000298
A*33:03+A*74:01^C*16:01+C*16:02^B*45:01+B*51:01^DRB1*04:02+DRB1*11:04^DQB1*03:01+DQB1*03:02	0.000298
A*01:01+A*01:01^C*06:02+C*07:01^B*44:03+B*57:01^DRB1*07:01+DRB1*07:01^DQB1*03:03+DQB1*03:03	0.000298
A*03:01+A*26:01^C*15:02+C*15:02^B*44:02+B*51:01^DRB1*04:02+DRB1*13:01^DQB1*03:02+DQB1*06:03	0.000298
A*02:20+A*32:01^C*05:01+C*12:02^B*44:02+B*52:01^DRB1*04:03+DRB1*11:04^DQB1*03:01+DQB1*03:02	0.000298
A*23:01+A*74:01^C*06:02+C*17:01^B*41:01+B*53:01^DRB1*07:01+DRB1*11:01^DQB1*02:01+DQB1*05:02	0.000298
A*32:01+A*32:01^C*07:02+C*07:26^B*08:01+B*15:25^DRB1*03:01+DRB1*15:01^DQB1*02:01+DQB1*06:01	0.000298
A*01:01+A*31:01^C*06:02+C*16:02^B*51:01+B*57:01^DRB1*11:11+DRB1*13:01^DQB1*03:01+DQB1*06:03	0.000298
A*03:01+A*29:01^C*04:01+C*12:03^B*15:01+B*27:04^DRB1*11:01+DRB1*15:02^DQB1*03:01+DQB1*06:01	0.000298
A*32:01+A*32:01^C*07:04+C*14:02^B*15:29+B*51:07^DRB1*10:01+DRB1*16:02^DQB1*05:01+DQB1*05:02	0.000298
A*11:01+A*11:01^C*04:01+C*04:01^B*15:01+B*35:08^DRB1*03:01+DRB1*15:06^DQB1*02:01+DQB1*05:02	0.000298
A*11:01+A*26:01^C*07:02+C*07:02^B*08:01+B*08:01^DRB1*03:01+DRB1*03:01^DQB1*02:01+DQB1*02:01	0.000298
A*26:01+A*30:02^C*04:01+C*07:02^B*08:01+B*53:01^DRB1*07:01+DRB1*12:01^DQB1*02:01+DQB1*03:01	0.000298
A*01:01+A*33:03^C*03:02+C*06:02^B*57:01+B*58:01^DRB1*03:01+DRB1*14:04^DQB1*02:01+DQB1*05:03	0.000298
A*02:06+A*03:02^C*04:01+C*07:04^B*15:18+B*35:08^DRB1*07:01+DRB1*15:01^DQB1*03:02+DQB1*06:02	0.000298
A*01:01+A*33:03^C*04:01+C*07:01^B*35:01+B*44:03^DRB1*07:01+DRB1*15:06^DQB1*02:01+DQB1*05:02	0.000298
A*24:02+A*68:01^C*12:02+C*12:02^B*52:01+B*52:01^DRB1*07:01+DRB1*15:02^DQB1*02:01+DQB1*06:01	0.000298
A*03:02+A*68:01^C*06:02+C*07:01^B*13:02+B*44:03^DRB1*07:01+DRB1*07:01^DQB1*02:01+DQB1*02:01	0.000298
A*11:01+A*29:01^C*06:02+C*16:02^B*50:01+B*51:01^DRB1*07:01+DRB1*08:02^DQB1*02:01+DQB1*04:02	0.000298
A*02:01+A*03:01^C*03:04+C*12:02^B*40:01+B*52:01^DRB1*14:04+DRB1*15:01^DQB1*05:03+DQB1*06:02	0.000298
A*26:01+A*32:01^C*07:02+C*12:02^B*07:02+B*52:01^DRB1*07:01+DRB1*15:06^DQB1*02:01+DQB1*05:02	0.000298
A*02:01+A*02:01^C*07:01+C*07:01^B*18:01+B*18:01^DRB1*09:01+DRB1*09:01^DQB1*03:03+DQB1*03:03	0.000298
A*03:02+A*23:01^C*04:01+C*17:01^B*35:02+B*41:01^DRB1*07:01+DRB1*07:01^DQB1*02:01+DQB1*02:01	0.000298
A*03:01+A*33:03^C*07:01+C*12:02^B*44:03+B*52:01^DRB1*15:02+DRB1*15:06^DQB1*05:02+DQB1*06:01	0.000298
A*11:01+A*23:01^C*04:01+C*15:02^B*40:06+B*44:03^DRB1*07:01+DRB1*07:01^DQB1*02:01+DQB1*02:01	0.000298
A*24:02+A*68:01^C*04:01+C*07:01^B*35:01+B*44:03^DRB1*07:01+DRB1*15:02^DQB1*02:01+DQB1*06:01	0.000298
A*01:01+A*11:01^C*02:02+C*12:03^B*27:05+B*35:03^DRB1*04:03+DRB1*14:07^DQB1*03:02+DQB1*05:03	0.000298
A*03:01+A*03:01^C*01:02+C*15:02^B*51:01+B*55:01^DRB1*04:02+DRB1*10:01^DQB1*03:02+DQB1*05:01	0.000298
A*01:01+A*68:01^C*07:01+C*12:03^B*38:01+B*44:03^DRB1*01:01+DRB1*07:01^DQB1*02:01+DQB1*05:01	0.000298
A*02:06+A*33:03^C*06:02+C*12:02^B*50:01+B*52:01^DRB1*03:01+DRB1*15:01^DQB1*02:01+DQB1*06:01	0.000298
A*02:06+A*03:01^C*04:01+C*08:01^B*15:02+B*35:01^DRB1*01:01+DRB1*04:01^DQB1*03:02+DQB1*05:01	0.000298
A*26:01+A*68:01^C*06:02+C*07:01^B*18:114+B*37:01^DRB1*07:01+DRB1*15:01^DQB1*03:03+DQB1*06:01	0.000298
A*01:01+A*68:01^C*04:01+C*16:02^B*35:02+B*51:01^DRB1*11:04+DRB1*14:04^DQB1*03:01+DQB1*05:03	0.000298
A*24:02+A*31:01^C*07:02+C*08:03^B*07:02+B*48:01^DRB1*03:01+DRB1*10:01^DQB1*02:01+DQB1*05:01	0.000298
A*01:01+A*24:02^C*06:02+C*12:03^B*39:01+B*57:01^DRB1*04:01+DRB1*15:01^DQB1*04:02+DQB1*06:02	0.000298
A*02:01+A*68:01^C*01:02+C*12:02^B*52:01+B*55:01^DRB1*11:01+DRB1*11:01^DQB1*03:01+DQB1*03:02	0.000298
A*24:02+A*33:03^C*03:02+C*05:01^B*44:02+B*58:01^DRB1*13:02+DRB1*15:01^DQB1*06:02+DQB1*06:09	0.000298
A*26:01+A*31:01^C*12:03+C*12:03^B*18:01+B*38:01^DRB1*11:04+DRB1*14:01^DQB1*03:01+DQB1*05:03	0.000298
A*11:01+A*26:01^C*07:02+C*15:02^B*08:01+B*40:06^DRB1*01:01+DRB1*03:01^DQB1*02:01+DQB1*05:01	0.000298
A*11:01+A*68:01^C*04:01+C*15:02^B*35:03+B*51:01^DRB1*13:01+DRB1*15:06^DQB1*05:02+DQB1*06:03	0.000298
A*11:01+A*31:01^C*04:01+C*12:09^B*35:01+B*51:01^DRB1*12:01+DRB1*13:01^DQB1*03:01+DQB1*06:03	0.000298
A*11:01+A*68:01^C*01:02+C*07:04^B*40:06+B*55:01^DRB1*14:04+DRB1*15:02^DQB1*05:03+DQB1*06:01	0.000298
A*01:01+A*68:01^C*04:01+C*07:01^B*08:01+B*35:03^DRB1*03:01+DRB1*11:01^DQB1*02:01+DQB1*03:01	0.000298
A*01:01+A*01:01^C*06:02+C*16:02^B*37:01+B*51:01^DRB1*11:04+DRB1*13:01^DQB1*03:01+DQB1*06:03	0.000298
A*01:01+A*32:01^C*06:02+C*07:02^B*08:01+B*57:01^DRB1*03:01+DRB1*07:01^DQB1*02:01+DQB1*03:03	0.000298
A*01:01+A*01:01^C*03:03+C*07:02^B*08:01+B*15:01^DRB1*03:01+DRB1*14:04^DQB1*02:01+DQB1*05:03	0.000298
A*02:06+A*11:01^C*04:01+C*15:02^B*35:01+B*40:06^DRB1*01:01+DRB1*10:01^DQB1*05:01+DQB1*05:01	0.000298
A*11:01+A*32:01^C*01:02+C*07:01^B*37:01+B*49:01^DRB1*10:01+DRB1*15:02^DQB1*05:01+DQB1*06:01	0.000298
A*03:01+A*32:01^C*07:02+C*07:02^B*07:02+B*07:02^DRB1*15:01+DRB1*15:01^DQB1*06:02+DQB1*06:02	0.000298
A*03:01+A*26:01^C*04:01+C*07:02^B*08:01+B*52:01^DRB1*03:01+DRB1*15:02^DQB1*02:01+DQB1*06:01	0.000298
A*02:11+A*02:11^C*07:02+C*15:02^B*08:01+B*40:06^DRB1*03:01+DRB1*04:05^DQB1*02:01+DQB1*04:02	0.000298
A*11:01+A*26:01^C*07:02+C*12:03^B*18:01+B*38:01^DRB1*07:01+DRB1*15:02^DQB1*02:01+DQB1*06:01	0.000298
A*02:01+A*68:01^C*01:02+C*04:03^B*13:01+B*56:01^DRB1*15:01+DRB1*15:01^DQB1*06:01+DQB1*06:01	0.000298
A*11:01+A*26:01^C*07:02+C*15:02^B*08:01+B*40:06^DRB1*03:01+DRB1*11:04^DQB1*02:01+DQB1*03:01	0.000298
A*02:01+A*02:11^C*15:02+C*15:02^B*40:06+B*40:06^DRB1*15:01+DRB1*15:02^DQB1*06:01+DQB1*06:01	0.000298
A*01:01+A*01:01^C*06:02+C*15:02^B*51:01+B*57:01^DRB1*03:01+DRB1*07:01^DQB1*02:01+DQB1*03:03	0.000298
A*11:01+A*24:02^C*01:02+C*03:04^B*40:01+B*40:06^DRB1*11:01+DRB1*15:01^DQB1*03:01+DQB1*06:01	0.000298
A*01:01+A*02:03^C*07:02+C*07:02^B*08:01+B*38:02^DRB1*03:01+DRB1*14:04^DQB1*02:01+DQB1*05:03	0.000298
A*24:02+A*24:02^C*12:03+C*15:02^B*40:01+B*40:06^DRB1*15:02+DRB1*15:06^DQB1*06:01+DQB1*06:01	0.000298
A*68:01+A*68:01^C*07:26+C*15:02^B*15:25+B*51:01^DRB1*14:04+DRB1*15:06^DQB1*05:02+DQB1*05:03	0.000298
A*31:01+A*68:01^C*04:01+C*12:05^B*18:01+B*35:03^DRB1*08:01+DRB1*13:02^DQB1*04:02+DQB1*06:04	0.000298
A*01:01+A*24:02^C*06:02+C*12:03^B*35:03+B*37:01^DRB1*09:01+DRB1*14:07^DQB1*03:03+DQB1*05:03	0.000298
A*02:05+A*68:01^C*06:02+C*06:02^B*50:01+B*52:01^DRB1*04:03+DRB1*13:02^DQB1*03:02+DQB1*06:04	0.000298
A*02:01+A*02:06^C*05:01+C*14:02^B*44:03+B*51:01^DRB1*03:01+DRB1*07:01^DQB1*02:01+DQB1*02:01	0.000298
A*11:01+A*24:07^C*07:01+C*12:02^B*44:03+B*52:01^DRB1*10:01+DRB1*10:01^DQB1*02:01+DQB1*05:01	0.000298
A*03:01+A*11:01^C*12:02+C*12:03^B*35:03+B*52:01^DRB1*07:01+DRB1*14:04^DQB1*03:03+DQB1*05:03	0.000298
A*01:01+A*11:01^C*04:01+C*07:02^B*08:01+B*35:02^DRB1*03:01+DRB1*11:04^DQB1*02:01+DQB1*03:01	0.000298
A*11:01+A*11:01^C*06:02+C*06:02^B*37:01+B*37:01^DRB1*10:01+DRB1*10:01^DQB1*05:01+DQB1*05:01	0.000298
A*11:01+A*26:01^C*14:02+C*16:02^B*51:01+B*51:01^DRB1*04:03+DRB1*09:01^DQB1*03:02+DQB1*03:02	0.000298
A*01:01+A*24:02^C*07:01+C*12:02^B*18:01+B*44:03^DRB1*07:01+DRB1*15:01^DQB1*02:01+DQB1*06:01	0.000298
A*01:01+A*01:01^C*05:01+C*06:02^B*44:02+B*57:01^DRB1*07:01+DRB1*11:04^DQB1*02:01+DQB1*03:01	0.000298
A*01:01+A*02:01^C*06:02+C*15:02^B*40:06+B*50:01^DRB1*07:01+DRB1*11:04^DQB1*02:01+DQB1*03:01	0.000298
A*01:01+A*11:01^C*14:02+C*15:02^B*40:06+B*51:01^DRB1*04:01+DRB1*15:02^DQB1*03:02+DQB1*06:01	0.000298
A*30:01+A*33:03^C*06:02+C*08:01^B*13:02+B*15:02^DRB1*07:01+DRB1*15:02^DQB1*02:01+DQB1*05:03	0.000298
A*02:06+A*11:01^C*04:01+C*12:03^B*35:01+B*35:03^DRB1*11:01+DRB1*14:01^DQB1*03:01+DQB1*05:03	0.000298
A*03:01+A*24:03^C*07:02+C*12:03^B*07:02+B*18:01^DRB1*03:01+DRB1*11:04^DQB1*02:01+DQB1*03:01	0.000298
A*24:02+A*33:03^C*07:01+C*15:02^B*40:06+B*44:03^DRB1*11:04+DRB1*15:02^DQB1*03:01+DQB1*06:01	0.000298
A*02:01+A*26:01^C*08:01+C*12:03^B*38:01+B*48:01^DRB1*12:01+DRB1*14:01^DQB1*03:01+DQB1*05:03	0.000298
A*03:01+A*24:02^C*07:02+C*15:02^B*08:01+B*51:01^DRB1*03:01+DRB1*15:01^DQB1*02:01+DQB1*06:02	0.000298
A*11:01+A*31:01^C*05:01+C*15:02^B*40:06+B*44:02^DRB1*11:04+DRB1*13:01^DQB1*03:01+DQB1*06:03	0.000298
A*24:02+A*32:01^C*03:04+C*07:02^B*08:01+B*40:40^DRB1*03:01+DRB1*12:01^DQB1*02:01+DQB1*03:01	0.000298
A*02:01+A*24:02^C*08:03+C*12:02^B*48:01+B*52:01^DRB1*04:03+DRB1*15:06^DQB1*03:02+DQB1*05:02	0.000298
A*01:01+A*03:01^C*06:02+C*07:02^B*07:02+B*57:01^DRB1*07:01+DRB1*10:01^DQB1*03:03+DQB1*05:01	0.000298
A*11:01+A*68:01^C*05:01+C*12:03^B*35:03+B*44:02^DRB1*11:04+DRB1*13:01^DQB1*03:01+DQB1*06:03	0.000298
A*02:01+A*24:02^C*04:01+C*07:29^B*15:05+B*35:02^DRB1*11:04+DRB1*11:04^DQB1*03:01+DQB1*03:01	0.000298
A*02:11+A*24:02^C*12:03+C*15:02^B*35:03+B*40:06^DRB1*10:01+DRB1*11:01^DQB1*03:01+DQB1*05:01	0.000298
A*02:06+A*03:01^C*12:02+C*15:02^B*51:01+B*52:01^DRB1*04:02+DRB1*15:02^DQB1*03:02+DQB1*06:01	0.000298
A*03:01+A*24:02^C*04:01+C*07:02^B*07:02+B*35:01^DRB1*04:04+DRB1*14:01^DQB1*03:02+DQB1*05:03	0.000298
A*11:01+A*26:01^C*03:04+C*07:01^B*18:01+B*40:01^DRB1*11:01+DRB1*15:02^DQB1*03:01+DQB1*05:03	0.000298
A*02:06+A*11:01^C*12:02+C*14:02^B*35:03+B*52:04^DRB1*07:01+DRB1*14:04^DQB1*02:01+DQB1*05:03	0.000298
A*01:01+A*68:01^C*06:02+C*12:02^B*52:01+B*57:01^DRB1*13:01+DRB1*15:02^DQB1*06:01+DQB1*06:03	0.000298
A*01:01+A*11:01^C*01:02+C*15:02^B*40:06+B*56:01^DRB1*04:03+DRB1*11:03^DQB1*03:01+DQB1*03:05	0.000298
A*11:01+A*32:01^C*12:02+C*15:02^B*51:01+B*52:01^DRB1*10:01+DRB1*13:01^DQB1*05:01+DQB1*06:03	0.000298
A*03:01+A*11:01^C*12:02+C*12:03^B*35:03+B*52:01^DRB1*15:02+DRB1*15:02^DQB1*06:01+DQB1*06:01	0.000298
A*32:01+A*68:01^C*02:02+C*07:02^B*08:01+B*27:05^DRB1*03:01+DRB1*15:01^DQB1*02:01+DQB1*05:02	0.000298
A*02:11+A*33:03^C*07:02+C*17:01^B*07:02+B*41:02^DRB1*03:01+DRB1*13:03^DQB1*02:01+DQB1*03:01	0.000298
A*01:01+A*01:01^C*06:02+C*12:02^B*37:01+B*52:01^DRB1*10:01+DRB1*11:01^DQB1*03:01+DQB1*05:01	0.000298
A*11:01+A*68:01^C*04:01+C*07:01^B*35:03+B*44:03^DRB1*10:01+DRB1*11:01^DQB1*03:01+DQB1*06:02	0.000298
A*02:11+A*68:01^C*01:02+C*07:02^B*51:01+B*55:01^DRB1*13:01+DRB1*14:04^DQB1*03:02+DQB1*06:03	0.000298
A*01:01+A*02:01^C*15:02+C*15:02^B*40:06+B*40:06^DRB1*07:01+DRB1*11:04^DQB1*03:01+DQB1*03:03	0.000298
A*24:02+A*26:01^C*07:02+C*12:02^B*08:01+B*40:06^DRB1*03:01+DRB1*11:01^DQB1*02:01+DQB1*03:01	0.000298
A*02:11+A*24:02^C*12:02+C*12:03^B*40:01+B*40:06^DRB1*11:01+DRB1*11:01^DQB1*03:01+DQB1*03:01	0.000298
A*02:01+A*02:06^C*06:02+C*12:03^B*35:03+B*37:01^DRB1*04:03+DRB1*08:03^DQB1*03:01+DQB1*03:02	0.000298
A*02:01+A*11:01^C*03:03+C*04:01^B*35:01+B*35:01^DRB1*08:01+DRB1*11:01^DQB1*03:01+DQB1*04:02	0.000298
A*24:02+A*30:01^C*04:01+C*12:03^B*35:03+B*35:08^DRB1*04:02+DRB1*04:04^DQB1*03:02+DQB1*03:02	0.000298
A*02:11+A*03:01^C*12:09+C*15:02^B*40:06+B*51:01^DRB1*13:01+DRB1*15:01^DQB1*06:01+DQB1*06:03	0.000298
A*03:01+A*33:03^C*04:01+C*14:02^B*35:03+B*51:01^DRB1*11:04+DRB1*15:01^DQB1*03:01+DQB1*06:02	0.000298
A*02:05+A*11:01^C*06:02+C*07:01^B*15:25+B*50:01^DRB1*03:01+DRB1*04:03^DQB1*02:01+DQB1*03:02	0.000298
A*11:01+A*33:03^C*07:02+C*12:02^B*08:01+B*52:01^DRB1*04:03+DRB1*13:02^DQB1*03:02+DQB1*06:04	0.000298
A*01:01+A*33:03^C*04:01+C*07:01^B*15:17+B*35:01^DRB1*01:01+DRB1*04:03^DQB1*03:02+DQB1*05:01	0.000298
A*03:01+A*32:01^C*07:02+C*12:02^B*08:01+B*52:01^DRB1*03:01+DRB1*15:01^DQB1*02:01+DQB1*06:02	0.000298
A*11:01+A*68:01^C*12:02+C*14:02^B*51:01+B*52:01^DRB1*04:02+DRB1*15:02^DQB1*03:02+DQB1*06:01	0.000298
A*01:01+A*24:02^C*07:01+C*15:02^B*15:17+B*40:06^DRB1*15:01+DRB1*15:02^DQB1*06:01+DQB1*06:02	0.000298
A*01:01+A*68:01^C*06:02+C*12:02^B*35:01+B*41:01^DRB1*13:02+DRB1*16:02^DQB1*05:02+DQB1*06:04	0.000298
A*01:01+A*01:01^C*03:02+C*06:02^B*57:01+B*58:01^DRB1*03:01+DRB1*07:01^DQB1*02:01+DQB1*03:03	0.000298
A*11:01+A*68:01^C*07:01+C*15:05^B*07:05+B*18:01^DRB1*07:01+DRB1*15:02^DQB1*02:01+DQB1*06:01	0.000298
A*01:01+A*24:02^C*04:01+C*12:03^B*35:03+B*35:08^DRB1*10:01+DRB1*14:04^DQB1*05:01+DQB1*05:03	0.000298
A*68:01+A*68:01^C*07:02+C*15:02^B*07:02+B*51:01^DRB1*13:01+DRB1*15:02^DQB1*06:01+DQB1*06:03	0.000298
A*33:03+A*33:03^C*03:02+C*03:02^B*58:01+B*58:01^DRB1*04:03+DRB1*04:03^DQB1*03:02+DQB1*03:02	0.000298
A*24:02+A*30:01^C*06:02+C*12:03^B*13:02+B*35:03^DRB1*13:01+DRB1*15:02^DQB1*06:01+DQB1*06:03	0.000298
A*01:01+A*11:01^C*01:02+C*07:01^B*15:08+B*44:03^DRB1*07:01+DRB1*08:02^DQB1*02:01+DQB1*04:02	0.000298
A*24:02+A*33:03^C*07:01+C*15:02^B*44:03+B*51:01^DRB1*07:01+DRB1*11:04^DQB1*02:01+DQB1*03:01	0.000298
A*11:01+A*24:02^C*07:01+C*08:01^B*15:02+B*44:03^DRB1*03:01+DRB1*15:01^DQB1*02:01+DQB1*06:01	0.000298
A*24:02+A*68:01^C*02:02+C*15:05^B*07:05+B*27:05^DRB1*03:01+DRB1*11:01^DQB1*02:01+DQB1*03:01	0.000298
A*31:01+A*68:01^C*04:03+C*14:02^B*13:01+B*51:01^DRB1*03:01+DRB1*14:04^DQB1*02:01+DQB1*05:03	0.000298
A*26:01+A*26:01^C*12:03+C*12:03^B*35:03+B*57:01^DRB1*07:01+DRB1*11:04^DQB1*02:01+DQB1*03:01	0.000298
A*11:01+A*26:01^C*07:01+C*07:02^B*08:01+B*49:01^DRB1*03:01+DRB1*15:01^DQB1*02:01+DQB1*06:02	0.000298
A*03:01+A*11:01^C*07:02+C*12:02^B*08:01+B*52:01^DRB1*08:01+DRB1*15:02^DQB1*04:02+DQB1*06:01	0.000298
A*11:01+A*33:03^C*07:01+C*14:02^B*44:03+B*51:01^DRB1*07:01+DRB1*14:04^DQB1*02:01+DQB1*05:03	0.000298
A*02:06+A*11:01^C*12:02+C*16:02^B*51:01+B*52:01^DRB1*03:01+DRB1*15:06^DQB1*02:01+DQB1*05:02	0.000298
A*01:01+A*11:01^C*06:02+C*07:02^B*07:02+B*57:01^DRB1*03:01+DRB1*07:01^DQB1*02:01+DQB1*03:03	0.000298
A*01:01+A*11:01^C*03:03+C*04:01^B*15:01+B*35:03^DRB1*11:01+DRB1*14:04^DQB1*03:01+DQB1*05:03	0.000298
A*11:01+A*32:01^C*12:02+C*12:02^B*41:01+B*52:01^DRB1*07:01+DRB1*15:02^DQB1*02:01+DQB1*06:01	0.000298
A*24:02+A*31:01^C*06:02+C*12:02^B*37:01+B*52:01^DRB1*11:01+DRB1*15:02^DQB1*03:01+DQB1*06:01	0.000298
A*33:03+A*33:03^C*07:01+C*07:02^B*08:01+B*44:03^DRB1*03:01+DRB1*15:01^DQB1*02:01+DQB1*06:02	0.000298
A*02:20+A*24:02^C*01:02+C*05:01^B*40:06+B*44:02^DRB1*11:04+DRB1*14:04^DQB1*03:01+DQB1*05:03	0.000298
A*02:01+A*33:03^C*03:02+C*07:02^B*07:02+B*58:01^DRB1*03:01+DRB1*04:02^DQB1*02:01+DQB1*03:02	0.000298
A*01:01+A*11:01^C*04:01+C*12:02^B*35:03+B*52:01^DRB1*13:02+DRB1*15:02^DQB1*06:01+DQB1*06:09	0.000298
A*01:01+A*24:02^C*01:02+C*06:02^B*55:01+B*57:01^DRB1*03:01+DRB1*07:01^DQB1*02:01+DQB1*03:03	0.000298
A*02:01+A*02:11^C*07:02+C*15:02^B*08:01+B*40:06^DRB1*11:01+DRB1*14:01^DQB1*03:01+DQB1*05:03	0.000298
A*02:06+A*02:06^C*12:02+C*16:02^B*51:01+B*52:01^DRB1*03:01+DRB1*15:02^DQB1*02:01+DQB1*06:01	0.000298
A*02:05+A*33:03^C*04:01+C*06:02^B*35:03+B*50:01^DRB1*07:01+DRB1*07:01^DQB1*02:01+DQB1*03:03	0.000298
A*11:01+A*33:01^C*08:02+C*12:02^B*14:02+B*52:01^DRB1*01:02+DRB1*14:04^DQB1*05:01+DQB1*05:03	0.000298
A*11:01+A*11:01^C*07:02+C*07:02^B*07:02+B*07:02^DRB1*13:01+DRB1*13:01^DQB1*06:03+DQB1*06:03	0.000298
A*01:01+A*11:01^C*06:02+C*06:02^B*37:01+B*44:03^DRB1*07:01+DRB1*10:01^DQB1*02:01+DQB1*05:01	0.000298
A*11:01+A*30:01^C*06:02+C*14:02^B*13:02+B*51:01^DRB1*07:01+DRB1*15:06^DQB1*02:01+DQB1*05:02	0.000298
A*01:01+A*33:03^C*03:02+C*15:04^B*52:01+B*58:01^DRB1*03:01+DRB1*14:04^DQB1*02:01+DQB1*05:03	0.000298
A*03:01+A*32:01^C*04:01+C*06:02^B*35:03+B*50:01^DRB1*07:01+DRB1*11:01^DQB1*02:01+DQB1*03:01	0.000298
A*24:02+A*24:02^C*14:02+C*16:02^B*51:01+B*51:01^DRB1*04:03+DRB1*08:01^DQB1*03:02+DQB1*04:02	0.000298
A*24:02+A*29:02^C*06:02+C*17:01^B*13:02+B*41:01^DRB1*07:01+DRB1*07:01^DQB1*02:01+DQB1*03:03	0.000298
A*30:01+A*32:01^C*04:01+C*04:01^B*13:02+B*15:01^DRB1*07:01+DRB1*15:01^DQB1*02:01+DQB1*06:02	0.000298
A*02:01+A*02:01^C*03:02+C*05:01^B*44:02+B*58:01^DRB1*03:01+DRB1*11:04^DQB1*02:01+DQB1*03:01	0.000298
A*24:02+A*30:01^C*06:02+C*07:02^B*13:02+B*39:06^DRB1*07:01+DRB1*10:01^DQB1*02:01+DQB1*05:01	0.000298
A*01:01+A*24:02^C*15:02+C*16:02^B*40:06+B*51:01^DRB1*13:01+DRB1*15:01^DQB1*06:01+DQB1*06:03	0.000298
A*01:01+A*11:01^C*07:01+C*07:02^B*07:02+B*15:17^DRB1*03:01+DRB1*13:02^DQB1*02:01+DQB1*06:04	0.000298
A*02:11+A*31:01^C*04:01+C*15:02^B*35:08+B*40:06^DRB1*11:01+DRB1*14:05^DQB1*03:01+DQB1*05:03	0.000298
A*02:01+A*11:01^C*07:02+C*12:03^B*39:01+B*57:01^DRB1*08:01+DRB1*13:01^DQB1*04:02+DQB1*06:03	0.000298
A*01:01+A*33:03^C*03:02+C*12:02^B*40:06+B*58:01^DRB1*03:01+DRB1*03:01^DQB1*02:01+DQB1*02:01	0.000298
A*01:01+A*01:01^C*06:02+C*07:02^B*07:02+B*57:01^DRB1*03:01+DRB1*15:01^DQB1*02:01+DQB1*06:01	0.000298
A*33:03+A*33:03^C*03:02+C*07:01^B*44:03+B*58:01^DRB1*03:01+DRB1*07:01^DQB1*02:01+DQB1*02:01	0.000298
A*11:01+A*32:01^C*04:01+C*07:01^B*35:03+B*51:01^DRB1*11:04+DRB1*14:01^DQB1*03:01+DQB1*05:03	0.000298
A*31:01+A*32:01^C*12:02+C*16:02^B*51:01+B*52:01^DRB1*10:01+DRB1*14:09^DQB1*05:01+DQB1*06:03	0.000298
A*02:01+A*11:01^C*04:01+C*07:02^B*07:02+B*35:01^DRB1*03:01+DRB1*04:02^DQB1*02:01+DQB1*03:02	0.000298
A*02:06+A*24:30^C*08:01+C*12:03^B*15:02+B*18:01^DRB1*11:04+DRB1*15:01^DQB1*03:01+DQB1*06:01	0.000298
A*26:01+A*31:16^C*12:03+C*12:03^B*35:13+B*38:01^DRB1*13:01+DRB1*14:01^DQB1*05:03+DQB1*06:03	0.000298
A*02:11+A*33:01^C*03:04+C*12:03^B*18:01+B*40:01^DRB1*11:01+DRB1*15:02^DQB1*03:01+DQB1*06:01	0.000298
A*11:01+A*68:01^C*01:02+C*04:01^B*35:01+B*55:01^DRB1*07:01+DRB1*11:01^DQB1*02:01+DQB1*03:01	0.000298
A*02:01+A*24:02^C*01:02+C*12:03^B*15:08+B*35:03^DRB1*10:01+DRB1*13:01^DQB1*05:01+DQB1*06:03	0.000298
A*01:01+A*11:01^C*01:02+C*04:01^B*27:05+B*35:03^DRB1*03:01+DRB1*11:01^DQB1*02:01+DQB1*03:01	0.000298
A*01:01+A*33:03^C*07:01+C*16:02^B*44:03+B*51:01^DRB1*03:01+DRB1*07:01^DQB1*02:01+DQB1*02:01	0.000298
A*01:01+A*11:01^C*04:01+C*07:02^B*07:02+B*35:01^DRB1*15:01+DRB1*15:06^DQB1*05:02+DQB1*06:02	0.000298
A*02:01+A*23:01^C*15:02+C*17:01^B*40:06+B*41:01^DRB1*03:01+DRB1*14:04^DQB1*02:01+DQB1*05:03	0.000298
A*11:01+A*30:01^C*06:02+C*15:02^B*13:02+B*40:06^DRB1*07:01+DRB1*14:04^DQB1*02:01+DQB1*05:03	0.000298
A*02:01+A*02:01^C*01:02+C*07:02^B*07:02+B*27:05^DRB1*01:03+DRB1*15:01^DQB1*03:01+DQB1*06:02	0.000298
A*02:01+A*02:11^C*07:01+C*07:01^B*44:03+B*49:01^DRB1*07:01+DRB1*13:02^DQB1*02:01+DQB1*06:04	0.000298
A*01:01+A*33:03^C*03:02+C*06:02^B*13:01+B*58:01^DRB1*13:01+DRB1*15:01^DQB1*06:01+DQB1*06:03	0.000298
A*24:02+A*32:01^C*07:02+C*07:04^B*08:01+B*15:29^DRB1*07:01+DRB1*16:02^DQB1*02:01+DQB1*05:02	0.000298
A*68:01+A*68:01^C*07:01+C*16:02^B*44:03+B*51:01^DRB1*03:01+DRB1*10:01^DQB1*02:01+DQB1*05:01	0.000298
A*01:01+A*24:02^C*04:01+C*12:02^B*35:02+B*52:01^DRB1*11:04+DRB1*14:04^DQB1*03:01+DQB1*05:03	0.000298
A*26:01+A*29:01^C*04:01+C*15:05^B*07:05+B*35:01^DRB1*11:01+DRB1*12:01^DQB1*03:01+DQB1*03:01	0.000298
A*03:01+A*33:03^C*03:04+C*12:02^B*40:01+B*52:01^DRB1*03:01+DRB1*10:01^DQB1*02:01+DQB1*05:01	0.000298
A*24:02+A*24:02^C*07:02+C*07:02^B*07:02+B*07:02^DRB1*15:01+DRB1*15:01^DQB1*06:02+DQB1*06:02	0.000298
A*29:01+A*32:01^C*04:01+C*15:04^B*27:05+B*44:03^DRB1*07:01+DRB1*14:04^DQB1*02:01+DQB1*05:03	0.000298
A*11:01+A*31:01^C*01:02+C*05:01^B*15:08+B*44:03^DRB1*07:01+DRB1*08:02^DQB1*02:01+DQB1*04:02	0.000298
A*11:01+A*26:01^C*04:01+C*07:01^B*18:01+B*35:01^DRB1*04:03+DRB1*15:02^DQB1*03:02+DQB1*06:01	0.000298
A*02:01+A*31:01^C*12:02+C*16:02^B*51:01+B*52:01^DRB1*13:01+DRB1*15:02^DQB1*06:01+DQB1*06:03	0.000298
A*02:06+A*24:02^C*04:01+C*07:04^B*15:18+B*35:02^DRB1*11:04+DRB1*15:02^DQB1*03:01+DQB1*06:01	0.000298
A*24:02+A*31:01^C*04:03+C*16:02^B*13:01+B*51:01^DRB1*07:01+DRB1*13:01^DQB1*03:03+DQB1*06:03	0.000298
A*02:06+A*24:17^C*06:02+C*08:01^B*15:02+B*37:01^DRB1*03:01+DRB1*15:02^DQB1*02:01+DQB1*06:01	0.000298
A*32:01+A*74:01^C*04:01+C*15:02^B*35:08+B*40:06^DRB1*04:05+DRB1*13:01^DQB1*04:02+DQB1*06:03	0.000298
A*02:01+A*26:01^C*07:02+C*15:02^B*08:01+B*40:06^DRB1*15:01+DRB1*15:02^DQB1*06:01+DQB1*06:01	0.000298
A*01:01+A*68:01^C*12:03+C*15:02^B*18:01+B*51:01^DRB1*03:01+DRB1*15:01^DQB1*02:01+DQB1*06:02	0.000298
A*24:02+A*32:01^C*07:01+C*07:26^B*15:25+B*49:01^DRB1*15:01+DRB1*15:06^DQB1*05:02+DQB1*06:01	0.000298
A*11:01+A*32:01^C*12:02+C*12:03^B*35:03+B*52:01^DRB1*04:01+DRB1*15:02^DQB1*03:02+DQB1*06:01	0.000298
A*02:11+A*02:20^C*07:02+C*15:02^B*07:02+B*40:06^DRB1*15:01+DRB1*15:01^DQB1*06:01+DQB1*06:03	0.000298
A*11:01+A*32:01^C*07:02+C*15:02^B*08:01+B*51:01^DRB1*03:01+DRB1*08:01^DQB1*02:01+DQB1*04:02	0.000298
A*02:01+A*24:02^C*12:03+C*12:03^B*35:03+B*40:01^DRB1*13:01+DRB1*14:04^DQB1*05:03+DQB1*06:03	0.000298
A*11:01+A*24:02^C*07:02+C*15:02^B*08:01+B*40:06^DRB1*10:01+DRB1*14:04^DQB1*05:01+DQB1*05:03	0.000298
A*01:01+A*11:01^C*04:03+C*06:02^B*13:01+B*50:01^DRB1*03:01+DRB1*15:01^DQB1*02:01+DQB1*06:01	0.000298
A*01:01+A*11:01^C*05:01+C*16:02^B*44:02+B*51:01^DRB1*11:04+DRB1*15:02^DQB1*02:01+DQB1*03:01	0.000298
A*01:01+A*02:01^C*01:02+C*08:03^B*48:01+B*55:01^DRB1*15:01+DRB1*15:02^DQB1*06:01+DQB1*06:02	0.000298
A*01:01+A*11:01^C*06:02+C*07:01^B*44:03+B*57:01^DRB1*07:01+DRB1*07:13^DQB1*02:01+DQB1*03:03	0.000298
A*02:01+A*26:01^C*03:03+C*07:02^B*08:01+B*50:01^DRB1*03:01+DRB1*07:01^DQB1*02:01+DQB1*02:01	0.000298
A*02:03+A*68:01^C*07:02+C*14:02^B*39:01+B*51:01^DRB1*04:03+DRB1*04:05^DQB1*03:02+DQB1*04:01	0.000298
A*11:01+A*11:01^C*12:02+C*12:03^B*35:03+B*52:01^DRB1*14:01+DRB1*15:02^DQB1*05:03+DQB1*06:01	0.000298
A*01:01+A*03:01^C*04:01+C*04:01^B*35:08+B*44:03^DRB1*07:01+DRB1*13:03^DQB1*02:01+DQB1*03:01	0.000298
A*32:01+A*68:01^C*03:03+C*15:02^B*15:01+B*51:01^DRB1*04:01+DRB1*15:01^DQB1*03:02+DQB1*06:02	0.000298
A*01:01+A*11:01^C*03:02+C*06:02^B*52:01+B*58:01^DRB1*11:01+DRB1*15:02^DQB1*03:01+DQB1*06:01	0.000298
A*02:16+A*03:02^C*03:04+C*15:02^B*40:01+B*51:01^DRB1*04:04+DRB1*11:04^DQB1*03:01+DQB1*03:02	0.000298
A*33:03+A*33:03^C*04:01+C*07:01^B*15:17+B*35:03^DRB1*07:01+DRB1*13:01^DQB1*02:01+DQB1*06:03	0.000298
A*01:01+A*26:01^C*06:02+C*12:03^B*38:01+B*57:01^DRB1*07:01+DRB1*13:03^DQB1*03:01+DQB1*03:03	0.000298
A*01:01+A*24:02^C*04:01+C*07:02^B*07:02+B*35:01^DRB1*11:11+DRB1*13:01^DQB1*03:01+DQB1*06:03	0.000298
A*24:02+A*31:01^C*03:03+C*04:01^B*15:01+B*35:02^DRB1*04:03+DRB1*13:01^DQB1*03:02+DQB1*05:01	0.000298
A*03:01+A*24:02^C*12:03+C*15:02^B*15:32+B*40:06^DRB1*03:01+DRB1*12:02^DQB1*02:01+DQB1*03:01	0.000298
A*29:01+A*33:03^C*03:02+C*15:05^B*07:05+B*58:01^DRB1*03:01+DRB1*10:01^DQB1*02:01+DQB1*05:01	0.000298
A*11:01+A*11:01^C*04:01+C*04:01^B*35:01+B*35:01^DRB1*04:04+DRB1*15:02^DQB1*03:02+DQB1*06:01	0.000298
A*02:11+A*32:01^C*07:04+C*15:02^B*15:29+B*40:06^DRB1*11:04+DRB1*16:02^DQB1*03:01+DQB1*05:02	0.000298
A*24:02+A*30:01^C*04:01+C*06:02^B*13:02+B*35:01^DRB1*07:01+DRB1*14:04^DQB1*02:01+DQB1*05:03	0.000298
A*01:01+A*02:11^C*06:02+C*07:01^B*44:03+B*57:01^DRB1*07:01+DRB1*15:01^DQB1*02:01+DQB1*06:01	0.000298
A*24:02+A*24:03^C*03:04+C*12:03^B*38:01+B*40:01^DRB1*11:01+DRB1*13:01^DQB1*03:01+DQB1*06:03	0.000298
A*01:01+A*11:01^C*04:01+C*12:02^B*35:08+B*40:06^DRB1*07:01+DRB1*12:02^DQB1*03:01+DQB1*03:02	0.000298
A*24:02+A*33:03^C*03:02+C*04:01^B*51:01+B*58:01^DRB1*03:01+DRB1*15:02^DQB1*02:01+DQB1*06:01	0.000298
A*11:01+A*11:01^C*03:04+C*15:02^B*08:01+B*40:06^DRB1*03:01+DRB1*15:02^DQB1*02:01+DQB1*06:01	0.000298
A*11:01+A*33:03^C*07:01+C*12:03^B*18:01+B*44:03^DRB1*07:01+DRB1*13:01^DQB1*02:01+DQB1*06:03	0.000298
A*24:02+A*24:02^C*04:01+C*07:26^B*15:25+B*35:02^DRB1*11:04+DRB1*14:04^DQB1*03:01+DQB1*05:03	0.000298
A*01:01+A*33:03^C*03:02+C*03:02^B*58:01+B*58:01^DRB1*07:01+DRB1*11:04^DQB1*02:01+DQB1*03:01	0.000298
A*24:02+A*68:01^C*03:02+C*07:01^B*44:03+B*58:01^DRB1*03:01+DRB1*07:01^DQB1*02:01+DQB1*02:01	0.000298
A*01:01+A*68:01^C*07:02+C*07:29^B*08:01+B*51:01^DRB1*01:01+DRB1*03:01^DQB1*02:01+DQB1*05:01	0.000298
A*03:01+A*11:01^C*02:02+C*07:26^B*15:25+B*27:05^DRB1*04:03+DRB1*04:04^DQB1*03:02+DQB1*03:02	0.000298
A*11:01+A*24:02^C*03:04+C*05:01^B*40:01+B*44:02^DRB1*15:01+DRB1*15:02^DQB1*06:01+DQB1*06:02	0.000298
A*11:01+A*74:01^C*01:02+C*12:02^B*52:01+B*55:01^DRB1*11:01+DRB1*11:01^DQB1*03:01+DQB1*03:01	0.000298
A*33:03+A*33:03^C*03:02+C*16:04^B*51:01+B*58:01^DRB1*03:01+DRB1*13:01^DQB1*02:01+DQB1*06:03	0.000298
A*01:01+A*11:01^C*03:02+C*07:02^B*08:01+B*58:01^DRB1*03:01+DRB1*03:01^DQB1*02:01+DQB1*02:01	0.000298
A*33:03+A*68:01^C*06:02+C*15:02^B*50:01+B*51:01^DRB1*03:01+DRB1*13:01^DQB1*02:01+DQB1*06:03	0.000298
A*30:01+A*31:01^C*06:02+C*12:02^B*13:02+B*52:01^DRB1*07:01+DRB1*15:06^DQB1*02:01+DQB1*05:02	0.000298
A*01:01+A*26:01^C*06:02+C*12:02^B*37:01+B*40:06^DRB1*07:01+DRB1*11:01^DQB1*02:01+DQB1*03:01	0.000298
A*03:01+A*11:01^C*12:03+C*14:02^B*40:01+B*51:06^DRB1*13:01+DRB1*15:01^DQB1*06:01+DQB1*06:03	0.000298
A*11:01+A*33:03^C*03:02+C*06:02^B*50:01+B*51:01^DRB1*01:01+DRB1*03:01^DQB1*02:01+DQB1*05:01	0.000298
A*03:01+A*33:03^C*07:01+C*12:03^B*35:03+B*44:03^DRB1*04:03+DRB1*07:01^DQB1*02:01+DQB1*03:05	0.000298
A*01:01+A*24:02^C*03:04+C*12:02^B*37:01+B*52:01^DRB1*04:03+DRB1*10:01^DQB1*03:02+DQB1*05:01	0.000298
A*02:01+A*02:05^C*01:02+C*03:02^B*51:01+B*58:01^DRB1*01:01+DRB1*03:01^DQB1*02:01+DQB1*05:01	0.000298
A*02:01+A*24:02^C*07:01+C*16:04^B*18:01+B*41:01^DRB1*03:01+DRB1*11:18^DQB1*02:01+DQB1*03:01	0.000298
A*03:01+A*11:01^C*04:01+C*07:02^B*08:01+B*44:03^DRB1*03:01+DRB1*15:01^DQB1*02:01+DQB1*06:02	0.000298
A*02:05+A*24:02^C*08:01+C*15:02^B*15:02+B*51:01^DRB1*04:02+DRB1*12:02^DQB1*03:01+DQB1*03:02	0.000298
A*11:01+A*68:01^C*02:02+C*08:01^B*15:02+B*27:05^DRB1*04:03+DRB1*15:01^DQB1*03:02+DQB1*06:01	0.000298
A*01:01+A*24:02^C*07:02+C*07:02^B*08:01+B*39:06^DRB1*01:01+DRB1*03:01^DQB1*02:01+DQB1*05:01	0.000298
A*02:06+A*11:01^C*12:03+C*15:02^B*38:01+B*40:06^DRB1*04:03+DRB1*11:04^DQB1*03:01+DQB1*03:02	0.000298
A*02:01+A*11:01^C*03:02+C*04:01^B*35:01+B*58:01^DRB1*03:01+DRB1*10:01^DQB1*02:01+DQB1*05:01	0.000298
A*02:20+A*68:01^C*01:02+C*03:02^B*51:01+B*58:01^DRB1*01:01+DRB1*03:01^DQB1*02:01+DQB1*05:01	0.000298
A*01:01+A*01:01^C*07:01+C*07:01^B*15:17+B*15:17^DRB1*13:02+DRB1*13:02^DQB1*06:04+DQB1*06:04	0.000298
A*11:01+A*32:01^C*04:01+C*07:01^B*35:03+B*49:01^DRB1*11:01+DRB1*15:02^DQB1*03:01+DQB1*06:01	0.000298
A*11:01+A*24:02^C*04:01+C*07:26^B*15:25+B*35:01^DRB1*13:01+DRB1*15:06^DQB1*05:02+DQB1*06:03	0.000298
A*24:02+A*24:17^C*08:01+C*15:02^B*15:02+B*51:01^DRB1*04:02+DRB1*15:02^DQB1*03:02+DQB1*06:01	0.000298
A*31:01+A*68:01^C*07:01+C*07:02^B*07:02+B*18:01^DRB1*01:01+DRB1*11:01^DQB1*03:01+DQB1*05:01	0.000298
A*03:01+A*03:01^C*12:03+C*12:03^B*18:01+B*18:01^DRB1*11:01+DRB1*11:04^DQB1*03:01+DQB1*03:01	0.000298
A*24:02+A*30:01^C*06:02+C*07:02^B*07:02+B*13:02^DRB1*07:01+DRB1*14:04^DQB1*02:01+DQB1*05:03	0.000298
A*01:01+A*26:01^C*06:02+C*07:02^B*08:01+B*37:01^DRB1*03:01+DRB1*07:01^DQB1*02:01+DQB1*02:01	0.000298
A*24:02+A*30:01^C*07:02+C*12:02^B*08:01+B*52:01^DRB1*03:01+DRB1*14:04^DQB1*02:01+DQB1*05:03	0.000298
A*01:01+A*24:02^C*01:02+C*12:02^B*15:08+B*52:01^DRB1*08:02+DRB1*15:02^DQB1*04:02+DQB1*06:01	0.000298
A*24:02+A*30:01^C*12:03+C*15:05^B*07:05+B*35:03^DRB1*10:01+DRB1*11:01^DQB1*03:01+DQB1*05:01	0.000298
A*11:01+A*33:03^C*03:02+C*14:02^B*51:07+B*58:01^DRB1*03:01+DRB1*13:02^DQB1*02:01+DQB1*06:09	0.000298
A*11:01+A*31:01^C*07:01+C*07:02^B*08:01+B*44:03^DRB1*03:01+DRB1*07:01^DQB1*02:01+DQB1*02:01	0.000298
A*02:01+A*31:01^C*03:03+C*07:02^B*08:01+B*15:01^DRB1*14:04+DRB1*15:01^DQB1*05:02+DQB1*05:03	0.000298
A*01:01+A*02:01^C*07:01+C*07:02^B*07:02+B*44:03^DRB1*07:03+DRB1*15:02^DQB1*02:01+DQB1*06:01	0.000298
A*01:01+A*26:01^C*04:01+C*07:02^B*07:02+B*15:34^DRB1*04:03+DRB1*12:01^DQB1*03:01+DQB1*03:02	0.000298
A*11:01+A*32:01^C*04:01+C*15:02^B*35:01+B*40:06^DRB1*01:01+DRB1*16:02^DQB1*05:01+DQB1*05:02	0.000298
A*02:06+A*03:01^C*04:01+C*16:02^B*35:01+B*51:01^DRB1*01:01+DRB1*11:01^DQB1*03:01+DQB1*05:01	0.000298
A*24:02+A*24:02^C*03:04+C*04:01^B*35:03+B*51:01^DRB1*07:01+DRB1*11:01^DQB1*03:01+DQB1*03:03	0.000298
A*03:01+A*24:02^C*15:02+C*15:02^B*40:06+B*51:01^DRB1*04:02+DRB1*15:06^DQB1*03:02+DQB1*05:02	0.000298
A*29:01+A*68:01^C*06:02+C*14:02^B*50:01+B*51:01^DRB1*07:01+DRB1*12:01^DQB1*02:01+DQB1*03:01	0.000298
A*11:01+A*11:01^C*06:02+C*06:02^B*37:01+B*37:01^DRB1*11:04+DRB1*11:04^DQB1*03:01+DQB1*03:01	0.000298
A*11:01+A*23:01^C*06:02+C*15:02^B*40:06+B*50:01^DRB1*03:01+DRB1*04:06^DQB1*02:01+DQB1*04:02	0.000298
A*11:01+A*26:01^C*04:10+C*07:01^B*40:06+B*44:03^DRB1*07:01+DRB1*15:02^DQB1*02:01+DQB1*06:01	0.000298
A*24:02+A*33:03^C*06:02+C*12:03^B*18:01+B*57:01^DRB1*07:01+DRB1*11:04^DQB1*03:01+DQB1*03:03	0.000298
A*02:01+A*11:01^C*07:01+C*15:02^B*18:01+B*40:06^DRB1*15:02+DRB1*15:06^DQB1*05:02+DQB1*06:01	0.000298
A*11:01+A*33:03^C*07:01+C*07:02^B*07:02+B*44:03^DRB1*03:01+DRB1*07:01^DQB1*02:01+DQB1*02:01	0.000298
A*11:01+A*31:01^C*04:01+C*15:02^B*35:03+B*51:01^DRB1*11:01+DRB1*13:01^DQB1*03:01+DQB1*06:03	0.000298
A*02:01+A*24:02^C*04:01+C*12:02^B*35:01+B*52:01^DRB1*15:02+DRB1*15:02^DQB1*06:01+DQB1*06:01	0.000298
A*11:01+A*11:01^C*02:02+C*03:04^B*40:01+B*51:01^DRB1*01:01+DRB1*15:01^DQB1*05:01+DQB1*06:02	0.000298
A*26:01+A*30:01^C*06:02+C*06:02^B*13:02+B*50:01^DRB1*03:01+DRB1*07:01^DQB1*02:01+DQB1*02:01	0.000298
A*01:01+A*11:01^C*04:01+C*12:02^B*35:02+B*52:01^DRB1*11:04+DRB1*14:01^DQB1*03:01+DQB1*05:03	0.000298
A*11:01+A*11:01^C*03:03+C*03:03^B*55:01+B*55:01^DRB1*13:01+DRB1*13:01^DQB1*06:03+DQB1*06:03	0.000298
A*01:01+A*01:01^C*03:03+C*06:02^B*15:01+B*37:01^DRB1*03:01+DRB1*15:06^DQB1*02:01+DQB1*05:02	0.000298
A*02:01+A*02:06^C*03:04+C*15:02^B*40:01+B*51:01^DRB1*09:01+DRB1*12:01^DQB1*03:01+DQB1*03:03	0.000298
A*01:01+A*01:01^C*07:02+C*12:03^B*07:02+B*38:01^DRB1*07:01+DRB1*13:01^DQB1*02:01+DQB1*06:03	0.000298
A*11:01+A*29:01^C*12:02+C*15:05^B*07:05+B*18:01^DRB1*10:01+DRB1*11:04^DQB1*03:01+DQB1*05:01	0.000298
A*01:01+A*02:03^C*06:02+C*07:02^B*38:02+B*57:01^DRB1*07:01+DRB1*16:02^DQB1*03:03+DQB1*05:02	0.000298
A*02:01+A*02:01^C*03:03+C*04:01^B*15:01+B*35:03^DRB1*03:01+DRB1*13:01^DQB1*02:01+DQB1*06:03	0.000298
A*29:01+A*33:03^C*03:02+C*04:01^B*35:01+B*58:01^DRB1*07:01+DRB1*11:04^DQB1*03:01+DQB1*03:03	0.000298
A*26:01+A*68:01^C*01:02+C*15:05^B*40:06+B*55:01^DRB1*11:01+DRB1*13:01^DQB1*03:02+DQB1*06:03	0.000298
A*11:01+A*31:01^C*04:01+C*15:02^B*15:01+B*51:01^DRB1*04:08+DRB1*15:06^DQB1*03:01+DQB1*05:02	0.000298
A*24:02+A*26:01^C*12:02+C*12:02^B*51:01+B*52:01^DRB1*01:01+DRB1*15:02^DQB1*05:01+DQB1*06:01	0.000298
A*11:01+A*68:01^C*12:02+C*15:02^B*40:06+B*52:01^DRB1*04:04+DRB1*11:01^DQB1*03:01+DQB1*03:02	0.000298
A*01:01+A*02:01^C*01:02+C*01:02^B*51:01+B*55:01^DRB1*01:01+DRB1*13:02^DQB1*05:01+DQB1*06:04	0.000298
A*01:01+A*11:01^C*06:02+C*14:02^B*37:01+B*51:01^DRB1*01:01+DRB1*10:01^DQB1*05:01+DQB1*05:01	0.000298
A*02:11+A*11:01^C*07:01+C*12:02^B*44:03+B*52:01^DRB1*07:01+DRB1*13:02^DQB1*02:01+DQB1*06:04	0.000298
A*11:01+A*11:01^C*06:02+C*15:02^B*40:06+B*50:01^DRB1*07:01+DRB1*16:02^DQB1*02:01+DQB1*05:02	0.000298
A*32:01+A*68:01^C*04:01+C*07:02^B*35:08+B*51:01^DRB1*04:03+DRB1*13:01^DQB1*03:02+DQB1*06:01	0.000298
A*24:02+A*32:01^C*07:01+C*07:02^B*08:01+B*18:01^DRB1*03:01+DRB1*14:04^DQB1*02:01+DQB1*05:01	0.000298
A*01:01+A*24:02^C*04:01+C*12:03^B*35:02+B*35:03^DRB1*07:01+DRB1*11:04^DQB1*03:01+DQB1*03:03	0.000298
A*01:01+A*11:01^C*07:02+C*15:02^B*08:01+B*40:06^DRB1*03:01+DRB1*14:04^DQB1*02:01+DQB1*05:03	0.000298
A*01:01+A*24:02^C*06:02+C*12:02^B*37:01+B*52:01^DRB1*03:01+DRB1*10:01^DQB1*02:01+DQB1*05:01	0.000298
A*01:01+A*23:01^C*04:01+C*15:04^B*35:01+B*35:08^DRB1*15:01+DRB1*16:02^DQB1*05:02+DQB1*06:01	0.000298
A*02:01+A*31:01^C*07:02+C*16:04^B*08:01+B*44:02^DRB1*03:01+DRB1*11:04^DQB1*02:01+DQB1*03:01	0.000298
A*26:01+A*68:01^C*07:02+C*07:02^B*08:01+B*51:01^DRB1*03:01+DRB1*04:03^DQB1*02:01+DQB1*03:02	0.000298
A*01:01+A*26:01^C*06:02+C*07:02^B*08:01+B*44:02^DRB1*03:01+DRB1*11:04^DQB1*02:01+DQB1*03:01	0.000298
A*11:01+A*26:01^C*07:01+C*12:03^B*18:01+B*38:01^DRB1*04:05+DRB1*14:04^DQB1*04:01+DQB1*05:03	0.000298
A*03:01+A*32:01^C*04:01+C*15:02^B*35:01+B*40:06^DRB1*03:01+DRB1*11:01^DQB1*02:01+DQB1*03:01	0.000298
A*03:01+A*33:03^C*14:02+C*16:02^B*51:01+B*51:01^DRB1*13:01+DRB1*15:02^DQB1*06:01+DQB1*06:03	0.000298
A*11:01+A*32:01^C*07:01+C*07:26^B*15:17+B*15:25^DRB1*13:02+DRB1*15:01^DQB1*06:01+DQB1*06:03	0.000298
A*11:01+A*24:02^C*04:01+C*07:02^B*35:08+B*38:02^DRB1*03:01+DRB1*15:02^DQB1*02:01+DQB1*05:02	0.000298
A*01:01+A*02:01^C*07:02+C*15:02^B*07:02+B*51:01^DRB1*10:01+DRB1*14:04^DQB1*05:01+DQB1*05:03	0.000298
A*11:01+A*68:01^C*12:02+C*12:02^B*40:06+B*52:01^DRB1*11:01+DRB1*16:01^DQB1*03:01+DQB1*05:02	0.000298
A*11:01+A*31:01^C*05:01+C*05:01^B*44:02+B*44:02^DRB1*12:01+DRB1*14:04^DQB1*03:01+DQB1*05:03	0.000298
A*11:01+A*24:02^C*03:03+C*12:03^B*15:01+B*35:03^DRB1*14:01+DRB1*15:06^DQB1*05:02+DQB1*05:03	0.000298
A*02:03+A*24:02^C*08:01+C*12:03^B*15:02+B*35:03^DRB1*04:03+DRB1*12:02^DQB1*03:01+DQB1*03:05	0.000298
A*26:01+A*29:02^C*07:02+C*16:01^B*08:01+B*44:03^DRB1*07:01+DRB1*15:06^DQB1*02:01+DQB1*05:02	0.000298
A*03:01+A*11:01^C*12:02+C*12:09^B*51:01+B*52:01^DRB1*04:03+DRB1*11:01^DQB1*03:01+DQB1*03:02	0.000298
A*02:01+A*68:01^C*03:04+C*07:04^B*15:18+B*40:23^DRB1*09:01+DRB1*13:01^DQB1*03:02+DQB1*06:03	0.000298
A*02:06+A*26:01^C*01:02+C*12:03^B*38:01+B*55:01^DRB1*11:04+DRB1*13:01^DQB1*03:01+DQB1*06:03	0.000298
A*11:01+A*33:03^C*07:01+C*16:01^B*44:03+B*44:03^DRB1*07:01+DRB1*07:01^DQB1*02:01+DQB1*02:01	0.000298
A*02:17+A*68:01^C*06:02+C*15:02^B*51:01+B*57:01^DRB1*04:07+DRB1*07:01^DQB1*03:01+DQB1*03:03	0.000298
A*68:01+A*68:01^C*15:02+C*16:02^B*51:01+B*51:01^DRB1*11:01+DRB1*13:01^DQB1*03:01+DQB1*06:03	0.000298
A*24:02+A*24:02^C*04:03+C*15:02^B*13:01+B*51:01^DRB1*04:04+DRB1*11:01^DQB1*03:01+DQB1*03:02	0.000298
A*03:02+A*68:01^C*01:02+C*06:02^B*13:02+B*55:01^DRB1*07:01+DRB1*11:11^DQB1*03:01+DQB1*03:03	0.000298
A*11:01+A*33:03^C*03:02+C*04:01^B*35:01+B*58:01^DRB1*01:01+DRB1*13:02^DQB1*05:01+DQB1*06:09	0.000298
A*24:02+A*26:01^C*03:02+C*07:01^B*15:25+B*58:01^DRB1*14:04+DRB1*14:04^DQB1*05:03+DQB1*05:03	0.000298
A*02:01+A*02:11^C*07:02+C*15:02^B*07:02+B*40:06^DRB1*04:03+DRB1*15:01^DQB1*03:02+DQB1*06:01	0.000298
A*02:01+A*26:01^C*01:02+C*08:01^B*48:01+B*51:01^DRB1*11:03+DRB1*12:01^DQB1*03:01+DQB1*03:01	0.000298
A*01:01+A*31:01^C*04:01+C*15:05^B*07:05+B*35:01^DRB1*03:01+DRB1*13:01^DQB1*02:01+DQB1*06:03	0.000298
A*24:02+A*29:01^C*04:01+C*06:02^B*35:03+B*50:01^DRB1*03:01+DRB1*07:01^DQB1*02:01+DQB1*02:01	0.000298
A*11:01+A*68:01^C*04:03+C*07:02^B*07:02+B*13:01^DRB1*11:01+DRB1*15:01^DQB1*03:01+DQB1*06:02	0.000298
A*01:01+A*68:01^C*03:03+C*15:02^B*15:01+B*40:06^DRB1*04:01+DRB1*15:01^DQB1*03:02+DQB1*06:01	0.000298
A*01:01+A*11:01^C*02:02+C*03:02^B*27:05+B*58:01^DRB1*11:01+DRB1*15:06^DQB1*03:01+DQB1*05:02	0.000298
A*01:01+A*26:01^C*07:02+C*07:02^B*08:01+B*08:01^DRB1*03:01+DRB1*15:02^DQB1*02:01+DQB1*06:01	0.000298
A*03:02+A*11:01^C*04:01+C*07:01^B*18:01+B*35:03^DRB1*14:01+DRB1*15:01^DQB1*05:03+DQB1*06:01	0.000298
A*32:01+A*68:01^C*15:02+C*17:01^B*41:01+B*51:01^DRB1*10:01+DRB1*10:01^DQB1*05:01+DQB1*05:01	0.000298
A*11:01+A*24:02^C*04:01+C*05:01^B*35:02+B*44:03^DRB1*07:01+DRB1*11:04^DQB1*02:01+DQB1*03:01	0.000298
A*11:03+A*24:02^C*04:01+C*07:02^B*35:03+B*52:01^DRB1*03:01+DRB1*11:06^DQB1*02:01+DQB1*03:01	0.000298
A*26:01+A*31:01^C*07:02+C*12:03^B*08:01+B*15:01^DRB1*03:01+DRB1*13:02^DQB1*02:01+DQB1*06:09	0.000298
A*02:06+A*24:02^C*07:04+C*12:02^B*15:18+B*18:01^DRB1*15:01+DRB1*15:01^DQB1*06:01+DQB1*06:02	0.000298
A*01:01+A*03:01^C*07:02+C*07:02^B*07:02+B*08:01^DRB1*03:01+DRB1*04:01^DQB1*02:01+DQB1*03:01	0.000298
A*01:01+A*26:01^C*04:01+C*07:02^B*08:01+B*35:03^DRB1*03:01+DRB1*15:02^DQB1*02:01+DQB1*06:01	0.000298
A*24:02+A*68:01^C*14:02+C*15:02^B*40:06+B*51:01^DRB1*04:02+DRB1*15:01^DQB1*03:02+DQB1*06:01	0.000298
A*02:01+A*32:01^C*01:02+C*06:02^B*50:01+B*51:01^DRB1*07:01+DRB1*11:03^DQB1*02:01+DQB1*03:01	0.000298
A*01:01+A*31:01^C*04:01+C*07:01^B*15:17+B*35:01^DRB1*12:01+DRB1*15:01^DQB1*03:01+DQB1*06:02	0.000298
A*24:02+A*29:01^C*07:02+C*15:05^B*07:02+B*07:05^DRB1*03:01+DRB1*10:01^DQB1*02:01+DQB1*05:01	0.000298
A*11:01+A*24:02^C*04:01+C*04:03^B*13:01+B*35:02^DRB1*11:04+DRB1*12:02^DQB1*03:01+DQB1*03:01	0.000298
A*01:01+A*03:02^C*04:01+C*06:02^B*35:03+B*57:01^DRB1*07:01+DRB1*11:01^DQB1*03:01+DQB1*03:03	0.000298
A*02:05+A*31:01^C*01:02+C*06:02^B*15:08+B*50:01^DRB1*03:01+DRB1*09:01^DQB1*02:01+DQB1*03:02	0.000298
A*02:06+A*33:03^C*07:01+C*07:01^B*44:03+B*49:01^DRB1*07:01+DRB1*15:01^DQB1*02:01+DQB1*06:02	0.000298
A*24:02+A*31:01^C*07:02+C*14:02^B*08:01+B*51:01^DRB1*03:01+DRB1*11:01^DQB1*02:01+DQB1*03:01	0.000298
A*02:01+A*31:06^C*04:01+C*12:02^B*35:08+B*52:01^DRB1*07:01+DRB1*11:01^DQB1*02:01+DQB1*03:01	0.000298
A*03:01+A*32:01^C*06:02+C*07:01^B*47:01+B*49:01^DRB1*13:01+DRB1*13:02^DQB1*06:03+DQB1*06:04	0.000298
A*02:01+A*33:03^C*03:04+C*03:04^B*40:01+B*40:01^DRB1*07:01+DRB1*15:01^DQB1*03:03+DQB1*06:02	0.000298
A*03:01+A*11:01^C*03:02+C*07:04^B*51:01+B*58:01^DRB1*13:02+DRB1*14:04^DQB1*05:03+DQB1*06:09	0.000298
A*11:01+A*11:01^C*04:01+C*07:01^B*35:01+B*49:01^DRB1*13:01+DRB1*13:02^DQB1*06:03+DQB1*06:04	0.000298
A*11:01+A*11:01^C*12:02+C*14:02^B*51:01+B*52:01^DRB1*14:07+DRB1*15:02^DQB1*05:03+DQB1*06:01	0.000298
A*01:01+A*02:01^C*03:04+C*07:01^B*15:17+B*40:23^DRB1*09:01+DRB1*13:02^DQB1*03:02+DQB1*06:03	0.000298
A*01:01+A*11:01^C*03:02+C*12:02^B*52:01+B*58:01^DRB1*11:01+DRB1*15:02^DQB1*03:01+DQB1*06:01	0.000298
A*11:01+A*24:02^C*12:02+C*15:02^B*40:06+B*52:01^DRB1*10:01+DRB1*15:02^DQB1*05:01+DQB1*06:01	0.000298
A*01:01+A*31:01^C*07:02+C*12:03^B*08:01+B*39:01^DRB1*13:01+DRB1*15:01^DQB1*06:03+DQB1*06:03	0.000298
A*26:01+A*68:01^C*01:02+C*07:02^B*08:01+B*55:01^DRB1*03:01+DRB1*15:02^DQB1*02:01+DQB1*06:01	0.000298
A*11:01+A*11:01^C*04:01+C*08:01^B*15:02+B*35:01^DRB1*01:01+DRB1*15:01^DQB1*05:01+DQB1*06:01	0.000298
A*01:01+A*68:01^C*07:02+C*15:02^B*38:02+B*40:06^DRB1*14:04+DRB1*15:02^DQB1*05:01+DQB1*05:03	0.000298
A*11:01+A*24:02^C*04:01+C*07:01^B*35:01+B*44:03^DRB1*01:01+DRB1*07:01^DQB1*02:01+DQB1*05:01	0.000298
A*02:05+A*33:03^C*06:02+C*07:01^B*44:03+B*50:01^DRB1*07:01+DRB1*07:01^DQB1*02:01+DQB1*03:03	0.000298
A*23:01+A*24:02^C*15:02+C*16:02^B*27:07+B*51:01^DRB1*07:03+DRB1*11:04^DQB1*02:01+DQB1*03:01	0.000298
A*24:02+A*26:01^C*02:02+C*07:02^B*08:01+B*51:01^DRB1*03:01+DRB1*13:01^DQB1*03:01+DQB1*06:03	0.000298
A*01:01+A*32:01^C*03:02+C*07:01^B*44:03+B*58:01^DRB1*03:01+DRB1*13:01^DQB1*02:01+DQB1*06:03	0.000298
A*01:01+A*01:01^C*06:02+C*12:03^B*35:03+B*57:01^DRB1*07:01+DRB1*13:01^DQB1*03:03+DQB1*06:03	0.000298
A*11:01+A*11:01^C*12:02+C*12:02^B*52:01+B*52:01^DRB1*14:04+DRB1*14:04^DQB1*05:03+DQB1*05:03	0.000298
A*01:01+A*26:01^C*04:03+C*06:02^B*13:01+B*57:01^DRB1*07:01+DRB1*15:01^DQB1*03:03+DQB1*06:01	0.000298
A*01:01+A*24:02^C*04:01+C*15:02^B*35:08+B*40:06^DRB1*10:01+DRB1*11:01^DQB1*03:01+DQB1*05:01	0.000298
A*01:01+A*24:02^C*04:01+C*12:02^B*15:01+B*52:01^DRB1*13:02+DRB1*15:06^DQB1*05:02+DQB1*06:09	0.000298
A*24:07+A*26:01^C*07:02+C*14:02^B*08:01+B*51:01^DRB1*14:04+DRB1*16:02^DQB1*05:02+DQB1*05:03	0.000298
A*01:01+A*24:02^C*02:02+C*12:03^B*35:03+B*39:01^DRB1*10:01+DRB1*13:01^DQB1*05:01+DQB1*06:03	0.000298
A*01:01+A*24:02^C*04:01+C*12:02^B*35:01+B*52:01^DRB1*01:01+DRB1*15:02^DQB1*05:01+DQB1*06:01	0.000298
A*01:01+A*02:06^C*01:02+C*14:02^B*51:01+B*55:01^DRB1*03:01+DRB1*15:02^DQB1*02:01+DQB1*06:01	0.000298
A*02:01+A*68:01^C*06:02+C*07:02^B*08:01+B*57:01^DRB1*03:01+DRB1*07:01^DQB1*02:01+DQB1*02:01	0.000298
A*24:02+A*32:01^C*04:01+C*12:02^B*35:02+B*52:01^DRB1*11:04+DRB1*15:02^DQB1*03:01+DQB1*06:01	0.000298
A*01:01+A*33:03^C*04:01+C*12:03^B*35:01+B*35:03^DRB1*08:03+DRB1*15:01^DQB1*03:01+DQB1*06:01	0.000298
A*01:01+A*23:01^C*07:01+C*07:01^B*44:03+B*44:03^DRB1*07:01+DRB1*07:01^DQB1*02:01+DQB1*02:01	0.000298
A*03:02+A*24:03^C*12:03+C*16:04^B*38:01+B*44:02^DRB1*07:01+DRB1*11:01^DQB1*02:01+DQB1*03:01	0.000298
A*32:01+A*68:01^C*03:02+C*15:02^B*40:06+B*58:01^DRB1*13:01+DRB1*13:01^DQB1*06:03+DQB1*06:03	0.000298
A*03:01+A*33:03^C*07:01+C*07:02^B*07:02+B*44:03^DRB1*07:01+DRB1*15:02^DQB1*02:01+DQB1*06:01	0.000298
A*03:01+A*03:01^C*07:02+C*12:03^B*07:02+B*35:03^DRB1*08:03+DRB1*10:01^DQB1*03:01+DQB1*05:01	0.000298
A*02:05+A*02:11^C*06:02+C*06:02^B*13:02+B*50:01^DRB1*03:01+DRB1*07:01^DQB1*02:01+DQB1*02:01	0.000298
A*03:02+A*68:01^C*04:01+C*07:04^B*15:18+B*35:01^DRB1*13:01+DRB1*13:02^DQB1*06:03+DQB1*06:04	0.000298
A*26:01+A*68:01^C*07:04+C*17:01^B*15:18+B*41:02^DRB1*13:01+DRB1*13:03^DQB1*03:01+DQB1*06:03	0.000298
A*01:01+A*24:03^C*01:02+C*12:03^B*18:01+B*55:01^DRB1*11:04+DRB1*15:01^DQB1*03:01+DQB1*05:02	0.000298
A*02:01+A*68:01^C*04:01+C*12:02^B*35:08+B*52:01^DRB1*11:01+DRB1*14:04^DQB1*03:01+DQB1*05:03	0.000298
A*02:01+A*23:01^C*12:02+C*17:01^B*41:01+B*52:01^DRB1*13:01+DRB1*16:02^DQB1*05:02+DQB1*06:03	0.000298
A*02:06+A*03:02^C*04:01+C*06:02^B*13:02+B*35:03^DRB1*07:01+DRB1*15:01^DQB1*02:01+DQB1*06:02	0.000298
A*02:05+A*26:01^C*06:02+C*15:02^B*50:01+B*51:01^DRB1*07:01+DRB1*13:01^DQB1*02:01+DQB1*06:03	0.000298
A*02:11+A*24:02^C*03:02+C*15:02^B*40:06+B*58:01^DRB1*15:01+DRB1*15:01^DQB1*06:01+DQB1*06:03	0.000298
A*11:01+A*24:02^C*07:02+C*15:02^B*07:02+B*40:06^DRB1*03:01+DRB1*13:01^DQB1*02:01+DQB1*06:03	0.000298
A*01:01+A*11:01^C*06:02+C*07:01^B*18:01+B*57:01^DRB1*07:01+DRB1*11:01^DQB1*03:01+DQB1*03:03	0.000298
A*01:01+A*01:01^C*04:01+C*07:01^B*08:01+B*44:03^DRB1*03:01+DRB1*07:01^DQB1*02:01+DQB1*02:01	0.000298
A*01:01+A*02:11^C*06:02+C*06:02^B*50:01+B*57:01^DRB1*03:01+DRB1*07:01^DQB1*02:01+DQB1*03:03	0.000298
A*01:01+A*24:02^C*01:02+C*15:02^B*15:08+B*40:06^DRB1*04:04+DRB1*14:04^DQB1*03:02+DQB1*05:03	0.000298
A*26:01+A*68:01^C*07:02+C*12:05^B*08:01+B*18:01^DRB1*03:01+DRB1*08:01^DQB1*02:01+DQB1*04:02	0.000298
A*11:01+A*11:01^C*12:02+C*12:02^B*52:01+B*52:01^DRB1*03:01+DRB1*15:02^DQB1*02:01+DQB1*06:01	0.000298
A*32:01+A*68:01^C*03:02+C*07:01^B*44:03+B*58:01^DRB1*03:01+DRB1*13:01^DQB1*02:01+DQB1*06:03	0.000298
A*01:01+A*03:01^C*06:02+C*16:02^B*51:01+B*57:01^DRB1*13:01+DRB1*13:03^DQB1*03:01+DQB1*06:03	0.000298
A*01:01+A*33:03^C*04:01+C*06:02^B*51:01+B*57:01^DRB1*03:01+DRB1*07:01^DQB1*02:01+DQB1*03:03	0.000298
A*01:01+A*33:03^C*07:02+C*12:02^B*38:02+B*52:01^DRB1*15:02+DRB1*15:04^DQB1*05:02+DQB1*06:01	0.000298
A*31:01+A*33:03^C*04:01+C*07:01^B*35:03+B*44:03^DRB1*07:01+DRB1*13:08^DQB1*02:01+DQB1*05:03	0.000298
A*11:01+A*24:02^C*07:01+C*07:26^B*15:25+B*18:01^DRB1*04:03+DRB1*15:01^DQB1*03:02+DQB1*06:01	0.000298
A*24:02+A*68:01^C*04:01+C*06:02^B*35:02+B*50:01^DRB1*07:01+DRB1*11:04^DQB1*02:01+DQB1*03:01	0.000298
A*02:05+A*24:02^C*12:03+C*12:03^B*39:10+B*40:01^DRB1*03:01+DRB1*15:02^DQB1*02:01+DQB1*06:01	0.000298
A*01:01+A*01:01^C*03:02+C*06:02^B*37:01+B*58:01^DRB1*10:01+DRB1*13:02^DQB1*05:01+DQB1*06:09	0.000298
A*02:11+A*02:11^C*15:02+C*15:02^B*40:06+B*44:02^DRB1*10:01+DRB1*11:01^DQB1*03:01+DQB1*05:01	0.000298
A*24:02+A*33:03^C*06:02+C*07:02^B*07:02+B*37:01^DRB1*10:01+DRB1*15:01^DQB1*05:01+DQB1*06:03	0.000298
A*02:01+A*02:11^C*07:02+C*15:02^B*07:02+B*40:06^DRB1*10:01+DRB1*15:01^DQB1*05:01+DQB1*06:02	0.000298
A*11:01+A*68:01^C*04:01+C*04:01^B*35:03+B*35:03^DRB1*07:01+DRB1*11:01^DQB1*02:01+DQB1*03:01	0.000298
A*11:01+A*11:01^C*04:01+C*07:01^B*35:03+B*44:03^DRB1*04:03+DRB1*11:01^DQB1*03:01+DQB1*03:02	0.000298
A*01:01+A*11:01^C*12:02+C*15:02^B*40:06+B*51:01^DRB1*03:01+DRB1*13:01^DQB1*02:01+DQB1*06:03	0.000298
A*02:01+A*11:01^C*04:01+C*07:02^B*35:08+B*52:01^DRB1*11:01+DRB1*11:06^DQB1*03:01+DQB1*03:01	0.000298
A*02:01+A*31:01^C*01:02+C*07:02^B*08:01+B*51:01^DRB1*01:01+DRB1*15:01^DQB1*05:01+DQB1*06:03	0.000298
A*02:06+A*33:03^C*07:01+C*07:04^B*15:18+B*44:03^DRB1*07:01+DRB1*15:01^DQB1*02:01+DQB1*06:02	0.000298
A*11:01+A*11:01^C*12:02+C*12:03^B*35:03+B*52:01^DRB1*11:01+DRB1*15:02^DQB1*03:01+DQB1*06:01	0.000298
A*32:01+A*33:03^C*03:02+C*04:01^B*44:03+B*58:01^DRB1*07:01+DRB1*15:02^DQB1*02:01+DQB1*06:01	0.000298
A*01:01+A*02:06^C*07:02+C*07:04^B*08:01+B*51:01^DRB1*03:01+DRB1*14:04^DQB1*02:01+DQB1*05:03	0.000298
A*01:01+A*68:01^C*12:02+C*15:02^B*51:01+B*52:01^DRB1*13:01+DRB1*15:02^DQB1*06:01+DQB1*06:03	0.000298
A*11:01+A*23:01^C*06:02+C*07:02^B*08:01+B*57:01^DRB1*03:01+DRB1*07:01^DQB1*02:01+DQB1*03:03	0.000298
A*24:02+A*66:01^C*14:02+C*17:01^B*41:02+B*51:01^DRB1*11:01+DRB1*13:03^DQB1*03:01+DQB1*03:01	0.000298
A*03:01+A*68:01^C*07:02+C*14:02^B*07:02+B*51:01^DRB1*04:03+DRB1*15:01^DQB1*03:02+DQB1*06:02	0.000298
A*26:01+A*26:01^C*04:01+C*07:02^B*08:01+B*35:01^DRB1*01:01+DRB1*03:01^DQB1*02:01+DQB1*05:01	0.000298
A*02:01+A*02:11^C*03:04+C*12:02^B*40:06+B*40:23^DRB1*09:01+DRB1*15:01^DQB1*03:02+DQB1*06:01	0.000298
A*24:02+A*31:01^C*04:01+C*07:02^B*07:02+B*35:01^DRB1*11:01+DRB1*14:04^DQB1*03:01+DQB1*05:03	0.000298
A*01:01+A*02:06^C*07:02+C*08:01^B*07:02+B*48:01^DRB1*03:01+DRB1*04:04^DQB1*02:01+DQB1*03:02	0.000298
A*26:01+A*31:01^C*07:02+C*14:02^B*08:01+B*51:01^DRB1*03:01+DRB1*15:01^DQB1*02:01+DQB1*06:01	0.000298
A*11:01+A*68:01^C*04:01+C*07:02^B*07:02+B*35:03^DRB1*10:01+DRB1*15:01^DQB1*05:01+DQB1*06:02	0.000298
A*32:01+A*68:01^C*12:02+C*16:02^B*51:01+B*52:01^DRB1*04:01+DRB1*15:02^DQB1*03:02+DQB1*06:01	0.000298
A*03:02+A*24:02^C*07:02+C*15:02^B*08:01+B*27:07^DRB1*03:01+DRB1*15:02^DQB1*02:01+DQB1*06:01	0.000298
A*23:01+A*33:03^C*07:01+C*07:01^B*44:03+B*49:01^DRB1*07:01+DRB1*15:01^DQB1*02:01+DQB1*06:02	0.000298
A*01:01+A*11:01^C*12:03+C*15:02^B*08:01+B*35:03^DRB1*03:01+DRB1*13:01^DQB1*02:01+DQB1*06:03	0.000298
A*11:01+A*32:01^C*04:01+C*12:09^B*35:03+B*51:01^DRB1*07:01+DRB1*14:04^DQB1*03:03+DQB1*05:03	0.000298
A*30:02+A*68:01^C*12:03+C*15:02^B*35:01+B*38:01^DRB1*03:01+DRB1*14:04^DQB1*02:01+DQB1*05:03	0.000298
A*01:01+A*01:01^C*14:02+C*15:02^B*51:01+B*51:01^DRB1*11:01+DRB1*11:04^DQB1*03:01+DQB1*03:01	0.000298
A*11:01+A*68:01^C*12:02+C*15:02^B*27:05+B*52:01^DRB1*11:01+DRB1*15:02^DQB1*03:01+DQB1*06:01	0.000298
A*03:02+A*24:02^C*03:04+C*15:02^B*40:01+B*51:01^DRB1*04:01+DRB1*14:04^DQB1*03:02+DQB1*05:03	0.000298
A*11:01+A*11:01^C*01:02+C*04:01^B*15:01+B*51:01^DRB1*01:01+DRB1*15:06^DQB1*05:01+DQB1*05:02	0.000298
A*03:01+A*24:02^C*04:01+C*05:01^B*35:02+B*44:02^DRB1*11:04+DRB1*15:01^DQB1*03:01+DQB1*06:01	0.000298
A*03:01+A*24:02^C*01:02+C*04:01^B*15:01+B*55:01^DRB1*13:01+DRB1*15:06^DQB1*05:02+DQB1*06:03	0.000298
A*01:01+A*02:01^C*15:02+C*15:02^B*27:07+B*40:06^DRB1*11:11+DRB1*15:06^DQB1*03:01+DQB1*05:02	0.000298
A*02:11+A*24:02^C*03:03+C*07:02^B*07:05+B*15:05^DRB1*15:01+DRB1*15:02^DQB1*06:01+DQB1*06:01	0.000298
A*03:01+A*03:01^C*01:02+C*04:01^B*35:01+B*55:01^DRB1*01:01+DRB1*10:01^DQB1*05:07+DQB1*05:07	0.000298
A*02:03+A*02:11^C*03:04+C*15:02^B*40:06+B*51:01^DRB1*07:01+DRB1*14:04^DQB1*03:03+DQB1*05:03	0.000298
A*11:01+A*31:01^C*01:02+C*07:02^B*38:02+B*54:01^DRB1*14:05+DRB1*15:04^DQB1*05:02+DQB1*06:01	0.000298
A*24:02+A*66:01^C*07:02+C*15:02^B*08:01+B*27:07^DRB1*03:01+DRB1*11:01^DQB1*02:01+DQB1*03:01	0.000298
A*01:01+A*03:02^C*03:03+C*06:02^B*15:01+B*57:01^DRB1*01:01+DRB1*07:01^DQB1*03:03+DQB1*05:01	0.000298
A*29:01+A*31:01^C*01:02+C*15:05^B*07:05+B*15:08^DRB1*09:01+DRB1*10:01^DQB1*03:02+DQB1*05:01	0.000298
A*26:01+A*32:01^C*06:02+C*17:01^B*41:01+B*57:01^DRB1*07:01+DRB1*10:01^DQB1*03:03+DQB1*05:01	0.000298
A*01:01+A*03:01^C*07:01+C*07:02^B*07:02+B*15:17^DRB1*13:02+DRB1*15:01^DQB1*06:02+DQB1*06:03	0.000298
A*02:11+A*11:01^C*04:01+C*07:02^B*51:01+B*56:01^DRB1*01:01+DRB1*15:01^DQB1*05:01+DQB1*05:02	0.000298
A*24:02+A*32:01^C*03:03+C*04:01^B*15:05+B*44:03^DRB1*07:01+DRB1*14:04^DQB1*02:01+DQB1*05:03	0.000298
A*30:01+A*68:01^C*06:02+C*12:03^B*13:02+B*35:03^DRB1*07:01+DRB1*07:01^DQB1*02:01+DQB1*02:01	0.000298
A*11:01+A*33:03^C*03:02+C*05:01^B*44:02+B*58:01^DRB1*15:01+DRB1*15:02^DQB1*06:01+DQB1*06:02	0.000298
A*02:01+A*30:02^C*15:02+C*16:01^B*45:01+B*51:01^DRB1*03:01+DRB1*07:01^DQB1*02:01+DQB1*02:01	0.000298
A*02:01+A*02:01^C*03:02+C*03:02^B*58:01+B*58:01^DRB1*03:01+DRB1*03:01^DQB1*02:01+DQB1*02:01	0.000298
A*02:01+A*68:01^C*04:01+C*15:02^B*35:01+B*51:01^DRB1*07:01+DRB1*15:02^DQB1*03:03+DQB1*06:01	0.000298
A*24:02+A*26:01^C*07:02+C*16:02^B*51:01+B*51:01^DRB1*04:03+DRB1*07:01^DQB1*02:01+DQB1*03:02	0.000298
A*01:01+A*03:01^C*07:02+C*07:02^B*08:01+B*08:01^DRB1*03:01+DRB1*03:01^DQB1*02:01+DQB1*02:01	0.000298
A*02:11+A*32:01^C*07:01+C*15:02^B*40:06+B*49:01^DRB1*13:02+DRB1*15:01^DQB1*06:01+DQB1*06:04	0.000298
A*26:01+A*31:01^C*07:02+C*16:02^B*08:01+B*51:01^DRB1*10:01+DRB1*13:01^DQB1*05:01+DQB1*06:03	0.000298
A*01:01+A*24:02^C*01:02+C*07:01^B*15:17+B*55:01^DRB1*13:02+DRB1*15:02^DQB1*06:01+DQB1*06:04	0.000298
A*02:06+A*02:06^C*04:01+C*04:01^B*35:03+B*35:03^DRB1*14:04+DRB1*15:02^DQB1*05:03+DQB1*06:01	0.000298
A*01:01+A*11:01^C*04:01+C*06:02^B*35:01+B*57:01^DRB1*15:02+DRB1*15:06^DQB1*05:02+DQB1*06:01	0.000298
A*31:01+A*32:01^C*07:01+C*12:02^B*18:01+B*52:01^DRB1*01:01+DRB1*11:01^DQB1*03:01+DQB1*05:01	0.000298
A*01:01+A*02:01^C*05:01+C*06:02^B*37:01+B*44:02^DRB1*10:01+DRB1*11:01^DQB1*03:01+DQB1*05:01	0.000298
A*11:01+A*26:01^C*04:01+C*15:02^B*15:01+B*40:06^DRB1*03:01+DRB1*15:01^DQB1*02:01+DQB1*06:01	0.000298
A*01:01+A*11:01^C*01:02+C*01:02^B*51:01+B*55:01^DRB1*01:01+DRB1*14:04^DQB1*05:01+DQB1*05:03	0.000298
A*01:01+A*11:01^C*06:02+C*07:01^B*44:03+B*50:01^DRB1*07:01+DRB1*07:01^DQB1*02:01+DQB1*02:01	0.000298
A*01:01+A*24:02^C*03:02+C*04:01^B*35:01+B*58:01^DRB1*15:01+DRB1*15:02^DQB1*06:01+DQB1*06:02	0.000298
A*26:01+A*33:03^C*03:02+C*07:02^B*08:01+B*58:01^DRB1*03:01+DRB1*15:02^DQB1*02:01+DQB1*06:01	0.000298
A*24:02+A*33:03^C*07:01+C*17:01^B*41:02+B*44:03^DRB1*07:01+DRB1*07:01^DQB1*02:01+DQB1*02:01	0.000298
A*24:02+A*24:02^C*07:02+C*08:03^B*08:01+B*48:01^DRB1*03:01+DRB1*10:01^DQB1*02:01+DQB1*05:01	0.000298
A*02:03+A*02:20^C*07:02+C*15:02^B*08:01+B*40:06^DRB1*03:01+DRB1*07:01^DQB1*02:01+DQB1*03:03	0.000298
A*02:06+A*11:01^C*06:02+C*12:05^B*18:01+B*37:01^DRB1*07:01+DRB1*11:01^DQB1*03:01+DQB1*03:03	0.000298
A*11:01+A*11:01^C*04:01+C*08:01^B*35:01+B*48:01^DRB1*10:01+DRB1*15:06^DQB1*05:01+DQB1*05:02	0.000298
A*01:01+A*11:01^C*06:02+C*14:02^B*41:01+B*51:01^DRB1*13:01+DRB1*13:02^DQB1*06:03+DQB1*06:04	0.000298
A*01:01+A*68:01^C*07:04+C*16:01^B*15:18+B*45:01^DRB1*03:01+DRB1*10:01^DQB1*02:01+DQB1*05:01	0.000298
A*24:02+A*26:01^C*06:02+C*15:04^B*50:01+B*51:01^DRB1*03:01+DRB1*15:01^DQB1*02:01+DQB1*06:02	0.000298
A*01:01+A*32:01^C*07:02+C*07:02^B*08:01+B*08:01^DRB1*03:01+DRB1*15:01^DQB1*02:01+DQB1*06:01	0.000298
A*01:01+A*11:01^C*07:02+C*15:02^B*08:01+B*40:06^DRB1*03:01+DRB1*16:02^DQB1*02:01+DQB1*05:02	0.000298
A*11:01+A*11:01^C*04:01+C*16:02^B*35:01+B*51:01^DRB1*07:01+DRB1*13:01^DQB1*02:01+DQB1*06:03	0.000298
A*01:01+A*11:01^C*07:01+C*15:02^B*15:17+B*40:06^DRB1*13:02+DRB1*15:02^DQB1*06:01+DQB1*06:04	0.000298
A*02:01+A*31:01^C*05:01+C*14:02^B*44:02+B*51:01^DRB1*04:01+DRB1*13:01^DQB1*03:01+DQB1*06:03	0.000298
A*02:01+A*24:02^C*04:01+C*04:01^B*35:01+B*35:08^DRB1*11:01+DRB1*15:06^DQB1*03:01+DQB1*05:02	0.000298
A*24:02+A*26:01^C*01:02+C*07:02^B*08:01+B*55:01^DRB1*03:01+DRB1*03:01^DQB1*02:01+DQB1*02:01	0.000298
A*01:01+A*11:01^C*03:02+C*07:01^B*15:17+B*58:01^DRB1*03:01+DRB1*15:02^DQB1*02:01+DQB1*06:01	0.000298
A*11:01+A*26:01^C*04:01+C*07:02^B*08:01+B*35:01^DRB1*01:01+DRB1*03:01^DQB1*02:01+DQB1*05:01	0.000298
A*24:07+A*26:01^C*03:02+C*07:02^B*08:01+B*58:01^DRB1*03:01+DRB1*03:01^DQB1*02:01+DQB1*02:01	0.000298
A*02:01+A*02:05^C*03:04+C*15:02^B*40:01+B*40:06^DRB1*15:01+DRB1*15:01^DQB1*06:01+DQB1*06:02	0.000298
A*03:01+A*32:01^C*04:01+C*04:01^B*35:01+B*35:01^DRB1*01:01+DRB1*04:03^DQB1*03:02+DQB1*05:01	0.000298
A*03:01+A*03:02^C*04:01+C*12:09^B*35:03+B*51:01^DRB1*11:01+DRB1*13:01^DQB1*03:01+DQB1*06:03	0.000298
A*32:01+A*68:01^C*02:02+C*12:02^B*27:05+B*52:01^DRB1*04:04+DRB1*13:01^DQB1*03:02+DQB1*06:03	0.000298
A*24:02+A*26:01^C*07:02+C*12:03^B*08:01+B*35:03^DRB1*13:01+DRB1*14:04^DQB1*05:03+DQB1*06:03	0.000298
A*02:01+A*31:01^C*07:02+C*12:02^B*51:01+B*52:01^DRB1*14:04+DRB1*15:02^DQB1*05:03+DQB1*06:01	0.000298
A*68:01+A*74:01^C*04:01+C*16:01^B*35:02+B*45:01^DRB1*03:01+DRB1*11:04^DQB1*03:01+DQB1*03:01	0.000298
A*01:01+A*02:01^C*03:03+C*06:02^B*40:06+B*57:01^DRB1*01:01+DRB1*15:01^DQB1*05:01+DQB1*06:02	0.000298
A*26:01+A*33:03^C*07:01+C*12:03^B*18:01+B*44:03^DRB1*13:01+DRB1*15:02^DQB1*06:01+DQB1*06:03	0.000298
A*01:01+A*01:01^C*07:01+C*07:01^B*15:17+B*15:17^DRB1*13:02+DRB1*13:02^DQB1*06:03+DQB1*06:03	0.000298
A*11:01+A*68:01^C*04:01+C*15:02^B*35:03+B*51:01^DRB1*07:01+DRB1*13:01^DQB1*03:03+DQB1*06:03	0.000298
A*01:01+A*11:01^C*07:01+C*12:02^B*15:17+B*52:01^DRB1*11:01+DRB1*14:04^DQB1*03:01+DQB1*05:03	0.000298
A*01:01+A*01:01^C*04:01+C*06:02^B*35:03+B*57:01^DRB1*07:01+DRB1*13:01^DQB1*03:03+DQB1*06:03	0.000298
A*24:07+A*33:03^C*03:02+C*12:02^B*52:01+B*58:01^DRB1*14:04+DRB1*14:04^DQB1*05:03+DQB1*05:03	0.000298
A*01:01+A*32:01^C*07:01+C*16:02^B*18:01+B*51:01^DRB1*13:01+DRB1*15:06^DQB1*05:02+DQB1*06:03	0.000298
A*03:02+A*33:03^C*06:02+C*07:01^B*13:02+B*44:03^DRB1*07:01+DRB1*07:01^DQB1*02:01+DQB1*02:01	0.000298
A*01:01+A*26:01^C*06:02+C*07:02^B*08:01+B*37:01^DRB1*03:01+DRB1*03:01^DQB1*02:01+DQB1*02:01	0.000298
A*01:01+A*02:11^C*03:03+C*04:01^B*15:05+B*35:03^DRB1*11:01+DRB1*13:01^DQB1*03:01+DQB1*06:03	0.000298
A*01:01+A*02:11^C*07:01+C*14:02^B*15:17+B*18:01^DRB1*13:02+DRB1*14:01^DQB1*05:03+DQB1*06:03	0.000298
A*01:01+A*02:01^C*12:02+C*15:02^B*40:06+B*52:01^DRB1*03:01+DRB1*15:02^DQB1*02:01+DQB1*05:03	0.000298
A*24:02+A*26:01^C*03:03+C*07:02^B*08:01+B*55:01^DRB1*03:01+DRB1*13:01^DQB1*02:01+DQB1*06:03	0.000298
A*02:01+A*33:03^C*04:01+C*12:03^B*35:02+B*35:08^DRB1*07:01+DRB1*11:04^DQB1*03:01+DQB1*03:03	0.000298
A*31:01+A*68:01^C*04:01+C*12:02^B*35:01+B*52:01^DRB1*12:01+DRB1*15:02^DQB1*03:01+DQB1*06:01	0.000298
A*01:01+A*24:02^C*12:03+C*15:02^B*27:04+B*51:01^DRB1*11:01+DRB1*15:01^DQB1*03:01+DQB1*06:03	0.000298
A*01:01+A*32:01^C*01:02+C*07:01^B*44:03+B*55:01^DRB1*07:01+DRB1*13:01^DQB1*02:01+DQB1*06:03	0.000298
A*02:01+A*02:01^C*07:01+C*15:02^B*40:06+B*44:03^DRB1*07:01+DRB1*15:02^DQB1*02:01+DQB1*06:01	0.000298
A*11:01+A*33:03^C*04:01+C*16:02^B*35:02+B*51:01^DRB1*11:04+DRB1*11:04^DQB1*03:01+DQB1*03:01	0.000298
A*30:01+A*68:01^C*07:01+C*15:02^B*44:03+B*51:01^DRB1*07:01+DRB1*11:01^DQB1*02:01+DQB1*03:01	0.000298
A*31:01+A*32:01^C*12:02+C*15:02^B*40:06+B*52:01^DRB1*10:01+DRB1*15:02^DQB1*05:01+DQB1*06:01	0.000298
A*11:01+A*24:02^C*12:02+C*14:02^B*40:06+B*51:01^DRB1*12:02+DRB1*15:01^DQB1*03:01+DQB1*06:01	0.000298
A*02:01+A*32:01^C*04:01+C*15:02^B*15:01+B*51:01^DRB1*15:02+DRB1*15:06^DQB1*05:02+DQB1*06:01	0.000298
A*24:02+A*24:07^C*12:02+C*15:02^B*40:06+B*52:01^DRB1*04:03+DRB1*14:04^DQB1*03:02+DQB1*05:03	0.000298
A*02:05+A*68:01^C*06:02+C*12:02^B*50:01+B*52:01^DRB1*03:01+DRB1*04:05^DQB1*02:01+DQB1*04:01	0.000298
A*31:01+A*32:01^C*07:02+C*16:02^B*08:01+B*51:01^DRB1*10:01+DRB1*15:02^DQB1*05:01+DQB1*06:01	0.000298
A*11:01+A*32:01^C*07:02+C*07:02^B*08:01+B*08:01^DRB1*03:01+DRB1*13:01^DQB1*02:01+DQB1*06:03	0.000298
A*02:01+A*68:01^C*04:01+C*07:01^B*35:01+B*44:03^DRB1*07:01+DRB1*15:06^DQB1*02:01+DQB1*05:02	0.000298
A*24:02+A*33:03^C*16:01+C*16:02^B*45:01+B*51:01^DRB1*01:01+DRB1*03:01^DQB1*02:01+DQB1*05:01	0.000298
A*11:01+A*24:02^C*05:01+C*06:02^B*44:02+B*50:01^DRB1*03:01+DRB1*11:04^DQB1*02:01+DQB1*03:01	0.000298
A*03:02+A*11:01^C*12:03+C*15:05^B*07:05+B*38:01^DRB1*03:01+DRB1*14:01^DQB1*02:01+DQB1*05:03	0.000298
A*11:01+A*32:01^C*07:01+C*12:02^B*44:03+B*52:01^DRB1*07:01+DRB1*15:02^DQB1*02:01+DQB1*06:01	0.000298
A*01:01+A*31:01^C*01:02+C*03:02^B*15:08+B*58:01^DRB1*07:01+DRB1*09:01^DQB1*03:02+DQB1*03:03	0.000298
A*11:01+A*11:01^C*04:01+C*14:02^B*35:01+B*51:01^DRB1*01:01+DRB1*04:01^DQB1*03:02+DQB1*05:01	0.000298
A*02:11+A*33:03^C*04:01+C*15:02^B*35:03+B*40:06^DRB1*07:01+DRB1*11:01^DQB1*03:01+DQB1*03:03	0.000298
A*02:06+A*11:01^C*04:01+C*08:01^B*35:01+B*48:01^DRB1*15:02+DRB1*15:06^DQB1*05:02+DQB1*06:01	0.000298
A*03:01+A*31:01^C*07:02+C*16:02^B*07:02+B*51:01^DRB1*07:01+DRB1*13:01^DQB1*02:01+DQB1*06:03	0.000298
A*03:02+A*68:01^C*04:01+C*12:02^B*35:03+B*52:01^DRB1*11:01+DRB1*15:02^DQB1*03:01+DQB1*06:01	0.000298
A*02:01+A*24:02^C*03:03+C*07:02^B*08:01+B*40:06^DRB1*03:01+DRB1*14:04^DQB1*02:01+DQB1*05:03	0.000298
A*01:01+A*33:03^C*06:02+C*12:03^B*15:01+B*57:01^DRB1*07:01+DRB1*14:04^DQB1*02:01+DQB1*05:03	0.000298
A*11:01+A*11:01^C*04:01+C*08:01^B*35:03+B*48:01^DRB1*04:03+DRB1*11:01^DQB1*03:01+DQB1*03:02	0.000298
A*01:01+A*26:01^C*02:02+C*07:01^B*27:05+B*44:03^DRB1*04:04+DRB1*07:01^DQB1*02:01+DQB1*03:02	0.000298
A*02:11+A*68:01^C*12:02+C*15:02^B*40:06+B*52:01^DRB1*15:01+DRB1*15:02^DQB1*06:01+DQB1*06:01	0.000298
A*01:01+A*11:01^C*04:01+C*05:01^B*35:03+B*44:02^DRB1*07:01+DRB1*11:04^DQB1*03:01+DQB1*03:03	0.000298
A*31:01+A*31:01^C*14:02+C*15:02^B*40:06+B*51:01^DRB1*11:01+DRB1*13:01^DQB1*03:01+DQB1*06:03	0.000298
A*11:01+A*32:01^C*07:02+C*15:02^B*08:01+B*40:02^DRB1*03:01+DRB1*15:02^DQB1*02:01+DQB1*05:03	0.000298
A*11:01+A*11:01^C*04:01+C*06:02^B*13:02+B*35:03^DRB1*07:01+DRB1*11:01^DQB1*02:01+DQB1*03:01	0.000298
A*02:06+A*02:11^C*06:02+C*07:02^B*18:01+B*37:01^DRB1*04:03+DRB1*10:01^DQB1*03:02+DQB1*05:01	0.000298
A*01:01+A*33:03^C*04:01+C*12:02^B*44:03+B*52:01^DRB1*07:01+DRB1*14:04^DQB1*02:01+DQB1*05:03	0.000298
A*02:06+A*24:02^C*04:03+C*16:02^B*13:01+B*51:01^DRB1*13:01+DRB1*15:01^DQB1*06:01+DQB1*06:03	0.000298
A*01:01+A*11:01^C*06:02+C*12:03^B*39:01+B*57:01^DRB1*07:01+DRB1*13:01^DQB1*03:03+DQB1*06:03	0.000298
A*01:01+A*03:01^C*05:01+C*06:02^B*44:02+B*57:01^DRB1*10:01+DRB1*13:01^DQB1*05:01+DQB1*06:03	0.000298
A*01:01+A*03:01^C*04:01+C*06:02^B*35:01+B*57:01^DRB1*01:01+DRB1*03:01^DQB1*02:01+DQB1*05:01	0.000298
A*26:01+A*26:01^C*07:02+C*07:02^B*07:02+B*08:01^DRB1*07:01+DRB1*15:06^DQB1*03:03+DQB1*05:02	0.000298
A*32:01+A*32:01^C*04:01+C*04:01^B*35:03+B*35:03^DRB1*11:01+DRB1*11:01^DQB1*03:01+DQB1*03:01	0.000298
A*01:01+A*68:01^C*06:02+C*07:04^B*15:18+B*57:01^DRB1*07:01+DRB1*11:01^DQB1*03:01+DQB1*03:03	0.000298
A*03:02+A*11:01^C*06:02+C*12:02^B*13:02+B*52:01^DRB1*07:01+DRB1*15:02^DQB1*02:01+DQB1*06:01	0.000298
A*02:01+A*29:01^C*02:02+C*03:02^B*27:02+B*58:01^DRB1*07:01+DRB1*11:01^DQB1*03:01+DQB1*03:03	0.000298
A*33:03+A*33:03^C*06:02+C*06:02^B*37:01+B*37:01^DRB1*04:03+DRB1*04:03^DQB1*03:05+DQB1*03:05	0.000298
A*68:01+A*68:01^C*12:02+C*15:02^B*51:01+B*52:01^DRB1*03:01+DRB1*15:06^DQB1*02:01+DQB1*05:02	0.000298
A*01:01+A*01:01^C*01:02+C*15:02^B*15:08+B*51:01^DRB1*08:02+DRB1*13:01^DQB1*04:02+DQB1*06:03	0.000298
A*24:02+A*26:01^C*12:09+C*15:02^B*27:07+B*51:01^DRB1*11:01+DRB1*13:01^DQB1*03:01+DQB1*06:03	0.000298
A*24:02+A*68:01^C*02:02+C*15:02^B*27:05+B*40:06^DRB1*14:04+DRB1*15:01^DQB1*05:03+DQB1*06:01	0.000298
A*26:01+A*32:01^C*04:01+C*07:02^B*08:01+B*35:01^DRB1*01:01+DRB1*03:01^DQB1*02:01+DQB1*05:01	0.000298
A*03:02+A*26:01^C*01:02+C*04:01^B*35:01+B*55:01^DRB1*14:04+DRB1*14:04^DQB1*05:03+DQB1*05:03	0.000298
A*01:01+A*01:01^C*03:03+C*06:02^B*35:03+B*50:01^DRB1*07:01+DRB1*14:04^DQB1*02:01+DQB1*05:03	0.000298
A*33:03+A*68:01^C*07:01+C*15:02^B*40:06+B*44:03^DRB1*07:01+DRB1*11:01^DQB1*02:01+DQB1*03:01	0.000298
A*24:02+A*24:03^C*04:01+C*12:03^B*35:08+B*40:01^DRB1*11:01+DRB1*14:04^DQB1*03:01+DQB1*05:03	0.000298
A*01:01+A*33:03^C*12:02+C*12:03^B*35:03+B*52:01^DRB1*03:01+DRB1*14:01^DQB1*02:01+DQB1*05:03	0.000298
A*02:11+A*29:02^C*07:01+C*15:08^B*40:06+B*58:01^DRB1*08:04+DRB1*15:01^DQB1*06:01+DQB1*06:03	0.000298
A*23:01+A*31:01^C*04:01+C*17:01^B*41:01+B*49:01^DRB1*13:02+DRB1*13:03^DQB1*03:01+DQB1*06:04	0.000298
A*02:03+A*11:01^C*04:03+C*08:01^B*13:01+B*15:02^DRB1*12:02+DRB1*15:02^DQB1*03:01+DQB1*06:01	0.000298
A*01:01+A*32:01^C*03:02+C*15:02^B*35:03+B*40:06^DRB1*04:03+DRB1*11:01^DQB1*03:01+DQB1*03:02	0.000298
A*11:01+A*68:01^C*04:03+C*16:02^B*13:01+B*51:01^DRB1*12:02+DRB1*13:02^DQB1*03:01+DQB1*06:09	0.000298
A*01:01+A*02:01^C*01:02+C*12:02^B*40:06+B*55:01^DRB1*13:01+DRB1*15:02^DQB1*06:01+DQB1*06:03	0.000298
A*01:01+A*24:02^C*04:01+C*15:02^B*35:02+B*51:01^DRB1*01:01+DRB1*11:04^DQB1*03:01+DQB1*05:01	0.000298
A*02:06+A*26:01^C*01:02+C*07:02^B*08:01+B*55:01^DRB1*03:01+DRB1*11:01^DQB1*02:01+DQB1*03:01	0.000298
A*01:01+A*11:01^C*12:03+C*15:02^B*35:03+B*40:06^DRB1*01:01+DRB1*07:01^DQB1*03:03+DQB1*05:01	0.000298
A*02:11+A*74:01^C*07:02+C*16:01^B*07:02+B*45:01^DRB1*03:01+DRB1*15:01^DQB1*02:01+DQB1*06:01	0.000298
A*02:05+A*02:11^C*04:01+C*12:03^B*44:03+B*52:01^DRB1*03:01+DRB1*07:01^DQB1*02:01+DQB1*02:01	0.000298
A*01:01+A*02:06^C*07:01+C*07:02^B*07:02+B*49:01^DRB1*08:03+DRB1*08:03^DQB1*03:01+DQB1*03:02	0.000298
A*01:01+A*11:01^C*06:27+C*12:03^B*35:03+B*57:01^DRB1*07:01+DRB1*14:01^DQB1*03:03+DQB1*05:03	0.000298
A*01:01+A*26:01^C*12:03+C*16:02^B*18:01+B*51:01^DRB1*11:04+DRB1*15:01^DQB1*03:01+DQB1*06:01	0.000298
A*03:01+A*32:01^C*04:01+C*12:03^B*18:01+B*35:01^DRB1*08:03+DRB1*13:01^DQB1*03:01+DQB1*06:03	0.000298
A*02:01+A*11:01^C*03:03+C*04:01^B*15:01+B*35:08^DRB1*09:01+DRB1*13:03^DQB1*03:01+DQB1*03:03	0.000298
A*24:02+A*24:03^C*04:01+C*16:02^B*35:08+B*51:01^DRB1*04:03+DRB1*14:04^DQB1*03:02+DQB1*05:03	0.000298
A*02:01+A*02:06^C*06:02+C*14:02^B*50:01+B*51:07^DRB1*07:01+DRB1*15:02^DQB1*02:01+DQB1*06:01	0.000298
A*11:03+A*24:02^C*07:02+C*12:03^B*35:03+B*52:01^DRB1*07:01+DRB1*11:06^DQB1*03:01+DQB1*03:03	0.000298
A*02:08+A*30:01^C*06:02+C*06:02^B*13:02+B*50:01^DRB1*04:03+DRB1*07:01^DQB1*02:01+DQB1*03:02	0.000298
A*03:01+A*11:01^C*02:02+C*12:02^B*27:05+B*52:01^DRB1*09:01+DRB1*11:01^DQB1*03:01+DQB1*03:03	0.000298
A*23:01+A*26:01^C*07:02+C*17:01^B*08:01+B*41:01^DRB1*03:01+DRB1*07:01^DQB1*02:01+DQB1*02:01	0.000298
A*02:01+A*32:01^C*04:01+C*15:02^B*35:03+B*51:01^DRB1*07:01+DRB1*07:01^DQB1*02:01+DQB1*03:03	0.000298
A*68:01+A*68:01^C*15:02+C*15:02^B*51:01+B*51:01^DRB1*13:01+DRB1*13:01^DQB1*06:03+DQB1*06:03	0.000298
A*33:03+A*68:01^C*04:01+C*07:29^B*15:05+B*35:01^DRB1*11:01+DRB1*14:01^DQB1*03:01+DQB1*05:03	0.000298
A*02:05+A*26:01^C*07:02+C*12:03^B*08:01+B*15:03^DRB1*07:01+DRB1*13:01^DQB1*02:01+DQB1*06:03	0.000298
A*02:01+A*32:01^C*07:01+C*12:02^B*44:03+B*52:01^DRB1*07:01+DRB1*15:02^DQB1*03:03+DQB1*06:01	0.000298
A*01:01+A*68:01^C*01:02+C*06:02^B*37:01+B*55:01^DRB1*10:01+DRB1*11:11^DQB1*03:01+DQB1*05:01	0.000298
A*02:01+A*11:01^C*04:01+C*12:02^B*35:01+B*52:01^DRB1*15:02+DRB1*15:02^DQB1*06:01+DQB1*06:01	0.000298
A*01:01+A*29:01^C*07:01+C*15:05^B*07:05+B*15:17^DRB1*01:01+DRB1*10:01^DQB1*05:01+DQB1*05:01	0.000298
A*02:11+A*03:01^C*15:02+C*15:02^B*40:06+B*51:01^DRB1*04:02+DRB1*15:01^DQB1*03:02+DQB1*06:01	0.000298
A*02:11+A*33:03^C*03:02+C*07:02^B*18:01+B*58:01^DRB1*04:03+DRB1*04:03^DQB1*03:02+DQB1*03:05	0.000298
A*11:01+A*33:03^C*07:02+C*12:02^B*08:01+B*37:01^DRB1*03:01+DRB1*10:01^DQB1*02:01+DQB1*05:01	0.000298
A*03:01+A*24:02^C*06:02+C*07:01^B*18:01+B*37:01^DRB1*10:01+DRB1*15:02^DQB1*05:01+DQB1*06:01	0.000298
A*02:06+A*32:01^C*07:02+C*15:02^B*08:01+B*51:01^DRB1*03:01+DRB1*11:01^DQB1*02:01+DQB1*03:01	0.000298
A*24:02+A*33:03^C*01:02+C*03:02^B*55:01+B*58:01^DRB1*03:01+DRB1*11:01^DQB1*02:01+DQB1*03:01	0.000298
A*03:01+A*11:01^C*07:02+C*12:03^B*07:02+B*39:01^DRB1*11:01+DRB1*15:01^DQB1*03:01+DQB1*06:01	0.000298
A*02:01+A*31:01^C*05:01+C*07:02^B*07:02+B*44:02^DRB1*15:01+DRB1*15:01^DQB1*06:02+DQB1*06:02	0.000298
A*31:01+A*31:01^C*04:01+C*04:01^B*35:08+B*35:08^DRB1*03:01+DRB1*03:01^DQB1*02:01+DQB1*02:01	0.000298
A*02:11+A*32:01^C*07:02+C*15:02^B*08:01+B*40:06^DRB1*11:01+DRB1*15:06^DQB1*03:01+DQB1*05:02	0.000298
A*02:08+A*11:01^C*06:02+C*07:01^B*18:01+B*50:01^DRB1*07:01+DRB1*15:02^DQB1*02:01+DQB1*06:01	0.000298
A*03:01+A*24:02^C*06:02+C*15:02^B*40:06+B*50:01^DRB1*03:01+DRB1*15:02^DQB1*02:01+DQB1*06:01	0.000298
A*02:01+A*26:01^C*12:02+C*12:02^B*52:01+B*52:01^DRB1*13:03+DRB1*15:02^DQB1*03:01+DQB1*06:01	0.000298
A*01:01+A*68:01^C*07:02+C*07:04^B*07:02+B*15:18^DRB1*15:01+DRB1*15:01^DQB1*06:01+DQB1*06:02	0.000298
A*11:01+A*31:01^C*04:01+C*14:02^B*35:03+B*51:01^DRB1*11:01+DRB1*13:01^DQB1*03:01+DQB1*06:03	0.000298
A*01:01+A*68:01^C*06:02+C*07:04^B*15:18+B*37:01^DRB1*11:04+DRB1*14:15^DQB1*03:01+DQB1*05:03	0.000298
A*24:02+A*68:01^C*07:01+C*12:02^B*15:25+B*52:01^DRB1*15:02+DRB1*15:02^DQB1*06:01+DQB1*06:01	0.000298
A*01:01+A*02:11^C*07:01+C*15:02^B*15:17+B*40:06^DRB1*01:01+DRB1*15:01^DQB1*05:01+DQB1*06:01	0.000298
A*01:01+A*11:01^C*04:01+C*12:02^B*35:01+B*52:01^DRB1*01:01+DRB1*14:04^DQB1*05:01+DQB1*05:03	0.000298
A*24:02+A*24:07^C*12:02+C*12:02^B*52:01+B*52:01^DRB1*03:01+DRB1*15:02^DQB1*02:01+DQB1*06:01	0.000298
A*01:01+A*03:01^C*04:01+C*04:01^B*35:01+B*35:01^DRB1*01:01+DRB1*10:01^DQB1*05:01+DQB1*05:01	0.000298
A*01:01+A*31:01^C*15:02+C*16:02^B*40:06+B*51:01^DRB1*11:04+DRB1*15:01^DQB1*03:01+DQB1*06:01	0.000298
A*01:01+A*03:01^C*12:02+C*12:02^B*52:01+B*52:01^DRB1*15:02+DRB1*15:02^DQB1*06:01+DQB1*06:01	0.000298
A*02:06+A*24:02^C*02:02+C*16:02^B*27:05+B*51:01^DRB1*03:01+DRB1*04:03^DQB1*02:01+DQB1*03:02	0.000298
A*31:01+A*31:01^C*07:02+C*07:02^B*08:01+B*51:01^DRB1*03:01+DRB1*15:06^DQB1*02:01+DQB1*05:02	0.000298
A*11:01+A*31:01^C*07:01+C*15:02^B*18:01+B*40:06^DRB1*11:04+DRB1*15:01^DQB1*03:01+DQB1*06:01	0.000298
A*01:01+A*24:02^C*12:03+C*16:02^B*35:03+B*51:01^DRB1*13:01+DRB1*13:01^DQB1*06:03+DQB1*06:03	0.000298
A*11:01+A*68:01^C*03:04+C*12:02^B*40:01+B*52:01^DRB1*07:01+DRB1*07:01^DQB1*02:01+DQB1*03:03	0.000298
A*03:01+A*31:16^C*04:01+C*12:03^B*35:01+B*35:13^DRB1*13:01+DRB1*13:01^DQB1*06:03+DQB1*06:03	0.000298
A*01:01+A*31:01^C*04:01+C*15:02^B*35:01+B*40:06^DRB1*01:01+DRB1*15:02^DQB1*05:01+DQB1*06:01	0.000298
A*03:01+A*24:02^C*07:02+C*08:01^B*07:02+B*48:01^DRB1*15:01+DRB1*15:02^DQB1*06:01+DQB1*06:02	0.000298
A*29:01+A*33:03^C*03:02+C*15:06^B*51:01+B*58:01^DRB1*03:01+DRB1*13:01^DQB1*02:01+DQB1*06:03	0.000298
A*01:01+A*11:01^C*04:01+C*07:02^B*35:02+B*40:06^DRB1*11:04+DRB1*15:01^DQB1*03:01+DQB1*06:01	0.000298
A*26:01+A*32:01^C*07:01+C*07:02^B*08:01+B*44:03^DRB1*03:01+DRB1*07:01^DQB1*02:01+DQB1*02:01	0.000298
A*02:20+A*68:01^C*01:02+C*07:01^B*44:03+B*55:01^DRB1*07:01+DRB1*11:11^DQB1*02:01+DQB1*03:01	0.000298
A*24:02+A*24:02^C*07:02+C*15:02^B*07:02+B*40:06^DRB1*10:01+DRB1*15:01^DQB1*05:01+DQB1*06:01	0.000298
A*11:01+A*11:01^C*04:01+C*07:02^B*35:03+B*38:02^DRB1*13:01+DRB1*16:02^DQB1*05:02+DQB1*06:03	0.000298
A*11:01+A*31:01^C*04:01+C*07:02^B*08:01+B*35:01^DRB1*01:01+DRB1*03:01^DQB1*02:01+DQB1*05:01	0.000298
A*02:06+A*11:01^C*06:02+C*12:03^B*35:03+B*50:01^DRB1*07:01+DRB1*13:01^DQB1*02:01+DQB1*06:03	0.000298
A*11:01+A*68:01^C*07:01+C*14:02^B*44:03+B*51:01^DRB1*13:01+DRB1*13:01^DQB1*06:03+DQB1*06:03	0.000298
A*01:01+A*01:01^C*01:02+C*06:02^B*55:01+B*57:01^DRB1*01:01+DRB1*11:11^DQB1*03:01+DQB1*05:01	0.000298
A*02:11+A*23:01^C*04:01+C*15:02^B*40:06+B*44:03^DRB1*07:01+DRB1*15:01^DQB1*02:01+DQB1*06:01	0.000298
A*24:02+A*24:02^C*04:01+C*07:02^B*07:02+B*35:02^DRB1*13:01+DRB1*15:01^DQB1*06:01+DQB1*06:03	0.000298
A*29:01+A*33:03^C*07:01+C*12:02^B*44:03+B*52:01^DRB1*07:01+DRB1*15:02^DQB1*02:01+DQB1*06:01	0.000298
A*01:01+A*23:01^C*04:01+C*06:02^B*44:03+B*57:01^DRB1*07:01+DRB1*07:01^DQB1*02:01+DQB1*03:03	0.000298
A*01:01+A*33:03^C*03:02+C*06:02^B*37:01+B*58:01^DRB1*04:03+DRB1*07:01^DQB1*02:01+DQB1*03:05	0.000298
A*01:01+A*33:03^C*15:02+C*15:02^B*40:06+B*40:06^DRB1*03:01+DRB1*15:02^DQB1*02:01+DQB1*06:01	0.000298
A*01:01+A*32:01^C*04:01+C*06:02^B*35:02+B*37:01^DRB1*10:01+DRB1*11:04^DQB1*03:01+DQB1*05:01	0.000298
A*01:01+A*24:02^C*05:01+C*06:02^B*44:02+B*57:01^DRB1*03:01+DRB1*15:01^DQB1*02:01+DQB1*06:02	0.000298
A*32:01+A*74:01^C*12:02+C*16:01^B*45:01+B*52:01^DRB1*04:02+DRB1*14:04^DQB1*03:02+DQB1*05:03	0.000298
A*11:01+A*30:01^C*06:02+C*17:01^B*13:02+B*42:01^DRB1*03:02+DRB1*07:01^DQB1*02:01+DQB1*04:02	0.000298
A*11:01+A*24:02^C*12:02+C*12:03^B*35:03+B*52:01^DRB1*04:03+DRB1*15:02^DQB1*03:02+DQB1*06:01	0.000298
A*02:01+A*29:02^C*03:03+C*16:01^B*15:01+B*44:03^DRB1*07:01+DRB1*15:01^DQB1*02:01+DQB1*06:02	0.000298
A*01:01+A*03:02^C*04:01+C*04:01^B*35:01+B*35:02^DRB1*01:01+DRB1*11:04^DQB1*03:01+DQB1*05:01	0.000298
A*01:01+A*26:01^C*04:01+C*07:02^B*08:01+B*44:03^DRB1*03:01+DRB1*07:01^DQB1*02:01+DQB1*02:01	0.000298
A*01:01+A*11:01^C*07:01+C*07:04^B*15:29+B*44:03^DRB1*07:01+DRB1*16:02^DQB1*02:01+DQB1*05:02	0.000298
A*02:01+A*02:11^C*03:03+C*07:01^B*15:01+B*44:03^DRB1*07:01+DRB1*09:01^DQB1*02:01+DQB1*03:02	0.000298
A*11:01+A*24:02^C*04:01+C*12:02^B*18:01+B*35:03^DRB1*13:02+DRB1*15:01^DQB1*06:01+DQB1*06:09	0.000298
A*11:01+A*24:02^C*03:03+C*04:01^B*35:01+B*35:03^DRB1*03:01+DRB1*08:02^DQB1*02:01+DQB1*04:02	0.000298
A*03:01+A*33:03^C*03:02+C*16:02^B*51:01+B*58:01^DRB1*03:01+DRB1*13:01^DQB1*02:01+DQB1*06:03	0.000298
A*11:01+A*24:13^C*07:01+C*08:03^B*48:01+B*51:01^DRB1*11:01+DRB1*14:04^DQB1*05:03+DQB1*06:01	0.000298
A*01:01+A*26:01^C*07:02+C*12:02^B*07:02+B*52:01^DRB1*07:01+DRB1*13:01^DQB1*02:01+DQB1*06:03	0.000298
A*31:01+A*33:03^C*12:02+C*12:03^B*18:01+B*52:01^DRB1*14:04+DRB1*14:04^DQB1*05:03+DQB1*05:03	0.000298
A*03:02+A*68:01^C*04:01+C*07:01^B*35:03+B*57:01^DRB1*11:01+DRB1*15:01^DQB1*03:01+DQB1*06:02	0.000298
A*02:11+A*24:02^C*03:04+C*15:02^B*40:01+B*40:06^DRB1*14:04+DRB1*15:01^DQB1*05:03+DQB1*06:01	0.000298
A*02:11+A*68:01^C*14:02+C*15:02^B*40:06+B*51:01^DRB1*15:02+DRB1*15:02^DQB1*06:01+DQB1*06:01	0.000298
A*03:01+A*33:03^C*07:01+C*12:02^B*44:03+B*52:01^DRB1*07:01+DRB1*15:02^DQB1*02:01+DQB1*06:01	0.000298
A*02:01+A*02:11^C*03:02+C*15:02^B*40:06+B*58:01^DRB1*03:01+DRB1*15:02^DQB1*02:01+DQB1*06:01	0.000298
A*02:06+A*31:01^C*01:02+C*04:01^B*35:03+B*55:01^DRB1*10:01+DRB1*15:02^DQB1*05:01+DQB1*06:01	0.000298
A*02:11+A*24:02^C*12:03+C*15:08^B*18:01+B*40:06^DRB1*11:04+DRB1*15:01^DQB1*03:01+DQB1*06:01	0.000298
A*02:01+A*02:01^C*12:02+C*12:03^B*35:03+B*52:01^DRB1*10:01+DRB1*11:01^DQB1*03:01+DQB1*05:01	0.000298
A*02:01+A*02:06^C*04:01+C*05:01^B*35:03+B*44:02^DRB1*04:01+DRB1*14:04^DQB1*03:01+DQB1*05:03	0.000298
A*11:01+A*24:02^C*05:01+C*12:02^B*44:03+B*52:01^DRB1*07:01+DRB1*11:04^DQB1*02:01+DQB1*03:01	0.000298
A*26:01+A*68:01^C*07:02+C*15:02^B*08:01+B*40:06^DRB1*10:01+DRB1*15:02^DQB1*05:01+DQB1*06:01	0.000298
A*11:01+A*24:02^C*12:02+C*16:02^B*51:01+B*52:01^DRB1*03:01+DRB1*04:03^DQB1*02:01+DQB1*03:02	0.000298
A*11:01+A*24:02^C*04:01+C*12:02^B*35:01+B*40:06^DRB1*01:01+DRB1*12:02^DQB1*03:01+DQB1*05:01	0.000298
A*02:05+A*29:01^C*06:02+C*15:05^B*07:05+B*50:01^DRB1*04:04+DRB1*07:01^DQB1*02:01+DQB1*03:02	0.000298
A*01:01+A*02:03^C*07:02+C*07:02^B*08:01+B*38:02^DRB1*03:01+DRB1*16:02^DQB1*02:01+DQB1*05:02	0.000298
A*24:02+A*33:03^C*06:02+C*16:04^B*41:01+B*50:01^DRB1*10:01+DRB1*11:01^DQB1*03:01+DQB1*05:01	0.000298
A*11:01+A*32:01^C*12:02+C*12:03^B*52:01+B*67:01^DRB1*07:01+DRB1*15:02^DQB1*02:01+DQB1*06:01	0.000298
A*03:02+A*11:01^C*04:01+C*12:05^B*18:01+B*35:02^DRB1*03:01+DRB1*11:01^DQB1*02:01+DQB1*03:01	0.000298
A*23:01+A*26:01^C*12:03+C*16:02^B*38:01+B*51:01^DRB1*11:04+DRB1*13:02^DQB1*03:01+DQB1*06:04	0.000298
A*24:02+A*24:02^C*15:02+C*15:02^B*40:06+B*40:06^DRB1*15:01+DRB1*15:01^DQB1*06:01+DQB1*06:01	0.000298
A*01:01+A*02:11^C*03:03+C*15:02^B*15:01+B*40:06^DRB1*11:01+DRB1*13:01^DQB1*03:01+DQB1*06:03	0.000298
A*01:01+A*02:01^C*05:01+C*16:02^B*51:01+B*52:01^DRB1*07:01+DRB1*11:04^DQB1*02:01+DQB1*03:01	0.000298
A*26:01+A*26:01^C*07:02+C*15:04^B*08:01+B*51:01^DRB1*03:01+DRB1*14:04^DQB1*02:01+DQB1*05:03	0.000298
A*02:01+A*33:03^C*06:02+C*07:01^B*44:03+B*57:01^DRB1*07:01+DRB1*09:01^DQB1*02:01+DQB1*03:03	0.000298
A*02:06+A*26:01^C*07:01+C*07:02^B*08:01+B*44:03^DRB1*03:01+DRB1*07:01^DQB1*02:01+DQB1*02:01	0.000298
A*11:01+A*31:01^C*03:02+C*16:02^B*51:01+B*58:01^DRB1*03:01+DRB1*11:04^DQB1*02:01+DQB1*03:01	0.000298
A*11:01+A*33:03^C*04:01+C*06:02^B*13:02+B*35:01^DRB1*03:01+DRB1*07:01^DQB1*02:01+DQB1*02:01	0.000298
A*03:02+A*11:01^C*04:01+C*12:02^B*35:03+B*52:01^DRB1*11:01+DRB1*11:01^DQB1*03:01+DQB1*03:01	0.000298
A*03:01+A*68:01^C*01:02+C*14:02^B*51:01+B*55:01^DRB1*04:02+DRB1*13:01^DQB1*03:02+DQB1*06:03	0.000298
A*32:01+A*32:01^C*07:02+C*15:02^B*08:01+B*51:01^DRB1*15:02+DRB1*15:02^DQB1*06:01+DQB1*06:01	0.000298
A*11:01+A*26:01^C*03:04+C*07:02^B*08:01+B*40:01^DRB1*03:01+DRB1*15:02^DQB1*02:01+DQB1*06:01	0.000298
A*01:01+A*11:01^C*04:01+C*07:01^B*15:17+B*35:01^DRB1*10:01+DRB1*13:02^DQB1*05:01+DQB1*06:03	0.000298
A*01:01+A*11:01^C*04:01+C*06:02^B*35:03+B*44:03^DRB1*07:01+DRB1*14:04^DQB1*02:01+DQB1*05:03	0.000298
A*01:01+A*74:01^C*03:02+C*16:01^B*45:01+B*58:01^DRB1*03:01+DRB1*13:02^DQB1*02:01+DQB1*06:09	0.000298
A*01:01+A*11:01^C*06:02+C*07:01^B*37:01+B*44:03^DRB1*07:01+DRB1*15:01^DQB1*02:01+DQB1*06:02	0.000298
A*24:07+A*31:01^C*03:03+C*07:02^B*08:01+B*15:05^DRB1*03:01+DRB1*10:01^DQB1*02:01+DQB1*05:01	0.000298
A*11:01+A*11:01^C*04:01+C*14:02^B*35:03+B*51:07^DRB1*03:01+DRB1*11:01^DQB1*02:01+DQB1*03:01	0.000298
A*03:01+A*03:01^C*07:02+C*07:02^B*08:01+B*08:01^DRB1*03:01+DRB1*03:01^DQB1*02:01+DQB1*02:01	0.000298
A*11:01+A*11:01^C*01:02+C*04:01^B*35:01+B*55:01^DRB1*01:01+DRB1*10:01^DQB1*05:01+DQB1*05:01	0.000298
A*01:01+A*33:03^C*07:02+C*15:02^B*08:01+B*27:07^DRB1*03:01+DRB1*03:01^DQB1*02:01+DQB1*02:01	0.000298
A*26:01+A*32:01^C*03:03+C*07:02^B*08:01+B*51:06^DRB1*03:01+DRB1*15:01^DQB1*02:01+DQB1*06:01	0.000298
A*30:02+A*66:01^C*03:03+C*07:01^B*44:03+B*57:03^DRB1*13:03+DRB1*15:03^DQB1*02:01+DQB1*06:02	0.000298
A*03:02+A*03:02^C*01:02+C*06:02^B*13:02+B*55:01^DRB1*03:01+DRB1*07:01^DQB1*02:01+DQB1*02:01	0.000298
A*11:01+A*68:01^C*04:01+C*04:01^B*35:03+B*35:03^DRB1*03:01+DRB1*13:01^DQB1*02:01+DQB1*06:03	0.000298
A*11:01+A*32:01^C*01:02+C*02:02^B*15:08+B*52:01^DRB1*14:04+DRB1*15:02^DQB1*05:03+DQB1*06:01	0.000298
A*01:01+A*02:11^C*12:02+C*14:02^B*18:01+B*52:01^DRB1*04:03+DRB1*14:01^DQB1*03:02+DQB1*05:03	0.000298
A*01:01+A*11:01^C*06:02+C*07:01^B*44:03+B*57:01^DRB1*14:04+DRB1*14:19^DQB1*03:01+DQB1*05:03	0.000298
A*01:01+A*01:01^C*07:02+C*15:02^B*07:02+B*40:06^DRB1*15:01+DRB1*15:02^DQB1*06:01+DQB1*06:02	0.000298
A*24:02+A*68:01^C*07:04+C*12:02^B*15:18+B*52:01^DRB1*15:01+DRB1*15:02^DQB1*06:01+DQB1*06:01	0.000298
A*01:01+A*11:01^C*04:01+C*12:03^B*35:01+B*35:03^DRB1*11:01+DRB1*15:02^DQB1*03:01+DQB1*06:01	0.000298
A*03:02+A*68:01^C*04:01+C*07:02^B*08:01+B*35:03^DRB1*03:01+DRB1*12:01^DQB1*02:07+DQB1*03:01	0.000298
A*02:06+A*24:02^C*03:02+C*03:04^B*38:01+B*58:01^DRB1*03:01+DRB1*13:01^DQB1*02:01+DQB1*06:03	0.000298
A*24:02+A*29:01^C*07:02+C*07:02^B*07:02+B*07:02^DRB1*04:03+DRB1*13:01^DQB1*03:05+DQB1*05:01	0.000298
A*01:01+A*23:01^C*04:01+C*04:01^B*35:02+B*44:03^DRB1*07:01+DRB1*11:04^DQB1*02:01+DQB1*03:01	0.000298
A*11:01+A*24:02^C*04:01+C*15:02^B*35:03+B*40:06^DRB1*11:01+DRB1*15:02^DQB1*03:01+DQB1*06:01	0.000298
A*01:01+A*01:01^C*06:02+C*06:02^B*37:01+B*57:01^DRB1*07:01+DRB1*11:04^DQB1*03:01+DQB1*03:03	0.000298
A*24:02+A*68:01^C*12:03+C*15:02^B*35:03+B*51:01^DRB1*13:01+DRB1*15:06^DQB1*05:02+DQB1*06:03	0.000298
A*31:01+A*32:01^C*03:03+C*07:02^B*08:01+B*15:01^DRB1*03:01+DRB1*04:03^DQB1*02:01+DQB1*03:02	0.000298
A*01:01+A*24:02^C*06:02+C*08:01^B*40:06+B*48:01^DRB1*11:01+DRB1*12:01^DQB1*03:01+DQB1*03:01	0.000298
A*02:11+A*33:03^C*12:02+C*15:02^B*40:06+B*52:01^DRB1*15:01+DRB1*15:02^DQB1*05:03+DQB1*06:01	0.000298
A*01:01+A*02:01^C*07:02+C*12:02^B*08:01+B*52:01^DRB1*03:01+DRB1*04:03^DQB1*02:01+DQB1*03:02	0.000298
A*01:01+A*02:06^C*07:01+C*12:02^B*44:03+B*52:01^DRB1*07:01+DRB1*15:02^DQB1*03:03+DQB1*06:01	0.000298
A*11:01+A*24:02^C*01:02+C*07:26^B*15:25+B*55:01^DRB1*08:03+DRB1*13:01^DQB1*03:01+DQB1*06:03	0.000298
A*33:03+A*68:01^C*07:02+C*15:02^B*08:01+B*40:06^DRB1*03:01+DRB1*14:04^DQB1*02:01+DQB1*05:03	0.000298
A*32:01+A*68:01^C*06:02+C*16:02^B*51:01+B*57:01^DRB1*07:01+DRB1*14:04^DQB1*03:03+DQB1*05:03	0.000298
A*11:01+A*26:01^C*04:01+C*15:05^B*07:05+B*35:03^DRB1*07:01+DRB1*11:01^DQB1*02:01+DQB1*03:01	0.000298
A*03:02+A*68:01^C*04:01+C*04:01^B*35:01+B*35:02^DRB1*13:01+DRB1*15:02^DQB1*06:01+DQB1*06:03	0.000298
A*11:01+A*11:01^C*01:02+C*04:01^B*35:01+B*40:06^DRB1*01:01+DRB1*15:01^DQB1*05:01+DQB1*06:01	0.000298
A*33:03+A*33:03^C*06:02+C*07:01^B*44:03+B*52:01^DRB1*11:04+DRB1*15:02^DQB1*03:01+DQB1*06:01	0.000298
A*01:01+A*24:02^C*04:01+C*12:02^B*35:02+B*52:01^DRB1*11:04+DRB1*14:19^DQB1*03:01+DQB1*03:01	0.000298
A*02:01+A*02:11^C*03:04+C*15:02^B*40:06+B*40:23^DRB1*03:01+DRB1*14:04^DQB1*02:01+DQB1*05:03	0.000298
A*11:01+A*26:01^C*07:02+C*07:02^B*08:01+B*08:01^DRB1*03:01+DRB1*15:02^DQB1*02:01+DQB1*06:01	0.000298
A*01:01+A*31:01^C*07:02+C*14:02^B*07:02+B*51:01^DRB1*07:01+DRB1*13:01^DQB1*02:01+DQB1*06:03	0.000298
A*29:01+A*68:01^C*07:01+C*15:05^B*07:05+B*44:03^DRB1*07:01+DRB1*10:01^DQB1*02:01+DQB1*05:01	0.000298
A*11:01+A*24:02^C*04:01+C*06:02^B*35:03+B*50:01^DRB1*07:01+DRB1*11:01^DQB1*02:01+DQB1*03:01	0.000298
A*11:01+A*24:02^C*06:02+C*12:03^B*39:01+B*50:01^DRB1*03:01+DRB1*03:01^DQB1*02:01+DQB1*02:01	0.000298
A*02:06+A*11:01^C*07:02+C*08:01^B*08:01+B*15:02^DRB1*03:01+DRB1*12:02^DQB1*02:01+DQB1*03:01	0.000298
A*02:01+A*32:01^C*02:02+C*07:01^B*18:01+B*27:05^DRB1*09:01+DRB1*13:01^DQB1*03:03+DQB1*06:03	0.000298
A*03:01+A*03:01^C*07:02+C*14:02^B*07:02+B*51:01^DRB1*07:01+DRB1*13:01^DQB1*02:01+DQB1*06:03	0.000298
A*02:06+A*02:06^C*03:04+C*08:01^B*40:01+B*48:01^DRB1*09:01+DRB1*15:02^DQB1*03:03+DQB1*06:01	0.000298
A*03:01+A*30:01^C*06:02+C*14:02^B*13:02+B*51:01^DRB1*07:01+DRB1*15:02^DQB1*02:01+DQB1*06:01	0.000298
A*02:01+A*03:01^C*03:04+C*07:02^B*07:02+B*40:23^DRB1*09:01+DRB1*10:01^DQB1*03:02+DQB1*05:01	0.000298
A*01:01+A*24:02^C*04:01+C*07:01^B*15:17+B*35:02^DRB1*11:01+DRB1*15:06^DQB1*03:01+DQB1*06:02	0.000298
A*26:01+A*26:01^C*07:02+C*16:02^B*08:01+B*51:01^DRB1*03:01+DRB1*13:01^DQB1*02:01+DQB1*06:03	0.000298
A*11:01+A*68:01^C*04:01+C*12:02^B*39:01+B*52:01^DRB1*04:03+DRB1*14:04^DQB1*03:02+DQB1*05:03	0.000298
A*24:02+A*30:01^C*06:02+C*07:02^B*07:02+B*13:02^DRB1*04:01+DRB1*14:04^DQB1*03:01+DQB1*05:03	0.000298
A*11:01+A*24:02^C*07:02+C*15:02^B*08:01+B*40:06^DRB1*03:01+DRB1*15:01^DQB1*02:01+DQB1*06:01	0.000298
A*11:01+A*24:02^C*08:03+C*16:02^B*48:01+B*51:01^DRB1*04:03+DRB1*11:01^DQB1*03:01+DQB1*03:02	0.000298
A*01:01+A*02:01^C*03:04+C*07:02^B*08:01+B*40:01^DRB1*03:01+DRB1*04:01^DQB1*02:01+DQB1*03:02	0.000298
A*01:01+A*31:01^C*04:01+C*07:01^B*35:03+B*44:03^DRB1*07:01+DRB1*11:01^DQB1*02:01+DQB1*03:01	0.000298
A*31:01+A*33:03^C*03:04+C*15:02^B*40:01+B*40:06^DRB1*04:04+DRB1*10:01^DQB1*03:02+DQB1*05:01	0.000298
A*02:01+A*33:03^C*03:02+C*07:01^B*44:03+B*58:01^DRB1*03:01+DRB1*07:01^DQB1*02:01+DQB1*02:01	0.000298
A*11:01+A*33:03^C*03:02+C*07:02^B*18:01+B*58:01^DRB1*03:01+DRB1*15:02^DQB1*02:01+DQB1*06:01	0.000298
A*01:01+A*01:01^C*04:01+C*06:02^B*35:02+B*37:01^DRB1*11:04+DRB1*12:01^DQB1*03:01+DQB1*03:01	0.000298
A*26:01+A*31:01^C*07:02+C*12:02^B*07:02+B*52:01^DRB1*04:03+DRB1*15:01^DQB1*03:02+DQB1*06:03	0.000298
A*02:05+A*33:03^C*03:02+C*06:02^B*50:01+B*58:01^DRB1*03:01+DRB1*07:01^DQB1*02:01+DQB1*02:01	0.000298
A*02:01+A*02:11^C*07:01+C*15:02^B*40:06+B*51:01^DRB1*04:07+DRB1*15:01^DQB1*03:01+DQB1*06:01	0.000298
A*02:03+A*03:01^C*15:02+C*15:02^B*51:01+B*51:01^DRB1*10:01+DRB1*10:01^DQB1*05:01+DQB1*05:01	0.000298
A*01:01+A*02:11^C*12:02+C*15:02^B*51:01+B*52:01^DRB1*13:01+DRB1*14:04^DQB1*05:03+DQB1*06:03	0.000298
A*32:01+A*68:01^C*03:04+C*16:02^B*40:01+B*51:01^DRB1*03:01+DRB1*04:06^DQB1*02:01+DQB1*03:02	0.000298
A*11:01+A*11:01^C*04:01+C*04:01^B*35:01+B*35:01^DRB1*15:06+DRB1*15:06^DQB1*05:02+DQB1*05:02	0.000298
A*01:01+A*24:02^C*06:02+C*15:02^B*40:06+B*57:01^DRB1*13:02+DRB1*14:04^DQB1*05:03+DQB1*06:04	0.000298
A*11:01+A*33:03^C*03:04+C*07:01^B*40:01+B*44:03^DRB1*04:06+DRB1*10:01^DQB1*03:02+DQB1*05:01	0.000298
A*03:01+A*31:16^C*14:02+C*16:02^B*51:01+B*51:01^DRB1*14:04+DRB1*15:02^DQB1*05:03+DQB1*06:01	0.000298
A*03:01+A*03:01^C*07:02+C*15:02^B*07:02+B*51:01^DRB1*04:02+DRB1*10:01^DQB1*03:02+DQB1*05:01	0.000298
A*26:01+A*74:03^C*04:01+C*06:02^B*50:01+B*81:01^DRB1*07:01+DRB1*11:01^DQB1*02:01+DQB1*03:01	0.000298
A*02:01+A*24:02^C*02:02+C*04:01^B*15:01+B*27:05^DRB1*11:01+DRB1*15:02^DQB1*03:01+DQB1*06:01	0.000298
A*03:01+A*11:01^C*04:03+C*07:01^B*13:01+B*44:03^DRB1*04:01+DRB1*12:02^DQB1*03:01+DQB1*03:02	0.000298
A*11:01+A*11:01^C*03:04+C*15:02^B*40:01+B*51:01^DRB1*13:01+DRB1*14:04^DQB1*05:03+DQB1*06:03	0.000298
A*03:01+A*11:01^C*07:02+C*12:02^B*08:01+B*52:01^DRB1*13:01+DRB1*15:02^DQB1*06:01+DQB1*06:03	0.000298
A*11:01+A*30:01^C*04:10+C*05:01^B*44:02+B*56:01^DRB1*07:01+DRB1*08:03^DQB1*02:01+DQB1*03:01	0.000298
A*01:01+A*02:01^C*04:01+C*06:02^B*35:08+B*37:01^DRB1*07:01+DRB1*10:01^DQB1*02:01+DQB1*05:01	0.000298
A*01:01+A*26:01^C*06:02+C*14:02^B*51:01+B*57:01^DRB1*07:01+DRB1*11:04^DQB1*03:01+DQB1*03:03	0.000298
A*11:01+A*31:01^C*12:02+C*12:03^B*35:03+B*52:01^DRB1*14:01+DRB1*14:19^DQB1*03:01+DQB1*05:03	0.000298
A*23:01+A*68:01^C*06:02+C*07:04^B*44:02+B*50:01^DRB1*11:01+DRB1*11:01^DQB1*03:01+DQB1*03:01	0.000298
A*01:01+A*33:03^C*03:02+C*06:02^B*57:01+B*58:01^DRB1*14:04+DRB1*15:06^DQB1*05:02+DQB1*05:03	0.000298
A*11:01+A*24:07^C*12:02+C*12:03^B*35:03+B*52:01^DRB1*04:03+DRB1*14:01^DQB1*03:02+DQB1*05:03	0.000298
A*31:01+A*31:01^C*04:01+C*04:01^B*35:01+B*35:01^DRB1*13:01+DRB1*13:01^DQB1*06:03+DQB1*06:03	0.000298
A*11:01+A*33:03^C*03:02+C*07:04^B*51:01+B*58:01^DRB1*03:01+DRB1*14:04^DQB1*02:01+DQB1*05:03	0.000298
A*01:01+A*30:01^C*06:02+C*07:01^B*37:01+B*49:01^DRB1*07:01+DRB1*10:01^DQB1*02:01+DQB1*05:01	0.000298
A*11:01+A*26:01^C*01:02+C*07:02^B*08:01+B*55:01^DRB1*03:01+DRB1*11:01^DQB1*02:01+DQB1*03:01	0.000298
A*01:01+A*03:01^C*01:02+C*06:02^B*55:01+B*57:01^DRB1*13:01+DRB1*15:02^DQB1*05:03+DQB1*06:03	0.000298
A*24:02+A*24:02^C*02:02+C*15:02^B*27:05+B*40:06^DRB1*11:01+DRB1*15:02^DQB1*03:01+DQB1*06:01	0.000298
A*11:01+A*68:01^C*02:02+C*15:02^B*27:05+B*40:06^DRB1*15:01+DRB1*15:01^DQB1*05:02+DQB1*06:01	0.000298
A*11:01+A*24:02^C*04:01+C*15:02^B*35:03+B*40:06^DRB1*11:01+DRB1*11:01^DQB1*03:01+DQB1*03:01	0.000298
A*24:02+A*26:01^C*01:02+C*07:02^B*08:01+B*55:01^DRB1*03:01+DRB1*10:01^DQB1*02:01+DQB1*05:01	0.000298
A*24:02+A*33:03^C*04:01+C*15:02^B*44:02+B*44:03^DRB1*01:01+DRB1*07:01^DQB1*02:01+DQB1*05:01	0.000298
A*24:02+A*26:01^C*06:02+C*06:02^B*37:01+B*37:01^DRB1*10:01+DRB1*11:01^DQB1*03:01+DQB1*05:01	0.000298
A*24:02+A*68:01^C*12:03+C*15:02^B*35:03+B*51:01^DRB1*07:01+DRB1*14:19^DQB1*02:01+DQB1*03:01	0.000298
A*01:01+A*31:01^C*07:02+C*12:02^B*08:01+B*52:01^DRB1*03:01+DRB1*15:02^DQB1*02:01+DQB1*06:01	0.000298
A*02:05+A*33:03^C*06:02+C*15:02^B*40:06+B*50:01^DRB1*03:01+DRB1*07:01^DQB1*02:01+DQB1*03:01	0.000298
A*11:01+A*68:01^C*06:02+C*12:02^B*52:01+B*57:01^DRB1*04:03+DRB1*07:01^DQB1*03:02+DQB1*03:03	0.000298
A*02:06+A*68:01^C*12:02+C*14:02^B*35:01+B*51:01^DRB1*04:07+DRB1*16:02^DQB1*03:01+DQB1*05:02	0.000298
A*01:01+A*68:01^C*15:02+C*16:02^B*40:06+B*51:01^DRB1*04:03+DRB1*07:01^DQB1*02:01+DQB1*03:02	0.000298
A*01:01+A*32:01^C*07:01+C*14:02^B*49:01+B*51:01^DRB1*07:01+DRB1*13:02^DQB1*02:01+DQB1*06:04	0.000298
A*11:01+A*11:01^C*07:02+C*07:02^B*07:02+B*07:02^DRB1*01:01+DRB1*04:03^DQB1*03:02+DQB1*05:01	0.000298
A*02:11+A*68:01^C*12:03+C*15:02^B*35:03+B*40:06^DRB1*11:01+DRB1*15:01^DQB1*03:01+DQB1*06:01	0.000298
A*23:01+A*68:01^C*14:02+C*17:01^B*41:01+B*51:01^DRB1*04:02+DRB1*07:01^DQB1*02:01+DQB1*03:02	0.000298
A*02:01+A*24:02^C*03:02+C*12:02^B*52:01+B*58:01^DRB1*03:01+DRB1*15:02^DQB1*02:01+DQB1*06:01	0.000298
A*02:01+A*26:01^C*07:02+C*12:03^B*08:01+B*39:01^DRB1*03:01+DRB1*03:01^DQB1*02:01+DQB1*02:01	0.000298
A*02:06+A*11:01^C*01:02+C*14:02^B*51:07+B*54:01^DRB1*04:05+DRB1*13:01^DQB1*04:01+DQB1*06:03	0.000298
A*01:01+A*11:01^C*04:01+C*08:02^B*14:02+B*35:01^DRB1*01:01+DRB1*15:06^DQB1*05:01+DQB1*05:02	0.000298
A*11:01+A*33:03^C*04:01+C*15:02^B*27:07+B*35:01^DRB1*11:01+DRB1*15:02^DQB1*03:01+DQB1*06:01	0.000298
A*01:01+A*03:01^C*02:02+C*04:01^B*27:05+B*37:01^DRB1*09:01+DRB1*15:01^DQB1*03:03+DQB1*06:01	0.000298
A*03:01+A*24:02^C*07:02+C*15:02^B*07:02+B*51:01^DRB1*10:01+DRB1*11:01^DQB1*03:01+DQB1*05:01	0.000298
A*01:01+A*24:02^C*04:01+C*04:01^B*35:02+B*35:03^DRB1*11:04+DRB1*12:01^DQB1*03:01+DQB1*03:01	0.000298
A*02:01+A*68:01^C*07:02+C*12:02^B*08:01+B*52:01^DRB1*03:01+DRB1*09:01^DQB1*02:01+DQB1*03:03	0.000298
A*11:01+A*26:01^C*07:02+C*15:02^B*08:01+B*40:06^DRB1*03:01+DRB1*15:02^DQB1*02:01+DQB1*06:01	0.000298
A*01:01+A*33:03^C*07:04+C*12:03^B*15:18+B*55:01^DRB1*11:01+DRB1*13:01^DQB1*03:01+DQB1*06:03	0.000298
A*11:01+A*11:01^C*07:02+C*14:02^B*07:02+B*51:06^DRB1*15:01+DRB1*15:01^DQB1*06:01+DQB1*06:02	0.000298
A*03:01+A*30:01^C*06:02+C*16:02^B*13:02+B*51:01^DRB1*07:01+DRB1*11:01^DQB1*02:01+DQB1*03:01	0.000298
A*02:05+A*02:06^C*07:02+C*08:02^B*08:01+B*14:02^DRB1*11:01+DRB1*15:02^DQB1*03:01+DQB1*06:01	0.000298
A*01:01+A*33:03^C*06:02+C*07:01^B*15:17+B*51:01^DRB1*13:01+DRB1*13:02^DQB1*06:03+DQB1*06:03	0.000298
A*03:01+A*11:01^C*01:02+C*15:02^B*40:06+B*55:01^DRB1*04:05+DRB1*10:01^DQB1*04:01+DQB1*05:01	0.000298
A*24:02+A*32:01^C*07:02+C*12:03^B*08:01+B*35:03^DRB1*03:01+DRB1*14:01^DQB1*02:01+DQB1*05:03	0.000298
A*11:01+A*26:01^C*07:02+C*12:02^B*08:01+B*41:01^DRB1*03:01+DRB1*07:01^DQB1*02:01+DQB1*02:01	0.000298
A*01:01+A*01:01^C*07:02+C*12:02^B*08:01+B*52:01^DRB1*03:01+DRB1*15:02^DQB1*02:01+DQB1*06:01	0.000298
A*24:02+A*68:01^C*07:02+C*07:02^B*08:01+B*51:01^DRB1*03:01+DRB1*15:06^DQB1*02:01+DQB1*05:02	0.000298
A*01:01+A*01:01^C*06:02+C*06:02^B*37:01+B*57:01^DRB1*10:01+DRB1*15:01^DQB1*05:01+DQB1*06:01	0.000298
A*01:01+A*11:01^C*04:01+C*06:02^B*35:01+B*50:01^DRB1*03:01+DRB1*04:03^DQB1*02:01+DQB1*03:02	0.000298
A*01:01+A*01:01^C*07:01+C*12:02^B*15:17+B*52:01^DRB1*07:01+DRB1*11:01^DQB1*02:01+DQB1*03:01	0.000298
A*11:01+A*26:01^C*07:02+C*12:02^B*08:01+B*52:01^DRB1*03:01+DRB1*15:01^DQB1*02:01+DQB1*06:01	0.000298
A*26:01+A*31:01^C*03:03+C*07:02^B*08:01+B*55:01^DRB1*03:01+DRB1*14:01^DQB1*02:01+DQB1*05:03	0.000298
A*02:01+A*03:01^C*04:01+C*05:01^B*35:03+B*44:02^DRB1*13:02+DRB1*15:01^DQB1*06:01+DQB1*06:04	0.000298
A*01:01+A*02:06^C*06:02+C*08:01^B*15:02+B*37:01^DRB1*04:04+DRB1*15:02^DQB1*03:02+DQB1*06:01	0.000298
A*02:01+A*11:01^C*12:02+C*12:03^B*35:03+B*52:01^DRB1*14:01+DRB1*15:02^DQB1*05:03+DQB1*06:01	0.000298
A*01:01+A*02:11^C*12:02+C*15:08^B*40:06+B*52:01^DRB1*13:02+DRB1*15:01^DQB1*06:01+DQB1*06:09	0.000298
A*01:01+A*68:01^C*04:01+C*04:03^B*13:01+B*35:03^DRB1*11:01+DRB1*15:01^DQB1*03:01+DQB1*06:01	0.000298
A*11:01+A*24:03^C*08:01+C*12:03^B*15:02+B*18:01^DRB1*11:04+DRB1*15:01^DQB1*03:01+DQB1*06:01	0.000298
A*11:01+A*11:01^C*06:02+C*12:05^B*18:01+B*57:01^DRB1*03:01+DRB1*09:01^DQB1*02:01+DQB1*03:02	0.000298
A*01:01+A*24:02^C*12:02+C*16:02^B*51:01+B*52:01^DRB1*03:01+DRB1*04:03^DQB1*02:01+DQB1*03:02	0.000298
A*11:01+A*11:01^C*06:02+C*15:02^B*40:06+B*57:01^DRB1*07:01+DRB1*15:01^DQB1*03:03+DQB1*06:01	0.000298
A*02:20+A*11:01^C*03:02+C*12:03^B*35:08+B*58:01^DRB1*03:01+DRB1*04:04^DQB1*02:01+DQB1*04:02	0.000298
A*01:01+A*68:01^C*06:02+C*14:02^B*40:06+B*51:06^DRB1*10:01+DRB1*15:01^DQB1*05:01+DQB1*06:01	0.000298
A*01:01+A*11:01^C*14:02+C*15:02^B*40:06+B*51:01^DRB1*04:08+DRB1*10:01^DQB1*03:01+DQB1*05:01	0.000298
A*01:01+A*11:01^C*04:01+C*07:02^B*08:01+B*35:01^DRB1*03:01+DRB1*15:06^DQB1*02:01+DQB1*05:02	0.000298
A*24:02+A*68:01^C*12:03+C*15:02^B*18:01+B*40:06^DRB1*10:01+DRB1*13:02^DQB1*05:01+DQB1*06:04	0.000298
A*02:11+A*11:01^C*04:01+C*04:01^B*15:17+B*35:01^DRB1*13:02+DRB1*15:06^DQB1*05:02+DQB1*06:04	0.000298
A*01:01+A*01:01^C*04:01+C*06:02^B*35:01+B*41:01^DRB1*03:01+DRB1*13:02^DQB1*02:01+DQB1*06:04	0.000298
A*01:01+A*24:02^C*06:02+C*07:02^B*07:02+B*41:01^DRB1*13:02+DRB1*15:01^DQB1*06:02+DQB1*06:04	0.000298
A*02:01+A*03:01^C*04:01+C*07:02^B*08:01+B*35:01^DRB1*01:01+DRB1*03:01^DQB1*02:01+DQB1*05:01	0.000298
A*01:01+A*68:01^C*06:02+C*15:02^B*40:06+B*40:06^DRB1*03:01+DRB1*15:01^DQB1*02:01+DQB1*06:02	0.000298
A*03:01+A*29:02^C*04:01+C*04:01^B*35:01+B*35:08^DRB1*04:03+DRB1*11:01^DQB1*03:01+DQB1*03:02	0.000298
A*26:01+A*31:01^C*12:03+C*16:02^B*18:01+B*51:01^DRB1*13:01+DRB1*13:01^DQB1*06:03+DQB1*06:03	0.000298
A*03:01+A*11:01^C*03:03+C*06:02^B*15:01+B*37:01^DRB1*04:03+DRB1*15:02^DQB1*03:02+DQB1*06:01	0.000298
A*01:01+A*33:03^C*06:02+C*07:01^B*44:03+B*57:01^DRB1*07:01+DRB1*09:01^DQB1*03:03+DQB1*03:03	0.000298
A*02:06+A*11:01^C*03:04+C*14:02^B*51:01+B*51:01^DRB1*03:01+DRB1*13:01^DQB1*02:01+DQB1*06:03	0.000298
A*02:11+A*26:01^C*07:02+C*12:02^B*38:02+B*52:01^DRB1*13:02+DRB1*15:02^DQB1*05:03+DQB1*06:04	0.000298
A*01:01+A*32:01^C*02:02+C*17:01^B*27:05+B*41:02^DRB1*01:01+DRB1*15:02^DQB1*05:01+DQB1*06:01	0.000298
A*31:01+A*33:03^C*07:01+C*12:03^B*39:01+B*44:03^DRB1*07:01+DRB1*14:07^DQB1*02:01+DQB1*05:03	0.000298
A*02:06+A*24:02^C*04:01+C*12:03^B*35:01+B*35:03^DRB1*12:01+DRB1*15:01^DQB1*03:01+DQB1*06:02	0.000298
A*01:01+A*24:02^C*12:02+C*15:02^B*40:06+B*52:01^DRB1*11:01+DRB1*15:02^DQB1*03:01+DQB1*06:01	0.000298
A*01:01+A*26:01^C*12:02+C*12:03^B*38:01+B*52:01^DRB1*13:02+DRB1*15:02^DQB1*06:01+DQB1*06:04	0.000298
A*02:01+A*02:05^C*04:01+C*06:02^B*15:01+B*50:01^DRB1*13:02+DRB1*15:02^DQB1*06:01+DQB1*06:04	0.000298
A*01:01+A*11:01^C*07:01+C*07:01^B*44:03+B*44:03^DRB1*07:01+DRB1*10:01^DQB1*02:01+DQB1*05:01	0.000298
A*24:02+A*31:01^C*04:01+C*14:02^B*35:02+B*51:01^DRB1*11:04+DRB1*13:01^DQB1*03:01+DQB1*06:03	0.000298
A*03:01+A*11:01^C*01:02+C*07:02^B*08:01+B*55:01^DRB1*03:01+DRB1*07:01^DQB1*02:01+DQB1*03:03	0.000298
A*11:01+A*33:03^C*03:02+C*04:01^B*35:01+B*58:01^DRB1*03:01+DRB1*07:01^DQB1*02:01+DQB1*03:03	0.000298
A*01:01+A*24:02^C*06:02+C*12:02^B*37:01+B*52:01^DRB1*03:01+DRB1*15:02^DQB1*02:01+DQB1*06:01	0.000298
A*11:01+A*68:01^C*01:02+C*07:02^B*07:02+B*56:01^DRB1*04:05+DRB1*15:01^DQB1*04:01+DQB1*06:03	0.000298
A*24:02+A*24:02^C*12:03+C*12:05^B*18:01+B*40:01^DRB1*11:01+DRB1*11:01^DQB1*03:01+DQB1*03:01	0.000298
A*31:01+A*33:03^C*03:02+C*14:02^B*51:01+B*58:01^DRB1*13:01+DRB1*13:02^DQB1*06:03+DQB1*06:09	0.000298
A*11:01+A*68:01^C*12:02+C*12:03^B*35:03+B*52:01^DRB1*14:01+DRB1*15:02^DQB1*05:03+DQB1*06:01	0.000298
A*01:01+A*02:06^C*07:01+C*15:02^B*15:17+B*51:01^DRB1*03:01+DRB1*13:02^DQB1*02:01+DQB1*06:03	0.000298
A*26:01+A*68:01^C*12:02+C*16:02^B*51:01+B*52:01^DRB1*13:01+DRB1*15:06^DQB1*05:02+DQB1*06:03	0.000298
A*11:01+A*68:01^C*03:04+C*12:02^B*40:01+B*52:01^DRB1*15:02+DRB1*15:02^DQB1*06:01+DQB1*06:01	0.000298
A*01:01+A*01:01^C*04:01+C*06:02^B*35:02+B*57:01^DRB1*07:01+DRB1*11:04^DQB1*03:01+DQB1*03:03	0.000298
A*01:01+A*02:05^C*06:02+C*08:02^B*14:02+B*57:01^DRB1*03:01+DRB1*07:01^DQB1*02:01+DQB1*03:03	0.000298
A*01:01+A*24:02^C*04:01+C*04:01^B*35:08+B*40:06^DRB1*11:01+DRB1*11:01^DQB1*03:01+DQB1*03:01	0.000298
A*01:01+A*03:01^C*06:02+C*12:02^B*52:01+B*57:01^DRB1*07:01+DRB1*15:02^DQB1*03:03+DQB1*06:01	0.000298
A*68:01+A*68:01^C*04:01+C*04:01^B*35:01+B*35:01^DRB1*15:01+DRB1*15:06^DQB1*05:02+DQB1*05:02	0.000298
A*01:01+A*02:11^C*04:01+C*15:02^B*35:01+B*40:06^DRB1*01:01+DRB1*14:04^DQB1*05:01+DQB1*05:03	0.000298
A*11:01+A*31:01^C*05:01+C*12:02^B*44:02+B*52:01^DRB1*03:01+DRB1*11:04^DQB1*02:01+DQB1*03:01	0.000298
A*24:02+A*26:01^C*07:02+C*16:02^B*08:01+B*51:01^DRB1*03:01+DRB1*04:03^DQB1*02:01+DQB1*03:02	0.000298
A*03:01+A*11:01^C*06:02+C*15:02^B*37:01+B*40:06^DRB1*11:04+DRB1*15:02^DQB1*03:01+DQB1*06:01	0.000298
A*11:01+A*68:01^C*04:03+C*07:02^B*08:01+B*13:01^DRB1*03:01+DRB1*15:02^DQB1*02:01+DQB1*06:01	0.000298
A*33:03+A*33:03^C*03:02+C*06:02^B*57:01+B*58:01^DRB1*03:01+DRB1*15:02^DQB1*02:01+DQB1*06:01	0.000298
A*01:01+A*11:01^C*04:03+C*12:03^B*13:01+B*18:01^DRB1*15:01+DRB1*15:01^DQB1*06:01+DQB1*06:02	0.000298
A*11:01+A*68:01^C*04:01+C*07:01^B*35:02+B*44:03^DRB1*07:01+DRB1*11:04^DQB1*02:01+DQB1*03:01	0.000298
A*11:01+A*32:01^C*05:01+C*07:02^B*08:01+B*44:02^DRB1*03:01+DRB1*11:04^DQB1*02:01+DQB1*03:01	0.000298
A*01:01+A*02:11^C*06:02+C*12:03^B*27:04+B*38:01^DRB1*13:01+DRB1*13:01^DQB1*06:03+DQB1*06:03	0.000298
A*26:01+A*33:03^C*05:01+C*07:01^B*44:02+B*44:03^DRB1*03:01+DRB1*07:01^DQB1*02:01+DQB1*02:01	0.000298
A*11:01+A*33:03^C*03:02+C*15:02^B*40:06+B*58:01^DRB1*03:01+DRB1*14:01^DQB1*02:01+DQB1*05:02	0.000298
A*01:01+A*24:02^C*07:01+C*15:02^B*15:17+B*40:06^DRB1*13:02+DRB1*14:04^DQB1*05:03+DQB1*06:04	0.000298
A*11:03+A*68:01^C*07:02+C*07:02^B*08:01+B*52:01^DRB1*03:01+DRB1*11:06^DQB1*02:01+DQB1*03:01	0.000298
A*11:01+A*24:02^C*04:01+C*07:02^B*07:02+B*35:02^DRB1*04:04+DRB1*14:04^DQB1*04:02+DQB1*05:03	0.000298
A*26:01+A*33:03^C*12:02+C*12:02^B*52:01+B*52:01^DRB1*13:01+DRB1*15:02^DQB1*06:01+DQB1*06:03	0.000298
A*01:01+A*01:01^C*07:01+C*07:02^B*07:02+B*49:01^DRB1*13:02+DRB1*15:01^DQB1*06:02+DQB1*06:04	0.000298
A*03:01+A*33:03^C*06:02+C*07:01^B*44:03+B*50:01^DRB1*07:01+DRB1*10:01^DQB1*02:01+DQB1*05:01	0.000298
A*24:02+A*29:01^C*06:02+C*06:02^B*50:01+B*57:01^DRB1*07:01+DRB1*15:01^DQB1*02:01+DQB1*06:01	0.000298
A*24:02+A*26:01^C*04:01+C*07:02^B*08:01+B*35:03^DRB1*03:01+DRB1*04:03^DQB1*02:01+DQB1*03:02	0.000298
A*01:01+A*29:02^C*07:01+C*07:02^B*51:01+B*58:01^DRB1*08:04+DRB1*15:02^DQB1*04:02+DQB1*06:01	0.000298
A*02:06+A*11:01^C*12:03+C*16:02^B*40:01+B*51:01^DRB1*03:01+DRB1*11:01^DQB1*02:01+DQB1*03:01	0.000298
A*30:01+A*68:01^C*15:02+C*17:01^B*42:01+B*51:01^DRB1*03:02+DRB1*15:06^DQB1*04:02+DQB1*05:02	0.000298
A*11:01+A*33:03^C*07:01+C*07:01^B*44:03+B*44:03^DRB1*04:03+DRB1*11:04^DQB1*03:01+DQB1*03:02	0.000298
A*33:03+A*66:01^C*07:01+C*12:03^B*38:01+B*44:03^DRB1*03:01+DRB1*07:01^DQB1*02:01+DQB1*02:01	0.000298
A*01:01+A*32:01^C*06:02+C*15:02^B*40:06+B*57:01^DRB1*11:01+DRB1*15:02^DQB1*03:01+DQB1*06:01	0.000298
A*02:01+A*29:02^C*04:01+C*07:04^B*18:01+B*35:02^DRB1*07:01+DRB1*11:04^DQB1*02:01+DQB1*03:01	0.000298
A*01:01+A*32:01^C*01:02+C*07:01^B*15:17+B*55:01^DRB1*13:01+DRB1*13:02^DQB1*06:03+DQB1*06:04	0.000298
A*11:01+A*31:01^C*07:02+C*07:02^B*08:01+B*08:01^DRB1*03:01+DRB1*03:01^DQB1*02:01+DQB1*02:01	0.000298
A*02:01+A*32:01^C*04:01+C*12:02^B*35:08+B*52:01^DRB1*11:01+DRB1*11:01^DQB1*03:01+DQB1*03:01	0.000298
A*11:01+A*33:03^C*03:02+C*15:02^B*40:06+B*58:01^DRB1*03:01+DRB1*15:01^DQB1*02:01+DQB1*06:01	0.000298
A*24:03+A*32:01^C*04:01+C*12:03^B*35:01+B*38:01^DRB1*13:01+DRB1*13:05^DQB1*03:01+DQB1*06:03	0.000298
A*02:05+A*24:02^C*06:02+C*12:02^B*50:01+B*52:01^DRB1*03:01+DRB1*07:01^DQB1*02:01+DQB1*03:03	0.000298
A*02:03+A*11:01^C*07:02+C*12:03^B*08:01+B*39:01^DRB1*03:01+DRB1*13:01^DQB1*02:01+DQB1*06:03	0.000298
A*33:03+A*68:01^C*03:02+C*15:02^B*40:06+B*58:01^DRB1*03:01+DRB1*10:01^DQB1*02:01+DQB1*05:01	0.000298
A*01:01+A*03:01^C*06:02+C*06:02^B*37:01+B*57:01^DRB1*10:01+DRB1*11:01^DQB1*03:01+DQB1*05:01	0.000298
A*68:01+A*68:01^C*04:01+C*12:02^B*35:03+B*52:01^DRB1*11:01+DRB1*13:01^DQB1*03:01+DQB1*06:03	0.000298
A*02:03+A*24:02^C*08:01+C*12:02^B*48:01+B*52:01^DRB1*07:01+DRB1*10:01^DQB1*02:01+DQB1*05:01	0.000298
A*11:01+A*24:02^C*06:02+C*06:02^B*37:01+B*57:01^DRB1*04:04+DRB1*10:01^DQB1*03:02+DQB1*05:01	0.000298
A*02:01+A*26:01^C*07:02+C*16:02^B*08:01+B*51:08^DRB1*03:01+DRB1*07:01^DQB1*02:01+DQB1*02:01	0.000298
A*01:01+A*33:03^C*06:02+C*07:01^B*44:03+B*57:01^DRB1*07:01+DRB1*13:02^DQB1*02:01+DQB1*06:04	0.000298
A*03:01+A*24:02^C*06:02+C*07:02^B*07:02+B*13:02^DRB1*07:01+DRB1*10:01^DQB1*02:01+DQB1*05:01	0.000298
A*11:01+A*24:02^C*04:01+C*06:02^B*35:03+B*57:01^DRB1*07:01+DRB1*11:01^DQB1*03:01+DQB1*03:03	0.000298
A*03:01+A*32:01^C*04:01+C*12:02^B*35:01+B*52:01^DRB1*15:01+DRB1*15:02^DQB1*06:01+DQB1*06:02	0.000298
A*03:02+A*24:02^C*04:01+C*08:01^B*15:01+B*15:02^DRB1*04:01+DRB1*14:04^DQB1*03:02+DQB1*05:03	0.000298
A*24:02+A*68:01^C*12:03+C*15:02^B*27:07+B*40:01^DRB1*11:01+DRB1*15:02^DQB1*03:01+DQB1*06:01	0.000298
A*01:01+A*01:01^C*04:01+C*04:03^B*13:01+B*35:02^DRB1*11:04+DRB1*15:01^DQB1*03:01+DQB1*06:01	0.000298
A*23:01+A*26:01^C*07:01+C*07:02^B*08:01+B*44:03^DRB1*03:01+DRB1*07:01^DQB1*02:01+DQB1*02:01	0.000298
A*01:01+A*24:02^C*03:03+C*07:02^B*07:02+B*55:01^DRB1*14:04+DRB1*14:04^DQB1*05:03+DQB1*05:03	0.000298
A*29:01+A*68:01^C*15:05+C*16:02^B*07:05+B*51:01^DRB1*11:04+DRB1*14:04^DQB1*03:01+DQB1*05:03	0.000298
A*11:01+A*24:03^C*04:01+C*12:03^B*15:01+B*38:01^DRB1*13:01+DRB1*15:06^DQB1*05:02+DQB1*06:03	0.000298
A*01:01+A*11:01^C*04:01+C*16:02^B*35:01+B*51:01^DRB1*13:01+DRB1*15:02^DQB1*06:01+DQB1*06:03	0.000298
A*01:01+A*02:08^C*06:02+C*15:02^B*40:06+B*50:01^DRB1*07:01+DRB1*15:01^DQB1*02:01+DQB1*06:01	0.000298
A*24:02+A*32:01^C*04:01+C*12:03^B*35:03+B*35:03^DRB1*11:01+DRB1*11:01^DQB1*03:01+DQB1*03:01	0.000298
A*01:01+A*11:01^C*04:01+C*06:02^B*13:02+B*35:03^DRB1*13:01+DRB1*15:02^DQB1*06:01+DQB1*06:03	0.000298
A*11:01+A*24:02^C*03:02+C*07:02^B*07:02+B*58:01^DRB1*07:01+DRB1*07:01^DQB1*02:01+DQB1*03:03	0.000298
A*11:01+A*30:01^C*05:01+C*06:02^B*13:02+B*44:02^DRB1*07:01+DRB1*11:04^DQB1*02:01+DQB1*03:01	0.000298
A*11:01+A*24:02^C*02:02+C*14:02^B*27:05+B*51:01^DRB1*04:04+DRB1*16:01^DQB1*03:02+DQB1*05:03	0.000298
A*02:01+A*24:02^C*07:01+C*12:03^B*18:01+B*44:03^DRB1*07:01+DRB1*13:01^DQB1*03:03+DQB1*06:03	0.000298
A*24:02+A*24:02^C*04:03+C*07:02^B*07:02+B*13:01^DRB1*07:01+DRB1*13:02^DQB1*02:01+DQB1*06:09	0.000298
A*01:01+A*02:05^C*06:02+C*16:02^B*50:01+B*51:01^DRB1*13:01+DRB1*15:06^DQB1*05:02+DQB1*06:03	0.000298
A*29:01+A*68:01^C*15:02+C*15:05^B*07:05+B*51:01^DRB1*07:01+DRB1*10:01^DQB1*03:03+DQB1*05:01	0.000298
A*01:01+A*03:01^C*15:02+C*15:02^B*40:06+B*40:06^DRB1*03:01+DRB1*15:02^DQB1*02:01+DQB1*06:01	0.000298
A*11:01+A*11:01^C*07:01+C*07:01^B*44:03+B*44:03^DRB1*07:01+DRB1*07:01^DQB1*02:01+DQB1*02:01	0.000298
A*02:11+A*11:01^C*07:02+C*12:03^B*08:01+B*35:03^DRB1*03:01+DRB1*13:01^DQB1*02:01+DQB1*06:03	0.000298
A*02:11+A*03:01^C*08:01+C*15:02^B*15:02+B*40:06^DRB1*11:01+DRB1*11:01^DQB1*03:01+DQB1*03:01	0.000298
A*02:11+A*26:01^C*07:02+C*07:02^B*07:05+B*08:01^DRB1*03:01+DRB1*15:01^DQB1*02:01+DQB1*06:01	0.000298
A*02:11+A*32:01^C*04:01+C*15:02^B*27:07+B*35:01^DRB1*07:01+DRB1*13:05^DQB1*03:01+DQB1*03:03	0.000298
A*01:01+A*01:01^C*06:02+C*06:02^B*47:01+B*57:01^DRB1*07:01+DRB1*13:01^DQB1*03:03+DQB1*06:03	0.000298
A*26:01+A*33:01^C*08:02+C*12:03^B*14:02+B*38:01^DRB1*01:02+DRB1*07:01^DQB1*02:01+DQB1*05:01	0.000298
A*02:20+A*33:03^C*05:01+C*07:01^B*44:02+B*44:03^DRB1*07:01+DRB1*11:04^DQB1*02:01+DQB1*03:01	0.000298
A*02:03+A*31:01^C*07:02+C*15:02^B*38:02+B*51:01^DRB1*13:01+DRB1*15:04^DQB1*05:02+DQB1*06:03	0.000298
A*01:01+A*11:01^C*07:01+C*15:02^B*15:17+B*40:06^DRB1*11:01+DRB1*13:01^DQB1*03:01+DQB1*06:03	0.000298
A*03:01+A*33:03^C*06:02+C*15:05^B*07:05+B*52:01^DRB1*04:04+DRB1*10:01^DQB1*03:02+DQB1*05:01	0.000298
A*24:02+A*24:02^C*14:02+C*15:02^B*40:06+B*51:01^DRB1*14:04+DRB1*15:02^DQB1*05:03+DQB1*06:01	0.000298
A*31:01+A*68:01^C*14:02+C*15:02^B*51:01+B*51:01^DRB1*04:02+DRB1*14:07^DQB1*03:02+DQB1*05:03	0.000298
A*02:01+A*68:01^C*03:04+C*07:04^B*40:01+B*44:02^DRB1*13:02+DRB1*15:01^DQB1*06:02+DQB1*06:04	0.000298
A*02:01+A*26:01^C*12:03+C*15:02^B*38:01+B*40:06^DRB1*04:03+DRB1*14:01^DQB1*03:02+DQB1*05:03	0.000298
A*24:02+A*24:02^C*02:02+C*03:02^B*27:05+B*58:01^DRB1*03:01+DRB1*11:01^DQB1*02:01+DQB1*03:01	0.000298
A*01:01+A*02:06^C*06:02+C*12:02^B*37:01+B*52:01^DRB1*15:02+DRB1*15:02^DQB1*06:01+DQB1*06:01	0.000298
A*02:06+A*03:01^C*01:02+C*16:02^B*51:01+B*55:01^DRB1*13:01+DRB1*13:01^DQB1*06:03+DQB1*06:03	0.000298
A*02:03+A*24:02^C*08:01+C*12:03^B*15:02+B*35:03^DRB1*04:03+DRB1*15:02^DQB1*03:02+DQB1*06:01	0.000298
A*11:01+A*26:01^C*07:02+C*14:02^B*07:02+B*51:01^DRB1*03:01+DRB1*15:06^DQB1*02:01+DQB1*05:02	0.000298
A*01:01+A*33:03^C*07:01+C*07:01^B*15:17+B*44:03^DRB1*13:02+DRB1*15:02^DQB1*06:01+DQB1*06:04	0.000298
A*11:01+A*11:01^C*05:01+C*05:01^B*44:03+B*44:03^DRB1*15:02+DRB1*15:02^DQB1*06:01+DQB1*06:01	0.000298
A*11:01+A*24:02^C*01:02+C*12:03^B*35:03+B*55:01^DRB1*13:01+DRB1*15:02^DQB1*06:01+DQB1*06:03	0.000298
A*01:01+A*11:01^C*04:01+C*06:02^B*35:03+B*57:01^DRB1*01:01+DRB1*13:01^DQB1*05:01+DQB1*06:03	0.000298
A*03:01+A*68:01^C*07:02+C*14:02^B*08:01+B*51:01^DRB1*03:01+DRB1*08:02^DQB1*02:01+DQB1*04:02	0.000298
[truncated: 1,181 more rows]
